# Supplementary material for: Comparative Genomics of the Genus Pseudomonas Reveals Host- and Environment-Specific Evolution
Source: Microbiol Spectr. 2022 Nov 10;10(6):e02370-22. doi: 10.1128/spectrum.02370-22 (PMC9769992; doi:10.1128/spectrum.02370-22)
Supplement: Supplemental File 1 — Supplemental material. Download spectrum.02370-22-s0001.xlsx, XLSX file, 1.2 MB [file spectrum.02370-22-s0001.xlsx]

## Sheet: Hoja1
Supplemental File 1. Datasheet that includes the following 6 supplementary tables:
Table S1. Metadata, source and features of the 3,274 genomes of our collection.
This table includes the name for each downloaded genome, its isolation source, the database containing this genome and its reference ID, and genomic features (n° contigs, CDSs, genome length and G+C% content).
Table S2. Summary and characteristics of the Pseudomonas pangenome.
Number of proteins included in each pangenome PPanGGOLiN partition.
Table S3. Traits (isolation source) of the Pseudomonas genomes.
Each isolation category represents a column in which "1" indicates that the genome is characterised by that trait and "0" indicates that it is not.
Table S4. Number of different COGs encoded by each of the 3,274 Pseudomonas genomes.
Table S5. Carbohydrate Active EnZYmes (CAZYs) annotations of the representative proteins of the Pseudomonas pangenome.
Table S6. Annotations of the stress-resistance-related proteins of the representative sequences of the Pseudomonas pangenome.

## Sheet: S1
Table S1. Metadata, source and features of the 3,274 genomes of our collection. This table includes the name for each downloaded genome, its isolation source, the database containing this genome and its reference ID, and genomic features (n° contigs, CDSs, genome length and G+C% content).
Genome name	Reference ID	Metadata source	Isolation source	Total length (bp)	GC (%)	Contigs	CDSs	Sum of CDS lengths	CDS density (%)	N50	L50	Complete BUSCO (%)	Partial BUSCO (%)	GTDB taxonomy
Pseudomonas_abietaniphila_LMG_20220	2667527211	IMG	Aquatic	8953268	59.44	55	6567	6244481	69.7453	357714	7	100.00	0.00	d__Bacteria;p__Proteobacteria;c__Gammaproteobacteria;o__Pseudomonadales;f__Pseudomonadaceae;g__Pseudomonas_E;s__Pseudomonas_E abietaniphila
Pseudomonas_aeruginosa_00041437_6471	GCF_002263455.1	Pseudomonas database	Human	8835267	65.93	587	6558	6153675	69.649	59162	33	97.97	0.00	d__Bacteria;p__Proteobacteria;c__Gammaproteobacteria;o__Pseudomonadales;f__Pseudomonadaceae;g__Pseudomonas;s__Pseudomonas aeruginosa
Pseudomonas_aeruginosa_001-5A_10078	GCF_003835785.1	Pseudomonas database	Human	7783663	66.34	44	5715	5559806	71.4292	495355	5	100.00	0.00	d__Bacteria;p__Proteobacteria;c__Gammaproteobacteria;o__Pseudomonadales;f__Pseudomonadaceae;g__Pseudomonas;s__Pseudomonas aeruginosa
Pseudomonas_aeruginosa_001-5B_10054	GCF_003835325.1	Pseudomonas database	Human	7784921	66.33	45	5722	5560621	71.4281	457297	6	100.00	0.00	d__Bacteria;p__Proteobacteria;c__Gammaproteobacteria;o__Pseudomonadales;f__Pseudomonadaceae;g__Pseudomonas;s__Pseudomonas aeruginosa
Pseudomonas_aeruginosa_001-6_10053	GCF_003835295.1	Pseudomonas database	Human	7766710	66.36	42	5702	5549644	71.4542	482158	5	100.00	0.00	d__Bacteria;p__Proteobacteria;c__Gammaproteobacteria;o__Pseudomonadales;f__Pseudomonadaceae;g__Pseudomonas;s__Pseudomonas aeruginosa
Pseudomonas_aeruginosa_010-4_10048	GCF_003835175.1	Pseudomonas database	Human	8800004	65.92	81	6548	6278124	71.3423	231150	12	98.65	0.00	d__Bacteria;p__Proteobacteria;c__Gammaproteobacteria;o__Pseudomonadales;f__Pseudomonadaceae;g__Pseudomonas;s__Pseudomonas aeruginosa
Pseudomonas_aeruginosa_014-2A_10072	GCF_003835685.1	Pseudomonas database	Human	8149905	66.26	46	6021	5843418	71.6992	389928	5	98.65	0.68	d__Bacteria;p__Proteobacteria;c__Gammaproteobacteria;o__Pseudomonadales;f__Pseudomonadaceae;g__Pseudomonas;s__Pseudomonas aeruginosa
Pseudomonas_aeruginosa_020MIC_10043	GCF_003835095.1	Pseudomonas database	Human	8450108	65.82	54	6320	6028608	71.3436	530323	5	99.32	0.68	d__Bacteria;p__Proteobacteria;c__Gammaproteobacteria;o__Pseudomonadales;f__Pseudomonadaceae;g__Pseudomonas;s__Pseudomonas aeruginosa
Pseudomonas_aeruginosa_0C2E	2724679032	IMG	Human	8639930	66.06	100	6487	6151483	71.1983	141566	16	100.00	0.00	d__Bacteria;p__Proteobacteria;c__Gammaproteobacteria;o__Pseudomonadales;f__Pseudomonadaceae;g__Pseudomonas;s__Pseudomonas aeruginosa
Pseudomonas_aeruginosa_1-7-2A,_ATCC_21472	2507262019	IMG	Soil	8498088	66.10	572	6342	5904980	69.486	21875	96	98.65	0.00	d__Bacteria;p__Proteobacteria;c__Gammaproteobacteria;o__Pseudomonadales;f__Pseudomonadaceae;g__Pseudomonas;s__Pseudomonas aeruginosa
Pseudomonas_aeruginosa_1046_PAER_2859	GCF_001060185.1	Pseudomonas database	Human	8058739	66.29	338	5904	5680256	70.4857	49324	38	100.00	0.00	d__Bacteria;p__Proteobacteria;c__Gammaproteobacteria;o__Pseudomonadales;f__Pseudomonadaceae;g__Pseudomonas;s__Pseudomonas aeruginosa
Pseudomonas_aeruginosa_105777	2728369079	IMG	Human	9214839	65.33	106	6947	6545189	71.0288	179475	13	100.00	0.00	d__Bacteria;p__Proteobacteria;c__Gammaproteobacteria;o__Pseudomonadales;f__Pseudomonadaceae;g__Pseudomonas;s__Pseudomonas aeruginosa
Pseudomonas_aeruginosa_105819	2724679066	IMG	Human	8960378	65.66	64	6635	6404696	71.478	302533	8	100.00	0.00	d__Bacteria;p__Proteobacteria;c__Gammaproteobacteria;o__Pseudomonadales;f__Pseudomonadaceae;g__Pseudomonas;s__Pseudomonas aeruginosa
Pseudomonas_aeruginosa_105857	2724679067	IMG	Human	8646025	66.00	94	6496	6155462	71.1941	304460	8	100.00	0.00	d__Bacteria;p__Proteobacteria;c__Gammaproteobacteria;o__Pseudomonadales;f__Pseudomonadaceae;g__Pseudomonas;s__Pseudomonas aeruginosa
Pseudomonas_aeruginosa_1079_PAER_2864	GCF_001061875.1	Pseudomonas database	Human	8097255	66.29	460	5928	5643212	69.6929	35800	52	100.00	0.00	d__Bacteria;p__Proteobacteria;c__Gammaproteobacteria;o__Pseudomonadales;f__Pseudomonadaceae;g__Pseudomonas;s__Pseudomonas aeruginosa
Pseudomonas_aeruginosa_1086_PAER_2865	GCF_001061895.1	Pseudomonas database	Human	8102501	66.29	371	5922	5695345	70.2912	43033	43	99.32	0.00	d__Bacteria;p__Proteobacteria;c__Gammaproteobacteria;o__Pseudomonadales;f__Pseudomonadaceae;g__Pseudomonas;s__Pseudomonas aeruginosa
Pseudomonas_aeruginosa_1090_10259	GCF_003840155.1	Pseudomonas database	Human	8068928	66.38	33	5934	5795774	71.8283	552603	6	100.00	0.00	d__Bacteria;p__Proteobacteria;c__Gammaproteobacteria;o__Pseudomonadales;f__Pseudomonadaceae;g__Pseudomonas;s__Pseudomonas aeruginosa
Pseudomonas_aeruginosa_1098_10263	GCF_003840225.1	Pseudomonas database	Mammalia	8773078	65.90	64	6555	6248493	71.2235	265784	9	99.32	0.00	d__Bacteria;p__Proteobacteria;c__Gammaproteobacteria;o__Pseudomonadales;f__Pseudomonadaceae;g__Pseudomonas;s__Pseudomonas aeruginosa
Pseudomonas_aeruginosa_110238627_10857	GCF_004370405.1	Pseudomonas database	Human	8865964	65.90	57	6550	6354436	71.6723	411795	6	99.32	0.68	d__Bacteria;p__Proteobacteria;c__Gammaproteobacteria;o__Pseudomonadales;f__Pseudomonadaceae;g__Pseudomonas;s__Pseudomonas aeruginosa
Pseudomonas_aeruginosa_11987-2-5_6282	GCF_003185875.1	Pseudomonas database	Aquatic	8672670	66.06	121	6391	6199174	71.4794	146935	16	99.32	0.00	d__Bacteria;p__Proteobacteria;c__Gammaproteobacteria;o__Pseudomonadales;f__Pseudomonadaceae;g__Pseudomonas;s__Pseudomonas aeruginosa
Pseudomonas_aeruginosa_12-4-4(59)	2684623235	IMG	Human	8014357	66.35	2	5845	5770932	72.0074	6431911	1	100.00	0.00	d__Bacteria;p__Proteobacteria;c__Gammaproteobacteria;o__Pseudomonadales;f__Pseudomonadaceae;g__Pseudomonas;s__Pseudomonas aeruginosa
Pseudomonas_aeruginosa_128S180412BSL_PA2_11082	GCF_004375375.1	Pseudomonas database	Human	8373278	66.27	33	6210	5990303	71.5407	777010	4	100.00	0.00	d__Bacteria;p__Proteobacteria;c__Gammaproteobacteria;o__Pseudomonadales;f__Pseudomonadaceae;g__Pseudomonas;s__Pseudomonas aeruginosa
Pseudomonas_aeruginosa_12939_6590	GCF_002753655.1	Pseudomonas database	Human	8244438	66.20	2	6021	5909563	71.6794	6621378	1	100.00	0.00	d__Bacteria;p__Proteobacteria;c__Gammaproteobacteria;o__Pseudomonadales;f__Pseudomonadaceae;g__Pseudomonas;s__Pseudomonas aeruginosa
Pseudomonas_aeruginosa_130_7339	GCF_002411845.1	Pseudomonas database	Human	8581010	65.88	275	6392	6023018	70.1901	59842	30	100.00	0.00	d__Bacteria;p__Proteobacteria;c__Gammaproteobacteria;o__Pseudomonadales;f__Pseudomonadaceae;g__Pseudomonas;s__Pseudomonas aeruginosa
Pseudomonas_aeruginosa_130_PAER_2862	GCF_001061475.1	Pseudomonas database	Human	8639979	65.87	150	6335	6150728	71.1892	148854	17	100.00	0.00	d__Bacteria;p__Proteobacteria;c__Gammaproteobacteria;o__Pseudomonadales;f__Pseudomonadaceae;g__Pseudomonas;s__Pseudomonas aeruginosa
Pseudomonas_aeruginosa_1311_10355	GCF_003863865.1	Pseudomonas database	Human	7903317	66.49	143	5779	5626136	71.187	151234	13	100.00	0.00	d__Bacteria;p__Proteobacteria;c__Gammaproteobacteria;o__Pseudomonadales;f__Pseudomonadaceae;g__Pseudomonas;s__Pseudomonas aeruginosa
Pseudomonas_aeruginosa_1324_PAER_2863	GCF_001061585.1	Pseudomonas database	Human	9184775	65.43	1073	6955	6127700	66.7158	13911	148	95.95	1.35	d__Bacteria;p__Proteobacteria;c__Gammaproteobacteria;o__Pseudomonadales;f__Pseudomonadaceae;g__Pseudomonas;s__Pseudomonas aeruginosa
Pseudomonas_aeruginosa_136S260811BSL_PA3_11092	GCF_004375585.1	Pseudomonas database	Human	7845556	66.57	31	5741	5652074	72.0417	434806	5	99.32	0.00	d__Bacteria;p__Proteobacteria;c__Gammaproteobacteria;o__Pseudomonadales;f__Pseudomonadaceae;g__Pseudomonas;s__Pseudomonas aeruginosa
Pseudomonas_aeruginosa_138244	2562617103	IMG	Human	8140861	66.23	24	6072	5839453	71.7302	696624	4	100.00	0.00	d__Bacteria;p__Proteobacteria;c__Gammaproteobacteria;o__Pseudomonadales;f__Pseudomonadaceae;g__Pseudomonas;s__Pseudomonas aeruginosa
Pseudomonas_aeruginosa_140_7096	GCF_002411815.1	Pseudomonas database	Human	8510808	65.88	286	6313	5976374	70.221	64871	29	99.32	0.00	d__Bacteria;p__Proteobacteria;c__Gammaproteobacteria;o__Pseudomonadales;f__Pseudomonadaceae;g__Pseudomonas;s__Pseudomonas aeruginosa
Pseudomonas_aeruginosa_141_10839	GCF_004370045.1	Pseudomonas database	Human	8038886	66.39	36	5914	5763611	71.6966	491877	5	100.00	0.00	d__Bacteria;p__Proteobacteria;c__Gammaproteobacteria;o__Pseudomonadales;f__Pseudomonadaceae;g__Pseudomonas;s__Pseudomonas aeruginosa
Pseudomonas_aeruginosa_142_10879	GCF_004370875.1	Pseudomonas database	Human	8039634	66.39	37	5911	5766690	71.7283	481574	5	100.00	0.00	d__Bacteria;p__Proteobacteria;c__Gammaproteobacteria;o__Pseudomonadales;f__Pseudomonadaceae;g__Pseudomonas;s__Pseudomonas aeruginosa
Pseudomonas_aeruginosa_1442_10356	GCF_003863945.1	Pseudomonas database	Human	8461336	66.22	119	6258	6021099	71.1601	201798	12	100.00	0.00	d__Bacteria;p__Proteobacteria;c__Gammaproteobacteria;o__Pseudomonadales;f__Pseudomonadaceae;g__Pseudomonas;s__Pseudomonas aeruginosa
Pseudomonas_aeruginosa_144S190811BSL_PA1_11081	GCF_004375365.1	Pseudomonas database	Human	7900501	66.49	32	5827	5677601	71.8638	468205	4	100.00	0.00	d__Bacteria;p__Proteobacteria;c__Gammaproteobacteria;o__Pseudomonadales;f__Pseudomonadaceae;g__Pseudomonas;s__Pseudomonas aeruginosa
Pseudomonas_aeruginosa_144S190811BSL_PA2_11079	GCF_004375295.1	Pseudomonas database	Human	7896445	66.49	27	5821	5678459	71.9116	629623	5	100.00	0.00	d__Bacteria;p__Proteobacteria;c__Gammaproteobacteria;o__Pseudomonadales;f__Pseudomonadaceae;g__Pseudomonas;s__Pseudomonas aeruginosa
Pseudomonas_aeruginosa_145S200511BSL_PA2_11078	GCF_004375285.1	Pseudomonas database	Human	7885094	66.39	47	5764	5636651	71.4849	403654	6	99.32	0.68	d__Bacteria;p__Proteobacteria;c__Gammaproteobacteria;o__Pseudomonadales;f__Pseudomonadaceae;g__Pseudomonas;s__Pseudomonas aeruginosa
Pseudomonas_aeruginosa_1463_10354	GCF_003863855.1	Pseudomonas database	Human	8236388	66.21	171	6020	5845083	70.9666	179440	12	100.00	0.00	d__Bacteria;p__Proteobacteria;c__Gammaproteobacteria;o__Pseudomonadales;f__Pseudomonadaceae;g__Pseudomonas;s__Pseudomonas aeruginosa
Pseudomonas_aeruginosa_14650	2615840572	IMG	Human	7935499	66.55	11	5794	5709521	71.9491	3376426	1	100.00	0.00	d__Bacteria;p__Proteobacteria;c__Gammaproteobacteria;o__Pseudomonadales;f__Pseudomonadaceae;g__Pseudomonas;s__Pseudomonas aeruginosa
Pseudomonas_aeruginosa_1472_10345	GCF_003863675.1	Pseudomonas database	Human	8701670	65.98	314	6523	6097568	70.0735	53368	40	100.00	0.00	d__Bacteria;p__Proteobacteria;c__Gammaproteobacteria;o__Pseudomonadales;f__Pseudomonadaceae;g__Pseudomonas;s__Pseudomonas aeruginosa
Pseudomonas_aeruginosa_1510_10353	GCF_003863825.1	Pseudomonas database	Human	7586691	66.51	73	5562	5416537	71.3952	236782	8	100.00	0.00	d__Bacteria;p__Proteobacteria;c__Gammaproteobacteria;o__Pseudomonadales;f__Pseudomonadaceae;g__Pseudomonas;s__Pseudomonas aeruginosa
Pseudomonas_aeruginosa_152504	2562617104	IMG	Human	8256978	66.24	20	6048	5930163	71.82	1386613	2	99.32	0.00	d__Bacteria;p__Proteobacteria;c__Gammaproteobacteria;o__Pseudomonadales;f__Pseudomonadaceae;g__Pseudomonas;s__Pseudomonas aeruginosa
Pseudomonas_aeruginosa_152504sp2_10256	GCF_003840095.1	Pseudomonas database	Human	8255876	66.24	41	6053	5919486	71.7003	417824	5	99.32	0.00	d__Bacteria;p__Proteobacteria;c__Gammaproteobacteria;o__Pseudomonadales;f__Pseudomonadaceae;g__Pseudomonas;s__Pseudomonas aeruginosa
Pseudomonas_aeruginosa_1618_10341	GCF_003863585.1	Pseudomonas database	Human	8555107	65.81	143	6282	6082294	71.0955	149522	14	99.32	0.00	d__Bacteria;p__Proteobacteria;c__Gammaproteobacteria;o__Pseudomonadales;f__Pseudomonadaceae;g__Pseudomonas;s__Pseudomonas aeruginosa
Pseudomonas_aeruginosa_1619_10351	GCF_003863785.1	Pseudomonas database	Human	8487848	66.11	179	6251	6029279	71.0342	142657	14	99.32	0.00	d__Bacteria;p__Proteobacteria;c__Gammaproteobacteria;o__Pseudomonadales;f__Pseudomonadaceae;g__Pseudomonas;s__Pseudomonas aeruginosa
Pseudomonas_aeruginosa_1622_10340	GCF_003863575.1	Pseudomonas database	Human	7835101	66.52	52	5759	5603792	71.5216	261203	7	99.32	0.68	d__Bacteria;p__Proteobacteria;c__Gammaproteobacteria;o__Pseudomonadales;f__Pseudomonadaceae;g__Pseudomonas;s__Pseudomonas aeruginosa
Pseudomonas_aeruginosa_1631_10350	GCF_003863775.1	Pseudomonas database	Human	8016100	66.45	79	5938	5702861	71.1426	200563	10	100.00	0.00	d__Bacteria;p__Proteobacteria;c__Gammaproteobacteria;o__Pseudomonadales;f__Pseudomonadaceae;g__Pseudomonas;s__Pseudomonas aeruginosa
Pseudomonas_aeruginosa_1638_10339	GCF_003863555.1	Pseudomonas database	Human	7721563	66.56	61	5634	5544012	71.7991	264708	9	100.00	0.00	d__Bacteria;p__Proteobacteria;c__Gammaproteobacteria;o__Pseudomonadales;f__Pseudomonadaceae;g__Pseudomonas;s__Pseudomonas aeruginosa
Pseudomonas_aeruginosa_163940_9946	GCF_003721395.1	Pseudomonas database	Human	7799755	66.53	85	5707	5569084	71.4008	290408	8	100.00	0.00	d__Bacteria;p__Proteobacteria;c__Gammaproteobacteria;o__Pseudomonadales;f__Pseudomonadaceae;g__Pseudomonas;s__Pseudomonas aeruginosa
Pseudomonas_aeruginosa_1664_10347	GCF_003863715.1	Pseudomonas database	Human	7912273	66.39	115	5799	5640847	71.2924	152347	14	100.00	0.00	d__Bacteria;p__Proteobacteria;c__Gammaproteobacteria;o__Pseudomonadales;f__Pseudomonadaceae;g__Pseudomonas;s__Pseudomonas aeruginosa
Pseudomonas_aeruginosa_1671_10335	GCF_003863465.1	Pseudomonas database	Human	8237965	64.69	1399	5645	5458243	66.2572	123691	16	100.00	0.00	d__Bacteria;p__Proteobacteria;c__Gammaproteobacteria;o__Pseudomonadales;f__Pseudomonadaceae;g__Pseudomonas;s__Pseudomonas aeruginosa
Pseudomonas_aeruginosa_1689_10334	GCF_003863445.1	Pseudomonas database	Human	7257330	66.47	96	5311	5176329	71.3255	178281	10	100.00	0.00	d__Bacteria;p__Proteobacteria;c__Gammaproteobacteria;o__Pseudomonadales;f__Pseudomonadaceae;g__Pseudomonas;s__Pseudomonas aeruginosa
Pseudomonas_aeruginosa_1713_10333	GCF_003863425.1	Pseudomonas database	Human	8413802	66.22	165	6218	5973033	70.9909	130975	15	100.00	0.00	d__Bacteria;p__Proteobacteria;c__Gammaproteobacteria;o__Pseudomonadales;f__Pseudomonadaceae;g__Pseudomonas;s__Pseudomonas aeruginosa
Pseudomonas_aeruginosa_1714_10346	GCF_003863685.1	Pseudomonas database	Human	7768753	66.56	147	5729	5517506	71.0218	129594	12	100.00	0.00	d__Bacteria;p__Proteobacteria;c__Gammaproteobacteria;o__Pseudomonadales;f__Pseudomonadaceae;g__Pseudomonas;s__Pseudomonas aeruginosa
Pseudomonas_aeruginosa_173_6579	GCF_002312055.1	Pseudomonas database	Human	8193547	66.15	53	5962	5885373	71.8294	234699	10	100.00	0.00	d__Bacteria;p__Proteobacteria;c__Gammaproteobacteria;o__Pseudomonadales;f__Pseudomonadaceae;g__Pseudomonas;s__Pseudomonas aeruginosa
Pseudomonas_aeruginosa_175S070312EX2DAY21_PA2_11100	GCF_004378755.1	Pseudomonas database	Human	7847333	66.57	61	5774	5612884	71.526	217636	9	100.00	0.00	d__Bacteria;p__Proteobacteria;c__Gammaproteobacteria;o__Pseudomonadales;f__Pseudomonadaceae;g__Pseudomonas;s__Pseudomonas aeruginosa
Pseudomonas_aeruginosa_18A	2600255231	IMG	Human	7596714	66.45	180	5555	5369060	70.6761	63156	26	98.65	0.00	d__Bacteria;p__Proteobacteria;c__Gammaproteobacteria;o__Pseudomonadales;f__Pseudomonadaceae;g__Pseudomonas;s__Pseudomonas aeruginosa
Pseudomonas_aeruginosa_18G_11014	GCF_004373595.1	Pseudomonas database	Soil	8125360	66.30	21	5925	5847343	71.9641	960910	3	100.00	0.00	d__Bacteria;p__Proteobacteria;c__Gammaproteobacteria;o__Pseudomonadales;f__Pseudomonadaceae;g__Pseudomonas;s__Pseudomonas aeruginosa
Pseudomonas_aeruginosa_192S190811BSL_PA1_11091	GCF_004375535.1	Pseudomonas database	Human	7846397	66.53	33	5737	5644603	71.9388	457075	5	100.00	0.00	d__Bacteria;p__Proteobacteria;c__Gammaproteobacteria;o__Pseudomonadales;f__Pseudomonadaceae;g__Pseudomonas;s__Pseudomonas aeruginosa
Pseudomonas_aeruginosa_192S190811BSL_PA2_11077	GCF_004375275.1	Pseudomonas database	Human	7846242	66.53	36	5730	5636063	71.8314	489749	5	100.00	0.00	d__Bacteria;p__Proteobacteria;c__Gammaproteobacteria;o__Pseudomonadales;f__Pseudomonadaceae;g__Pseudomonas;s__Pseudomonas aeruginosa
Pseudomonas_aeruginosa_197S020911BSL_PA1_11075	GCF_004375205.1	Pseudomonas database	Human	7857012	66.55	29	5748	5656015	71.9868	552435	5	100.00	0.00	d__Bacteria;p__Proteobacteria;c__Gammaproteobacteria;o__Pseudomonadales;f__Pseudomonadaceae;g__Pseudomonas;s__Pseudomonas aeruginosa
Pseudomonas_aeruginosa_197S020911BSL_PA2_11074	GCF_004375195.1	Pseudomonas database	Human	7857977	66.55	30	5752	5656873	71.9889	419801	6	100.00	0.00	d__Bacteria;p__Proteobacteria;c__Gammaproteobacteria;o__Pseudomonadales;f__Pseudomonadaceae;g__Pseudomonas;s__Pseudomonas aeruginosa
Pseudomonas_aeruginosa_197S020911BSL_PA3_11072	GCF_004375175.1	Pseudomonas database	Human	8145736	66.28	76	5999	5816444	71.4048	475307	6	100.00	0.00	d__Bacteria;p__Proteobacteria;c__Gammaproteobacteria;o__Pseudomonadales;f__Pseudomonadaceae;g__Pseudomonas;s__Pseudomonas aeruginosa
Pseudomonas_aeruginosa_197S020911BSL_PA4_11073	GCF_004375185.1	Pseudomonas database	Human	7761695	66.52	40	5690	5577004	71.8529	483183	5	100.00	0.00	d__Bacteria;p__Proteobacteria;c__Gammaproteobacteria;o__Pseudomonadales;f__Pseudomonadaceae;g__Pseudomonas;s__Pseudomonas aeruginosa
Pseudomonas_aeruginosa_19BR	2775506784	IMG	Human	8404764	66.13	2	6200	6034582	71.7995	6742964	1	100.00	0.00	d__Bacteria;p__Proteobacteria;c__Gammaproteobacteria;o__Pseudomonadales;f__Pseudomonadaceae;g__Pseudomonas;s__Pseudomonas aeruginosa
Pseudomonas_aeruginosa_19R_10978	GCF_004372905.1	Pseudomonas database	Soil	8129763	66.31	19	5930	5857006	72.044	960677	3	100.00	0.00	d__Bacteria;p__Proteobacteria;c__Gammaproteobacteria;o__Pseudomonadales;f__Pseudomonadaceae;g__Pseudomonas;s__Pseudomonas aeruginosa
Pseudomonas_aeruginosa_19SJO_11095	GCF_004378685.1	Pseudomonas database	Soil	8132331	66.30	22	5934	5853335	71.9761	682448	4	100.00	0.00	d__Bacteria;p__Proteobacteria;c__Gammaproteobacteria;o__Pseudomonadales;f__Pseudomonadaceae;g__Pseudomonas;s__Pseudomonas aeruginosa
Pseudomonas_aeruginosa_19SJV_11013	GCF_004373585.1	Pseudomonas database	Soil	8129383	66.30	20	5929	5856289	72.0385	768130	4	100.00	0.00	d__Bacteria;p__Proteobacteria;c__Gammaproteobacteria;o__Pseudomonadales;f__Pseudomonadaceae;g__Pseudomonas;s__Pseudomonas aeruginosa
Pseudomonas_aeruginosa_19SV_10966	GCF_004372645.1	Pseudomonas database	Soil	8135383	66.31	24	5939	5853266	71.9483	607825	4	100.00	0.00	d__Bacteria;p__Proteobacteria;c__Gammaproteobacteria;o__Pseudomonadales;f__Pseudomonadaceae;g__Pseudomonas;s__Pseudomonas aeruginosa
Pseudomonas_aeruginosa_1BAE_isolate_KK1_9927	GCF_003698585.1	Pseudomonas database	Human	8388146	66.20	43	6163	6018588	71.7511	454271	6	100.00	0.00	d__Bacteria;p__Proteobacteria;c__Gammaproteobacteria;o__Pseudomonadales;f__Pseudomonadaceae;g__Pseudomonas;s__Pseudomonas aeruginosa
Pseudomonas_aeruginosa_201s070911bsl_PA2_11071	GCF_004375165.1	Pseudomonas database	Human	8496321	66.22	52	6336	6072073	71.4671	385022	7	100.00	0.00	d__Bacteria;p__Proteobacteria;c__Gammaproteobacteria;o__Pseudomonadales;f__Pseudomonadaceae;g__Pseudomonas;s__Pseudomonas aeruginosa
Pseudomonas_aeruginosa_2032935751_10893	GCF_004371155.1	Pseudomonas database	Human	7994214	66.31	20	5882	5745819	71.8747	799603	3	100.00	0.00	d__Bacteria;p__Proteobacteria;c__Gammaproteobacteria;o__Pseudomonadales;f__Pseudomonadaceae;g__Pseudomonas;s__Pseudomonas aeruginosa
Pseudomonas_aeruginosa_2042723558_10892	GCF_004371145.1	Pseudomonas database	Human	8172942	66.31	21	6033	5869436	71.8155	756181	4	100.00	0.00	d__Bacteria;p__Proteobacteria;c__Gammaproteobacteria;o__Pseudomonadales;f__Pseudomonadaceae;g__Pseudomonas;s__Pseudomonas aeruginosa
Pseudomonas_aeruginosa_21_10833	GCF_004369935.1	Pseudomonas database	Human	7934809	66.42	27	5804	5716855	72.0478	772606	4	100.00	0.00	d__Bacteria;p__Proteobacteria;c__Gammaproteobacteria;o__Pseudomonadales;f__Pseudomonadaceae;g__Pseudomonas;s__Pseudomonas aeruginosa
Pseudomonas_aeruginosa_213BR	2627853942	IMG	Human	8374813	66.15	2	6171	6014581	71.8175	6719211	1	100.00	0.00	d__Bacteria;p__Proteobacteria;c__Gammaproteobacteria;o__Pseudomonadales;f__Pseudomonadaceae;g__Pseudomonas;s__Pseudomonas aeruginosa
Pseudomonas_aeruginosa_221_10832	GCF_004369915.1	Pseudomonas database	Human	8055254	66.42	64	5887	5769792	71.6277	214833	10	100.00	0.00	d__Bacteria;p__Proteobacteria;c__Gammaproteobacteria;o__Pseudomonadales;f__Pseudomonadaceae;g__Pseudomonas;s__Pseudomonas aeruginosa
Pseudomonas_aeruginosa_230_PAER_2866	GCF_001062995.1	Pseudomonas database	Human	8598595	65.97	137	6328	6114031	71.105	118816	20	99.32	0.00	d__Bacteria;p__Proteobacteria;c__Gammaproteobacteria;o__Pseudomonadales;f__Pseudomonadaceae;g__Pseudomonas;s__Pseudomonas aeruginosa
Pseudomonas_aeruginosa_2320_7153	GCF_002193655.1	Pseudomonas database	Human	8553936	65.95	106	6337	6091959	71.2182	136512	16	99.32	0.00	d__Bacteria;p__Proteobacteria;c__Gammaproteobacteria;o__Pseudomonadales;f__Pseudomonadaceae;g__Pseudomonas;s__Pseudomonas aeruginosa
Pseudomonas_aeruginosa_2321_6508	GCF_002193745.1	Pseudomonas database	Human	7831626	66.57	71	5704	5632046	71.9141	263645	9	100.00	0.00	d__Bacteria;p__Proteobacteria;c__Gammaproteobacteria;o__Pseudomonadales;f__Pseudomonadaceae;g__Pseudomonas;s__Pseudomonas aeruginosa
Pseudomonas_aeruginosa_2325_6593	GCF_002193685.1	Pseudomonas database	Human	8405062	66.03	93	6194	5990405	71.2714	221107	10	100.00	0.00	d__Bacteria;p__Proteobacteria;c__Gammaproteobacteria;o__Pseudomonadales;f__Pseudomonadaceae;g__Pseudomonas;s__Pseudomonas aeruginosa
Pseudomonas_aeruginosa_2357_6857	GCF_002193975.1	Pseudomonas database	Human	8360892	66.20	94	6136	5991661	71.6629	182207	11	99.32	0.00	d__Bacteria;p__Proteobacteria;c__Gammaproteobacteria;o__Pseudomonadales;f__Pseudomonadaceae;g__Pseudomonas;s__Pseudomonas aeruginosa
Pseudomonas_aeruginosa_239A_isolate_13121-1_9926	GCF_003698565.1	Pseudomonas database	Human	8701147	65.96	96	6534	6197959	71.2315	227566	10	100.00	0.00	d__Bacteria;p__Proteobacteria;c__Gammaproteobacteria;o__Pseudomonadales;f__Pseudomonadaceae;g__Pseudomonas;s__Pseudomonas aeruginosa
Pseudomonas_aeruginosa_24Pae112_9634	GCF_003433235.1	Pseudomonas database	Human	8847084	65.99	2	6598	6359359	71.8808	7097241	1	98.65	0.68	d__Bacteria;p__Proteobacteria;c__Gammaproteobacteria;o__Pseudomonadales;f__Pseudomonadaceae;g__Pseudomonas;s__Pseudomonas aeruginosa
Pseudomonas_aeruginosa_2570_6256	GCF_002193755.1	Pseudomonas database	Human	8499626	66.16	102	6281	6086700	71.6114	216638	12	100.00	0.00	d__Bacteria;p__Proteobacteria;c__Gammaproteobacteria;o__Pseudomonadales;f__Pseudomonadaceae;g__Pseudomonas;s__Pseudomonas aeruginosa
Pseudomonas_aeruginosa_259S240811BSL_PA1_11060	GCF_004374515.1	Pseudomonas database	Human	8252627	66.18	26	6106	5928321	71.8356	778213	4	100.00	0.00	d__Bacteria;p__Proteobacteria;c__Gammaproteobacteria;o__Pseudomonadales;f__Pseudomonadaceae;g__Pseudomonas;s__Pseudomonas aeruginosa
Pseudomonas_aeruginosa_259S240811BSL_PA2_11070	GCF_004375115.1	Pseudomonas database	Human	8319531	66.24	38	6131	5976917	71.842	556747	5	100.00	0.00	d__Bacteria;p__Proteobacteria;c__Gammaproteobacteria;o__Pseudomonadales;f__Pseudomonadaceae;g__Pseudomonas;s__Pseudomonas aeruginosa
Pseudomonas_aeruginosa_272S250511BSL_PA1_11056	GCF_004374425.1	Pseudomonas database	Human	8239585	66.15	49	6072	5864849	71.1789	344264	7	100.00	0.00	d__Bacteria;p__Proteobacteria;c__Gammaproteobacteria;o__Pseudomonadales;f__Pseudomonadaceae;g__Pseudomonas;s__Pseudomonas aeruginosa
Pseudomonas_aeruginosa_274S010611BSL_PA1_11052	GCF_004374385.1	Pseudomonas database	Human	8074862	66.32	51	5911	5781524	71.599	298404	6	100.00	0.00	d__Bacteria;p__Proteobacteria;c__Gammaproteobacteria;o__Pseudomonadales;f__Pseudomonadaceae;g__Pseudomonas;s__Pseudomonas aeruginosa
Pseudomonas_aeruginosa_278S180511BSL_PA1_11069	GCF_004375075.1	Pseudomonas database	Human	8624976	66.16	44	6377	6194425	71.8196	437006	6	100.00	0.00	d__Bacteria;p__Proteobacteria;c__Gammaproteobacteria;o__Pseudomonadales;f__Pseudomonadaceae;g__Pseudomonas;s__Pseudomonas aeruginosa
Pseudomonas_aeruginosa_278S180511BSL_PA2_11053	GCF_004374395.1	Pseudomonas database	Human	8623825	66.16	40	6382	6192165	71.803	432509	6	100.00	0.00	d__Bacteria;p__Proteobacteria;c__Gammaproteobacteria;o__Pseudomonadales;f__Pseudomonadaceae;g__Pseudomonas;s__Pseudomonas aeruginosa
Pseudomonas_aeruginosa_279_6928	GCF_002312385.1	Pseudomonas database	Human	8371059	66.27	34	6157	6017875	71.8891	761706	4	100.00	0.00	d__Bacteria;p__Proteobacteria;c__Gammaproteobacteria;o__Pseudomonadales;f__Pseudomonadaceae;g__Pseudomonas;s__Pseudomonas aeruginosa
Pseudomonas_aeruginosa_279_PAER_3097	GCF_001064305.1	Pseudomonas database	Human	8515533	66.12	423	6318	5943519	69.7962	53904	38	98.65	0.68	d__Bacteria;p__Proteobacteria;c__Gammaproteobacteria;o__Pseudomonadales;f__Pseudomonadaceae;g__Pseudomonas;s__Pseudomonas aeruginosa
Pseudomonas_aeruginosa_2810_10595	GCF_003975185.1	Pseudomonas database	Human	7891838	66.44	33	5781	5662387	71.7499	439305	6	100.00	0.00	d__Bacteria;p__Proteobacteria;c__Gammaproteobacteria;o__Pseudomonadales;f__Pseudomonadaceae;g__Pseudomonas;s__Pseudomonas aeruginosa
Pseudomonas_aeruginosa_282_7227	GCF_002312115.1	Pseudomonas database	Human	7967821	66.39	35	5830	5730818	71.9245	502976	6	100.00	0.00	d__Bacteria;p__Proteobacteria;c__Gammaproteobacteria;o__Pseudomonadales;f__Pseudomonadaceae;g__Pseudomonas;s__Pseudomonas aeruginosa
Pseudomonas_aeruginosa_286S270711BSL_PA1_11068	GCF_004374705.1	Pseudomonas database	Human	8618052	65.88	67	6379	6142722	71.2774	293993	8	100.00	0.00	d__Bacteria;p__Proteobacteria;c__Gammaproteobacteria;o__Pseudomonadales;f__Pseudomonadaceae;g__Pseudomonas;s__Pseudomonas aeruginosa
Pseudomonas_aeruginosa_295s071211BSL_PA1_11055	GCF_004374415.1	Pseudomonas database	Human	7999067	66.17	50	5878	5688920	71.1198	305788	7	99.32	0.68	d__Bacteria;p__Proteobacteria;c__Gammaproteobacteria;o__Pseudomonadales;f__Pseudomonadaceae;g__Pseudomonas;s__Pseudomonas aeruginosa
Pseudomonas_aeruginosa_295s071211BSL_PA2_11051	GCF_004374365.1	Pseudomonas database	Human	8506376	66.20	34	6316	6106314	71.7851	470282	6	100.00	0.00	d__Bacteria;p__Proteobacteria;c__Gammaproteobacteria;o__Pseudomonadales;f__Pseudomonadaceae;g__Pseudomonas;s__Pseudomonas aeruginosa
Pseudomonas_aeruginosa_297_6956	GCF_002312755.1	Pseudomonas database	Human	8298321	66.00	63	6092	5930157	71.4621	377947	7	99.32	0.00	d__Bacteria;p__Proteobacteria;c__Gammaproteobacteria;o__Pseudomonadales;f__Pseudomonadaceae;g__Pseudomonas;s__Pseudomonas aeruginosa
Pseudomonas_aeruginosa_298S020611BSL_PA1_11050	GCF_004374315.1	Pseudomonas database	Human	8573127	66.02	43	6337	6154366	71.7867	431119	7	100.00	0.00	d__Bacteria;p__Proteobacteria;c__Gammaproteobacteria;o__Pseudomonadales;f__Pseudomonadaceae;g__Pseudomonas;s__Pseudomonas aeruginosa
Pseudomonas_aeruginosa_29S030611BSL_PA1_11087	GCF_004375475.1	Pseudomonas database	Human	7871758	66.44	48	5774	5638994	71.6358	337986	7	99.32	0.68	d__Bacteria;p__Proteobacteria;c__Gammaproteobacteria;o__Pseudomonadales;f__Pseudomonadaceae;g__Pseudomonas;s__Pseudomonas aeruginosa
Pseudomonas_aeruginosa_2A42_isolate_U018A_9918	GCF_003698395.1	Pseudomonas database	Human	7920508	66.38	47	5790	5672699	71.6204	352039	6	100.00	0.00	d__Bacteria;p__Proteobacteria;c__Gammaproteobacteria;o__Pseudomonadales;f__Pseudomonadaceae;g__Pseudomonas;s__Pseudomonas aeruginosa
Pseudomonas_aeruginosa_2D9A_isolate_AUS23_6462	GCF_002276485.1	Pseudomonas database	Human	7815525	66.56	45	5721	5608667	71.7632	485799	5	100.00	0.00	d__Bacteria;p__Proteobacteria;c__Gammaproteobacteria;o__Pseudomonadales;f__Pseudomonadaceae;g__Pseudomonas;s__Pseudomonas aeruginosa
Pseudomonas_aeruginosa_2S030611BSL_PA1_11089	GCF_004375515.1	Pseudomonas database	Human	8224483	66.32	39	6099	5883518	71.5366	435321	6	100.00	0.00	d__Bacteria;p__Proteobacteria;c__Gammaproteobacteria;o__Pseudomonadales;f__Pseudomonadaceae;g__Pseudomonas;s__Pseudomonas aeruginosa
Pseudomonas_aeruginosa_3020837212_10850	GCF_004370285.1	Pseudomonas database	Human	8519626	66.17	22	6308	6119925	71.8333	685080	5	100.00	0.00	d__Bacteria;p__Proteobacteria;c__Gammaproteobacteria;o__Pseudomonadales;f__Pseudomonadaceae;g__Pseudomonas;s__Pseudomonas aeruginosa
Pseudomonas_aeruginosa_3052425557_10848	GCF_004370215.1	Pseudomonas database	Human	8463712	66.12	55	6272	6062861	71.6336	275716	7	100.00	0.00	d__Bacteria;p__Proteobacteria;c__Gammaproteobacteria;o__Pseudomonadales;f__Pseudomonadaceae;g__Pseudomonas;s__Pseudomonas aeruginosa
Pseudomonas_aeruginosa_313s141011BSL_PA1_11066	GCF_004374625.1	Pseudomonas database	Human	7944575	66.44	36	5800	5704183	71.7997	776494	4	100.00	0.00	d__Bacteria;p__Proteobacteria;c__Gammaproteobacteria;o__Pseudomonadales;f__Pseudomonadaceae;g__Pseudomonas;s__Pseudomonas aeruginosa
Pseudomonas_aeruginosa_3141_10640	GCF_003976075.1	Pseudomonas database	Human	8553317	66.04	53	6303	6121812	71.5724	480584	5	100.00	0.00	d__Bacteria;p__Proteobacteria;c__Gammaproteobacteria;o__Pseudomonadales;f__Pseudomonadaceae;g__Pseudomonas;s__Pseudomonas aeruginosa
Pseudomonas_aeruginosa_318S170811BSL_PA1_11048	GCF_004374295.1	Pseudomonas database	Human	8111998	66.26	49	6014	5795236	71.4403	410498	6	100.00	0.00	d__Bacteria;p__Proteobacteria;c__Gammaproteobacteria;o__Pseudomonadales;f__Pseudomonadaceae;g__Pseudomonas;s__Pseudomonas aeruginosa
Pseudomonas_aeruginosa_326S290611BSL_PA1_11046	GCF_004374265.1	Pseudomonas database	Human	7767075	66.55	31	5706	5575159	71.7794	928784	3	100.00	0.00	d__Bacteria;p__Proteobacteria;c__Gammaproteobacteria;o__Pseudomonadales;f__Pseudomonadaceae;g__Pseudomonas;s__Pseudomonas aeruginosa
Pseudomonas_aeruginosa_326S290611BSL_PA2_11044	GCF_004374195.1	Pseudomonas database	Human	7764255	66.55	31	5705	5572799	71.7751	653436	4	99.32	0.00	d__Bacteria;p__Proteobacteria;c__Gammaproteobacteria;o__Pseudomonadales;f__Pseudomonadaceae;g__Pseudomonas;s__Pseudomonas aeruginosa
Pseudomonas_aeruginosa_326S290611BSL_PA3_11063	GCF_004374595.1	Pseudomonas database	Human	7792989	66.54	83	5732	5559344	71.3378	141160	15	99.32	0.00	d__Bacteria;p__Proteobacteria;c__Gammaproteobacteria;o__Pseudomonadales;f__Pseudomonadaceae;g__Pseudomonas;s__Pseudomonas aeruginosa
Pseudomonas_aeruginosa_32SB_10977	GCF_004372875.1	Pseudomonas database	Soil	8130850	66.30	25	5934	5849043	71.9364	615787	4	100.00	0.00	d__Bacteria;p__Proteobacteria;c__Gammaproteobacteria;o__Pseudomonadales;f__Pseudomonadaceae;g__Pseudomonas;s__Pseudomonas aeruginosa
Pseudomonas_aeruginosa_32SP_10979	GCF_004372915.1	Pseudomonas database	Soil	8131099	66.30	27	5934	5846877	71.9076	486769	5	100.00	0.00	d__Bacteria;p__Proteobacteria;c__Gammaproteobacteria;o__Pseudomonadales;f__Pseudomonadaceae;g__Pseudomonas;s__Pseudomonas aeruginosa
Pseudomonas_aeruginosa_333S200112BSL_PA1_11043	GCF_004374185.1	Pseudomonas database	Human	7795666	66.54	28	5729	5594396	71.7629	719034	4	100.00	0.00	d__Bacteria;p__Proteobacteria;c__Gammaproteobacteria;o__Pseudomonadales;f__Pseudomonadaceae;g__Pseudomonas;s__Pseudomonas aeruginosa
Pseudomonas_aeruginosa_34JS_10965	GCF_004372635.1	Pseudomonas database	Soil	8122846	66.30	44	5923	5834533	71.8287	302525	6	100.00	0.00	d__Bacteria;p__Proteobacteria;c__Gammaproteobacteria;o__Pseudomonadales;f__Pseudomonadaceae;g__Pseudomonas;s__Pseudomonas aeruginosa
Pseudomonas_aeruginosa_354_6648	GCF_002312535.1	Pseudomonas database	Human	7966035	66.42	44	5837	5722847	71.8406	383403	7	100.00	0.00	d__Bacteria;p__Proteobacteria;c__Gammaproteobacteria;o__Pseudomonadales;f__Pseudomonadaceae;g__Pseudomonas;s__Pseudomonas aeruginosa
Pseudomonas_aeruginosa_3573	2579779059	IMG	Human	7803829	66.48	79	5677	5582224	71.5319	295035	8	100.00	0.00	d__Bacteria;p__Proteobacteria;c__Gammaproteobacteria;o__Pseudomonadales;f__Pseudomonadaceae;g__Pseudomonas;s__Pseudomonas aeruginosa
Pseudomonas_aeruginosa_3574	2579779027	IMG	Human	8018983	66.39	105	5891	5718326	71.3099	264694	7	100.00	0.00	d__Bacteria;p__Proteobacteria;c__Gammaproteobacteria;o__Pseudomonadales;f__Pseudomonadaceae;g__Pseudomonas;s__Pseudomonas aeruginosa
Pseudomonas_aeruginosa_3578	2579778711	IMG	Human	8398229	66.18	116	6256	5986285	71.2803	180909	11	100.00	0.00	d__Bacteria;p__Proteobacteria;c__Gammaproteobacteria;o__Pseudomonadales;f__Pseudomonadaceae;g__Pseudomonas;s__Pseudomonas aeruginosa
Pseudomonas_aeruginosa_3579	2579779047	IMG	Human	8386000	66.18	108	6242	5975915	71.2606	203260	9	100.00	0.00	d__Bacteria;p__Proteobacteria;c__Gammaproteobacteria;o__Pseudomonadales;f__Pseudomonadaceae;g__Pseudomonas;s__Pseudomonas aeruginosa
Pseudomonas_aeruginosa_3580	2579778540	IMG	Human	8619976	65.98	76	6436	6150167	71.3478	269431	9	100.00	0.00	d__Bacteria;p__Proteobacteria;c__Gammaproteobacteria;o__Pseudomonadales;f__Pseudomonadaceae;g__Pseudomonas;s__Pseudomonas aeruginosa
Pseudomonas_aeruginosa_3581	2579778558	IMG	Human	8611335	65.98	79	6430	6149420	71.4108	279586	9	100.00	0.00	d__Bacteria;p__Proteobacteria;c__Gammaproteobacteria;o__Pseudomonadales;f__Pseudomonadaceae;g__Pseudomonas;s__Pseudomonas aeruginosa
Pseudomonas_aeruginosa_367_PAER_2867	GCF_001063225.1	Pseudomonas database	Human	8963307	66.02	274	6687	6339967	70.7325	60806	32	98.65	0.00	d__Bacteria;p__Proteobacteria;c__Gammaproteobacteria;o__Pseudomonadales;f__Pseudomonadaceae;g__Pseudomonas;s__Pseudomonas aeruginosa
Pseudomonas_aeruginosa_37s051011BSL_PA1_11086	GCF_004375455.1	Pseudomonas database	Human	7740576	66.44	39	5651	5563643	71.8763	421980	6	100.00	0.00	d__Bacteria;p__Proteobacteria;c__Gammaproteobacteria;o__Pseudomonadales;f__Pseudomonadaceae;g__Pseudomonas;s__Pseudomonas aeruginosa
Pseudomonas_aeruginosa_39145_10248	GCF_003839945.1	Pseudomonas database	Human	8362116	66.21	55	6212	5973645	71.437	424769	6	100.00	0.00	d__Bacteria;p__Proteobacteria;c__Gammaproteobacteria;o__Pseudomonadales;f__Pseudomonadaceae;g__Pseudomonas;s__Pseudomonas aeruginosa
Pseudomonas_aeruginosa_392_6207	GCF_002312405.1	Pseudomonas database	Human	8690874	66.00	74	6391	6217941	71.5456	279760	9	100.00	0.00	d__Bacteria;p__Proteobacteria;c__Gammaproteobacteria;o__Pseudomonadales;f__Pseudomonadaceae;g__Pseudomonas;s__Pseudomonas aeruginosa
Pseudomonas_aeruginosa_3C1A_isolate_Jpn1563_9934	GCF_003698715.1	Pseudomonas database	Aquatic	7931564	66.45	33	5814	5701690	71.8861	507716	5	100.00	0.00	d__Bacteria;p__Proteobacteria;c__Gammaproteobacteria;o__Pseudomonadales;f__Pseudomonadaceae;g__Pseudomonas;s__Pseudomonas aeruginosa
Pseudomonas_aeruginosa_3C52_K_isolate_968333S_9933	GCF_003698705.1	Pseudomonas database	Human	8097883	66.25	38	5975	5778524	71.3585	395054	6	100.00	0.00	d__Bacteria;p__Proteobacteria;c__Gammaproteobacteria;o__Pseudomonadales;f__Pseudomonadaceae;g__Pseudomonas;s__Pseudomonas aeruginosa
Pseudomonas_aeruginosa_4012_0_isolate_C3719_9937	GCF_003698785.1	Pseudomonas database	Human	7719212	66.54	32	5668	5551923	71.9234	409151	6	100.00	0.00	d__Bacteria;p__Proteobacteria;c__Gammaproteobacteria;o__Pseudomonadales;f__Pseudomonadaceae;g__Pseudomonas;s__Pseudomonas aeruginosa
Pseudomonas_aeruginosa_403_6033	GCF_002312695.1	Pseudomonas database	Human	7866778	66.48	26	5759	5658968	71.935	769002	3	100.00	0.00	d__Bacteria;p__Proteobacteria;c__Gammaproteobacteria;o__Pseudomonadales;f__Pseudomonadaceae;g__Pseudomonas;s__Pseudomonas aeruginosa
Pseudomonas_aeruginosa_4044301968_10865	GCF_004370545.1	Pseudomonas database	Human	8681115	65.91	33	6439	6226721	71.7272	519657	5	100.00	0.00	d__Bacteria;p__Proteobacteria;c__Gammaproteobacteria;o__Pseudomonadales;f__Pseudomonadaceae;g__Pseudomonas;s__Pseudomonas aeruginosa
Pseudomonas_aeruginosa_4094341901_10894	GCF_004371165.1	Pseudomonas database	Human	8510300	66.06	49	6341	6079243	71.4339	268445	8	100.00	0.00	d__Bacteria;p__Proteobacteria;c__Gammaproteobacteria;o__Pseudomonadales;f__Pseudomonadaceae;g__Pseudomonas;s__Pseudomonas aeruginosa
Pseudomonas_aeruginosa_4094345258_10870	GCF_004370665.1	Pseudomonas database	Human	8586966	66.08	57	6300	6160104	71.7378	297342	10	100.00	0.00	d__Bacteria;p__Proteobacteria;c__Gammaproteobacteria;o__Pseudomonadales;f__Pseudomonadaceae;g__Pseudomonas;s__Pseudomonas aeruginosa
Pseudomonas_aeruginosa_4094345290_11096	GCF_004378695.1	Pseudomonas database	Human	8797369	65.91	30	6516	6314902	71.7817	384639	5	100.00	0.00	d__Bacteria;p__Proteobacteria;c__Gammaproteobacteria;o__Pseudomonadales;f__Pseudomonadaceae;g__Pseudomonas;s__Pseudomonas aeruginosa
Pseudomonas_aeruginosa_41004355322_10900	GCF_004371315.1	Pseudomonas database	Human	8681241	65.91	45	6471	6209318	71.5257	417941	6	99.32	0.68	d__Bacteria;p__Proteobacteria;c__Gammaproteobacteria;o__Pseudomonadales;f__Pseudomonadaceae;g__Pseudomonas;s__Pseudomonas aeruginosa
Pseudomonas_aeruginosa_4104355315_10851	GCF_004370295.1	Pseudomonas database	Human	8519407	66.09	26	6320	6095793	71.5518	795852	4	100.00	0.00	d__Bacteria;p__Proteobacteria;c__Gammaproteobacteria;o__Pseudomonadales;f__Pseudomonadaceae;g__Pseudomonas;s__Pseudomonas aeruginosa
Pseudomonas_aeruginosa_4104355340-13_10856	GCF_004370395.1	Pseudomonas database	Human	8888985	65.68	65	6597	6351687	71.4557	369786	6	100.00	0.00	d__Bacteria;p__Proteobacteria;c__Gammaproteobacteria;o__Pseudomonadales;f__Pseudomonadaceae;g__Pseudomonas;s__Pseudomonas aeruginosa
Pseudomonas_aeruginosa_4104355340-15_10890	GCF_004371075.1	Pseudomonas database	Human	8768824	65.76	54	6493	6279516	71.6118	334771	8	99.32	0.00	d__Bacteria;p__Proteobacteria;c__Gammaproteobacteria;o__Pseudomonadales;f__Pseudomonadaceae;g__Pseudomonas;s__Pseudomonas aeruginosa
Pseudomonas_aeruginosa_4114358565_10891	GCF_004371095.1	Pseudomonas database	Human	8111318	66.24	50	5957	5813465	71.671	232497	8	100.00	0.00	d__Bacteria;p__Proteobacteria;c__Gammaproteobacteria;o__Pseudomonadales;f__Pseudomonadaceae;g__Pseudomonas;s__Pseudomonas aeruginosa
Pseudomonas_aeruginosa_4124363474-15_10864	GCF_004370535.1	Pseudomonas database	Human	8376442	66.27	19	6171	6029043	71.9762	778466	3	100.00	0.00	d__Bacteria;p__Proteobacteria;c__Gammaproteobacteria;o__Pseudomonadales;f__Pseudomonadaceae;g__Pseudomonas;s__Pseudomonas aeruginosa
Pseudomonas_aeruginosa_4124363505_10873	GCF_004370735.1	Pseudomonas database	Human	7922129	66.49	22	5827	5706651	72.0343	665423	4	100.00	0.00	d__Bacteria;p__Proteobacteria;c__Gammaproteobacteria;o__Pseudomonadales;f__Pseudomonadaceae;g__Pseudomonas;s__Pseudomonas aeruginosa
Pseudomonas_aeruginosa_427_PAER_2870	GCF_001064905.1	Pseudomonas database	Human	8456055	66.10	76	6232	6053475	71.5875	184014	10	99.32	0.00	d__Bacteria;p__Proteobacteria;c__Gammaproteobacteria;o__Pseudomonadales;f__Pseudomonadaceae;g__Pseudomonas;s__Pseudomonas aeruginosa
Pseudomonas_aeruginosa_462_7255	GCF_002312065.1	Pseudomonas database	Human	8340240	66.31	29	6127	6000102	71.9416	548624	4	100.00	0.00	d__Bacteria;p__Proteobacteria;c__Gammaproteobacteria;o__Pseudomonadales;f__Pseudomonadaceae;g__Pseudomonas;s__Pseudomonas aeruginosa
Pseudomonas_aeruginosa_462_PAER_2871	GCF_001065035.1	Pseudomonas database	Human	8575478	66.13	141	6311	6075486	70.8472	118977	16	99.32	0.00	d__Bacteria;p__Proteobacteria;c__Gammaproteobacteria;o__Pseudomonadales;f__Pseudomonadaceae;g__Pseudomonas;s__Pseudomonas aeruginosa
Pseudomonas_aeruginosa_468_PAER_2872	GCF_001065075.1	Pseudomonas database	Human	8462310	66.17	279	6252	5976879	70.6294	70666	35	99.32	0.00	d__Bacteria;p__Proteobacteria;c__Gammaproteobacteria;o__Pseudomonadales;f__Pseudomonadaceae;g__Pseudomonas;s__Pseudomonas aeruginosa
Pseudomonas_aeruginosa_499_PAER_2898	GCF_001076855.1	Pseudomonas database	Human	8429380	66.16	193	6247	5953562	70.6287	98129	20	100.00	0.00	d__Bacteria;p__Proteobacteria;c__Gammaproteobacteria;o__Pseudomonadales;f__Pseudomonadaceae;g__Pseudomonas;s__Pseudomonas aeruginosa
Pseudomonas_aeruginosa_5014375233_10849	GCF_004370235.1	Pseudomonas database	Human	8753204	66.05	43	6538	6267430	71.6016	505602	5	100.00	0.00	d__Bacteria;p__Proteobacteria;c__Gammaproteobacteria;o__Pseudomonadales;f__Pseudomonadaceae;g__Pseudomonas;s__Pseudomonas aeruginosa
Pseudomonas_aeruginosa_5014375428_10852	GCF_004370305.1	Pseudomonas database	Human	8181445	66.35	23	6018	5879016	71.8579	544937	4	100.00	0.00	d__Bacteria;p__Proteobacteria;c__Gammaproteobacteria;o__Pseudomonadales;f__Pseudomonadaceae;g__Pseudomonas;s__Pseudomonas aeruginosa
Pseudomonas_aeruginosa_5023272159_10853	GCF_004370315.1	Pseudomonas database	Human	7975820	66.47	22	5848	5743879	72.0162	676863	4	100.00	0.00	d__Bacteria;p__Proteobacteria;c__Gammaproteobacteria;o__Pseudomonadales;f__Pseudomonadaceae;g__Pseudomonas;s__Pseudomonas aeruginosa
Pseudomonas_aeruginosa_5024382738-26_10855	GCF_004370385.1	Pseudomonas database	Human	8028874	66.46	26	5882	5764666	71.7992	510505	4	100.00	0.00	d__Bacteria;p__Proteobacteria;c__Gammaproteobacteria;o__Pseudomonadales;f__Pseudomonadaceae;g__Pseudomonas;s__Pseudomonas aeruginosa
Pseudomonas_aeruginosa_5024382749-13_10889	GCF_004371065.1	Pseudomonas database	Human	8130798	66.27	27	5972	5842861	71.8609	447154	6	100.00	0.00	d__Bacteria;p__Proteobacteria;c__Gammaproteobacteria;o__Pseudomonadales;f__Pseudomonadaceae;g__Pseudomonas;s__Pseudomonas aeruginosa
Pseudomonas_aeruginosa_5024382749-14_10859	GCF_004370435.1	Pseudomonas database	Human	7892870	66.19	84	5801	5644727	71.5168	144824	17	99.32	0.00	d__Bacteria;p__Proteobacteria;c__Gammaproteobacteria;o__Pseudomonadales;f__Pseudomonadaceae;g__Pseudomonas;s__Pseudomonas aeruginosa
Pseudomonas_aeruginosa_5024383182_10888	GCF_004371055.1	Pseudomonas database	Human	8187772	66.35	32	6025	5881365	71.8311	449362	5	100.00	0.00	d__Bacteria;p__Proteobacteria;c__Gammaproteobacteria;o__Pseudomonadales;f__Pseudomonadaceae;g__Pseudomonas;s__Pseudomonas aeruginosa
Pseudomonas_aeruginosa_5034388498-21_10897	GCF_004371245.1	Pseudomonas database	Human	8472390	66.12	25	6250	6091121	71.8938	576838	5	100.00	0.00	d__Bacteria;p__Proteobacteria;c__Gammaproteobacteria;o__Pseudomonadales;f__Pseudomonadaceae;g__Pseudomonas;s__Pseudomonas aeruginosa
Pseudomonas_aeruginosa_5034388513_10866	GCF_004370605.1	Pseudomonas database	Human	8475676	66.21	31	6283	6087144	71.819	450355	5	100.00	0.00	d__Bacteria;p__Proteobacteria;c__Gammaproteobacteria;o__Pseudomonadales;f__Pseudomonadaceae;g__Pseudomonas;s__Pseudomonas aeruginosa
Pseudomonas_aeruginosa_5054407658-16_10871	GCF_004370705.1	Pseudomonas database	Human	8408853	65.88	37	6285	6014517	71.526	454940	6	100.00	0.00	d__Bacteria;p__Proteobacteria;c__Gammaproteobacteria;o__Pseudomonadales;f__Pseudomonadaceae;g__Pseudomonas;s__Pseudomonas aeruginosa
Pseudomonas_aeruginosa_5054408345_10887	GCF_004371005.1	Pseudomonas database	Human	7324705	66.34	258	5310	5155967	70.3915	48618	33	100.00	0.00	d__Bacteria;p__Proteobacteria;c__Gammaproteobacteria;o__Pseudomonadales;f__Pseudomonadaceae;g__Pseudomonas;s__Pseudomonas aeruginosa
Pseudomonas_aeruginosa_5054408350-20_10895	GCF_004371225.1	Pseudomonas database	Human	8234483	66.30	35	6078	5910669	71.7795	352227	6	100.00	0.00	d__Bacteria;p__Proteobacteria;c__Gammaproteobacteria;o__Pseudomonadales;f__Pseudomonadaceae;g__Pseudomonas;s__Pseudomonas aeruginosa
Pseudomonas_aeruginosa_5054408350-22_10896	GCF_004371235.1	Pseudomonas database	Human	8218538	66.33	36	6122	5867615	71.3949	429070	4	99.32	0.00	d__Bacteria;p__Proteobacteria;c__Gammaproteobacteria;o__Pseudomonadales;f__Pseudomonadaceae;g__Pseudomonas;s__Pseudomonas aeruginosa
Pseudomonas_aeruginosa_5054408352_10858	GCF_004370425.1	Pseudomonas database	Human	8873186	65.90	43	6565	6368304	71.7702	459554	6	100.00	0.00	d__Bacteria;p__Proteobacteria;c__Gammaproteobacteria;o__Pseudomonadales;f__Pseudomonadaceae;g__Pseudomonas;s__Pseudomonas aeruginosa
Pseudomonas_aeruginosa_506_6117	GCF_002312615.1	Pseudomonas database	Human	8329863	66.19	71	6118	5947727	71.4025	283528	7	99.32	0.00	d__Bacteria;p__Proteobacteria;c__Gammaproteobacteria;o__Pseudomonadales;f__Pseudomonadaceae;g__Pseudomonas;s__Pseudomonas aeruginosa
Pseudomonas_aeruginosa_511653_5443	GCF_001909825.1	Pseudomonas database	Human	8366028	66.18	188	6134	5967666	71.3321	75854	28	99.32	0.00	d__Bacteria;p__Proteobacteria;c__Gammaproteobacteria;o__Pseudomonadales;f__Pseudomonadaceae;g__Pseudomonas;s__Pseudomonas aeruginosa
Pseudomonas_aeruginosa_515477_5326	GCF_001909445.1	Pseudomonas database	Human	8212061	66.45	245	6025	5807563	70.7199	85265	22	99.32	0.00	d__Bacteria;p__Proteobacteria;c__Gammaproteobacteria;o__Pseudomonadales;f__Pseudomonadaceae;g__Pseudomonas;s__Pseudomonas aeruginosa_A
Pseudomonas_aeruginosa_520374_526374_5314	GCF_001910345.1	Pseudomonas database	Human	8599287	65.97	267	6342	6081679	70.7231	92865	27	98.65	0.00	d__Bacteria;p__Proteobacteria;c__Gammaproteobacteria;o__Pseudomonadales;f__Pseudomonadaceae;g__Pseudomonas;s__Pseudomonas aeruginosa
Pseudomonas_aeruginosa_53011_6807	GCF_002263445.1	Pseudomonas database	Human	8711258	65.91	935	6384	5952602	68.3323	53572	39	97.30	0.00	d__Bacteria;p__Proteobacteria;c__Gammaproteobacteria;o__Pseudomonadales;f__Pseudomonadaceae;g__Pseudomonas;s__Pseudomonas aeruginosa
Pseudomonas_aeruginosa_53012_5958	GCF_002263405.1	Pseudomonas database	Human	8755814	65.95	589	6458	6091190	69.5674	49583	45	97.97	0.68	d__Bacteria;p__Proteobacteria;c__Gammaproteobacteria;o__Pseudomonadales;f__Pseudomonadaceae;g__Pseudomonas;s__Pseudomonas aeruginosa
Pseudomonas_aeruginosa_53014_6450	GCF_002263435.1	Pseudomonas database	Human	8769580	65.96	384	6502	6165165	70.3017	68652	32	98.65	0.00	d__Bacteria;p__Proteobacteria;c__Gammaproteobacteria;o__Pseudomonadales;f__Pseudomonadaceae;g__Pseudomonas;s__Pseudomonas aeruginosa
Pseudomonas_aeruginosa_549_PAER_2897	GCF_001076545.1	Pseudomonas database	Human	8642764	65.91	204	6378	6126299	70.8836	86472	27	99.32	0.00	d__Bacteria;p__Proteobacteria;c__Gammaproteobacteria;o__Pseudomonadales;f__Pseudomonadaceae;g__Pseudomonas;s__Pseudomonas aeruginosa
Pseudomonas_aeruginosa_549782_5511	GCF_001909655.1	Pseudomonas database	Human	8419611	66.07	158	6243	5993303	71.1827	107966	20	99.32	0.00	d__Bacteria;p__Proteobacteria;c__Gammaproteobacteria;o__Pseudomonadales;f__Pseudomonadaceae;g__Pseudomonas;s__Pseudomonas aeruginosa
Pseudomonas_aeruginosa_558344_5694	GCF_001909605.1	Pseudomonas database	Human	8723590	65.79	190	6474	6182527	70.8714	94112	24	100.00	0.00	d__Bacteria;p__Proteobacteria;c__Gammaproteobacteria;o__Pseudomonadales;f__Pseudomonadaceae;g__Pseudomonas;s__Pseudomonas aeruginosa
Pseudomonas_aeruginosa_559543_5154	GCF_001909585.1	Pseudomonas database	Human	7920226	66.44	164	5833	5654684	71.3955	109996	21	100.00	0.00	d__Bacteria;p__Proteobacteria;c__Gammaproteobacteria;o__Pseudomonadales;f__Pseudomonadaceae;g__Pseudomonas;s__Pseudomonas aeruginosa
Pseudomonas_aeruginosa_560747_5733	GCF_001909495.1	Pseudomonas database	Human	8629350	65.96	229	6444	6112520	70.8341	104087	20	99.32	0.00	d__Bacteria;p__Proteobacteria;c__Gammaproteobacteria;o__Pseudomonadales;f__Pseudomonadaceae;g__Pseudomonas;s__Pseudomonas aeruginosa
Pseudomonas_aeruginosa_576_PAER_2874	GCF_001065515.1	Pseudomonas database	Human	7462402	66.53	415	5490	5187349	69.5131	29206	66	98.65	0.68	d__Bacteria;p__Proteobacteria;c__Gammaproteobacteria;o__Pseudomonadales;f__Pseudomonadaceae;g__Pseudomonas;s__Pseudomonas aeruginosa
Pseudomonas_aeruginosa_577_PAER_2868	GCF_001063795.1	Pseudomonas database	Human	8181189	66.17	1030	6050	5408776	66.1123	14516	123	100.00	0.00	d__Bacteria;p__Proteobacteria;c__Gammaproteobacteria;o__Pseudomonadales;f__Pseudomonadaceae;g__Pseudomonas;s__Pseudomonas aeruginosa
Pseudomonas_aeruginosa_57RV_10964	GCF_004372615.1	Pseudomonas database	Soil	8128716	66.30	18	5933	5852620	71.9993	943840	4	100.00	0.00	d__Bacteria;p__Proteobacteria;c__Gammaproteobacteria;o__Pseudomonadales;f__Pseudomonadaceae;g__Pseudomonas;s__Pseudomonas aeruginosa
Pseudomonas_aeruginosa_57SJ_10976	GCF_004372845.1	Pseudomonas database	Soil	8035864	66.39	19	5850	5797348	72.1434	679751	3	100.00	0.00	d__Bacteria;p__Proteobacteria;c__Gammaproteobacteria;o__Pseudomonadales;f__Pseudomonadaceae;g__Pseudomonas;s__Pseudomonas aeruginosa
Pseudomonas_aeruginosa_59883_10940	GCF_004372125.1	Pseudomonas database	Human	7996177	66.36	44	5881	5708810	71.3942	512864	5	100.00	0.00	d__Bacteria;p__Proteobacteria;c__Gammaproteobacteria;o__Pseudomonadales;f__Pseudomonadaceae;g__Pseudomonas;s__Pseudomonas aeruginosa
Pseudomonas_aeruginosa_5989_10928	GCF_004371865.1	Pseudomonas database	Human	8416181	66.27	41	6257	6023841	71.5745	392705	7	100.00	0.00	d__Bacteria;p__Proteobacteria;c__Gammaproteobacteria;o__Pseudomonadales;f__Pseudomonadaceae;g__Pseudomonas;s__Pseudomonas aeruginosa
Pseudomonas_aeruginosa_59901_10941	GCF_004372135.1	Pseudomonas database	Human	7797069	66.57	38	5750	5577774	71.5368	699292	4	100.00	0.00	d__Bacteria;p__Proteobacteria;c__Gammaproteobacteria;o__Pseudomonadales;f__Pseudomonadaceae;g__Pseudomonas;s__Pseudomonas aeruginosa
Pseudomonas_aeruginosa_59903_10924	GCF_004371805.1	Pseudomonas database	Human	7805899	66.56	34	5762	5579000	71.4716	766621	4	100.00	0.00	d__Bacteria;p__Proteobacteria;c__Gammaproteobacteria;o__Pseudomonadales;f__Pseudomonadaceae;g__Pseudomonas;s__Pseudomonas aeruginosa
Pseudomonas_aeruginosa_5991_10925	GCF_004371825.1	Pseudomonas database	Human	8449181	66.21	45	6256	6055178	71.6659	431037	6	100.00	0.00	d__Bacteria;p__Proteobacteria;c__Gammaproteobacteria;o__Pseudomonadales;f__Pseudomonadaceae;g__Pseudomonas;s__Pseudomonas aeruginosa
Pseudomonas_aeruginosa_5992_10923	GCF_004371775.1	Pseudomonas database	Human	7794274	66.56	25	5670	5620419	72.1096	657765	4	100.00	0.00	d__Bacteria;p__Proteobacteria;c__Gammaproteobacteria;o__Pseudomonadales;f__Pseudomonadaceae;g__Pseudomonas;s__Pseudomonas aeruginosa
Pseudomonas_aeruginosa_5993_10921	GCF_004371735.1	Pseudomonas database	Human	8440073	66.19	45	6169	6065477	71.8652	409298	6	100.00	0.00	d__Bacteria;p__Proteobacteria;c__Gammaproteobacteria;o__Pseudomonadales;f__Pseudomonadaceae;g__Pseudomonas;s__Pseudomonas aeruginosa
Pseudomonas_aeruginosa_5994_10922	GCF_004371755.1	Pseudomonas database	Human	8633295	66.04	38	6382	6200257	71.818	761711	4	100.00	0.00	d__Bacteria;p__Proteobacteria;c__Gammaproteobacteria;o__Pseudomonadales;f__Pseudomonadaceae;g__Pseudomonas;s__Pseudomonas aeruginosa
Pseudomonas_aeruginosa_5997_10919	GCF_004371705.1	Pseudomonas database	Human	8521365	66.09	87	6283	6081723	71.3703	209427	12	100.00	0.00	d__Bacteria;p__Proteobacteria;c__Gammaproteobacteria;o__Pseudomonadales;f__Pseudomonadaceae;g__Pseudomonas;s__Pseudomonas aeruginosa
Pseudomonas_aeruginosa_5998_10918	GCF_004371665.1	Pseudomonas database	Human	7784977	66.58	24	5660	5606597	72.0182	782052	4	100.00	0.00	d__Bacteria;p__Proteobacteria;c__Gammaproteobacteria;o__Pseudomonadales;f__Pseudomonadaceae;g__Pseudomonas;s__Pseudomonas aeruginosa
Pseudomonas_aeruginosa_59991_10916	GCF_004371635.1	Pseudomonas database	Human	8636551	66.14	61	6402	6189305	71.6641	350134	6	100.00	0.00	d__Bacteria;p__Proteobacteria;c__Gammaproteobacteria;o__Pseudomonadales;f__Pseudomonadaceae;g__Pseudomonas;s__Pseudomonas aeruginosa
Pseudomonas_aeruginosa_59992_10917	GCF_004371645.1	Pseudomonas database	Human	8595647	66.15	65	6357	6139327	71.4237	314219	7	100.00	0.00	d__Bacteria;p__Proteobacteria;c__Gammaproteobacteria;o__Pseudomonadales;f__Pseudomonadaceae;g__Pseudomonas;s__Pseudomonas aeruginosa
Pseudomonas_aeruginosa_59993_10938	GCF_004372075.1	Pseudomonas database	Human	8652606	66.13	56	6443	6188548	71.5224	344257	6	100.00	0.00	d__Bacteria;p__Proteobacteria;c__Gammaproteobacteria;o__Pseudomonadales;f__Pseudomonadaceae;g__Pseudomonas;s__Pseudomonas aeruginosa
Pseudomonas_aeruginosa_5BR2_10129	GCF_003836815.1	Pseudomonas database	Human	8027685	66.29	80	5899	5735066	71.4411	260375	8	100.00	0.00	d__Bacteria;p__Proteobacteria;c__Gammaproteobacteria;o__Pseudomonadales;f__Pseudomonadaceae;g__Pseudomonas;s__Pseudomonas aeruginosa
Pseudomonas_aeruginosa_60001_10915	GCF_004371625.1	Pseudomonas database	Human	8429986	66.11	42	6193	6035511	71.5957	485843	6	100.00	0.00	d__Bacteria;p__Proteobacteria;c__Gammaproteobacteria;o__Pseudomonadales;f__Pseudomonadaceae;g__Pseudomonas;s__Pseudomonas aeruginosa
Pseudomonas_aeruginosa_60002_10914	GCF_004371575.1	Pseudomonas database	Human	8432402	66.11	46	6202	6038897	71.6154	484971	6	99.32	0.00	d__Bacteria;p__Proteobacteria;c__Gammaproteobacteria;o__Pseudomonadales;f__Pseudomonadaceae;g__Pseudomonas;s__Pseudomonas aeruginosa
Pseudomonas_aeruginosa_60003_10936	GCF_004372035.1	Pseudomonas database	Human	8522716	66.03	49	6297	6097891	71.5487	506831	6	100.00	0.00	d__Bacteria;p__Proteobacteria;c__Gammaproteobacteria;o__Pseudomonadales;f__Pseudomonadaceae;g__Pseudomonas;s__Pseudomonas aeruginosa
Pseudomonas_aeruginosa_6001_10935	GCF_004372025.1	Pseudomonas database	Human	7812532	66.54	28	5714	5610652	71.8161	760790	4	100.00	0.00	d__Bacteria;p__Proteobacteria;c__Gammaproteobacteria;o__Pseudomonadales;f__Pseudomonadaceae;g__Pseudomonas;s__Pseudomonas aeruginosa
Pseudomonas_aeruginosa_6003_7301	GCF_002193895.1	Pseudomonas database	Human	8602393	66.01	124	6394	6131011	71.271	142396	17	100.00	0.00	d__Bacteria;p__Proteobacteria;c__Gammaproteobacteria;o__Pseudomonadales;f__Pseudomonadaceae;g__Pseudomonas;s__Pseudomonas aeruginosa
Pseudomonas_aeruginosa_6010_7063	GCF_002194085.1	Pseudomonas database	Human	7890576	66.49	67	5798	5660627	71.7391	243552	10	100.00	0.00	d__Bacteria;p__Proteobacteria;c__Gammaproteobacteria;o__Pseudomonadales;f__Pseudomonadaceae;g__Pseudomonas;s__Pseudomonas aeruginosa
Pseudomonas_aeruginosa_6014_6074	GCF_002194095.1	Pseudomonas database	Human	8778165	65.75	119	6517	6234570	71.0236	182579	14	100.00	0.00	d__Bacteria;p__Proteobacteria;c__Gammaproteobacteria;o__Pseudomonadales;f__Pseudomonadaceae;g__Pseudomonas;s__Pseudomonas aeruginosa
Pseudomonas_aeruginosa_6077	2579778585	IMG	Human	8667994	65.99	46	6394	6221167	71.7717	380116	6	99.32	0.00	d__Bacteria;p__Proteobacteria;c__Gammaproteobacteria;o__Pseudomonadales;f__Pseudomonadaceae;g__Pseudomonas;s__Pseudomonas aeruginosa
Pseudomonas_aeruginosa_6085_10910	GCF_004371525.1	Pseudomonas database	Human	8066086	66.31	67	5934	5770262	71.5373	284326	8	100.00	0.00	d__Bacteria;p__Proteobacteria;c__Gammaproteobacteria;o__Pseudomonadales;f__Pseudomonadaceae;g__Pseudomonas;s__Pseudomonas aeruginosa
Pseudomonas_aeruginosa_60861_10911	GCF_004371535.1	Pseudomonas database	Human	8048930	66.46	25	5921	5793522	71.9788	509597	5	100.00	0.00	d__Bacteria;p__Proteobacteria;c__Gammaproteobacteria;o__Pseudomonadales;f__Pseudomonadaceae;g__Pseudomonas;s__Pseudomonas aeruginosa
Pseudomonas_aeruginosa_60862_10909	GCF_004371505.1	Pseudomonas database	Human	7874592	66.54	25	5827	5642994	71.6608	779345	4	100.00	0.00	d__Bacteria;p__Proteobacteria;c__Gammaproteobacteria;o__Pseudomonadales;f__Pseudomonadaceae;g__Pseudomonas;s__Pseudomonas aeruginosa
Pseudomonas_aeruginosa_6087_10908	GCF_004371485.1	Pseudomonas database	Human	8073517	66.28	42	5962	5768357	71.4479	538376	5	100.00	0.00	d__Bacteria;p__Proteobacteria;c__Gammaproteobacteria;o__Pseudomonadales;f__Pseudomonadaceae;g__Pseudomonas;s__Pseudomonas aeruginosa
Pseudomonas_aeruginosa_608748_668748_5493	GCF_001910045.1	Pseudomonas database	Human	8566711	65.96	181	6341	6079930	70.9716	94912	25	98.65	0.00	d__Bacteria;p__Proteobacteria;c__Gammaproteobacteria;o__Pseudomonadales;f__Pseudomonadaceae;g__Pseudomonas;s__Pseudomonas aeruginosa
Pseudomonas_aeruginosa_6088_10937	GCF_004372045.1	Pseudomonas database	Human	8276381	66.22	48	6113	5915275	71.4718	418924	6	98.65	0.00	d__Bacteria;p__Proteobacteria;c__Gammaproteobacteria;o__Pseudomonadales;f__Pseudomonadaceae;g__Pseudomonas;s__Pseudomonas aeruginosa
Pseudomonas_aeruginosa_6089_10905	GCF_004371415.1	Pseudomonas database	Human	7997516	66.32	44	5845	5745539	71.8415	421153	5	100.00	0.00	d__Bacteria;p__Proteobacteria;c__Gammaproteobacteria;o__Pseudomonadales;f__Pseudomonadaceae;g__Pseudomonas;s__Pseudomonas aeruginosa
Pseudomonas_aeruginosa_6090_10907	GCF_004371445.1	Pseudomonas database	Human	8116767	66.29	40	6008	5791715	71.3549	304460	9	100.00	0.00	d__Bacteria;p__Proteobacteria;c__Gammaproteobacteria;o__Pseudomonadales;f__Pseudomonadaceae;g__Pseudomonas;s__Pseudomonas aeruginosa
Pseudomonas_aeruginosa_6093_10901	GCF_004371325.1	Pseudomonas database	Human	7907006	66.43	40	5798	5648372	71.435	521562	5	100.00	0.00	d__Bacteria;p__Proteobacteria;c__Gammaproteobacteria;o__Pseudomonadales;f__Pseudomonadaceae;g__Pseudomonas;s__Pseudomonas aeruginosa
Pseudomonas_aeruginosa_6095_10902	GCF_004371335.1	Pseudomonas database	Human	8592996	66.06	65	6405	6150711	71.5782	331422	8	100.00	0.00	d__Bacteria;p__Proteobacteria;c__Gammaproteobacteria;o__Pseudomonadales;f__Pseudomonadaceae;g__Pseudomonas;s__Pseudomonas aeruginosa
Pseudomonas_aeruginosa_6096_10931	GCF_004371945.1	Pseudomonas database	Human	8407698	66.18	56	6240	6024427	71.6537	280845	9	99.32	0.00	d__Bacteria;p__Proteobacteria;c__Gammaproteobacteria;o__Pseudomonadales;f__Pseudomonadaceae;g__Pseudomonas;s__Pseudomonas aeruginosa
Pseudomonas_aeruginosa_60971_10877	GCF_004370835.1	Pseudomonas database	Human	7889426	66.46	37	5762	5657881	71.7147	424857	5	100.00	0.00	d__Bacteria;p__Proteobacteria;c__Gammaproteobacteria;o__Pseudomonadales;f__Pseudomonadaceae;g__Pseudomonas;s__Pseudomonas aeruginosa
Pseudomonas_aeruginosa_60973_10876	GCF_004370815.1	Pseudomonas database	Human	7894511	66.46	39	5770	5653799	71.6168	416632	6	100.00	0.00	d__Bacteria;p__Proteobacteria;c__Gammaproteobacteria;o__Pseudomonadales;f__Pseudomonadaceae;g__Pseudomonas;s__Pseudomonas aeruginosa
Pseudomonas_aeruginosa_6098_10875	GCF_004370795.1	Pseudomonas database	Human	7893255	66.45	45	5798	5630114	71.3282	416439	6	100.00	0.00	d__Bacteria;p__Proteobacteria;c__Gammaproteobacteria;o__Pseudomonadales;f__Pseudomonadaceae;g__Pseudomonas;s__Pseudomonas aeruginosa
Pseudomonas_aeruginosa_6D92_H_isolate_AMT0023-34_9922	GCF_003698485.1	Pseudomonas database	Human	7834911	66.29	26	5788	5619137	71.7192	433349	5	100.00	0.00	d__Bacteria;p__Proteobacteria;c__Gammaproteobacteria;o__Pseudomonadales;f__Pseudomonadaceae;g__Pseudomonas;s__Pseudomonas aeruginosa
Pseudomonas_aeruginosa_6D92_H_isolate_AMT0060-1_9915	GCF_003698325.1	Pseudomonas database	Human	8748539	65.76	75	6492	6220934	71.1083	260085	9	100.00	0.00	d__Bacteria;p__Proteobacteria;c__Gammaproteobacteria;o__Pseudomonadales;f__Pseudomonadaceae;g__Pseudomonas;s__Pseudomonas aeruginosa
Pseudomonas_aeruginosa_6D92_H_isolate_AMT0060-2_9929	GCF_003698625.1	Pseudomonas database	Human	8744480	65.77	74	6498	6220031	71.1309	302236	7	100.00	0.00	d__Bacteria;p__Proteobacteria;c__Gammaproteobacteria;o__Pseudomonadales;f__Pseudomonadaceae;g__Pseudomonas;s__Pseudomonas aeruginosa
Pseudomonas_aeruginosa_6D92_H_isolate_AMT0060-3_9930	GCF_003698635.1	Pseudomonas database	Human	8745985	65.77	70	6495	6226211	71.1894	295479	8	100.00	0.00	d__Bacteria;p__Proteobacteria;c__Gammaproteobacteria;o__Pseudomonadales;f__Pseudomonadaceae;g__Pseudomonas;s__Pseudomonas aeruginosa
Pseudomonas_aeruginosa_707A_6541	GCF_002312575.1	Pseudomonas database	Human	8081257	66.21	32	5966	5800710	71.7798	600859	5	100.00	0.00	d__Bacteria;p__Proteobacteria;c__Gammaproteobacteria;o__Pseudomonadales;f__Pseudomonadaceae;g__Pseudomonas;s__Pseudomonas aeruginosa
Pseudomonas_aeruginosa_710_PAER_2882	GCF_001067065.1	Pseudomonas database	Human	8178193	66.27	296	5971	5786110	70.7505	75454	28	99.32	0.00	d__Bacteria;p__Proteobacteria;c__Gammaproteobacteria;o__Pseudomonadales;f__Pseudomonadaceae;g__Pseudomonas;s__Pseudomonas aeruginosa
Pseudomonas_aeruginosa_712_7178	GCF_002312095.1	Pseudomonas database	Human	8399667	66.24	35	6179	6041682	71.9276	548854	5	100.00	0.00	d__Bacteria;p__Proteobacteria;c__Gammaproteobacteria;o__Pseudomonadales;f__Pseudomonadaceae;g__Pseudomonas;s__Pseudomonas aeruginosa
Pseudomonas_aeruginosa_744_PAER_2878	GCF_001066185.1	Pseudomonas database	Human	8363282	66.30	665	6123	5761386	68.8891	33372	63	99.32	0.00	d__Bacteria;p__Proteobacteria;c__Gammaproteobacteria;o__Pseudomonadales;f__Pseudomonadaceae;g__Pseudomonas;s__Pseudomonas aeruginosa
Pseudomonas_aeruginosa_78RV_10963	GCF_004372595.1	Pseudomonas database	Soil	8126011	66.30	18	5926	5853612	72.0355	768454	4	100.00	0.00	d__Bacteria;p__Proteobacteria;c__Gammaproteobacteria;o__Pseudomonadales;f__Pseudomonadaceae;g__Pseudomonas;s__Pseudomonas aeruginosa
Pseudomonas_aeruginosa_792_PAER_2884	GCF_001067395.1	Pseudomonas database	Human	8077515	66.40	373	5965	5651257	69.9628	39589	48	100.00	0.00	d__Bacteria;p__Proteobacteria;c__Gammaproteobacteria;o__Pseudomonadales;f__Pseudomonadaceae;g__Pseudomonas;s__Pseudomonas aeruginosa
Pseudomonas_aeruginosa_8488_6602	GCF_002964295.1	Pseudomonas database	Human	7988392	66.41	78	5807	5749158	71.9689	173693	12	100.00	0.00	d__Bacteria;p__Proteobacteria;c__Gammaproteobacteria;o__Pseudomonadales;f__Pseudomonadaceae;g__Pseudomonas;s__Pseudomonas aeruginosa
Pseudomonas_aeruginosa_8489_6027	GCF_002964255.1	Pseudomonas database	Human	8541650	65.89	97	6338	6074912	71.1211	216741	11	100.00	0.00	d__Bacteria;p__Proteobacteria;c__Gammaproteobacteria;o__Pseudomonadales;f__Pseudomonadaceae;g__Pseudomonas;s__Pseudomonas aeruginosa
Pseudomonas_aeruginosa_8491_6171	GCF_002942025.1	Pseudomonas database	Human	7850139	66.46	75	5765	5622357	71.6211	264930	7	100.00	0.00	d__Bacteria;p__Proteobacteria;c__Gammaproteobacteria;o__Pseudomonadales;f__Pseudomonadaceae;g__Pseudomonas;s__Pseudomonas aeruginosa
Pseudomonas_aeruginosa_85_6935	GCF_002411915.1	Pseudomonas database	Human	8356472	66.15	128	6155	5957356	71.2903	127034	16	99.32	0.00	d__Bacteria;p__Proteobacteria;c__Gammaproteobacteria;o__Pseudomonadales;f__Pseudomonadaceae;g__Pseudomonas;s__Pseudomonas aeruginosa
Pseudomonas_aeruginosa_852_PAER_2879	GCF_001066615.1	Pseudomonas database	Human	8453206	66.19	563	6259	5856995	69.2873	30639	62	98.65	0.00	d__Bacteria;p__Proteobacteria;c__Gammaproteobacteria;o__Pseudomonadales;f__Pseudomonadaceae;g__Pseudomonas;s__Pseudomonas aeruginosa
Pseudomonas_aeruginosa_856_contigs	GCA_003840205.1	EzBioCloud	Mammalia	7829095	66.42	44	5746	5611315	71.6726	350526	6	100.00	0.00	d__Bacteria;p__Proteobacteria;c__Gammaproteobacteria;o__Pseudomonadales;f__Pseudomonadaceae;g__Pseudomonas;s__Pseudomonas aeruginosa
Pseudomonas_aeruginosa_857_PAER_3098	GCF_001066625.1	Pseudomonas database	Human	8554504	66.11	564	6284	5940055	69.4377	30507	63	98.65	0.68	d__Bacteria;p__Proteobacteria;c__Gammaproteobacteria;o__Pseudomonadales;f__Pseudomonadaceae;g__Pseudomonas;s__Pseudomonas aeruginosa
Pseudomonas_aeruginosa_859_PAER_2880	GCF_001066645.1	Pseudomonas database	Human	8563470	66.02	970	6352	5745906	67.0979	14133	150	96.62	0.68	d__Bacteria;p__Proteobacteria;c__Gammaproteobacteria;o__Pseudomonadales;f__Pseudomonadaceae;g__Pseudomonas;s__Pseudomonas aeruginosa
Pseudomonas_aeruginosa_886-1_10257	GCF_003840105.1	Pseudomonas database	Human	8092821	66.32	38	5918	5813850	71.8396	449534	6	100.00	0.00	d__Bacteria;p__Proteobacteria;c__Gammaproteobacteria;o__Pseudomonadales;f__Pseudomonadaceae;g__Pseudomonas;s__Pseudomonas aeruginosa
Pseudomonas_aeruginosa_886-1_contigs	GCA_003840105.1	EzBioCloud	Mammalia	8094999	66.32	38	5919	5814468	71.8279	449534	6	100.00	0.00	d__Bacteria;p__Proteobacteria;c__Gammaproteobacteria;o__Pseudomonadales;f__Pseudomonadaceae;g__Pseudomonas;s__Pseudomonas aeruginosa
Pseudomonas_aeruginosa_903_contigs	GCA_003840215.1	EzBioCloud	Mammalia	7985994	66.38	45	5841	5731834	71.7736	319793	7	100.00	0.00	d__Bacteria;p__Proteobacteria;c__Gammaproteobacteria;o__Pseudomonadales;f__Pseudomonadaceae;g__Pseudomonas;s__Pseudomonas aeruginosa
Pseudomonas_aeruginosa_908_PAER_2890	GCF_001068115.1	Pseudomonas database	Human	8274153	66.27	286	6112	5855798	70.7722	74369	29	100.00	0.00	d__Bacteria;p__Proteobacteria;c__Gammaproteobacteria;o__Pseudomonadales;f__Pseudomonadaceae;g__Pseudomonas;s__Pseudomonas aeruginosa
Pseudomonas_aeruginosa_9092533235_10863	GCF_004370525.1	Pseudomonas database	Human	8551970	65.87	32	6294	6124663	71.617	390852	7	100.00	0.00	d__Bacteria;p__Proteobacteria;c__Gammaproteobacteria;o__Pseudomonadales;f__Pseudomonadaceae;g__Pseudomonas;s__Pseudomonas aeruginosa
Pseudomonas_aeruginosa_927_PAER_2891	GCF_001068165.1	Pseudomonas database	Human	8291254	66.21	475	6144	5776514	69.67	32156	62	99.32	0.00	d__Bacteria;p__Proteobacteria;c__Gammaproteobacteria;o__Pseudomonadales;f__Pseudomonadaceae;g__Pseudomonas;s__Pseudomonas aeruginosa
Pseudomonas_aeruginosa_934436V_10253	GCF_003840045.1	Pseudomonas database	Human	8387864	66.22	67	6155	6005700	71.5999	289652	9	100.00	0.00	d__Bacteria;p__Proteobacteria;c__Gammaproteobacteria;o__Pseudomonadales;f__Pseudomonadaceae;g__Pseudomonas;s__Pseudomonas aeruginosa
Pseudomonas_aeruginosa_994_contigs	GCA_003840165.1	EzBioCloud	Mammalia	8036488	66.35	34	5880	5767752	71.7696	526958	5	100.00	0.00	d__Bacteria;p__Proteobacteria;c__Gammaproteobacteria;o__Pseudomonadales;f__Pseudomonadaceae;g__Pseudomonas;s__Pseudomonas aeruginosa
Pseudomonas_aeruginosa_A1_A2448_10060	GCF_003835445.1	Pseudomonas database	Human	8823907	65.83	90	6590	6280159	71.1721	210888	12	99.32	0.00	d__Bacteria;p__Proteobacteria;c__Gammaproteobacteria;o__Pseudomonadales;f__Pseudomonadaceae;g__Pseudomonas;s__Pseudomonas aeruginosa
Pseudomonas_aeruginosa_A17_10132	GCF_003836875.1	Pseudomonas database	Human	7734590	66.29	53	5703	5534248	71.5519	265460	7	100.00	0.00	d__Bacteria;p__Proteobacteria;c__Gammaproteobacteria;o__Pseudomonadales;f__Pseudomonadaceae;g__Pseudomonas;s__Pseudomonas aeruginosa
Pseudomonas_aeruginosa_A19_10174	GCF_003837725.1	Pseudomonas database	Human	7821500	66.53	38	5738	5617526	71.8216	451132	6	100.00	0.00	d__Bacteria;p__Proteobacteria;c__Gammaproteobacteria;o__Pseudomonadales;f__Pseudomonadaceae;g__Pseudomonas;s__Pseudomonas aeruginosa
Pseudomonas_aeruginosa_A22_10131	GCF_003836865.1	Pseudomonas database	Human	7925681	66.51	37	5832	5690824	71.8023	462592	5	100.00	0.00	d__Bacteria;p__Proteobacteria;c__Gammaproteobacteria;o__Pseudomonadales;f__Pseudomonadaceae;g__Pseudomonas;s__Pseudomonas aeruginosa
Pseudomonas_aeruginosa_A237_contigs	GCA_003836985.1	EzBioCloud	Mammalia	8089228	66.48	34	5975	5818956	71.9346	578789	5	100.00	0.00	d__Bacteria;p__Proteobacteria;c__Gammaproteobacteria;o__Pseudomonadales;f__Pseudomonadaceae;g__Pseudomonas;s__Pseudomonas aeruginosa
Pseudomonas_aeruginosa_A3_10073	GCF_003835695.1	Pseudomonas database	Human	8783455	65.92	53	6570	6270507	71.39	415709	8	100.00	0.00	d__Bacteria;p__Proteobacteria;c__Gammaproteobacteria;o__Pseudomonadales;f__Pseudomonadaceae;g__Pseudomonas;s__Pseudomonas aeruginosa
Pseudomonas_aeruginosa_A3_H638_10059	GCF_003835405.1	Pseudomonas database	Human	8896762	65.60	74	6655	6322895	71.0696	328126	7	99.32	0.00	d__Bacteria;p__Proteobacteria;c__Gammaproteobacteria;o__Pseudomonadales;f__Pseudomonadaceae;g__Pseudomonas;s__Pseudomonas aeruginosa
Pseudomonas_aeruginosa_Aa249_10103	GCF_003836305.1	Pseudomonas database	Human	8878426	65.84	73	6672	6330594	71.3031	252659	9	99.32	0.00	d__Bacteria;p__Proteobacteria;c__Gammaproteobacteria;o__Pseudomonadales;f__Pseudomonadaceae;g__Pseudomonas;s__Pseudomonas aeruginosa
Pseudomonas_aeruginosa_AA43_9975	GCF_003833745.1	Pseudomonas database	Human	7796149	66.52	48	5677	5592203	71.7303	422262	5	100.00	0.00	d__Bacteria;p__Proteobacteria;c__Gammaproteobacteria;o__Pseudomonadales;f__Pseudomonadaceae;g__Pseudomonas;s__Pseudomonas aeruginosa
Pseudomonas_aeruginosa_AA44_9980	GCF_003833845.1	Pseudomonas database	Human	7787372	66.52	39	5675	5586501	71.7379	421745	5	100.00	0.00	d__Bacteria;p__Proteobacteria;c__Gammaproteobacteria;o__Pseudomonadales;f__Pseudomonadaceae;g__Pseudomonas;s__Pseudomonas aeruginosa
Pseudomonas_aeruginosa_AES-1R	2667527556	IMG	Human	7923146	66.51	2	5839	5697622	71.9111	6343337	1	100.00	0.00	d__Bacteria;p__Proteobacteria;c__Gammaproteobacteria;o__Pseudomonadales;f__Pseudomonadaceae;g__Pseudomonas;s__Pseudomonas aeruginosa
Pseudomonas_aeruginosa_AES1M_10829	GCF_004355125.1	Pseudomonas database	Human	7962307	66.48	2	5873	5709744	71.7097	6373139	1	100.00	0.00	d__Bacteria;p__Proteobacteria;c__Gammaproteobacteria;o__Pseudomonadales;f__Pseudomonadaceae;g__Pseudomonas;s__Pseudomonas aeruginosa
Pseudomonas_aeruginosa_AES1R_10830	GCF_004355145.1	Pseudomonas database	Human	7970426	66.48	2	5908	5705010	71.5772	6373893	1	100.00	0.00	d__Bacteria;p__Proteobacteria;c__Gammaproteobacteria;o__Pseudomonadales;f__Pseudomonadaceae;g__Pseudomonas;s__Pseudomonas aeruginosa
Pseudomonas_aeruginosa_AF9A_isolate_AA2_9939	GCF_003698825.1	Pseudomonas database	Human	7790205	66.52	51	5678	5589161	71.746	371531	7	100.00	0.00	d__Bacteria;p__Proteobacteria;c__Gammaproteobacteria;o__Pseudomonadales;f__Pseudomonadaceae;g__Pseudomonas;s__Pseudomonas aeruginosa
Pseudomonas_aeruginosa_AH16	2551306150	IMG	Human	8420814	66.14	131	6265	6004678	71.3076	94805	20	99.32	0.68	d__Bacteria;p__Proteobacteria;c__Gammaproteobacteria;o__Pseudomonadales;f__Pseudomonadaceae;g__Pseudomonas;s__Pseudomonas aeruginosa
Pseudomonas_aeruginosa_AJ_D_2	2839621538	IMG	Soil	7813552	66.66	2	5624	5521186	70.6617	6281520	1	100.00	0.00	d__Bacteria;p__Proteobacteria;c__Gammaproteobacteria;o__Pseudomonadales;f__Pseudomonadaceae;g__Pseudomonas;s__Pseudomonas aeruginosa
Pseudomonas_aeruginosa_AL191_9960	GCF_003833445.1	Pseudomonas database	Human	8191515	66.24	55	5993	5887069	71.8679	277052	8	100.00	0.00	d__Bacteria;p__Proteobacteria;c__Gammaproteobacteria;o__Pseudomonadales;f__Pseudomonadaceae;g__Pseudomonas;s__Pseudomonas aeruginosa
Pseudomonas_aeruginosa_AL363_Israel_14_9987	GCF_003833965.1	Pseudomonas database	Human	7914284	66.35	62	5764	5661670	71.5374	526453	5	100.00	0.00	d__Bacteria;p__Proteobacteria;c__Gammaproteobacteria;o__Pseudomonadales;f__Pseudomonadaceae;g__Pseudomonas;s__Pseudomonas aeruginosa
Pseudomonas_aeruginosa_AL561_9961	GCF_003833455.1	Pseudomonas database	Human	8179090	66.30	30	6031	5867826	71.7418	543439	5	100.00	0.00	d__Bacteria;p__Proteobacteria;c__Gammaproteobacteria;o__Pseudomonadales;f__Pseudomonadaceae;g__Pseudomonas;s__Pseudomonas aeruginosa
Pseudomonas_aeruginosa_AMC_25-A-2,_ATCC_8709	2505313005	IMG	Human	8198376	66.20	658	6067	5721122	69.7836	18837	101	99.32	0.00	d__Bacteria;p__Proteobacteria;c__Gammaproteobacteria;o__Pseudomonadales;f__Pseudomonadaceae;g__Pseudomonas;s__Pseudomonas aeruginosa
Pseudomonas_aeruginosa_AMC,_ATCC_142	2505313002	IMG	Human	7661638	66.55	812	5591	5350516	69.8351	33082	60	99.32	0.00	d__Bacteria;p__Proteobacteria;c__Gammaproteobacteria;o__Pseudomonadales;f__Pseudomonadaceae;g__Pseudomonas;s__Pseudomonas aeruginosa
Pseudomonas_aeruginosa_American_Cyanamid_Co._140,_ATCC_7700	2510461030	IMG	Aquatic	8780160	65.96	3550	6625	4413714	50.2692	12185	125	95.95	1.35	d__Bacteria;p__Proteobacteria;c__Gammaproteobacteria;o__Pseudomonadales;f__Pseudomonadaceae;g__Pseudomonas;s__Pseudomonas aeruginosa
Pseudomonas_aeruginosa_AMT0005-138_10187	GCF_003838585.1	Pseudomonas database	Human	8034131	66.39	45	5853	5772940	71.8552	344067	6	99.32	0.00	d__Bacteria;p__Proteobacteria;c__Gammaproteobacteria;o__Pseudomonadales;f__Pseudomonadaceae;g__Pseudomonas;s__Pseudomonas aeruginosa
Pseudomonas_aeruginosa_AMT0006-1_10186	GCF_003838555.1	Pseudomonas database	Human	8087688	66.36	37	5978	5802167	71.7407	664600	4	100.00	0.00	d__Bacteria;p__Proteobacteria;c__Gammaproteobacteria;o__Pseudomonadales;f__Pseudomonadaceae;g__Pseudomonas;s__Pseudomonas aeruginosa
Pseudomonas_aeruginosa_AMT0006-64_10610	GCF_003975485.1	Pseudomonas database	Human	7874034	66.52	31	5776	5651306	71.7714	778034	4	100.00	0.00	d__Bacteria;p__Proteobacteria;c__Gammaproteobacteria;o__Pseudomonadales;f__Pseudomonadaceae;g__Pseudomonas;s__Pseudomonas aeruginosa
Pseudomonas_aeruginosa_AMT0006-65_10609	GCF_003975435.1	Pseudomonas database	Human	7942228	66.47	37	5844	5693514	71.6866	777972	4	100.00	0.00	d__Bacteria;p__Proteobacteria;c__Gammaproteobacteria;o__Pseudomonadales;f__Pseudomonadaceae;g__Pseudomonas;s__Pseudomonas aeruginosa
Pseudomonas_aeruginosa_AMT0006-66_10269	GCF_003840365.1	Pseudomonas database	Human	7943270	66.47	34	5849	5694300	71.6871	548269	4	100.00	0.00	d__Bacteria;p__Proteobacteria;c__Gammaproteobacteria;o__Pseudomonadales;f__Pseudomonadaceae;g__Pseudomonas;s__Pseudomonas aeruginosa
Pseudomonas_aeruginosa_AMT0020-1_10268	GCF_003840345.1	Pseudomonas database	Human	7849373	66.49	25	5726	5640176	71.8551	675070	4	100.00	0.00	d__Bacteria;p__Proteobacteria;c__Gammaproteobacteria;o__Pseudomonadales;f__Pseudomonadaceae;g__Pseudomonas;s__Pseudomonas aeruginosa
Pseudomonas_aeruginosa_AMT0020-83_10650	GCF_003976275.1	Pseudomonas database	Human	8360383	66.31	89	6224	5972493	71.438	249180	9	99.32	0.00	d__Bacteria;p__Proteobacteria;c__Gammaproteobacteria;o__Pseudomonadales;f__Pseudomonadaceae;g__Pseudomonas;s__Pseudomonas aeruginosa
Pseudomonas_aeruginosa_AMT0020-84_10185	GCF_003838535.1	Pseudomonas database	Human	8367762	66.31	92	6228	5978861	71.4511	264084	8	99.32	0.00	d__Bacteria;p__Proteobacteria;c__Gammaproteobacteria;o__Pseudomonadales;f__Pseudomonadaceae;g__Pseudomonas;s__Pseudomonas aeruginosa
Pseudomonas_aeruginosa_AMT0046-1_10183	GCF_003838505.1	Pseudomonas database	Human	7874219	66.53	30	5806	5651292	71.7696	586990	4	100.00	0.00	d__Bacteria;p__Proteobacteria;c__Gammaproteobacteria;o__Pseudomonadales;f__Pseudomonadaceae;g__Pseudomonas;s__Pseudomonas aeruginosa
Pseudomonas_aeruginosa_AMT0046-109_10179	GCF_003838405.1	Pseudomonas database	Human	8043066	66.42	26	5938	5775635	71.8089	683217	4	100.00	0.00	d__Bacteria;p__Proteobacteria;c__Gammaproteobacteria;o__Pseudomonadales;f__Pseudomonadaceae;g__Pseudomonas;s__Pseudomonas aeruginosa
Pseudomonas_aeruginosa_AMT0047-125_10647	GCF_003976225.1	Pseudomonas database	Human	7961863	66.41	45	5810	5718351	71.8218	342464	8	100.00	0.00	d__Bacteria;p__Proteobacteria;c__Gammaproteobacteria;o__Pseudomonadales;f__Pseudomonadaceae;g__Pseudomonas;s__Pseudomonas aeruginosa
Pseudomonas_aeruginosa_AMT0047-2_10606	GCF_003975405.1	Pseudomonas database	Human	8669651	65.97	42	6458	6205317	71.5752	502782	5	100.00	0.00	d__Bacteria;p__Proteobacteria;c__Gammaproteobacteria;o__Pseudomonadales;f__Pseudomonadaceae;g__Pseudomonas;s__Pseudomonas aeruginosa
Pseudomonas_aeruginosa_AMT0071-76_10266	GCF_003840305.1	Pseudomonas database	Human	8313932	66.13	58	6108	5946923	71.5296	245224	8	99.32	0.00	d__Bacteria;p__Proteobacteria;c__Gammaproteobacteria;o__Pseudomonadales;f__Pseudomonadaceae;g__Pseudomonas;s__Pseudomonas aeruginosa
Pseudomonas_aeruginosa_assembly_GCF_0007517151_2507	GCF_000751715.1	Pseudomonas database	Aquatic	9059595	65.77	5	6775	6486055	71.5932	5967688	1	100.00	0.00	d__Bacteria;p__Proteobacteria;c__Gammaproteobacteria;o__Pseudomonadales;f__Pseudomonadaceae;g__Pseudomonas;s__Pseudomonas aeruginosa
Pseudomonas_aeruginosa_AT19_10301	GCF_003841005.1	Pseudomonas database	Human	8266977	66.32	45	6104	5922700	71.6429	326546	5	99.32	0.00	d__Bacteria;p__Proteobacteria;c__Gammaproteobacteria;o__Pseudomonadales;f__Pseudomonadaceae;g__Pseudomonas;s__Pseudomonas aeruginosa
Pseudomonas_aeruginosa_AT31_10255	GCF_003840085.1	Pseudomonas database	Human	9142677	65.51	100	6826	6486977	70.9527	288978	9	100.00	0.00	d__Bacteria;p__Proteobacteria;c__Gammaproteobacteria;o__Pseudomonadales;f__Pseudomonadaceae;g__Pseudomonas;s__Pseudomonas aeruginosa
Pseudomonas_aeruginosa_AT40_10254	GCF_003840055.1	Pseudomonas database	Human	8277898	66.31	43	6085	5929628	71.632	427429	6	100.00	0.00	d__Bacteria;p__Proteobacteria;c__Gammaproteobacteria;o__Pseudomonadales;f__Pseudomonadaceae;g__Pseudomonas;s__Pseudomonas aeruginosa
Pseudomonas_aeruginosa_AT7_10307	GCF_003841125.1	Pseudomonas database	Human	8278342	66.31	46	6086	5924659	71.5682	427334	7	100.00	0.00	d__Bacteria;p__Proteobacteria;c__Gammaproteobacteria;o__Pseudomonadales;f__Pseudomonadaceae;g__Pseudomonas;s__Pseudomonas aeruginosa
Pseudomonas_aeruginosa_ATCC_14886	2537562155	IMG	Soil	7947482	66.42	212	5835	5630319	70.8441	70107	32	100.00	0.00	d__Bacteria;p__Proteobacteria;c__Gammaproteobacteria;o__Pseudomonadales;f__Pseudomonadaceae;g__Pseudomonas;s__Pseudomonas aeruginosa
Pseudomonas_aeruginosa_ATCC_15692	2721755590	IMG	Human	7825443	66.54	2	5692	5644458	72.1296	6276434	1	100.00	0.00	d__Bacteria;p__Proteobacteria;c__Gammaproteobacteria;o__Pseudomonadales;f__Pseudomonadaceae;g__Pseudomonas;s__Pseudomonas aeruginosa
Pseudomonas_aeruginosa_ATCC_27853_3989	GCF_001618925.1	Pseudomonas database	Human	8503779	66.11	2	6287	6130562	72.0922	6827737	1	100.00	0.00	d__Bacteria;p__Proteobacteria;c__Gammaproteobacteria;o__Pseudomonadales;f__Pseudomonadaceae;g__Pseudomonas;s__Pseudomonas aeruginosa
Pseudomonas_aeruginosa_ATCC_700888	2534681679	IMG	Wastewater	8476399	66.12	601	6303	5848468	68.9971	30207	72	98.65	0.68	d__Bacteria;p__Proteobacteria;c__Gammaproteobacteria;o__Pseudomonadales;f__Pseudomonadaceae;g__Pseudomonas;s__Pseudomonas aeruginosa
Pseudomonas_aeruginosa_ATCC_9027_5924	GCF_002563335.1	Pseudomonas database	Human	7896508	66.65	60	5824	5651874	71.5743	290774	8	100.00	0.00	d__Bacteria;p__Proteobacteria;c__Gammaproteobacteria;o__Pseudomonadales;f__Pseudomonadaceae;g__Pseudomonas;s__Pseudomonas aeruginosa_A
Pseudomonas_aeruginosa_ATCC_BAA-2108_6531	GCF_002237025.1	Pseudomonas database	Human	7902560	66.40	44	5773	5680190	71.8778	352131	6	100.00	0.00	d__Bacteria;p__Proteobacteria;c__Gammaproteobacteria;o__Pseudomonadales;f__Pseudomonadaceae;g__Pseudomonas;s__Pseudomonas aeruginosa
Pseudomonas_aeruginosa_ATCC_BAA-2112_6992	GCF_002237085.1	Pseudomonas database	Human	7866438	66.49	30	5763	5649272	71.8149	785485	3	100.00	0.00	d__Bacteria;p__Proteobacteria;c__Gammaproteobacteria;o__Pseudomonadales;f__Pseudomonadaceae;g__Pseudomonas;s__Pseudomonas aeruginosa
Pseudomonas_aeruginosa_ATCC_BAA-2113_6125	GCF_002237015.1	Pseudomonas database	Human	7893336	66.49	28	5745	5687373	72.0528	539603	4	100.00	0.00	d__Bacteria;p__Proteobacteria;c__Gammaproteobacteria;o__Pseudomonadales;f__Pseudomonadaceae;g__Pseudomonas;s__Pseudomonas aeruginosa
Pseudomonas_aeruginosa_ATCC_BAA-2114_5907	GCF_002237055.1	Pseudomonas database	Human	7777248	66.61	24	5706	5599733	72.0015	458353	5	100.00	0.00	d__Bacteria;p__Proteobacteria;c__Gammaproteobacteria;o__Pseudomonadales;f__Pseudomonadaceae;g__Pseudomonas;s__Pseudomonas aeruginosa
Pseudomonas_aeruginosa_AU10014	2740892053	IMG	Human	8119702	66.34	76	5999	5794273	71.3607	168780	10	100.00	0.00	d__Bacteria;p__Proteobacteria;c__Gammaproteobacteria;o__Pseudomonadales;f__Pseudomonadaceae;g__Pseudomonas;s__Pseudomonas aeruginosa
Pseudomonas_aeruginosa_AU10015	2740892054	IMG	Human	8345780	66.23	104	6199	5934639	71.1095	130232	15	98.65	0.68	d__Bacteria;p__Proteobacteria;c__Gammaproteobacteria;o__Pseudomonadales;f__Pseudomonadaceae;g__Pseudomonas;s__Pseudomonas aeruginosa
Pseudomonas_aeruginosa_AU10241	2740892059	IMG	Human	8124772	66.37	53	6014	5802121	71.4127	333007	7	100.00	0.00	d__Bacteria;p__Proteobacteria;c__Gammaproteobacteria;o__Pseudomonadales;f__Pseudomonadaceae;g__Pseudomonas;s__Pseudomonas aeruginosa
Pseudomonas_aeruginosa_AU10272	2740892074	IMG	Human	8217969	66.19	53	6129	5848195	71.1635	202738	10	99.32	0.68	d__Bacteria;p__Proteobacteria;c__Gammaproteobacteria;o__Pseudomonadales;f__Pseudomonadaceae;g__Pseudomonas;s__Pseudomonas aeruginosa
Pseudomonas_aeruginosa_AU10409	2740892075	IMG	Human	8076627	66.25	55	6013	5741388	71.0865	184471	11	100.00	0.00	d__Bacteria;p__Proteobacteria;c__Gammaproteobacteria;o__Pseudomonadales;f__Pseudomonadaceae;g__Pseudomonas;s__Pseudomonas aeruginosa
Pseudomonas_aeruginosa_AU10410	2684622809	IMG	Human	8209866	66.19	54	6135	5845265	71.1981	202738	11	99.32	0.68	d__Bacteria;p__Proteobacteria;c__Gammaproteobacteria;o__Pseudomonadales;f__Pseudomonadaceae;g__Pseudomonas;s__Pseudomonas aeruginosa
Pseudomonas_aeruginosa_AU10756	2740892099	IMG	Human	8493274	66.17	51	6284	6069618	71.4638	373936	7	100.00	0.00	d__Bacteria;p__Proteobacteria;c__Gammaproteobacteria;o__Pseudomonadales;f__Pseudomonadaceae;g__Pseudomonas;s__Pseudomonas aeruginosa
Pseudomonas_aeruginosa_AU10836	2740892076	IMG	Human	8152347	66.20	121	6080	5765830	70.726	111223	19	99.32	0.68	d__Bacteria;p__Proteobacteria;c__Gammaproteobacteria;o__Pseudomonadales;f__Pseudomonadaceae;g__Pseudomonas;s__Pseudomonas aeruginosa
Pseudomonas_aeruginosa_AU11866	2740892056	IMG	Human	8026438	66.42	84	5919	5725926	71.3383	158236	12	100.00	0.00	d__Bacteria;p__Proteobacteria;c__Gammaproteobacteria;o__Pseudomonadales;f__Pseudomonadaceae;g__Pseudomonas;s__Pseudomonas aeruginosa
Pseudomonas_aeruginosa_AU12424	2740892085	IMG	Human	7877779	66.46	38	5772	5627127	71.4304	424798	5	100.00	0.00	d__Bacteria;p__Proteobacteria;c__Gammaproteobacteria;o__Pseudomonadales;f__Pseudomonadaceae;g__Pseudomonas;s__Pseudomonas aeruginosa
Pseudomonas_aeruginosa_AU12528	2740892079	IMG	Human	7883686	66.36	50	5792	5649962	71.6665	233151	9	100.00	0.00	d__Bacteria;p__Proteobacteria;c__Gammaproteobacteria;o__Pseudomonadales;f__Pseudomonadaceae;g__Pseudomonas;s__Pseudomonas aeruginosa
Pseudomonas_aeruginosa_AU13213	2740892065	IMG	Human	8123116	66.17	40	6091	5786952	71.2405	329608	7	100.00	0.00	d__Bacteria;p__Proteobacteria;c__Gammaproteobacteria;o__Pseudomonadales;f__Pseudomonadaceae;g__Pseudomonas;s__Pseudomonas aeruginosa
Pseudomonas_aeruginosa_AU13626	2740892009	IMG	Human	8010459	66.30	47	5939	5714034	71.3322	260857	8	99.32	0.68	d__Bacteria;p__Proteobacteria;c__Gammaproteobacteria;o__Pseudomonadales;f__Pseudomonadaceae;g__Pseudomonas;s__Pseudomonas aeruginosa
Pseudomonas_aeruginosa_AU14820	2747842400	IMG	Human	8300968	66.32	45	6128	5948989	71.6662	291575	8	100.00	0.00	d__Bacteria;p__Proteobacteria;c__Gammaproteobacteria;o__Pseudomonadales;f__Pseudomonadaceae;g__Pseudomonas;s__Pseudomonas aeruginosa
Pseudomonas_aeruginosa_AU15431	2740892068	IMG	Human	8173643	66.27	35	6131	5826192	71.2802	426848	6	100.00	0.00	d__Bacteria;p__Proteobacteria;c__Gammaproteobacteria;o__Pseudomonadales;f__Pseudomonadaceae;g__Pseudomonas;s__Pseudomonas aeruginosa
Pseudomonas_aeruginosa_AU19803	2740892090	IMG	Human	7686427	66.64	49	5675	5496973	71.5153	232854	9	100.00	0.00	d__Bacteria;p__Proteobacteria;c__Gammaproteobacteria;o__Pseudomonadales;f__Pseudomonadaceae;g__Pseudomonas;s__Pseudomonas aeruginosa
Pseudomonas_aeruginosa_AU19804	2740892091	IMG	Human	7687111	66.64	62	5672	5485102	71.3545	179368	11	100.00	0.00	d__Bacteria;p__Proteobacteria;c__Gammaproteobacteria;o__Pseudomonadales;f__Pseudomonadaceae;g__Pseudomonas;s__Pseudomonas aeruginosa
Pseudomonas_aeruginosa_AU20671	2740892100	IMG	Human	8569275	66.13	70	6352	6099973	71.1842	186989	11	100.00	0.00	d__Bacteria;p__Proteobacteria;c__Gammaproteobacteria;o__Pseudomonadales;f__Pseudomonadaceae;g__Pseudomonas;s__Pseudomonas aeruginosa
Pseudomonas_aeruginosa_AU2342	2740892057	IMG	Human	8281777	66.28	55	6160	5910186	71.3637	247442	10	100.00	0.00	d__Bacteria;p__Proteobacteria;c__Gammaproteobacteria;o__Pseudomonadales;f__Pseudomonadaceae;g__Pseudomonas;s__Pseudomonas aeruginosa
Pseudomonas_aeruginosa_AU23529	2747842401	IMG	Human	8330871	66.30	49	6153	5963416	71.5821	322358	7	100.00	0.00	d__Bacteria;p__Proteobacteria;c__Gammaproteobacteria;o__Pseudomonadales;f__Pseudomonadaceae;g__Pseudomonas;s__Pseudomonas aeruginosa
Pseudomonas_aeruginosa_AU24156	2740892072	IMG	Human	7915960	66.43	58	5811	5664037	71.5521	232432	9	100.00	0.00	d__Bacteria;p__Proteobacteria;c__Gammaproteobacteria;o__Pseudomonadales;f__Pseudomonadaceae;g__Pseudomonas;s__Pseudomonas aeruginosa
Pseudomonas_aeruginosa_AU24526	2740892098	IMG	Human	7796710	66.56	47	5732	5588755	71.6809	220311	9	100.00	0.00	d__Bacteria;p__Proteobacteria;c__Gammaproteobacteria;o__Pseudomonadales;f__Pseudomonadaceae;g__Pseudomonas;s__Pseudomonas aeruginosa
Pseudomonas_aeruginosa_AU7198	2740892073	IMG	Human	8163163	66.20	90	6076	5795716	70.9984	130397	18	99.32	0.68	d__Bacteria;p__Proteobacteria;c__Gammaproteobacteria;o__Pseudomonadales;f__Pseudomonadaceae;g__Pseudomonas;s__Pseudomonas aeruginosa
Pseudomonas_aeruginosa_AU7511	2684622815	IMG	Human	8015774	66.31	57	5940	5707836	71.2075	215080	11	100.00	0.00	d__Bacteria;p__Proteobacteria;c__Gammaproteobacteria;o__Pseudomonadales;f__Pseudomonadaceae;g__Pseudomonas;s__Pseudomonas aeruginosa
Pseudomonas_aeruginosa_AU8251	2740892078	IMG	Human	7844164	66.41	55	5776	5616088	71.5957	209586	11	100.00	0.00	d__Bacteria;p__Proteobacteria;c__Gammaproteobacteria;o__Pseudomonadales;f__Pseudomonadaceae;g__Pseudomonas;s__Pseudomonas aeruginosa
Pseudomonas_aeruginosa_AU9739	2684622816	IMG	Human	8542645	66.09	65	6343	6086233	71.2453	195665	11	100.00	0.00	d__Bacteria;p__Proteobacteria;c__Gammaproteobacteria;o__Pseudomonadales;f__Pseudomonadaceae;g__Pseudomonas;s__Pseudomonas aeruginosa
Pseudomonas_aeruginosa_AU9899	2740892088	IMG	Human	7785525	66.57	62	5748	5563444	71.4588	213685	11	100.00	0.00	d__Bacteria;p__Proteobacteria;c__Gammaproteobacteria;o__Pseudomonadales;f__Pseudomonadaceae;g__Pseudomonas;s__Pseudomonas aeruginosa
Pseudomonas_aeruginosa_AUS021_10270	GCF_003840385.1	Pseudomonas database	Human	7894144	66.52	24	5772	5681218	71.9675	816107	4	100.00	0.00	d__Bacteria;p__Proteobacteria;c__Gammaproteobacteria;o__Pseudomonadales;f__Pseudomonadaceae;g__Pseudomonas;s__Pseudomonas aeruginosa
Pseudomonas_aeruginosa_AUS026_10230	GCF_003839465.1	Pseudomonas database	Human	7741256	66.61	24	5659	5576235	72.0327	769517	3	100.00	0.00	d__Bacteria;p__Proteobacteria;c__Gammaproteobacteria;o__Pseudomonadales;f__Pseudomonadaceae;g__Pseudomonas;s__Pseudomonas aeruginosa
Pseudomonas_aeruginosa_AUS029_10224	GCF_003839345.1	Pseudomonas database	Human	7685512	66.64	22	5626	5535572	72.0261	461559	5	100.00	0.00	d__Bacteria;p__Proteobacteria;c__Gammaproteobacteria;o__Pseudomonadales;f__Pseudomonadaceae;g__Pseudomonas;s__Pseudomonas aeruginosa
Pseudomonas_aeruginosa_AUS066_10222	GCF_003839305.1	Pseudomonas database	Human	7754430	66.43	41	5692	5566353	71.7829	392039	6	100.00	0.00	d__Bacteria;p__Proteobacteria;c__Gammaproteobacteria;o__Pseudomonadales;f__Pseudomonadaceae;g__Pseudomonas;s__Pseudomonas aeruginosa
Pseudomonas_aeruginosa_AUS073_10227	GCF_003839405.1	Pseudomonas database	Human	7887184	66.49	59	5756	5657453	71.7297	395771	6	99.32	0.68	d__Bacteria;p__Proteobacteria;c__Gammaproteobacteria;o__Pseudomonadales;f__Pseudomonadaceae;g__Pseudomonas;s__Pseudomonas aeruginosa
Pseudomonas_aeruginosa_AUS074_10655	GCF_003976375.1	Pseudomonas database	Human	8743239	66.01	53	6442	6273168	71.7488	324049	7	100.00	0.00	d__Bacteria;p__Proteobacteria;c__Gammaproteobacteria;o__Pseudomonadales;f__Pseudomonadaceae;g__Pseudomonas;s__Pseudomonas aeruginosa
Pseudomonas_aeruginosa_AUS077_10221	GCF_003839285.1	Pseudomonas database	Human	7944109	66.39	56	5855	5689884	71.6239	235701	9	100.00	0.00	d__Bacteria;p__Proteobacteria;c__Gammaproteobacteria;o__Pseudomonadales;f__Pseudomonadaceae;g__Pseudomonas;s__Pseudomonas aeruginosa
Pseudomonas_aeruginosa_AUS093_10289	GCF_003840755.1	Pseudomonas database	Human	7783692	66.62	35	5689	5597476	71.9129	340800	7	99.32	0.00	d__Bacteria;p__Proteobacteria;c__Gammaproteobacteria;o__Pseudomonadales;f__Pseudomonadaceae;g__Pseudomonas;s__Pseudomonas aeruginosa
Pseudomonas_aeruginosa_AUS105_10216	GCF_003839175.1	Pseudomonas database	Human	7741904	66.56	25	5653	5579865	72.0735	598124	4	100.00	0.00	d__Bacteria;p__Proteobacteria;c__Gammaproteobacteria;o__Pseudomonadales;f__Pseudomonadaceae;g__Pseudomonas;s__Pseudomonas aeruginosa
Pseudomonas_aeruginosa_AUS106_10280	GCF_003840585.1	Pseudomonas database	Human	7919450	66.49	28	5827	5669108	71.5846	772391	4	99.32	0.68	d__Bacteria;p__Proteobacteria;c__Gammaproteobacteria;o__Pseudomonadales;f__Pseudomonadaceae;g__Pseudomonas;s__Pseudomonas aeruginosa
Pseudomonas_aeruginosa_AUS110_10680	GCF_003976865.1	Pseudomonas database	Aquatic	8024740	66.34	48	5870	5748624	71.6363	427325	5	100.00	0.00	d__Bacteria;p__Proteobacteria;c__Gammaproteobacteria;o__Pseudomonadales;f__Pseudomonadaceae;g__Pseudomonas;s__Pseudomonas aeruginosa
Pseudomonas_aeruginosa_AUS111_10283	GCF_003840635.1	Pseudomonas database	Human	8166115	66.24	45	6034	5859599	71.755	319152	7	100.00	0.00	d__Bacteria;p__Proteobacteria;c__Gammaproteobacteria;o__Pseudomonadales;f__Pseudomonadaceae;g__Pseudomonas;s__Pseudomonas aeruginosa
Pseudomonas_aeruginosa_AUS119_10220	GCF_003839255.1	Pseudomonas database	Reptilia	7853549	66.57	25	5765	5659774	72.0665	589012	4	100.00	0.00	d__Bacteria;p__Proteobacteria;c__Gammaproteobacteria;o__Pseudomonadales;f__Pseudomonadaceae;g__Pseudomonas;s__Pseudomonas aeruginosa
Pseudomonas_aeruginosa_AUS120_10279	GCF_003840555.1	Pseudomonas database	Mammalia	7789422	66.54	29	5675	5599825	71.8901	718935	4	100.00	0.00	d__Bacteria;p__Proteobacteria;c__Gammaproteobacteria;o__Pseudomonadales;f__Pseudomonadaceae;g__Pseudomonas;s__Pseudomonas aeruginosa
Pseudomonas_aeruginosa_AUS122_10663	GCF_003976545.1	Pseudomonas database	Aquatic	8239911	66.12	59	6047	5897389	71.571	408679	7	100.00	0.00	d__Bacteria;p__Proteobacteria;c__Gammaproteobacteria;o__Pseudomonadales;f__Pseudomonadaceae;g__Pseudomonas;s__Pseudomonas aeruginosa
Pseudomonas_aeruginosa_AUS124_10218	GCF_003839215.1	Pseudomonas database	Mammalia	7814937	66.50	45	5721	5599940	71.6569	668794	4	100.00	0.00	d__Bacteria;p__Proteobacteria;c__Gammaproteobacteria;o__Pseudomonadales;f__Pseudomonadaceae;g__Pseudomonas;s__Pseudomonas aeruginosa
Pseudomonas_aeruginosa_AUS125_10681	GCF_003976875.1	Pseudomonas database	Aquatic	8706809	65.50	38	6522	6190407	71.0985	429963	6	100.00	0.00	d__Bacteria;p__Proteobacteria;c__Gammaproteobacteria;o__Pseudomonadales;f__Pseudomonadaceae;g__Pseudomonas;s__Pseudomonas aeruginosa
Pseudomonas_aeruginosa_AUS128_10664	GCF_003976555.1	Pseudomonas database	Aquatic	8053399	66.33	28	5914	5766565	71.6041	855026	3	100.00	0.00	d__Bacteria;p__Proteobacteria;c__Gammaproteobacteria;o__Pseudomonadales;f__Pseudomonadaceae;g__Pseudomonas;s__Pseudomonas aeruginosa
Pseudomonas_aeruginosa_AUS136_10679	GCF_003976855.1	Pseudomonas database	Aquatic	7901116	66.42	29	5752	5675832	71.8358	665914	4	100.00	0.00	d__Bacteria;p__Proteobacteria;c__Gammaproteobacteria;o__Pseudomonadales;f__Pseudomonadaceae;g__Pseudomonas;s__Pseudomonas aeruginosa
Pseudomonas_aeruginosa_AUS138_10215	GCF_003839165.1	Pseudomonas database	Mammalia	7883503	66.42	73	5768	5621221	71.3036	230599	9	99.32	0.00	d__Bacteria;p__Proteobacteria;c__Gammaproteobacteria;o__Pseudomonadales;f__Pseudomonadaceae;g__Pseudomonas;s__Pseudomonas aeruginosa
Pseudomonas_aeruginosa_AUS139_10660	GCF_003976465.1	Pseudomonas database	Aquatic	8864617	65.35	49	6630	6296216	71.0264	424139	7	99.32	0.00	d__Bacteria;p__Proteobacteria;c__Gammaproteobacteria;o__Pseudomonadales;f__Pseudomonadaceae;g__Pseudomonas;s__Pseudomonas aeruginosa
Pseudomonas_aeruginosa_AUS141_10677	GCF_003976805.1	Pseudomonas database	Aquatic	8153563	66.27	32	5940	5863568	71.9142	788768	4	100.00	0.00	d__Bacteria;p__Proteobacteria;c__Gammaproteobacteria;o__Pseudomonadales;f__Pseudomonadaceae;g__Pseudomonas;s__Pseudomonas aeruginosa
Pseudomonas_aeruginosa_AUS149_10191	GCF_003838665.1	Pseudomonas database	Mammalia	7958229	66.46	51	5839	5720340	71.8796	428666	6	100.00	0.00	d__Bacteria;p__Proteobacteria;c__Gammaproteobacteria;o__Pseudomonadales;f__Pseudomonadaceae;g__Pseudomonas;s__Pseudomonas aeruginosa
Pseudomonas_aeruginosa_AUS153_10662	GCF_003976505.1	Pseudomonas database	Aquatic	7908691	66.49	32	5797	5681258	71.8356	527001	4	100.00	0.00	d__Bacteria;p__Proteobacteria;c__Gammaproteobacteria;o__Pseudomonadales;f__Pseudomonadaceae;g__Pseudomonas;s__Pseudomonas aeruginosa
Pseudomonas_aeruginosa_AUS154_10212	GCF_003839105.1	Pseudomonas database	Mammalia	7893092	66.46	27	5774	5688489	72.0692	440952	6	100.00	0.00	d__Bacteria;p__Proteobacteria;c__Gammaproteobacteria;o__Pseudomonadales;f__Pseudomonadaceae;g__Pseudomonas;s__Pseudomonas aeruginosa
Pseudomonas_aeruginosa_AUS155_10657	GCF_003976425.1	Pseudomonas database	Aquatic	7926480	66.45	34	5799	5700967	71.9231	522219	4	100.00	0.00	d__Bacteria;p__Proteobacteria;c__Gammaproteobacteria;o__Pseudomonadales;f__Pseudomonadaceae;g__Pseudomonas;s__Pseudomonas aeruginosa
Pseudomonas_aeruginosa_AUS156_10661	GCF_003976495.1	Pseudomonas database	Aquatic	7847201	66.49	47	5738	5636290	71.8255	396687	7	100.00	0.00	d__Bacteria;p__Proteobacteria;c__Gammaproteobacteria;o__Pseudomonadales;f__Pseudomonadaceae;g__Pseudomonas;s__Pseudomonas aeruginosa
Pseudomonas_aeruginosa_AUS157_10625	GCF_003975765.1	Pseudomonas database	Aquatic	7799581	66.57	32	5663	5610092	71.9281	501476	4	100.00	0.00	d__Bacteria;p__Proteobacteria;c__Gammaproteobacteria;o__Pseudomonadales;f__Pseudomonadaceae;g__Pseudomonas;s__Pseudomonas aeruginosa
Pseudomonas_aeruginosa_AUS158_10623	GCF_003975735.1	Pseudomonas database	Aquatic	7968731	66.46	35	5785	5743942	72.081	574088	4	100.00	0.00	d__Bacteria;p__Proteobacteria;c__Gammaproteobacteria;o__Pseudomonadales;f__Pseudomonadaceae;g__Pseudomonas;s__Pseudomonas aeruginosa
Pseudomonas_aeruginosa_AUS165_10211	GCF_003839085.1	Pseudomonas database	Mammalia	7894608	66.50	33	5789	5680893	71.9592	663489	4	100.00	0.00	d__Bacteria;p__Proteobacteria;c__Gammaproteobacteria;o__Pseudomonadales;f__Pseudomonadaceae;g__Pseudomonas;s__Pseudomonas aeruginosa
Pseudomonas_aeruginosa_AUS174_10676	GCF_003976775.1	Pseudomonas database	Aquatic	8045896	66.41	27	5945	5786363	71.9169	742570	4	100.00	0.00	d__Bacteria;p__Proteobacteria;c__Gammaproteobacteria;o__Pseudomonadales;f__Pseudomonadaceae;g__Pseudomonas;s__Pseudomonas aeruginosa
Pseudomonas_aeruginosa_AUS175_10675	GCF_003976765.1	Pseudomonas database	Aquatic	8026748	66.34	36	5871	5760606	71.7676	472767	5	100.00	0.00	d__Bacteria;p__Proteobacteria;c__Gammaproteobacteria;o__Pseudomonadales;f__Pseudomonadaceae;g__Pseudomonas;s__Pseudomonas aeruginosa
Pseudomonas_aeruginosa_AUS176_10658	GCF_003976445.1	Pseudomonas database	Aquatic	7891301	66.51	27	5767	5668824	71.8364	566005	5	100.00	0.00	d__Bacteria;p__Proteobacteria;c__Gammaproteobacteria;o__Pseudomonadales;f__Pseudomonadaceae;g__Pseudomonas;s__Pseudomonas aeruginosa
Pseudomonas_aeruginosa_AUS177_10624	GCF_003975755.1	Pseudomonas database	Aquatic	7881361	66.47	18	5792	5672574	71.9745	803605	4	100.00	0.00	d__Bacteria;p__Proteobacteria;c__Gammaproteobacteria;o__Pseudomonadales;f__Pseudomonadaceae;g__Pseudomonas;s__Pseudomonas aeruginosa
Pseudomonas_aeruginosa_AUS178_10622	GCF_003975725.1	Pseudomonas database	Aquatic	7912080	66.52	31	5817	5692550	71.9476	489232	4	100.00	0.00	d__Bacteria;p__Proteobacteria;c__Gammaproteobacteria;o__Pseudomonadales;f__Pseudomonadaceae;g__Pseudomonas;s__Pseudomonas aeruginosa
Pseudomonas_aeruginosa_AUS183_10252	GCF_003840005.1	Pseudomonas database	Reptilia	7993854	66.40	36	5810	5745902	71.879	356427	6	100.00	0.00	d__Bacteria;p__Proteobacteria;c__Gammaproteobacteria;o__Pseudomonadales;f__Pseudomonadaceae;g__Pseudomonas;s__Pseudomonas aeruginosa
Pseudomonas_aeruginosa_AUS186_10304	GCF_003841055.1	Pseudomonas database	Mammalia	7829080	66.63	49	5736	5622735	71.8186	251908	7	100.00	0.00	d__Bacteria;p__Proteobacteria;c__Gammaproteobacteria;o__Pseudomonadales;f__Pseudomonadaceae;g__Pseudomonas;s__Pseudomonas aeruginosa
Pseudomonas_aeruginosa_AUS195_10302	GCF_003841015.1	Pseudomonas database	Aquatic	8023553	66.35	48	5889	5745277	71.6051	422886	6	100.00	0.00	d__Bacteria;p__Proteobacteria;c__Gammaproteobacteria;o__Pseudomonadales;f__Pseudomonadaceae;g__Pseudomonas;s__Pseudomonas aeruginosa
Pseudomonas_aeruginosa_AUS207_10244	GCF_003839865.1	Pseudomonas database	Mammalia	7864096	66.49	27	5755	5657111	71.9359	713435	4	100.00	0.00	d__Bacteria;p__Proteobacteria;c__Gammaproteobacteria;o__Pseudomonadales;f__Pseudomonadaceae;g__Pseudomonas;s__Pseudomonas aeruginosa
Pseudomonas_aeruginosa_AUS209_10673	GCF_003976745.1	Pseudomonas database	Aquatic	8084264	66.33	52	5963	5792455	71.651	357215	7	100.00	0.00	d__Bacteria;p__Proteobacteria;c__Gammaproteobacteria;o__Pseudomonadales;f__Pseudomonadaceae;g__Pseudomonas;s__Pseudomonas aeruginosa
Pseudomonas_aeruginosa_AUS210_10247	GCF_003839915.1	Pseudomonas database	Human	7914508	66.49	34	5789	5683663	71.8132	435950	5	99.32	0.00	d__Bacteria;p__Proteobacteria;c__Gammaproteobacteria;o__Pseudomonadales;f__Pseudomonadaceae;g__Pseudomonas;s__Pseudomonas aeruginosa
Pseudomonas_aeruginosa_AUS213_10296	GCF_003840895.1	Pseudomonas database	Mammalia	7881706	66.50	36	5732	5677784	72.0375	476368	6	100.00	0.00	d__Bacteria;p__Proteobacteria;c__Gammaproteobacteria;o__Pseudomonadales;f__Pseudomonadaceae;g__Pseudomonas;s__Pseudomonas aeruginosa
Pseudomonas_aeruginosa_AUS214_10684	GCF_003976965.1	Pseudomonas database	Aquatic	7865287	66.52	37	5723	5647673	71.805	665346	4	100.00	0.00	d__Bacteria;p__Proteobacteria;c__Gammaproteobacteria;o__Pseudomonadales;f__Pseudomonadaceae;g__Pseudomonas;s__Pseudomonas aeruginosa
Pseudomonas_aeruginosa_AUS217_10245	GCF_003839875.1	Pseudomonas database	Aquatic	7939938	66.63	66	5867	5669189	71.4009	458939	5	100.00	0.00	d__Bacteria;p__Proteobacteria;c__Gammaproteobacteria;o__Pseudomonadales;f__Pseudomonadaceae;g__Pseudomonas;s__Pseudomonas aeruginosa_A
Pseudomonas_aeruginosa_AUS221_10674	GCF_003976755.1	Pseudomonas database	Aquatic	8047739	66.42	34	5924	5775418	71.7645	475712	6	100.00	0.00	d__Bacteria;p__Proteobacteria;c__Gammaproteobacteria;o__Pseudomonadales;f__Pseudomonadaceae;g__Pseudomonas;s__Pseudomonas aeruginosa
Pseudomonas_aeruginosa_AUS222_10672	GCF_003976685.1	Pseudomonas database	Aquatic	7782688	66.56	30	5676	5605447	72.0246	548266	5	100.00	0.00	d__Bacteria;p__Proteobacteria;c__Gammaproteobacteria;o__Pseudomonadales;f__Pseudomonadaceae;g__Pseudomonas;s__Pseudomonas aeruginosa
Pseudomonas_aeruginosa_AUS225_10241	GCF_003839785.1	Pseudomonas database	Mammalia	7976948	66.39	37	5852	5728661	71.8152	527921	4	100.00	0.00	d__Bacteria;p__Proteobacteria;c__Gammaproteobacteria;o__Pseudomonadales;f__Pseudomonadaceae;g__Pseudomonas;s__Pseudomonas aeruginosa
Pseudomonas_aeruginosa_AUS226_10670	GCF_003976665.1	Pseudomonas database	Aquatic	7767968	66.42	47	5684	5547460	71.4146	403875	6	100.00	0.00	d__Bacteria;p__Proteobacteria;c__Gammaproteobacteria;o__Pseudomonadales;f__Pseudomonadaceae;g__Pseudomonas;s__Pseudomonas aeruginosa
Pseudomonas_aeruginosa_AUS227_10669	GCF_003976655.1	Pseudomonas database	Aquatic	8103479	66.48	45	5961	5818525	71.8028	421957	6	100.00	0.00	d__Bacteria;p__Proteobacteria;c__Gammaproteobacteria;o__Pseudomonadales;f__Pseudomonadaceae;g__Pseudomonas;s__Pseudomonas aeruginosa
Pseudomonas_aeruginosa_AUS229_10299	GCF_003840965.1	Pseudomonas database	Mammalia	7843841	66.54	23	5739	5639764	71.9005	662733	4	100.00	0.00	d__Bacteria;p__Proteobacteria;c__Gammaproteobacteria;o__Pseudomonadales;f__Pseudomonadaceae;g__Pseudomonas;s__Pseudomonas aeruginosa
Pseudomonas_aeruginosa_AUS232_10240	GCF_003839755.1	Pseudomonas database	Mammalia	8165284	66.21	61	5986	5852343	71.6735	367785	6	100.00	0.00	d__Bacteria;p__Proteobacteria;c__Gammaproteobacteria;o__Pseudomonadales;f__Pseudomonadaceae;g__Pseudomonas;s__Pseudomonas aeruginosa
Pseudomonas_aeruginosa_AUS238_10286	GCF_003840695.1	Pseudomonas database	Reptilia	7840097	66.54	48	5722	5638847	71.9232	419650	6	100.00	0.00	d__Bacteria;p__Proteobacteria;c__Gammaproteobacteria;o__Pseudomonadales;f__Pseudomonadaceae;g__Pseudomonas;s__Pseudomonas aeruginosa
Pseudomonas_aeruginosa_AUS258_10671	GCF_003976675.1	Pseudomonas database	Aquatic	7958790	66.44	29	5815	5713125	71.7838	820044	4	100.00	0.00	d__Bacteria;p__Proteobacteria;c__Gammaproteobacteria;o__Pseudomonadales;f__Pseudomonadaceae;g__Pseudomonas;s__Pseudomonas aeruginosa
Pseudomonas_aeruginosa_AUS263_10274	GCF_003840455.1	Pseudomonas database	Human	7995925	66.45	72	5889	5721649	71.5571	512720	5	100.00	0.00	d__Bacteria;p__Proteobacteria;c__Gammaproteobacteria;o__Pseudomonadales;f__Pseudomonadaceae;g__Pseudomonas;s__Pseudomonas aeruginosa
Pseudomonas_aeruginosa_AUS265_10678	GCF_003976845.1	Pseudomonas database	Aquatic	8504584	65.86	47	6345	6061177	71.2695	579571	5	100.00	0.00	d__Bacteria;p__Proteobacteria;c__Gammaproteobacteria;o__Pseudomonadales;f__Pseudomonadaceae;g__Pseudomonas;s__Pseudomonas aeruginosa
Pseudomonas_aeruginosa_AUS275_10242	GCF_003839825.1	Pseudomonas database	Human	7895300	66.49	33	5791	5671394	71.8325	781950	4	100.00	0.00	d__Bacteria;p__Proteobacteria;c__Gammaproteobacteria;o__Pseudomonadales;f__Pseudomonadaceae;g__Pseudomonas;s__Pseudomonas aeruginosa
Pseudomonas_aeruginosa_AUS277_10665	GCF_003976565.1	Pseudomonas database	Aquatic	7765163	66.56	26	5680	5581223	71.8752	772847	4	100.00	0.00	d__Bacteria;p__Proteobacteria;c__Gammaproteobacteria;o__Pseudomonadales;f__Pseudomonadaceae;g__Pseudomonas;s__Pseudomonas aeruginosa
Pseudomonas_aeruginosa_AUS283_10226	GCF_003839375.1	Pseudomonas database	Mammalia	8453883	66.07	43	6171	6063704	71.7269	433867	6	100.00	0.00	d__Bacteria;p__Proteobacteria;c__Gammaproteobacteria;o__Pseudomonadales;f__Pseudomonadaceae;g__Pseudomonas;s__Pseudomonas aeruginosa
Pseudomonas_aeruginosa_AUS301_10290	GCF_003840785.1	Pseudomonas database	Human	8142146	66.33	57	5982	5841853	71.7483	413636	5	100.00	0.00	d__Bacteria;p__Proteobacteria;c__Gammaproteobacteria;o__Pseudomonadales;f__Pseudomonadaceae;g__Pseudomonas;s__Pseudomonas aeruginosa
Pseudomonas_aeruginosa_AUS304_10232	GCF_003839505.1	Pseudomonas database	Human	8384748	66.12	82	6185	5970045	71.2012	354686	8	100.00	0.00	d__Bacteria;p__Proteobacteria;c__Gammaproteobacteria;o__Pseudomonadales;f__Pseudomonadaceae;g__Pseudomonas;s__Pseudomonas aeruginosa
Pseudomonas_aeruginosa_AUS306_10288	GCF_003840715.1	Pseudomonas database	Aquatic	7998436	66.37	39	5864	5736092	71.7152	471500	5	100.00	0.00	d__Bacteria;p__Proteobacteria;c__Gammaproteobacteria;o__Pseudomonadales;f__Pseudomonadaceae;g__Pseudomonas;s__Pseudomonas aeruginosa
Pseudomonas_aeruginosa_AUS309_10193	GCF_003838685.1	Pseudomonas database	Mammalia	7843052	66.50	64	5722	5624453	71.7126	427296	6	100.00	0.00	d__Bacteria;p__Proteobacteria;c__Gammaproteobacteria;o__Pseudomonadales;f__Pseudomonadaceae;g__Pseudomonas;s__Pseudomonas aeruginosa
Pseudomonas_aeruginosa_AUS311_10659	GCF_003976455.1	Pseudomonas database	Aquatic	7910298	66.42	43	5773	5673973	71.7289	313467	5	100.00	0.00	d__Bacteria;p__Proteobacteria;c__Gammaproteobacteria;o__Pseudomonadales;f__Pseudomonadaceae;g__Pseudomonas;s__Pseudomonas aeruginosa
Pseudomonas_aeruginosa_AUS321_10291	GCF_003840805.1	Pseudomonas database	Aquatic	8080148	66.37	48	5947	5789100	71.646	352395	6	100.00	0.00	d__Bacteria;p__Proteobacteria;c__Gammaproteobacteria;o__Pseudomonadales;f__Pseudomonadaceae;g__Pseudomonas;s__Pseudomonas aeruginosa
Pseudomonas_aeruginosa_AUS328_10237	GCF_003839625.1	Pseudomonas database	Aquatic	7932156	66.41	51	5816	5694410	71.7889	398210	5	100.00	0.00	d__Bacteria;p__Proteobacteria;c__Gammaproteobacteria;o__Pseudomonadales;f__Pseudomonadaceae;g__Pseudomonas;s__Pseudomonas aeruginosa
Pseudomonas_aeruginosa_AUS336_10236	GCF_003839585.1	Pseudomonas database	Mammalia	8041942	66.33	32	5932	5773792	71.796	555555	3	100.00	0.00	d__Bacteria;p__Proteobacteria;c__Gammaproteobacteria;o__Pseudomonadales;f__Pseudomonadaceae;g__Pseudomonas;s__Pseudomonas aeruginosa
Pseudomonas_aeruginosa_AUS339_10233	GCF_003839525.1	Pseudomonas database	Aquatic	8007212	66.30	52	5872	5726864	71.5213	426942	6	99.32	0.00	d__Bacteria;p__Proteobacteria;c__Gammaproteobacteria;o__Pseudomonadales;f__Pseudomonadaceae;g__Pseudomonas;s__Pseudomonas aeruginosa
Pseudomonas_aeruginosa_AUS343_10295	GCF_003840885.1	Pseudomonas database	Aquatic	8012149	66.43	39	5863	5762777	71.9255	787171	3	100.00	0.00	d__Bacteria;p__Proteobacteria;c__Gammaproteobacteria;o__Pseudomonadales;f__Pseudomonadaceae;g__Pseudomonas;s__Pseudomonas aeruginosa
Pseudomonas_aeruginosa_AUS345_10195	GCF_003838705.1	Pseudomonas database	Mammalia	8024765	66.44	30	5888	5771036	71.9153	547090	4	100.00	0.00	d__Bacteria;p__Proteobacteria;c__Gammaproteobacteria;o__Pseudomonadales;f__Pseudomonadaceae;g__Pseudomonas;s__Pseudomonas aeruginosa
Pseudomonas_aeruginosa_AUS353_10276	GCF_003840475.1	Pseudomonas database	Mammalia	8035143	66.37	52	5932	5737346	71.4032	349548	7	100.00	0.00	d__Bacteria;p__Proteobacteria;c__Gammaproteobacteria;o__Pseudomonadales;f__Pseudomonadaceae;g__Pseudomonas;s__Pseudomonas aeruginosa
Pseudomonas_aeruginosa_AUS355_10228	GCF_003839425.1	Pseudomonas database	Aquatic	7961491	66.43	39	5809	5722513	71.8774	371281	6	100.00	0.00	d__Bacteria;p__Proteobacteria;c__Gammaproteobacteria;o__Pseudomonadales;f__Pseudomonadaceae;g__Pseudomonas;s__Pseudomonas aeruginosa
Pseudomonas_aeruginosa_AUS389_10285	GCF_003840685.1	Pseudomonas database	Mammalia	8049475	66.32	47	5955	5761527	71.5764	489316	6	100.00	0.00	d__Bacteria;p__Proteobacteria;c__Gammaproteobacteria;o__Pseudomonadales;f__Pseudomonadaceae;g__Pseudomonas;s__Pseudomonas aeruginosa
Pseudomonas_aeruginosa_AUS392_10209	GCF_003839035.1	Pseudomonas database	Mammalia	7913562	66.47	41	5763	5699766	72.0253	427165	4	100.00	0.00	d__Bacteria;p__Proteobacteria;c__Gammaproteobacteria;o__Pseudomonadales;f__Pseudomonadaceae;g__Pseudomonas;s__Pseudomonas aeruginosa
Pseudomonas_aeruginosa_AUS407_10235	GCF_003839565.1	Pseudomonas database	Human	8132713	66.31	56	5959	5820574	71.5699	287370	7	100.00	0.00	d__Bacteria;p__Proteobacteria;c__Gammaproteobacteria;o__Pseudomonadales;f__Pseudomonadaceae;g__Pseudomonas;s__Pseudomonas aeruginosa
Pseudomonas_aeruginosa_AUS422_10196	GCF_003838765.1	Pseudomonas database	Human	7786479	66.57	31	5721	5601610	71.9402	780734	4	100.00	0.00	d__Bacteria;p__Proteobacteria;c__Gammaproteobacteria;o__Pseudomonadales;f__Pseudomonadaceae;g__Pseudomonas;s__Pseudomonas aeruginosa
Pseudomonas_aeruginosa_AUS423_10300	GCF_003840975.1	Pseudomonas database	Mammalia	8425724	66.17	52	6296	6036819	71.6475	378052	7	100.00	0.00	d__Bacteria;p__Proteobacteria;c__Gammaproteobacteria;o__Pseudomonadales;f__Pseudomonadaceae;g__Pseudomonas;s__Pseudomonas aeruginosa
Pseudomonas_aeruginosa_AUS430_10278	GCF_003840545.1	Pseudomonas database	Human	7838666	66.52	34	5743	5625753	71.7693	550372	4	100.00	0.00	d__Bacteria;p__Proteobacteria;c__Gammaproteobacteria;o__Pseudomonadales;f__Pseudomonadaceae;g__Pseudomonas;s__Pseudomonas aeruginosa
Pseudomonas_aeruginosa_AUS434_10205	GCF_003838965.1	Pseudomonas database	Human	8453935	66.21	59	6211	6062845	71.7162	383150	6	100.00	0.00	d__Bacteria;p__Proteobacteria;c__Gammaproteobacteria;o__Pseudomonadales;f__Pseudomonadaceae;g__Pseudomonas;s__Pseudomonas aeruginosa
Pseudomonas_aeruginosa_AUS436_10202	GCF_003838895.1	Pseudomonas database	Human	8493920	65.99	64	6236	6080867	71.5908	375430	5	100.00	0.00	d__Bacteria;p__Proteobacteria;c__Gammaproteobacteria;o__Pseudomonadales;f__Pseudomonadaceae;g__Pseudomonas;s__Pseudomonas aeruginosa
Pseudomonas_aeruginosa_AUS438_10249	GCF_003839965.1	Pseudomonas database	Aquatic	8362105	66.13	62	6109	5997248	71.7194	297191	7	100.00	0.00	d__Bacteria;p__Proteobacteria;c__Gammaproteobacteria;o__Pseudomonadales;f__Pseudomonadaceae;g__Pseudomonas;s__Pseudomonas aeruginosa
Pseudomonas_aeruginosa_AUS439_10200	GCF_003838865.1	Pseudomonas database	Human	8696063	66.04	61	6465	6219496	71.5208	400618	6	100.00	0.00	d__Bacteria;p__Proteobacteria;c__Gammaproteobacteria;o__Pseudomonadales;f__Pseudomonadaceae;g__Pseudomonas;s__Pseudomonas aeruginosa
Pseudomonas_aeruginosa_AUS440_10267	GCF_003840315.1	Pseudomonas database	Human	8714470	66.02	41	6467	6239876	71.6036	550812	4	100.00	0.00	d__Bacteria;p__Proteobacteria;c__Gammaproteobacteria;o__Pseudomonadales;f__Pseudomonadaceae;g__Pseudomonas;s__Pseudomonas aeruginosa
Pseudomonas_aeruginosa_AUS441_10197	GCF_003838785.1	Pseudomonas database	Mammalia	8468494	66.10	64	6281	6059028	71.5479	377150	6	100.00	0.00	d__Bacteria;p__Proteobacteria;c__Gammaproteobacteria;o__Pseudomonadales;f__Pseudomonadaceae;g__Pseudomonas;s__Pseudomonas aeruginosa
Pseudomonas_aeruginosa_AUS442_10199	GCF_003838825.1	Pseudomonas database	Mammalia	8620319	66.07	55	6409	6169226	71.5661	377736	7	100.00	0.00	d__Bacteria;p__Proteobacteria;c__Gammaproteobacteria;o__Pseudomonadales;f__Pseudomonadaceae;g__Pseudomonas;s__Pseudomonas aeruginosa
Pseudomonas_aeruginosa_AUS449_10614	GCF_003975555.1	Pseudomonas database	Aquatic	7978950	66.38	62	5799	5717666	71.6594	270976	7	100.00	0.00	d__Bacteria;p__Proteobacteria;c__Gammaproteobacteria;o__Pseudomonadales;f__Pseudomonadaceae;g__Pseudomonas;s__Pseudomonas aeruginosa
Pseudomonas_aeruginosa_AUS452_10668	GCF_003976645.1	Pseudomonas database	Aquatic	7939560	66.46	28	5815	5708155	71.8951	714696	4	100.00	0.00	d__Bacteria;p__Proteobacteria;c__Gammaproteobacteria;o__Pseudomonadales;f__Pseudomonadaceae;g__Pseudomonas;s__Pseudomonas aeruginosa
Pseudomonas_aeruginosa_AUS456_10653	GCF_003976335.1	Pseudomonas database	Mammalia	8785070	65.90	71	6487	6289926	71.5979	291285	7	99.32	0.68	d__Bacteria;p__Proteobacteria;c__Gammaproteobacteria;o__Pseudomonadales;f__Pseudomonadaceae;g__Pseudomonas;s__Pseudomonas aeruginosa
Pseudomonas_aeruginosa_AUS457_contigs	GCA_003838805.1	EzBioCloud	Mammalia	9244191	65.49	89	6919	6575577	71.132	296901	9	100.00	0.00	d__Bacteria;p__Proteobacteria;c__Gammaproteobacteria;o__Pseudomonadales;f__Pseudomonadaceae;g__Pseudomonas;s__Pseudomonas aeruginosa
Pseudomonas_aeruginosa_AUS460_10293	GCF_003840835.1	Pseudomonas database	Mammalia	8097270	66.32	44	5945	5802643	71.6617	430497	5	100.00	0.00	d__Bacteria;p__Proteobacteria;c__Gammaproteobacteria;o__Pseudomonadales;f__Pseudomonadaceae;g__Pseudomonas;s__Pseudomonas aeruginosa
Pseudomonas_aeruginosa_AUS462_10298	GCF_003840945.1	Pseudomonas database	Human	8530000	65.97	50	6308	6089206	71.3858	397502	6	100.00	0.00	d__Bacteria;p__Proteobacteria;c__Gammaproteobacteria;o__Pseudomonadales;f__Pseudomonadaceae;g__Pseudomonas;s__Pseudomonas aeruginosa
Pseudomonas_aeruginosa_AUS464_10621	GCF_003975705.1	Pseudomonas database	Aquatic	7864273	66.57	19	5739	5676765	72.1842	599470	5	100.00	0.00	d__Bacteria;p__Proteobacteria;c__Gammaproteobacteria;o__Pseudomonadales;f__Pseudomonadaceae;g__Pseudomonas;s__Pseudomonas aeruginosa
Pseudomonas_aeruginosa_AUS465_10243	GCF_003839845.1	Pseudomonas database	Aquatic	7883748	66.52	38	5775	5658900	71.7793	306560	7	100.00	0.00	d__Bacteria;p__Proteobacteria;c__Gammaproteobacteria;o__Pseudomonadales;f__Pseudomonadaceae;g__Pseudomonas;s__Pseudomonas aeruginosa
Pseudomonas_aeruginosa_AUS471_10234	GCF_003839545.1	Pseudomonas database	Human	7828130	66.56	37	5737	5624778	71.8534	334957	7	100.00	0.00	d__Bacteria;p__Proteobacteria;c__Gammaproteobacteria;o__Pseudomonadales;f__Pseudomonadaceae;g__Pseudomonas;s__Pseudomonas aeruginosa
Pseudomonas_aeruginosa_AUS483_10208	GCF_003839025.1	Pseudomonas database	Mammalia	8175007	66.46	86	6058	5818772	71.1776	460587	6	100.00	0.00	d__Bacteria;p__Proteobacteria;c__Gammaproteobacteria;o__Pseudomonadales;f__Pseudomonadaceae;g__Pseudomonas;s__Pseudomonas aeruginosa_A
Pseudomonas_aeruginosa_AUS485_10284	GCF_003840655.1	Pseudomonas database	Reptilia	7746218	66.55	44	5643	5550443	71.6536	338444	6	100.00	0.00	d__Bacteria;p__Proteobacteria;c__Gammaproteobacteria;o__Pseudomonadales;f__Pseudomonadaceae;g__Pseudomonas;s__Pseudomonas aeruginosa
Pseudomonas_aeruginosa_AUS500_10656	GCF_003976405.1	Pseudomonas database	Aquatic	8285484	66.26	63	6143	5908041	71.3059	225319	11	100.00	0.00	d__Bacteria;p__Proteobacteria;c__Gammaproteobacteria;o__Pseudomonadales;f__Pseudomonadaceae;g__Pseudomonas;s__Pseudomonas aeruginosa
Pseudomonas_aeruginosa_AUS501_10619	GCF_003975655.1	Pseudomonas database	Aquatic	8077826	66.32	36	5933	5801961	71.8258	514739	5	100.00	0.00	d__Bacteria;p__Proteobacteria;c__Gammaproteobacteria;o__Pseudomonadales;f__Pseudomonadaceae;g__Pseudomonas;s__Pseudomonas aeruginosa
Pseudomonas_aeruginosa_AUS502_10246	GCF_003839885.1	Pseudomonas database	Aquatic	8829763	65.87	60	6511	6319066	71.5655	353966	7	100.00	0.00	d__Bacteria;p__Proteobacteria;c__Gammaproteobacteria;o__Pseudomonadales;f__Pseudomonadaceae;g__Pseudomonas;s__Pseudomonas aeruginosa
Pseudomonas_aeruginosa_AUS503_10225	GCF_003839365.1	Pseudomonas database	Aquatic	8537379	65.98	50	6362	6083122	71.2528	510396	5	100.00	0.00	d__Bacteria;p__Proteobacteria;c__Gammaproteobacteria;o__Pseudomonadales;f__Pseudomonadaceae;g__Pseudomonas;s__Pseudomonas aeruginosa
Pseudomonas_aeruginosa_AUS504_10231	GCF_003839475.1	Pseudomonas database	Aquatic	7861063	66.50	47	5718	5646546	71.8293	395917	5	100.00	0.00	d__Bacteria;p__Proteobacteria;c__Gammaproteobacteria;o__Pseudomonadales;f__Pseudomonadaceae;g__Pseudomonas;s__Pseudomonas aeruginosa
Pseudomonas_aeruginosa_AUS505_10620	GCF_003975665.1	Pseudomonas database	Aquatic	7876703	66.50	27	5754	5652819	71.7663	1034629	3	100.00	0.00	d__Bacteria;p__Proteobacteria;c__Gammaproteobacteria;o__Pseudomonadales;f__Pseudomonadaceae;g__Pseudomonas;s__Pseudomonas aeruginosa
Pseudomonas_aeruginosa_AUS506_10282	GCF_003840625.1	Pseudomonas database	Aquatic	7736330	66.60	35	5634	5583661	72.1745	477480	5	100.00	0.00	d__Bacteria;p__Proteobacteria;c__Gammaproteobacteria;o__Pseudomonadales;f__Pseudomonadaceae;g__Pseudomonas;s__Pseudomonas aeruginosa
Pseudomonas_aeruginosa_AUS507_10206	GCF_003838975.1	Pseudomonas database	Aquatic	8592139	65.90	91	6299	6126422	71.3026	228930	8	100.00	0.00	d__Bacteria;p__Proteobacteria;c__Gammaproteobacteria;o__Pseudomonadales;f__Pseudomonadaceae;g__Pseudomonas;s__Pseudomonas aeruginosa
Pseudomonas_aeruginosa_AUS510_10618	GCF_003975645.1	Pseudomonas database	Aquatic	7914678	66.48	34	5800	5687567	71.861	769793	3	100.00	0.00	d__Bacteria;p__Proteobacteria;c__Gammaproteobacteria;o__Pseudomonadales;f__Pseudomonadaceae;g__Pseudomonas;s__Pseudomonas aeruginosa
Pseudomonas_aeruginosa_AUS511_10617	GCF_003975615.1	Pseudomonas database	Aquatic	8813711	65.78	53	6464	6296023	71.4344	245962	9	100.00	0.00	d__Bacteria;p__Proteobacteria;c__Gammaproteobacteria;o__Pseudomonadales;f__Pseudomonadaceae;g__Pseudomonas;s__Pseudomonas aeruginosa
Pseudomonas_aeruginosa_AUS512_10616	GCF_003975605.1	Pseudomonas database	Aquatic	7992661	66.43	31	5835	5737740	71.7876	594857	5	100.00	0.00	d__Bacteria;p__Proteobacteria;c__Gammaproteobacteria;o__Pseudomonadales;f__Pseudomonadaceae;g__Pseudomonas;s__Pseudomonas aeruginosa
Pseudomonas_aeruginosa_AUS675_10271	GCF_003840405.1	Pseudomonas database	Human	7806397	66.55	39	5713	5608783	71.8485	491917	5	100.00	0.00	d__Bacteria;p__Proteobacteria;c__Gammaproteobacteria;o__Pseudomonadales;f__Pseudomonadaceae;g__Pseudomonas;s__Pseudomonas aeruginosa
Pseudomonas_aeruginosa_AUS702_10223	GCF_003839315.1	Pseudomonas database	Human	8188001	66.32	47	6101	5875389	71.7561	347727	8	99.32	0.00	d__Bacteria;p__Proteobacteria;c__Gammaproteobacteria;o__Pseudomonadales;f__Pseudomonadaceae;g__Pseudomonas;s__Pseudomonas aeruginosa
Pseudomonas_aeruginosa_AUS717_10652	GCF_003976325.1	Pseudomonas database	Human	7763201	66.57	39	5678	5583271	71.9197	485479	5	100.00	0.00	d__Bacteria;p__Proteobacteria;c__Gammaproteobacteria;o__Pseudomonadales;f__Pseudomonadaceae;g__Pseudomonas;s__Pseudomonas aeruginosa
Pseudomonas_aeruginosa_AUS719_10189	GCF_003838625.1	Pseudomonas database	Human	7779922	66.55	43	5696	5594749	71.9127	442361	5	100.00	0.00	d__Bacteria;p__Proteobacteria;c__Gammaproteobacteria;o__Pseudomonadales;f__Pseudomonadaceae;g__Pseudomonas;s__Pseudomonas aeruginosa
Pseudomonas_aeruginosa_AUS720_10192	GCF_003838675.1	Pseudomonas database	Human	7795466	66.56	73	5702	5588830	71.6933	352492	6	100.00	0.00	d__Bacteria;p__Proteobacteria;c__Gammaproteobacteria;o__Pseudomonadales;f__Pseudomonadaceae;g__Pseudomonas;s__Pseudomonas aeruginosa
Pseudomonas_aeruginosa_AZPAE12137_2384	GCF_000796585.1	Pseudomonas database	Human	7849144	66.54	83	5737	5626271	71.6801	268576	9	100.00	0.00	d__Bacteria;p__Proteobacteria;c__Gammaproteobacteria;o__Pseudomonadales;f__Pseudomonadaceae;g__Pseudomonas;s__Pseudomonas aeruginosa
Pseudomonas_aeruginosa_AZPAE12138_2381	GCF_000796525.1	Pseudomonas database	Human	8199958	66.19	121	6101	5819461	70.9694	156940	15	99.32	0.68	d__Bacteria;p__Proteobacteria;c__Gammaproteobacteria;o__Pseudomonadales;f__Pseudomonadaceae;g__Pseudomonas;s__Pseudomonas aeruginosa
Pseudomonas_aeruginosa_AZPAE12140_2385	GCF_000796615.1	Pseudomonas database	Human	7778555	66.58	55	5669	5597047	71.9548	211232	10	100.00	0.00	d__Bacteria;p__Proteobacteria;c__Gammaproteobacteria;o__Pseudomonadales;f__Pseudomonadaceae;g__Pseudomonas;s__Pseudomonas aeruginosa
Pseudomonas_aeruginosa_AZPAE12142_2387	GCF_000796655.1	Pseudomonas database	Human	7879862	66.48	100	5809	5621733	71.343	156995	13	100.00	0.00	d__Bacteria;p__Proteobacteria;c__Gammaproteobacteria;o__Pseudomonadales;f__Pseudomonadaceae;g__Pseudomonas;s__Pseudomonas aeruginosa
Pseudomonas_aeruginosa_AZPAE12143_2388	GCF_000796685.1	Pseudomonas database	Human	8060586	66.39	104	5937	5743814	71.258	214237	10	99.32	0.68	d__Bacteria;p__Proteobacteria;c__Gammaproteobacteria;o__Pseudomonadales;f__Pseudomonadaceae;g__Pseudomonas;s__Pseudomonas aeruginosa
Pseudomonas_aeruginosa_AZPAE12144_2389	GCF_000796705.1	Pseudomonas database	Human	8033533	66.37	151	5930	5709078	71.0656	97688	19	100.00	0.00	d__Bacteria;p__Proteobacteria;c__Gammaproteobacteria;o__Pseudomonadales;f__Pseudomonadaceae;g__Pseudomonas;s__Pseudomonas aeruginosa
Pseudomonas_aeruginosa_AZPAE12145_2391	GCF_000796745.1	Pseudomonas database	Human	8037454	66.43	63	5902	5759410	71.6571	289576	7	100.00	0.00	d__Bacteria;p__Proteobacteria;c__Gammaproteobacteria;o__Pseudomonadales;f__Pseudomonadaceae;g__Pseudomonas;s__Pseudomonas aeruginosa
Pseudomonas_aeruginosa_AZPAE12146_2392	GCF_000796765.1	Pseudomonas database	Human	7861628	66.48	71	5746	5625318	71.5541	395575	6	100.00	0.00	d__Bacteria;p__Proteobacteria;c__Gammaproteobacteria;o__Pseudomonadales;f__Pseudomonadaceae;g__Pseudomonas;s__Pseudomonas aeruginosa
Pseudomonas_aeruginosa_AZPAE13757_2337	GCF_000795405.1	Pseudomonas database	Human	8070751	66.40	65	5993	5746495	71.2015	361556	7	99.32	0.00	d__Bacteria;p__Proteobacteria;c__Gammaproteobacteria;o__Pseudomonadales;f__Pseudomonadaceae;g__Pseudomonas;s__Pseudomonas aeruginosa
Pseudomonas_aeruginosa_AZPAE13848_2338	GCF_000795425.1	Pseudomonas database	Human	8662506	66.08	111	6463	6184405	71.3928	221382	9	99.32	0.00	d__Bacteria;p__Proteobacteria;c__Gammaproteobacteria;o__Pseudomonadales;f__Pseudomonadaceae;g__Pseudomonas;s__Pseudomonas aeruginosa
Pseudomonas_aeruginosa_AZPAE13853_2340	GCF_000795465.1	Pseudomonas database	Human	8758976	66.02	89	6532	6257591	71.442	231089	9	99.32	0.00	d__Bacteria;p__Proteobacteria;c__Gammaproteobacteria;o__Pseudomonadales;f__Pseudomonadaceae;g__Pseudomonas;s__Pseudomonas aeruginosa
Pseudomonas_aeruginosa_AZPAE13856_2556	GCF_000795485.1	Pseudomonas database	Human	9191780	65.74	169	6983	6513127	70.8582	175504	12	99.32	0.00	d__Bacteria;p__Proteobacteria;c__Gammaproteobacteria;o__Pseudomonadales;f__Pseudomonadaceae;g__Pseudomonas;s__Pseudomonas aeruginosa
Pseudomonas_aeruginosa_AZPAE13858_2341	GCF_000795505.1	Pseudomonas database	Human	8732016	66.04	93	6509	6233156	71.3828	231089	10	100.00	0.00	d__Bacteria;p__Proteobacteria;c__Gammaproteobacteria;o__Pseudomonadales;f__Pseudomonadaceae;g__Pseudomonas;s__Pseudomonas aeruginosa
Pseudomonas_aeruginosa_AZPAE13860_2557	GCF_000795525.1	Pseudomonas database	Human	8577254	65.92	120	6402	6107500	71.2058	187971	12	100.00	0.00	d__Bacteria;p__Proteobacteria;c__Gammaproteobacteria;o__Pseudomonadales;f__Pseudomonadaceae;g__Pseudomonas;s__Pseudomonas aeruginosa
Pseudomonas_aeruginosa_AZPAE13864_2343	GCF_000795565.1	Pseudomonas database	Human	8613144	65.97	158	6457	6083196	70.6269	227582	11	100.00	0.00	d__Bacteria;p__Proteobacteria;c__Gammaproteobacteria;o__Pseudomonadales;f__Pseudomonadaceae;g__Pseudomonas;s__Pseudomonas aeruginosa
Pseudomonas_aeruginosa_AZPAE13866_2558	GCF_000795585.1	Pseudomonas database	Human	9035923	65.76	147	6763	6402606	70.8572	170886	14	100.00	0.00	d__Bacteria;p__Proteobacteria;c__Gammaproteobacteria;o__Pseudomonadales;f__Pseudomonadaceae;g__Pseudomonas;s__Pseudomonas aeruginosa
Pseudomonas_aeruginosa_AZPAE13872_2559	GCF_000795625.1	Pseudomonas database	Human	8661525	65.92	137	6430	6141498	70.9055	179588	11	100.00	0.00	d__Bacteria;p__Proteobacteria;c__Gammaproteobacteria;o__Pseudomonadales;f__Pseudomonadaceae;g__Pseudomonas;s__Pseudomonas aeruginosa
Pseudomonas_aeruginosa_AZPAE13876_2345	GCF_000795635.1	Pseudomonas database	Human	8463250	65.87	154	6324	5987888	70.7516	176841	12	98.65	0.00	d__Bacteria;p__Proteobacteria;c__Gammaproteobacteria;o__Pseudomonadales;f__Pseudomonadaceae;g__Pseudomonas;s__Pseudomonas aeruginosa
Pseudomonas_aeruginosa_AZPAE13877_2346	GCF_000795665.1	Pseudomonas database	Human	8436420	66.10	76	6190	6066433	71.9077	282286	8	100.00	0.00	d__Bacteria;p__Proteobacteria;c__Gammaproteobacteria;o__Pseudomonadales;f__Pseudomonadaceae;g__Pseudomonas;s__Pseudomonas aeruginosa
Pseudomonas_aeruginosa_AZPAE14353_2350	GCF_000795765.1	Pseudomonas database	Human	8507914	66.03	124	6326	6064844	71.2847	170599	13	99.32	0.00	d__Bacteria;p__Proteobacteria;c__Gammaproteobacteria;o__Pseudomonadales;f__Pseudomonadaceae;g__Pseudomonas;s__Pseudomonas aeruginosa
Pseudomonas_aeruginosa_AZPAE14359_2351	GCF_000795785.1	Pseudomonas database	Human	8272740	66.29	73	6121	5913838	71.4858	314340	8	99.32	0.00	d__Bacteria;p__Proteobacteria;c__Gammaproteobacteria;o__Pseudomonadales;f__Pseudomonadaceae;g__Pseudomonas;s__Pseudomonas aeruginosa
Pseudomonas_aeruginosa_AZPAE14372_2561	GCF_000795845.1	Pseudomonas database	Human	8455832	66.14	85	6269	6026921	71.2753	223885	10	99.32	0.00	d__Bacteria;p__Proteobacteria;c__Gammaproteobacteria;o__Pseudomonadales;f__Pseudomonadaceae;g__Pseudomonas;s__Pseudomonas aeruginosa
Pseudomonas_aeruginosa_AZPAE14373_2355	GCF_000795875.1	Pseudomonas database	Human	7881679	66.44	52	5741	5654183	71.7383	380654	6	100.00	0.00	d__Bacteria;p__Proteobacteria;c__Gammaproteobacteria;o__Pseudomonadales;f__Pseudomonadaceae;g__Pseudomonas;s__Pseudomonas aeruginosa
Pseudomonas_aeruginosa_AZPAE14379_2563	GCF_000795925.1	Pseudomonas database	Human	7793611	66.51	45	5724	5604469	71.9111	425684	5	100.00	0.00	d__Bacteria;p__Proteobacteria;c__Gammaproteobacteria;o__Pseudomonadales;f__Pseudomonadaceae;g__Pseudomonas;s__Pseudomonas aeruginosa
Pseudomonas_aeruginosa_AZPAE14381_2356	GCF_000795945.1	Pseudomonas database	Human	8439848	65.83	114	6209	6005242	71.1534	211798	11	100.00	0.00	d__Bacteria;p__Proteobacteria;c__Gammaproteobacteria;o__Pseudomonadales;f__Pseudomonadaceae;g__Pseudomonas;s__Pseudomonas aeruginosa
Pseudomonas_aeruginosa_AZPAE14390_2358	GCF_000795985.1	Pseudomonas database	Human	8566749	65.98	101	6355	6109122	71.312	285693	9	100.00	0.00	d__Bacteria;p__Proteobacteria;c__Gammaproteobacteria;o__Pseudomonadales;f__Pseudomonadaceae;g__Pseudomonas;s__Pseudomonas aeruginosa
Pseudomonas_aeruginosa_AZPAE14393_2359	GCF_000796005.1	Pseudomonas database	Human	8376319	66.25	89	6234	5973245	71.3111	227622	10	99.32	0.00	d__Bacteria;p__Proteobacteria;c__Gammaproteobacteria;o__Pseudomonadales;f__Pseudomonadaceae;g__Pseudomonas;s__Pseudomonas aeruginosa
Pseudomonas_aeruginosa_AZPAE14394_2360	GCF_000796045.1	Pseudomonas database	Human	8687507	66.03	132	6479	6194077	71.2987	249589	10	100.00	0.00	d__Bacteria;p__Proteobacteria;c__Gammaproteobacteria;o__Pseudomonadales;f__Pseudomonadaceae;g__Pseudomonas;s__Pseudomonas aeruginosa
Pseudomonas_aeruginosa_AZPAE14395_2361	GCF_000796065.1	Pseudomonas database	Human	7876919	66.50	72	5778	5654332	71.7835	421826	6	100.00	0.00	d__Bacteria;p__Proteobacteria;c__Gammaproteobacteria;o__Pseudomonadales;f__Pseudomonadaceae;g__Pseudomonas;s__Pseudomonas aeruginosa
Pseudomonas_aeruginosa_AZPAE14398_2565	GCF_000796095.1	Pseudomonas database	Human	8332863	66.11	88	6176	5954099	71.4532	201514	12	99.32	0.00	d__Bacteria;p__Proteobacteria;c__Gammaproteobacteria;o__Pseudomonadales;f__Pseudomonadaceae;g__Pseudomonas;s__Pseudomonas aeruginosa
Pseudomonas_aeruginosa_AZPAE14402_2362	GCF_000796085.1	Pseudomonas database	Human	8043387	66.34	67	5889	5751577	71.5069	267789	7	100.00	0.00	d__Bacteria;p__Proteobacteria;c__Gammaproteobacteria;o__Pseudomonadales;f__Pseudomonadaceae;g__Pseudomonas;s__Pseudomonas aeruginosa
Pseudomonas_aeruginosa_AZPAE14403_2363	GCF_000796125.1	Pseudomonas database	Human	8598107	66.08	93	6400	6160506	71.6496	349971	7	100.00	0.00	d__Bacteria;p__Proteobacteria;c__Gammaproteobacteria;o__Pseudomonadales;f__Pseudomonadaceae;g__Pseudomonas;s__Pseudomonas aeruginosa
Pseudomonas_aeruginosa_AZPAE14404_2364	GCF_000796145.1	Pseudomonas database	Human	8198421	66.30	43	6109	5874316	71.6518	444906	6	100.00	0.00	d__Bacteria;p__Proteobacteria;c__Gammaproteobacteria;o__Pseudomonadales;f__Pseudomonadaceae;g__Pseudomonas;s__Pseudomonas aeruginosa
Pseudomonas_aeruginosa_AZPAE14410_2365	GCF_000796175.1	Pseudomonas database	Human	7841210	66.51	56	5760	5619030	71.6602	305419	8	100.00	0.00	d__Bacteria;p__Proteobacteria;c__Gammaproteobacteria;o__Pseudomonadales;f__Pseudomonadaceae;g__Pseudomonas;s__Pseudomonas aeruginosa
Pseudomonas_aeruginosa_AZPAE14688_2300	GCF_000794505.1	Pseudomonas database	Human	8725864	66.11	150	6536	6213906	71.2125	145054	15	97.30	0.68	d__Bacteria;p__Proteobacteria;c__Gammaproteobacteria;o__Pseudomonadales;f__Pseudomonadaceae;g__Pseudomonas;s__Pseudomonas aeruginosa
Pseudomonas_aeruginosa_AZPAE14689_2549	GCF_000794545.1	Pseudomonas database	Human	9026168	65.57	217	6769	6378521	70.667	78022	27	99.32	0.00	d__Bacteria;p__Proteobacteria;c__Gammaproteobacteria;o__Pseudomonadales;f__Pseudomonadaceae;g__Pseudomonas;s__Pseudomonas aeruginosa
Pseudomonas_aeruginosa_AZPAE14690_2301	GCF_000794555.1	Pseudomonas database	Human	8363295	66.13	107	6125	5980305	71.5066	176973	13	99.32	0.00	d__Bacteria;p__Proteobacteria;c__Gammaproteobacteria;o__Pseudomonadales;f__Pseudomonadaceae;g__Pseudomonas;s__Pseudomonas aeruginosa
Pseudomonas_aeruginosa_AZPAE14691_2303	GCF_000794605.1	Pseudomonas database	Human	7839956	66.59	77	5707	5640145	71.941	288254	9	100.00	0.00	d__Bacteria;p__Proteobacteria;c__Gammaproteobacteria;o__Pseudomonadales;f__Pseudomonadaceae;g__Pseudomonas;s__Pseudomonas aeruginosa
Pseudomonas_aeruginosa_AZPAE14692_2302	GCF_000794585.1	Pseudomonas database	Human	8708023	65.92	124	6421	6207611	71.2861	163756	15	99.32	0.00	d__Bacteria;p__Proteobacteria;c__Gammaproteobacteria;o__Pseudomonadales;f__Pseudomonadaceae;g__Pseudomonas;s__Pseudomonas aeruginosa
Pseudomonas_aeruginosa_AZPAE14694_2305	GCF_000794645.1	Pseudomonas database	Human	8670222	65.88	269	6489	6093346	70.279	86934	27	99.32	0.00	d__Bacteria;p__Proteobacteria;c__Gammaproteobacteria;o__Pseudomonadales;f__Pseudomonadaceae;g__Pseudomonas;s__Pseudomonas aeruginosa
Pseudomonas_aeruginosa_AZPAE14697_2307	GCF_000794675.1	Pseudomonas database	Human	8131376	66.20	226	5997	5729392	70.4603	61260	31	99.32	0.68	d__Bacteria;p__Proteobacteria;c__Gammaproteobacteria;o__Pseudomonadales;f__Pseudomonadaceae;g__Pseudomonas;s__Pseudomonas aeruginosa
Pseudomonas_aeruginosa_AZPAE14698_2308	GCF_000794705.1	Pseudomonas database	Human	8076517	65.52	379	6078	5534216	68.5223	36421	55	97.30	0.00	d__Bacteria;p__Proteobacteria;c__Gammaproteobacteria;o__Pseudomonadales;f__Pseudomonadaceae;g__Pseudomonas;s__Pseudomonas aeruginosa
Pseudomonas_aeruginosa_AZPAE14700_2310	GCF_000794735.1	Pseudomonas database	Human	8389177	66.10	157	6143	5988028	71.378	110843	18	99.32	0.00	d__Bacteria;p__Proteobacteria;c__Gammaproteobacteria;o__Pseudomonadales;f__Pseudomonadaceae;g__Pseudomonas;s__Pseudomonas aeruginosa
Pseudomonas_aeruginosa_AZPAE14701_2550	GCF_000794745.1	Pseudomonas database	Human	8710819	65.95	252	6549	6142246	70.5128	73920	31	99.32	0.68	d__Bacteria;p__Proteobacteria;c__Gammaproteobacteria;o__Pseudomonadales;f__Pseudomonadaceae;g__Pseudomonas;s__Pseudomonas aeruginosa
Pseudomonas_aeruginosa_AZPAE14702_2311	GCF_000794785.1	Pseudomonas database	Human	8875539	65.85	161	6653	6318858	71.1941	165368	16	99.32	0.00	d__Bacteria;p__Proteobacteria;c__Gammaproteobacteria;o__Pseudomonadales;f__Pseudomonadaceae;g__Pseudomonas;s__Pseudomonas aeruginosa
Pseudomonas_aeruginosa_AZPAE14703_2312	GCF_000794805.1	Pseudomonas database	Human	8571421	66.00	202	6356	6068806	70.8028	95277	22	99.32	0.00	d__Bacteria;p__Proteobacteria;c__Gammaproteobacteria;o__Pseudomonadales;f__Pseudomonadaceae;g__Pseudomonas;s__Pseudomonas aeruginosa
Pseudomonas_aeruginosa_AZPAE14704_2313	GCF_000794825.1	Pseudomonas database	Human	7827364	66.53	124	5755	5598848	71.5292	99631	20	100.00	0.00	d__Bacteria;p__Proteobacteria;c__Gammaproteobacteria;o__Pseudomonadales;f__Pseudomonadaceae;g__Pseudomonas;s__Pseudomonas aeruginosa
Pseudomonas_aeruginosa_AZPAE14705_2352	GCF_000795805.1	Pseudomonas database	Human	8573570	65.99	241	6382	6072702	70.8305	89166	25	97.30	0.00	d__Bacteria;p__Proteobacteria;c__Gammaproteobacteria;o__Pseudomonadales;f__Pseudomonadaceae;g__Pseudomonas;s__Pseudomonas aeruginosa
Pseudomonas_aeruginosa_AZPAE14706_2566	GCF_000796165.1	Pseudomonas database	Human	8610130	66.07	150	6403	6146974	71.3923	121894	19	99.32	0.00	d__Bacteria;p__Proteobacteria;c__Gammaproteobacteria;o__Pseudomonadales;f__Pseudomonadaceae;g__Pseudomonas;s__Pseudomonas aeruginosa
Pseudomonas_aeruginosa_AZPAE14707_2564	GCF_000796025.1	Pseudomonas database	Human	8809396	65.80	216	6555	6230450	70.7251	92489	24	97.97	0.68	d__Bacteria;p__Proteobacteria;c__Gammaproteobacteria;o__Pseudomonadales;f__Pseudomonadaceae;g__Pseudomonas;s__Pseudomonas aeruginosa
Pseudomonas_aeruginosa_AZPAE14714_2569	GCF_000796845.1	Pseudomonas database	Human	8735539	65.79	234	6486	6155459	70.4646	93427	24	100.00	0.00	d__Bacteria;p__Proteobacteria;c__Gammaproteobacteria;o__Pseudomonadales;f__Pseudomonadaceae;g__Pseudomonas;s__Pseudomonas aeruginosa
Pseudomonas_aeruginosa_AZPAE14715_2390	GCF_000796725.1	Pseudomonas database	Human	8841055	65.80	130	6512	6312110	71.3954	163232	15	100.00	0.00	d__Bacteria;p__Proteobacteria;c__Gammaproteobacteria;o__Pseudomonadales;f__Pseudomonadaceae;g__Pseudomonas;s__Pseudomonas aeruginosa
Pseudomonas_aeruginosa_AZPAE14716_2342	GCF_000795535.1	Pseudomonas database	Human	8764685	65.96	150	6570	6226613	71.0421	161781	15	97.97	0.00	d__Bacteria;p__Proteobacteria;c__Gammaproteobacteria;o__Pseudomonadales;f__Pseudomonadaceae;g__Pseudomonas;s__Pseudomonas aeruginosa
Pseudomonas_aeruginosa_AZPAE14717_2568	GCF_000796605.1	Pseudomonas database	Human	8754114	65.88	154	6478	6192833	70.742	141849	15	99.32	0.68	d__Bacteria;p__Proteobacteria;c__Gammaproteobacteria;o__Pseudomonadales;f__Pseudomonadaceae;g__Pseudomonas;s__Pseudomonas aeruginosa
Pseudomonas_aeruginosa_AZPAE14718_2562	GCF_000795905.1	Pseudomonas database	Human	8594718	65.99	232	6365	6088678	70.8421	80494	28	99.32	0.68	d__Bacteria;p__Proteobacteria;c__Gammaproteobacteria;o__Pseudomonadales;f__Pseudomonadaceae;g__Pseudomonas;s__Pseudomonas aeruginosa
Pseudomonas_aeruginosa_AZPAE14719_2403	GCF_000797025.1	Pseudomonas database	Human	8525919	66.01	191	6301	6047064	70.9257	92164	23	99.32	0.00	d__Bacteria;p__Proteobacteria;c__Gammaproteobacteria;o__Pseudomonadales;f__Pseudomonadaceae;g__Pseudomonas;s__Pseudomonas aeruginosa
Pseudomonas_aeruginosa_AZPAE14721_2368	GCF_000796245.1	Pseudomonas database	Human	8538795	66.02	165	6298	6083655	71.2472	154935	18	99.32	0.00	d__Bacteria;p__Proteobacteria;c__Gammaproteobacteria;o__Pseudomonadales;f__Pseudomonadaceae;g__Pseudomonas;s__Pseudomonas aeruginosa
Pseudomonas_aeruginosa_AZPAE14722_2386	GCF_000796645.1	Pseudomonas database	Human	8445733	66.08	127	6305	6017655	71.2508	176499	14	100.00	0.00	d__Bacteria;p__Proteobacteria;c__Gammaproteobacteria;o__Pseudomonadales;f__Pseudomonadaceae;g__Pseudomonas;s__Pseudomonas aeruginosa
Pseudomonas_aeruginosa_AZPAE14723_2348	GCF_000795705.1	Pseudomonas database	Human	8260163	66.14	172	6075	5865973	71.0152	106219	18	99.32	0.00	d__Bacteria;p__Proteobacteria;c__Gammaproteobacteria;o__Pseudomonadales;f__Pseudomonadaceae;g__Pseudomonas;s__Pseudomonas aeruginosa
Pseudomonas_aeruginosa_AZPAE14724_2354	GCF_000795865.1	Pseudomonas database	Human	8816186	65.80	172	6545	6262539	71.0346	100659	23	100.00	0.00	d__Bacteria;p__Proteobacteria;c__Gammaproteobacteria;o__Pseudomonadales;f__Pseudomonadaceae;g__Pseudomonas;s__Pseudomonas aeruginosa
Pseudomonas_aeruginosa_AZPAE14725_2314	GCF_000794845.1	Pseudomonas database	Human	8469208	66.16	106	6292	6053820	71.4804	153640	15	100.00	0.00	d__Bacteria;p__Proteobacteria;c__Gammaproteobacteria;o__Pseudomonadales;f__Pseudomonadaceae;g__Pseudomonas;s__Pseudomonas aeruginosa
Pseudomonas_aeruginosa_AZPAE14726_2315	GCF_000794865.1	Pseudomonas database	Human	8571151	65.85	165	6392	6103895	71.2144	97759	22	99.32	0.00	d__Bacteria;p__Proteobacteria;c__Gammaproteobacteria;o__Pseudomonadales;f__Pseudomonadaceae;g__Pseudomonas;s__Pseudomonas aeruginosa
Pseudomonas_aeruginosa_AZPAE14827_2555	GCF_000795365.1	Pseudomonas database	Human	9137467	65.62	127	6797	6507078	71.2131	136398	17	100.00	0.00	d__Bacteria;p__Proteobacteria;c__Gammaproteobacteria;o__Pseudomonadales;f__Pseudomonadaceae;g__Pseudomonas;s__Pseudomonas aeruginosa
Pseudomonas_aeruginosa_AZPAE14828_2336	GCF_000795385.1	Pseudomonas database	Human	8560240	66.06	125	6377	6102329	71.2869	160730	13	99.32	0.00	d__Bacteria;p__Proteobacteria;c__Gammaproteobacteria;o__Pseudomonadales;f__Pseudomonadaceae;g__Pseudomonas;s__Pseudomonas aeruginosa
Pseudomonas_aeruginosa_AZPAE14829_2288	GCF_000794195.1	Pseudomonas database	Human	8700254	66.07	116	6462	6212279	71.4034	184318	13	99.32	0.00	d__Bacteria;p__Proteobacteria;c__Gammaproteobacteria;o__Pseudomonadales;f__Pseudomonadaceae;g__Pseudomonas;s__Pseudomonas aeruginosa
Pseudomonas_aeruginosa_AZPAE14830_2287	GCF_000794185.1	Pseudomonas database	Human	8478831	66.03	151	6269	6036713	71.1975	151694	16	99.32	0.00	d__Bacteria;p__Proteobacteria;c__Gammaproteobacteria;o__Pseudomonadales;f__Pseudomonadaceae;g__Pseudomonas;s__Pseudomonas aeruginosa
Pseudomonas_aeruginosa_AZPAE14831_2546	GCF_000794175.1	Pseudomonas database	Human	8946600	65.57	150	6719	6352560	71.0053	130382	20	100.00	0.00	d__Bacteria;p__Proteobacteria;c__Gammaproteobacteria;o__Pseudomonadales;f__Pseudomonadaceae;g__Pseudomonas;s__Pseudomonas aeruginosa
Pseudomonas_aeruginosa_AZPAE14832_2545	GCF_000794165.1	Pseudomonas database	Human	8142906	66.06	193	5992	5754593	70.67	81276	23	99.32	0.68	d__Bacteria;p__Proteobacteria;c__Gammaproteobacteria;o__Pseudomonadales;f__Pseudomonadaceae;g__Pseudomonas;s__Pseudomonas aeruginosa
Pseudomonas_aeruginosa_AZPAE14833_2290	GCF_000794265.1	Pseudomonas database	Human	8571340	66.00	149	6425	6066962	70.782	226932	12	100.00	0.00	d__Bacteria;p__Proteobacteria;c__Gammaproteobacteria;o__Pseudomonadales;f__Pseudomonadaceae;g__Pseudomonas;s__Pseudomonas aeruginosa
Pseudomonas_aeruginosa_AZPAE14836_2292	GCF_000794305.1	Pseudomonas database	Human	8013175	66.29	84	5877	5732798	71.5422	242043	9	100.00	0.00	d__Bacteria;p__Proteobacteria;c__Gammaproteobacteria;o__Pseudomonadales;f__Pseudomonadaceae;g__Pseudomonas;s__Pseudomonas aeruginosa
Pseudomonas_aeruginosa_AZPAE14837_2293	GCF_000794325.1	Pseudomonas database	Human	8026053	66.27	136	5882	5703038	71.0566	192199	12	100.00	0.00	d__Bacteria;p__Proteobacteria;c__Gammaproteobacteria;o__Pseudomonadales;f__Pseudomonadaceae;g__Pseudomonas;s__Pseudomonas aeruginosa
Pseudomonas_aeruginosa_AZPAE14838_2547	GCF_000794335.1	Pseudomonas database	Human	8866566	65.44	98	6710	6287698	70.9147	166929	14	100.00	0.00	d__Bacteria;p__Proteobacteria;c__Gammaproteobacteria;o__Pseudomonadales;f__Pseudomonadaceae;g__Pseudomonas;s__Pseudomonas aeruginosa
Pseudomonas_aeruginosa_AZPAE14839_2294	GCF_000794365.1	Pseudomonas database	Human	8227314	66.21	77	6049	5888703	71.575	215580	10	100.00	0.00	d__Bacteria;p__Proteobacteria;c__Gammaproteobacteria;o__Pseudomonadales;f__Pseudomonadaceae;g__Pseudomonas;s__Pseudomonas aeruginosa
Pseudomonas_aeruginosa_AZPAE14840_2515	GCF_000789555.1	Pseudomonas database	Human	8773280	65.62	77	6563	6260052	71.3536	263817	8	100.00	0.00	d__Bacteria;p__Proteobacteria;c__Gammaproteobacteria;o__Pseudomonadales;f__Pseudomonadaceae;g__Pseudomonas;s__Pseudomonas aeruginosa
Pseudomonas_aeruginosa_AZPAE14841_2094	GCF_000789605.1	Pseudomonas database	Human	8510634	66.04	91	6270	6085161	71.5007	207746	11	99.32	0.00	d__Bacteria;p__Proteobacteria;c__Gammaproteobacteria;o__Pseudomonadales;f__Pseudomonadaceae;g__Pseudomonas;s__Pseudomonas aeruginosa
Pseudomonas_aeruginosa_AZPAE14842_2095	GCF_000789625.1	Pseudomonas database	Human	8569401	65.95	81	6338	6127788	71.5078	235250	10	99.32	0.00	d__Bacteria;p__Proteobacteria;c__Gammaproteobacteria;o__Pseudomonadales;f__Pseudomonadaceae;g__Pseudomonas;s__Pseudomonas aeruginosa
Pseudomonas_aeruginosa_AZPAE14843_2096	GCF_000789635.1	Pseudomonas database	Human	8380367	66.04	126	6182	5957183	71.085	204440	11	99.32	0.00	d__Bacteria;p__Proteobacteria;c__Gammaproteobacteria;o__Pseudomonadales;f__Pseudomonadaceae;g__Pseudomonas;s__Pseudomonas aeruginosa
Pseudomonas_aeruginosa_AZPAE14844_2098	GCF_000789685.1	Pseudomonas database	Human	8372301	66.17	109	6162	5964214	71.2375	183701	10	100.00	0.00	d__Bacteria;p__Proteobacteria;c__Gammaproteobacteria;o__Pseudomonadales;f__Pseudomonadaceae;g__Pseudomonas;s__Pseudomonas aeruginosa
Pseudomonas_aeruginosa_AZPAE14845_2099	GCF_000789705.1	Pseudomonas database	Human	8238929	66.03	199	6105	5806645	70.4782	92017	27	98.65	0.68	d__Bacteria;p__Proteobacteria;c__Gammaproteobacteria;o__Pseudomonadales;f__Pseudomonadaceae;g__Pseudomonas;s__Pseudomonas aeruginosa
Pseudomonas_aeruginosa_AZPAE14873_2127	GCF_000790385.1	Pseudomonas database	Human	7801358	66.49	185	5735	5523649	70.8037	92412	21	99.32	0.00	d__Bacteria;p__Proteobacteria;c__Gammaproteobacteria;o__Pseudomonadales;f__Pseudomonadaceae;g__Pseudomonas;s__Pseudomonas aeruginosa
Pseudomonas_aeruginosa_AZPAE14874_2128	GCF_000790405.1	Pseudomonas database	Human	8519071	66.06	171	6296	6057041	71.0998	103015	21	98.65	0.68	d__Bacteria;p__Proteobacteria;c__Gammaproteobacteria;o__Pseudomonadales;f__Pseudomonadaceae;g__Pseudomonas;s__Pseudomonas aeruginosa
Pseudomonas_aeruginosa_AZPAE14875_2129	GCF_000790425.1	Pseudomonas database	Human	8689858	65.89	111	6485	6186566	71.1929	204709	11	100.00	0.00	d__Bacteria;p__Proteobacteria;c__Gammaproteobacteria;o__Pseudomonadales;f__Pseudomonadaceae;g__Pseudomonas;s__Pseudomonas aeruginosa
Pseudomonas_aeruginosa_AZPAE14876_2130	GCF_000790445.1	Pseudomonas database	Human	7944749	66.46	85	5800	5683469	71.5374	266344	8	100.00	0.00	d__Bacteria;p__Proteobacteria;c__Gammaproteobacteria;o__Pseudomonadales;f__Pseudomonadaceae;g__Pseudomonas;s__Pseudomonas aeruginosa
Pseudomonas_aeruginosa_AZPAE14879_2133	GCF_000790525.1	Pseudomonas database	Human	7753572	66.55	51	5659	5571753	71.8605	347918	7	100.00	0.00	d__Bacteria;p__Proteobacteria;c__Gammaproteobacteria;o__Pseudomonadales;f__Pseudomonadaceae;g__Pseudomonas;s__Pseudomonas aeruginosa
Pseudomonas_aeruginosa_AZPAE14880_2134	GCF_000790545.1	Pseudomonas database	Human	8542360	66.12	85	6343	6121640	71.6622	225987	10	100.00	0.00	d__Bacteria;p__Proteobacteria;c__Gammaproteobacteria;o__Pseudomonadales;f__Pseudomonadaceae;g__Pseudomonas;s__Pseudomonas aeruginosa
Pseudomonas_aeruginosa_AZPAE14881_2135	GCF_000790565.1	Pseudomonas database	Human	8351052	66.06	371	6228	5859362	70.1632	39971	52	99.32	0.00	d__Bacteria;p__Proteobacteria;c__Gammaproteobacteria;o__Pseudomonadales;f__Pseudomonadaceae;g__Pseudomonas;s__Pseudomonas aeruginosa
Pseudomonas_aeruginosa_AZPAE14882_2137	GCF_000790605.1	Pseudomonas database	Human	8035790	66.43	74	5900	5769008	71.7914	183159	12	100.00	0.00	d__Bacteria;p__Proteobacteria;c__Gammaproteobacteria;o__Pseudomonadales;f__Pseudomonadaceae;g__Pseudomonas;s__Pseudomonas aeruginosa
Pseudomonas_aeruginosa_AZPAE14883_2139	GCF_000790645.1	Pseudomonas database	Human	7854568	66.53	162	5739	5551760	70.6819	220365	10	100.00	0.00	d__Bacteria;p__Proteobacteria;c__Gammaproteobacteria;o__Pseudomonadales;f__Pseudomonadaceae;g__Pseudomonas;s__Pseudomonas aeruginosa
Pseudomonas_aeruginosa_AZPAE14889_2146	GCF_000790805.1	Pseudomonas database	Human	8057521	66.29	86	5882	5766643	71.5685	182831	12	99.32	0.00	d__Bacteria;p__Proteobacteria;c__Gammaproteobacteria;o__Pseudomonadales;f__Pseudomonadaceae;g__Pseudomonas;s__Pseudomonas aeruginosa
Pseudomonas_aeruginosa_AZPAE14890_2147	GCF_000790825.1	Pseudomonas database	Human	8737557	66.02	113	6550	6227447	71.2722	244603	10	99.32	0.00	d__Bacteria;p__Proteobacteria;c__Gammaproteobacteria;o__Pseudomonadales;f__Pseudomonadaceae;g__Pseudomonas;s__Pseudomonas aeruginosa
Pseudomonas_aeruginosa_AZPAE14891_2148	GCF_000790865.1	Pseudomonas database	Human	8027248	66.40	67	5894	5769125	71.8693	260156	8	100.00	0.00	d__Bacteria;p__Proteobacteria;c__Gammaproteobacteria;o__Pseudomonadales;f__Pseudomonadaceae;g__Pseudomonas;s__Pseudomonas aeruginosa
Pseudomonas_aeruginosa_AZPAE14892_2149	GCF_000790885.1	Pseudomonas database	Human	8225054	66.12	125	6058	5833172	70.9196	144211	12	97.30	0.00	d__Bacteria;p__Proteobacteria;c__Gammaproteobacteria;o__Pseudomonadales;f__Pseudomonadaceae;g__Pseudomonas;s__Pseudomonas aeruginosa
Pseudomonas_aeruginosa_AZPAE14893_2150	GCF_000790905.1	Pseudomonas database	Human	8428021	66.03	185	6261	5942362	70.5072	100988	18	98.65	0.68	d__Bacteria;p__Proteobacteria;c__Gammaproteobacteria;o__Pseudomonadales;f__Pseudomonadaceae;g__Pseudomonas;s__Pseudomonas aeruginosa
Pseudomonas_aeruginosa_AZPAE14895_2153	GCF_000790965.1	Pseudomonas database	Human	7886927	66.46	71	5786	5644021	71.5617	359824	7	99.32	0.00	d__Bacteria;p__Proteobacteria;c__Gammaproteobacteria;o__Pseudomonadales;f__Pseudomonadaceae;g__Pseudomonas;s__Pseudomonas aeruginosa
Pseudomonas_aeruginosa_AZPAE14897_2156	GCF_000791025.1	Pseudomonas database	Human	8028871	66.28	172	5920	5676108	70.6962	110051	19	100.00	0.00	d__Bacteria;p__Proteobacteria;c__Gammaproteobacteria;o__Pseudomonadales;f__Pseudomonadaceae;g__Pseudomonas;s__Pseudomonas aeruginosa
Pseudomonas_aeruginosa_AZPAE14898_2157	GCF_000791035.1	Pseudomonas database	Human	8173716	66.18	135	5984	5790238	70.8397	117424	16	100.00	0.00	d__Bacteria;p__Proteobacteria;c__Gammaproteobacteria;o__Pseudomonadales;f__Pseudomonadaceae;g__Pseudomonas;s__Pseudomonas aeruginosa
Pseudomonas_aeruginosa_AZPAE14899_2158	GCF_000791065.1	Pseudomonas database	Human	8051832	66.24	155	5913	5684820	70.6028	135329	15	99.32	0.68	d__Bacteria;p__Proteobacteria;c__Gammaproteobacteria;o__Pseudomonadales;f__Pseudomonadaceae;g__Pseudomonas;s__Pseudomonas aeruginosa
Pseudomonas_aeruginosa_AZPAE14900_2159	GCF_000791085.1	Pseudomonas database	Human	8506163	65.85	169	6231	6041722	71.0276	109474	19	97.97	0.00	d__Bacteria;p__Proteobacteria;c__Gammaproteobacteria;o__Pseudomonadales;f__Pseudomonadaceae;g__Pseudomonas;s__Pseudomonas aeruginosa
Pseudomonas_aeruginosa_AZPAE14901_2524	GCF_000791105.1	Pseudomonas database	Human	8559410	66.16	193	6359	6054466	70.7346	68946	31	100.00	0.00	d__Bacteria;p__Proteobacteria;c__Gammaproteobacteria;o__Pseudomonadales;f__Pseudomonadaceae;g__Pseudomonas;s__Pseudomonas aeruginosa_A
Pseudomonas_aeruginosa_AZPAE14927_2167	GCF_000791305.1	Pseudomonas database	Human	8565622	65.94	106	6350	6110033	71.332	184284	12	100.00	0.00	d__Bacteria;p__Proteobacteria;c__Gammaproteobacteria;o__Pseudomonadales;f__Pseudomonadaceae;g__Pseudomonas;s__Pseudomonas aeruginosa
Pseudomonas_aeruginosa_AZPAE14928_2168	GCF_000791325.1	Pseudomonas database	Human	7798716	66.57	49	5725	5610442	71.9406	268232	8	100.00	0.00	d__Bacteria;p__Proteobacteria;c__Gammaproteobacteria;o__Pseudomonadales;f__Pseudomonadaceae;g__Pseudomonas;s__Pseudomonas aeruginosa
Pseudomonas_aeruginosa_AZPAE14929_2092	GCF_000789535.1	Pseudomonas database	Human	8385888	66.12	92	6132	6014362	71.72	210642	10	100.00	0.00	d__Bacteria;p__Proteobacteria;c__Gammaproteobacteria;o__Pseudomonadales;f__Pseudomonadaceae;g__Pseudomonas;s__Pseudomonas aeruginosa
Pseudomonas_aeruginosa_AZPAE14930_2275	GCF_000793865.1	Pseudomonas database	Human	7848081	66.52	137	5752	5595653	71.2996	125162	17	98.65	0.68	d__Bacteria;p__Proteobacteria;c__Gammaproteobacteria;o__Pseudomonadales;f__Pseudomonadaceae;g__Pseudomonas;s__Pseudomonas aeruginosa
Pseudomonas_aeruginosa_AZPAE14931_2271	GCF_000793765.1	Pseudomonas database	Human	7920497	66.45	62	5809	5674407	71.6421	351213	6	100.00	0.00	d__Bacteria;p__Proteobacteria;c__Gammaproteobacteria;o__Pseudomonadales;f__Pseudomonadaceae;g__Pseudomonas;s__Pseudomonas aeruginosa
Pseudomonas_aeruginosa_AZPAE14932_2267	GCF_000793685.1	Pseudomonas database	Human	8264348	66.25	178	6116	5843089	70.7024	104277	22	99.32	0.00	d__Bacteria;p__Proteobacteria;c__Gammaproteobacteria;o__Pseudomonadales;f__Pseudomonadaceae;g__Pseudomonas;s__Pseudomonas aeruginosa
Pseudomonas_aeruginosa_AZPAE14933_2285	GCF_000794085.1	Pseudomonas database	Human	8819271	65.75	106	6543	6279379	71.2007	202937	12	100.00	0.00	d__Bacteria;p__Proteobacteria;c__Gammaproteobacteria;o__Pseudomonadales;f__Pseudomonadaceae;g__Pseudomonas;s__Pseudomonas aeruginosa
Pseudomonas_aeruginosa_AZPAE14936_2264	GCF_000793585.1	Pseudomonas database	Human	7798730	66.41	162	5713	5529178	70.8984	87411	20	100.00	0.00	d__Bacteria;p__Proteobacteria;c__Gammaproteobacteria;o__Pseudomonadales;f__Pseudomonadaceae;g__Pseudomonas;s__Pseudomonas aeruginosa
Pseudomonas_aeruginosa_AZPAE14937_2543	GCF_000793785.1	Pseudomonas database	Human	8572523	65.90	106	6364	6098391	71.1388	133472	15	100.00	0.00	d__Bacteria;p__Proteobacteria;c__Gammaproteobacteria;o__Pseudomonadales;f__Pseudomonadaceae;g__Pseudomonas;s__Pseudomonas aeruginosa
Pseudomonas_aeruginosa_AZPAE14938_2265	GCF_000793645.1	Pseudomonas database	Human	8589751	66.16	116	6405	6110033	71.1317	186713	13	99.32	0.00	d__Bacteria;p__Proteobacteria;c__Gammaproteobacteria;o__Pseudomonadales;f__Pseudomonadaceae;g__Pseudomonas;s__Pseudomonas aeruginosa
Pseudomonas_aeruginosa_AZPAE14939_2541	GCF_000793595.1	Pseudomonas database	Human	7895684	66.44	117	5749	5637946	71.4054	121348	16	100.00	0.00	d__Bacteria;p__Proteobacteria;c__Gammaproteobacteria;o__Pseudomonadales;f__Pseudomonadaceae;g__Pseudomonas;s__Pseudomonas aeruginosa
Pseudomonas_aeruginosa_AZPAE14940_2278	GCF_000793945.1	Pseudomonas database	Human	8625564	66.02	154	6434	6117212	70.9196	124368	18	100.00	0.00	d__Bacteria;p__Proteobacteria;c__Gammaproteobacteria;o__Pseudomonadales;f__Pseudomonadaceae;g__Pseudomonas;s__Pseudomonas aeruginosa
Pseudomonas_aeruginosa_AZPAE14941_2100	GCF_000789725.1	Pseudomonas database	Human	8557837	66.02	135	6349	6074878	70.9861	139183	15	98.65	0.68	d__Bacteria;p__Proteobacteria;c__Gammaproteobacteria;o__Pseudomonadales;f__Pseudomonadaceae;g__Pseudomonas;s__Pseudomonas aeruginosa_A
Pseudomonas_aeruginosa_AZPAE14942_2282	GCF_000794025.1	Pseudomonas database	Human	8445356	66.13	103	6213	6019701	71.2782	276068	9	100.00	0.00	d__Bacteria;p__Proteobacteria;c__Gammaproteobacteria;o__Pseudomonadales;f__Pseudomonadaceae;g__Pseudomonas;s__Pseudomonas aeruginosa
Pseudomonas_aeruginosa_AZPAE14943_2169	GCF_000791345.1	Pseudomonas database	Human	7778167	66.57	86	5676	5573732	71.6587	139009	12	98.65	0.00	d__Bacteria;p__Proteobacteria;c__Gammaproteobacteria;o__Pseudomonadales;f__Pseudomonadaceae;g__Pseudomonas;s__Pseudomonas aeruginosa
Pseudomonas_aeruginosa_AZPAE14944_2173	GCF_000791425.1	Pseudomonas database	Human	8494462	66.15	91	6298	6061535	71.3587	205168	12	100.00	0.00	d__Bacteria;p__Proteobacteria;c__Gammaproteobacteria;o__Pseudomonadales;f__Pseudomonadaceae;g__Pseudomonas;s__Pseudomonas aeruginosa
Pseudomonas_aeruginosa_AZPAE14945_2172	GCF_000791405.1	Pseudomonas database	Human	8531121	66.08	74	6253	6109311	71.6121	279896	10	100.00	0.00	d__Bacteria;p__Proteobacteria;c__Gammaproteobacteria;o__Pseudomonadales;f__Pseudomonadaceae;g__Pseudomonas;s__Pseudomonas aeruginosa
Pseudomonas_aeruginosa_AZPAE14946_2174	GCF_000791445.1	Pseudomonas database	Human	8207486	66.31	101	6063	5845797	71.2252	188562	11	100.00	0.00	d__Bacteria;p__Proteobacteria;c__Gammaproteobacteria;o__Pseudomonadales;f__Pseudomonadaceae;g__Pseudomonas;s__Pseudomonas aeruginosa
Pseudomonas_aeruginosa_AZPAE14958_2185	GCF_000791725.1	Pseudomonas database	Human	8870875	65.80	133	6623	6293369	70.9442	178310	14	98.65	0.00	d__Bacteria;p__Proteobacteria;c__Gammaproteobacteria;o__Pseudomonadales;f__Pseudomonadaceae;g__Pseudomonas;s__Pseudomonas aeruginosa
Pseudomonas_aeruginosa_AZPAE14959_2186	GCF_000791735.1	Pseudomonas database	Human	8383168	66.17	91	6164	5992021	71.4768	216070	10	99.32	0.00	d__Bacteria;p__Proteobacteria;c__Gammaproteobacteria;o__Pseudomonadales;f__Pseudomonadaceae;g__Pseudomonas;s__Pseudomonas aeruginosa
Pseudomonas_aeruginosa_AZPAE14960_2530	GCF_000791765.1	Pseudomonas database	Human	7921522	66.50	82	5752	5672194	71.6049	242196	8	100.00	0.00	d__Bacteria;p__Proteobacteria;c__Gammaproteobacteria;o__Pseudomonadales;f__Pseudomonadaceae;g__Pseudomonas;s__Pseudomonas aeruginosa
Pseudomonas_aeruginosa_AZPAE14961_2187	GCF_000791785.1	Pseudomonas database	Human	8019906	66.37	82	5900	5744433	71.6272	188840	10	100.00	0.00	d__Bacteria;p__Proteobacteria;c__Gammaproteobacteria;o__Pseudomonadales;f__Pseudomonadaceae;g__Pseudomonas;s__Pseudomonas aeruginosa
Pseudomonas_aeruginosa_AZPAE14962_2188	GCF_000791805.1	Pseudomonas database	Human	8664782	65.86	106	6444	6172962	71.242	264806	10	99.32	0.00	d__Bacteria;p__Proteobacteria;c__Gammaproteobacteria;o__Pseudomonadales;f__Pseudomonadaceae;g__Pseudomonas;s__Pseudomonas aeruginosa
Pseudomonas_aeruginosa_AZPAE14968_2194	GCF_000791915.1	Pseudomonas database	Human	8570670	66.03	124	6313	6125730	71.4732	171444	14	99.32	0.00	d__Bacteria;p__Proteobacteria;c__Gammaproteobacteria;o__Pseudomonadales;f__Pseudomonadaceae;g__Pseudomonas;s__Pseudomonas aeruginosa
Pseudomonas_aeruginosa_AZPAE14969_2195	GCF_000791945.1	Pseudomonas database	Human	8500886	66.08	180	6339	6016483	70.7748	89657	23	99.32	0.00	d__Bacteria;p__Proteobacteria;c__Gammaproteobacteria;o__Pseudomonadales;f__Pseudomonadaceae;g__Pseudomonas;s__Pseudomonas aeruginosa
Pseudomonas_aeruginosa_AZPAE14970_2196	GCF_000791965.1	Pseudomonas database	Human	8612578	66.08	109	6435	6139229	71.2821	166134	14	98.65	0.00	d__Bacteria;p__Proteobacteria;c__Gammaproteobacteria;o__Pseudomonadales;f__Pseudomonadaceae;g__Pseudomonas;s__Pseudomonas aeruginosa
Pseudomonas_aeruginosa_AZPAE14971_2198	GCF_000792005.1	Pseudomonas database	Human	7726538	66.54	186	5661	5477022	70.8858	89793	18	100.00	0.00	d__Bacteria;p__Proteobacteria;c__Gammaproteobacteria;o__Pseudomonadales;f__Pseudomonadaceae;g__Pseudomonas;s__Pseudomonas aeruginosa
Pseudomonas_aeruginosa_AZPAE14972_2199	GCF_000792025.1	Pseudomonas database	Human	7960013	66.47	151	5833	5641360	70.8712	109537	16	99.32	0.00	d__Bacteria;p__Proteobacteria;c__Gammaproteobacteria;o__Pseudomonadales;f__Pseudomonadaceae;g__Pseudomonas;s__Pseudomonas aeruginosa
Pseudomonas_aeruginosa_AZPAE14973_2201	GCF_000792065.1	Pseudomonas database	Human	8940830	65.81	142	6692	6360387	71.1387	127866	16	100.00	0.00	d__Bacteria;p__Proteobacteria;c__Gammaproteobacteria;o__Pseudomonadales;f__Pseudomonadaceae;g__Pseudomonas;s__Pseudomonas aeruginosa
Pseudomonas_aeruginosa_AZPAE14974_2531	GCF_000792085.1	Pseudomonas database	Human	8806288	65.79	191	6524	6250986	70.9832	87111	25	100.00	0.00	d__Bacteria;p__Proteobacteria;c__Gammaproteobacteria;o__Pseudomonadales;f__Pseudomonadaceae;g__Pseudomonas;s__Pseudomonas aeruginosa
Pseudomonas_aeruginosa_AZPAE14975_2202	GCF_000792095.1	Pseudomonas database	Human	7929150	66.50	144	5817	5648818	71.2412	188668	11	98.65	0.68	d__Bacteria;p__Proteobacteria;c__Gammaproteobacteria;o__Pseudomonadales;f__Pseudomonadaceae;g__Pseudomonas;s__Pseudomonas aeruginosa
Pseudomonas_aeruginosa_AZPAE14976_2203	GCF_000792115.1	Pseudomonas database	Human	8245056	66.09	105	6062	5894774	71.4947	168240	13	100.00	0.00	d__Bacteria;p__Proteobacteria;c__Gammaproteobacteria;o__Pseudomonadales;f__Pseudomonadaceae;g__Pseudomonas;s__Pseudomonas aeruginosa
Pseudomonas_aeruginosa_AZPAE14977_2205	GCF_000792155.1	Pseudomonas database	Human	7884578	66.44	110	5761	5616848	71.2384	135329	14	100.00	0.00	d__Bacteria;p__Proteobacteria;c__Gammaproteobacteria;o__Pseudomonadales;f__Pseudomonadaceae;g__Pseudomonas;s__Pseudomonas aeruginosa
Pseudomonas_aeruginosa_AZPAE15003_2230	GCF_000792725.1	Pseudomonas database	Human	8555292	66.14	107	6311	6120685	71.5427	187499	12	98.65	0.00	d__Bacteria;p__Proteobacteria;c__Gammaproteobacteria;o__Pseudomonadales;f__Pseudomonadaceae;g__Pseudomonas;s__Pseudomonas aeruginosa
Pseudomonas_aeruginosa_AZPAE15004_2231	GCF_000792745.1	Pseudomonas database	Human	7889091	66.43	95	5736	5639413	71.4837	156263	13	100.00	0.00	d__Bacteria;p__Proteobacteria;c__Gammaproteobacteria;o__Pseudomonadales;f__Pseudomonadaceae;g__Pseudomonas;s__Pseudomonas aeruginosa
Pseudomonas_aeruginosa_AZPAE15005_2232	GCF_000792765.1	Pseudomonas database	Human	8573205	66.11	98	6389	6119597	71.3805	190271	13	97.97	0.00	d__Bacteria;p__Proteobacteria;c__Gammaproteobacteria;o__Pseudomonadales;f__Pseudomonadaceae;g__Pseudomonas;s__Pseudomonas aeruginosa
Pseudomonas_aeruginosa_AZPAE15006_2233	GCF_000792785.1	Pseudomonas database	Human	8491912	65.97	110	6245	6064128	71.4106	165382	13	99.32	0.00	d__Bacteria;p__Proteobacteria;c__Gammaproteobacteria;o__Pseudomonadales;f__Pseudomonadaceae;g__Pseudomonas;s__Pseudomonas aeruginosa
Pseudomonas_aeruginosa_AZPAE15007_2234	GCF_000792805.1	Pseudomonas database	Human	8478744	65.83	122	6295	6006727	70.8445	162743	14	100.00	0.00	d__Bacteria;p__Proteobacteria;c__Gammaproteobacteria;o__Pseudomonadales;f__Pseudomonadaceae;g__Pseudomonas;s__Pseudomonas aeruginosa
Pseudomonas_aeruginosa_AZPAE15014_2241	GCF_000792945.1	Pseudomonas database	Human	7967583	66.47	110	5837	5681198	71.3039	226964	10	100.00	0.00	d__Bacteria;p__Proteobacteria;c__Gammaproteobacteria;o__Pseudomonadales;f__Pseudomonadaceae;g__Pseudomonas;s__Pseudomonas aeruginosa
Pseudomonas_aeruginosa_AZPAE15015_2243	GCF_000792975.1	Pseudomonas database	Human	8457798	66.10	114	6219	6051014	71.5436	162327	15	99.32	0.00	d__Bacteria;p__Proteobacteria;c__Gammaproteobacteria;o__Pseudomonadales;f__Pseudomonadaceae;g__Pseudomonas;s__Pseudomonas aeruginosa
Pseudomonas_aeruginosa_AZPAE15016_2242	GCF_000792965.1	Pseudomonas database	Human	8405496	65.89	162	6228	5936042	70.621	131367	16	98.65	0.68	d__Bacteria;p__Proteobacteria;c__Gammaproteobacteria;o__Pseudomonadales;f__Pseudomonadaceae;g__Pseudomonas;s__Pseudomonas aeruginosa
Pseudomonas_aeruginosa_AZPAE15017_2244	GCF_000793005.1	Pseudomonas database	Human	8203091	66.12	59	6018	5877466	71.6494	276792	8	100.00	0.00	d__Bacteria;p__Proteobacteria;c__Gammaproteobacteria;o__Pseudomonadales;f__Pseudomonadaceae;g__Pseudomonas;s__Pseudomonas aeruginosa
Pseudomonas_aeruginosa_AZPAE15018_2245	GCF_000793025.1	Pseudomonas database	Human	8625242	66.09	82	6400	6172231	71.5601	177141	13	100.00	0.00	d__Bacteria;p__Proteobacteria;c__Gammaproteobacteria;o__Pseudomonadales;f__Pseudomonadaceae;g__Pseudomonas;s__Pseudomonas aeruginosa
Pseudomonas_aeruginosa_AZPAE15023_2249	GCF_000793125.1	Pseudomonas database	Human	7915162	66.45	102	5842	5660077	71.5093	204629	11	100.00	0.00	d__Bacteria;p__Proteobacteria;c__Gammaproteobacteria;o__Pseudomonadales;f__Pseudomonadaceae;g__Pseudomonas;s__Pseudomonas aeruginosa
Pseudomonas_aeruginosa_AZPAE15024_2136	GCF_000790585.1	Pseudomonas database	Human	8422252	66.04	102	6190	5997103	71.2055	164997	14	97.97	0.00	d__Bacteria;p__Proteobacteria;c__Gammaproteobacteria;o__Pseudomonadales;f__Pseudomonadaceae;g__Pseudomonas;s__Pseudomonas aeruginosa
Pseudomonas_aeruginosa_AZPAE15025_2155	GCF_000791005.1	Pseudomonas database	Human	8360101	66.01	78	6134	5968714	71.3952	225275	11	99.32	0.00	d__Bacteria;p__Proteobacteria;c__Gammaproteobacteria;o__Pseudomonadales;f__Pseudomonadaceae;g__Pseudomonas;s__Pseudomonas aeruginosa
Pseudomonas_aeruginosa_AZPAE15026_2170	GCF_000791365.1	Pseudomonas database	Human	7917247	66.43	63	5800	5667123	71.5795	230178	9	100.00	0.00	d__Bacteria;p__Proteobacteria;c__Gammaproteobacteria;o__Pseudomonadales;f__Pseudomonadaceae;g__Pseudomonas;s__Pseudomonas aeruginosa
Pseudomonas_aeruginosa_AZPAE15027_2164	GCF_000791235.1	Pseudomonas database	Human	8019244	66.40	71	5915	5729302	71.4444	211383	10	100.00	0.00	d__Bacteria;p__Proteobacteria;c__Gammaproteobacteria;o__Pseudomonadales;f__Pseudomonadaceae;g__Pseudomonas;s__Pseudomonas aeruginosa
Pseudomonas_aeruginosa_AZPAE15034_2279	GCF_000793955.1	Pseudomonas database	Human	8445898	66.17	93	6212	6032858	71.4294	177534	11	99.32	0.00	d__Bacteria;p__Proteobacteria;c__Gammaproteobacteria;o__Pseudomonadales;f__Pseudomonadaceae;g__Pseudomonas;s__Pseudomonas aeruginosa
Pseudomonas_aeruginosa_AZPAE15035_2514	GCF_000789495.1	Pseudomonas database	Human	8289805	66.14	96	6072	5911366	71.3089	276610	9	100.00	0.00	d__Bacteria;p__Proteobacteria;c__Gammaproteobacteria;o__Pseudomonadales;f__Pseudomonadaceae;g__Pseudomonas;s__Pseudomonas aeruginosa
Pseudomonas_aeruginosa_AZPAE15036_2097	GCF_000789645.1	Pseudomonas database	Human	7978920	66.34	78	5844	5714694	71.6224	226550	10	98.65	0.68	d__Bacteria;p__Proteobacteria;c__Gammaproteobacteria;o__Pseudomonadales;f__Pseudomonadaceae;g__Pseudomonas;s__Pseudomonas aeruginosa
Pseudomonas_aeruginosa_AZPAE15037_2110	GCF_000789935.1	Pseudomonas database	Human	8958710	65.85	103	6704	6405436	71.4995	226385	12	100.00	0.00	d__Bacteria;p__Proteobacteria;c__Gammaproteobacteria;o__Pseudomonadales;f__Pseudomonadaceae;g__Pseudomonas;s__Pseudomonas aeruginosa
Pseudomonas_aeruginosa_AZPAE15038_2118	GCF_000790115.1	Pseudomonas database	Human	7798511	66.52	82	5712	5589821	71.6781	148565	14	100.00	0.00	d__Bacteria;p__Proteobacteria;c__Gammaproteobacteria;o__Pseudomonadales;f__Pseudomonadaceae;g__Pseudomonas;s__Pseudomonas aeruginosa
Pseudomonas_aeruginosa_AZPAE15039_2126	GCF_000790345.1	Pseudomonas database	Human	8318153	66.10	113	6086	5932823	71.3238	165967	14	99.32	0.00	d__Bacteria;p__Proteobacteria;c__Gammaproteobacteria;o__Pseudomonadales;f__Pseudomonadaceae;g__Pseudomonas;s__Pseudomonas aeruginosa
Pseudomonas_aeruginosa_AZPAE15040_2151	GCF_000790915.1	Pseudomonas database	Human	8220095	66.28	118	6072	5841704	71.0661	142551	16	100.00	0.00	d__Bacteria;p__Proteobacteria;c__Gammaproteobacteria;o__Pseudomonadales;f__Pseudomonadaceae;g__Pseudomonas;s__Pseudomonas aeruginosa
Pseudomonas_aeruginosa_AZPAE15041_2144	GCF_000790735.1	Pseudomonas database	Human	8383699	66.07	192	6193	5953156	71.0087	87988	23	99.32	0.00	d__Bacteria;p__Proteobacteria;c__Gammaproteobacteria;o__Pseudomonadales;f__Pseudomonadaceae;g__Pseudomonas;s__Pseudomonas aeruginosa
Pseudomonas_aeruginosa_AZPAE15042_2131	GCF_000790465.1	Pseudomonas database	Human	8256267	66.32	100	6102	5860288	70.9799	138084	16	100.00	0.00	d__Bacteria;p__Proteobacteria;c__Gammaproteobacteria;o__Pseudomonadales;f__Pseudomonadaceae;g__Pseudomonas;s__Pseudomonas aeruginosa_A
Pseudomonas_aeruginosa_AZPAE15043_2145	GCF_000790765.1	Pseudomonas database	Human	8677576	66.03	110	6433	6198598	71.4324	154747	15	98.65	0.00	d__Bacteria;p__Proteobacteria;c__Gammaproteobacteria;o__Pseudomonadales;f__Pseudomonadaceae;g__Pseudomonas;s__Pseudomonas aeruginosa
Pseudomonas_aeruginosa_AZPAE15044_2200	GCF_000792045.1	Pseudomonas database	Human	8158974	66.24	124	6006	5806792	71.1706	128495	16	100.00	0.00	d__Bacteria;p__Proteobacteria;c__Gammaproteobacteria;o__Pseudomonadales;f__Pseudomonadaceae;g__Pseudomonas;s__Pseudomonas aeruginosa
Pseudomonas_aeruginosa_AZPAE15045_2154	GCF_000790985.1	Pseudomonas database	Human	8322352	66.03	77	6077	5940610	71.3814	165019	13	99.32	0.00	d__Bacteria;p__Proteobacteria;c__Gammaproteobacteria;o__Pseudomonadales;f__Pseudomonadaceae;g__Pseudomonas;s__Pseudomonas aeruginosa
Pseudomonas_aeruginosa_AZPAE15065_2538	GCF_000793365.1	Pseudomonas database	Human	7698559	66.49	69	5610	5513130	71.6125	197328	10	100.00	0.00	d__Bacteria;p__Proteobacteria;c__Gammaproteobacteria;o__Pseudomonadales;f__Pseudomonadaceae;g__Pseudomonas;s__Pseudomonas aeruginosa
Pseudomonas_aeruginosa_AZPAE15066_2260	GCF_000793395.1	Pseudomonas database	Human	8646085	65.86	135	6372	6135114	70.9583	130696	16	100.00	0.00	d__Bacteria;p__Proteobacteria;c__Gammaproteobacteria;o__Pseudomonadales;f__Pseudomonadaceae;g__Pseudomonas;s__Pseudomonas aeruginosa
Pseudomonas_aeruginosa_AZPAE15067_2539	GCF_000793415.1	Pseudomonas database	Human	8282354	66.21	127	6130	5879211	70.9848	140484	12	98.65	0.00	d__Bacteria;p__Proteobacteria;c__Gammaproteobacteria;o__Pseudomonadales;f__Pseudomonadaceae;g__Pseudomonas;s__Pseudomonas aeruginosa
Pseudomonas_aeruginosa_AZPAE15068_2261	GCF_000793445.1	Pseudomonas database	Human	8525679	66.17	88	6293	6097229	71.5161	204980	13	100.00	0.00	d__Bacteria;p__Proteobacteria;c__Gammaproteobacteria;o__Pseudomonadales;f__Pseudomonadaceae;g__Pseudomonas;s__Pseudomonas aeruginosa
Pseudomonas_aeruginosa_AZPAE15069_2262	GCF_000793455.1	Pseudomonas database	Human	8679509	65.98	129	6427	6178238	71.1819	123919	16	98.65	0.68	d__Bacteria;p__Proteobacteria;c__Gammaproteobacteria;o__Pseudomonadales;f__Pseudomonadaceae;g__Pseudomonas;s__Pseudomonas aeruginosa
Pseudomonas_aeruginosa_AZPAE15070_2263	GCF_000793485.1	Pseudomonas database	Human	8916754	65.85	100	6671	6353772	71.2566	155831	15	98.65	0.00	d__Bacteria;p__Proteobacteria;c__Gammaproteobacteria;o__Pseudomonadales;f__Pseudomonadaceae;g__Pseudomonas;s__Pseudomonas aeruginosa
Pseudomonas_aeruginosa_AZPAE15071_2540	GCF_000793505.1	Pseudomonas database	Human	9208531	65.76	111	6927	6564686	71.2892	156641	14	100.00	0.00	d__Bacteria;p__Proteobacteria;c__Gammaproteobacteria;o__Pseudomonadales;f__Pseudomonadaceae;g__Pseudomonas;s__Pseudomonas aeruginosa
Pseudomonas_aeruginosa_AZPAE15072_2259	GCF_000793385.1	Pseudomonas database	Human	8012885	66.37	113	5886	5721078	71.3985	209869	10	97.97	2.03	d__Bacteria;p__Proteobacteria;c__Gammaproteobacteria;o__Pseudomonadales;f__Pseudomonadaceae;g__Pseudomonas;s__Pseudomonas aeruginosa
Pseudomonas_aeruginosa_B1_P2356_10360	GCF_003934215.1	Pseudomonas database	Human	8879043	65.61	84	6583	6314153	71.113	255821	8	99.32	0.00	d__Bacteria;p__Proteobacteria;c__Gammaproteobacteria;o__Pseudomonadales;f__Pseudomonadaceae;g__Pseudomonas;s__Pseudomonas aeruginosa
Pseudomonas_aeruginosa_B10W	2721755595	IMG	Wastewater	8379108	66.18	2	6166	6016013	71.7978	6723378	1	99.32	0.00	d__Bacteria;p__Proteobacteria;c__Gammaproteobacteria;o__Pseudomonadales;f__Pseudomonadaceae;g__Pseudomonas;s__Pseudomonas aeruginosa
Pseudomonas_aeruginosa_B136-33	2540341118	IMG	Human	7995355	66.42	2	5811	5774330	72.2211	6421010	1	100.00	0.00	d__Bacteria;p__Proteobacteria;c__Gammaproteobacteria;o__Pseudomonadales;f__Pseudomonadaceae;g__Pseudomonas;s__Pseudomonas aeruginosa
Pseudomonas_aeruginosa_B14130_10394	GCF_003952305.1	Pseudomonas database	Human	8431982	65.87	2	6241	5983752	70.965	6759594	1	99.32	0.00	d__Bacteria;p__Proteobacteria;c__Gammaproteobacteria;o__Pseudomonadales;f__Pseudomonadaceae;g__Pseudomonas;s__Pseudomonas aeruginosa
Pseudomonas_aeruginosa_B17932_10395	GCF_003952325.1	Pseudomonas database	Human	8407828	65.94	2	6198	5981062	71.1368	6744658	1	98.65	0.00	d__Bacteria;p__Proteobacteria;c__Gammaproteobacteria;o__Pseudomonadales;f__Pseudomonadaceae;g__Pseudomonas;s__Pseudomonas aeruginosa
Pseudomonas_aeruginosa_B2_10071	GCF_003835665.1	Pseudomonas database	Human	8577024	65.99	60	6333	6124567	71.4067	240621	8	99.32	0.00	d__Bacteria;p__Proteobacteria;c__Gammaproteobacteria;o__Pseudomonadales;f__Pseudomonadaceae;g__Pseudomonas;s__Pseudomonas aeruginosa
Pseudomonas_aeruginosa_B3_T2101_10023	GCF_003834685.1	Pseudomonas database	Human	8621107	65.73	59	6474	6123019	71.0236	347699	9	100.00	0.00	d__Bacteria;p__Proteobacteria;c__Gammaproteobacteria;o__Pseudomonadales;f__Pseudomonadaceae;g__Pseudomonas;s__Pseudomonas aeruginosa
Pseudomonas_aeruginosa_B41226_10391	GCF_003950235.1	Pseudomonas database	Human	8506707	65.87	2	6325	6028347	70.8658	6814295	1	99.32	0.00	d__Bacteria;p__Proteobacteria;c__Gammaproteobacteria;o__Pseudomonadales;f__Pseudomonadaceae;g__Pseudomonas;s__Pseudomonas aeruginosa
Pseudomonas_aeruginosa_BJ4_10535	GCF_003973915.1	Pseudomonas database	Human	8000676	66.38	26	5886	5750255	71.8721	776124	4	100.00	0.00	d__Bacteria;p__Proteobacteria;c__Gammaproteobacteria;o__Pseudomonadales;f__Pseudomonadaceae;g__Pseudomonas;s__Pseudomonas aeruginosa
Pseudomonas_aeruginosa_BK1	2571042676	IMG	Human	8200657	66.28	164	6602	5605423	68.3533	100874	23	96.62	1.35	d__Bacteria;p__Proteobacteria;c__Gammaproteobacteria;o__Pseudomonadales;f__Pseudomonadaceae;g__Pseudomonas;s__Pseudomonas aeruginosa
Pseudomonas_aeruginosa_BK2_6174	GCF_002243265.1	Pseudomonas database	Human	7949616	66.45	51	5823	5708986	71.8146	378146	7	100.00	0.00	d__Bacteria;p__Proteobacteria;c__Gammaproteobacteria;o__Pseudomonadales;f__Pseudomonadaceae;g__Pseudomonas;s__Pseudomonas aeruginosa
Pseudomonas_aeruginosa_BK3_5889	GCF_002242775.1	Pseudomonas database	Human	8962879	65.96	115	6745	6377219	71.1515	234220	9	99.32	0.00	d__Bacteria;p__Proteobacteria;c__Gammaproteobacteria;o__Pseudomonadales;f__Pseudomonadaceae;g__Pseudomonas;s__Pseudomonas aeruginosa
Pseudomonas_aeruginosa_BK4_6920	GCF_002242885.1	Pseudomonas database	Human	7988893	66.39	69	5902	5701566	71.3687	377600	6	100.00	0.00	d__Bacteria;p__Proteobacteria;c__Gammaproteobacteria;o__Pseudomonadales;f__Pseudomonadaceae;g__Pseudomonas;s__Pseudomonas aeruginosa
Pseudomonas_aeruginosa_BK5_5983	GCF_002242915.1	Pseudomonas database	Human	7920815	66.39	72	5796	5650204	71.3336	260786	8	100.00	0.00	d__Bacteria;p__Proteobacteria;c__Gammaproteobacteria;o__Pseudomonadales;f__Pseudomonadaceae;g__Pseudomonas;s__Pseudomonas aeruginosa
Pseudomonas_aeruginosa_BK6_7000	GCF_002242855.1	Pseudomonas database	Human	8766130	65.79	143	6471	6231539	71.0865	202352	12	99.32	0.00	d__Bacteria;p__Proteobacteria;c__Gammaproteobacteria;o__Pseudomonadales;f__Pseudomonadaceae;g__Pseudomonas;s__Pseudomonas aeruginosa
Pseudomonas_aeruginosa_BL01	2579778853	IMG	Human	7968913	66.38	21	5814	5721641	71.7995	1917094	2	100.00	0.00	d__Bacteria;p__Proteobacteria;c__Gammaproteobacteria;o__Pseudomonadales;f__Pseudomonadaceae;g__Pseudomonas;s__Pseudomonas aeruginosa
Pseudomonas_aeruginosa_BL12	2571042854	IMG	Human	9242251	65.57	43	6910	6608190	71.4998	957800	3	100.00	0.00	d__Bacteria;p__Proteobacteria;c__Gammaproteobacteria;o__Pseudomonadales;f__Pseudomonadaceae;g__Pseudomonas;s__Pseudomonas aeruginosa
Pseudomonas_aeruginosa_BL13	2571042077	IMG	Human	8917606	65.94	33	6609	6384514	71.5945	726992	4	99.32	0.00	d__Bacteria;p__Proteobacteria;c__Gammaproteobacteria;o__Pseudomonadales;f__Pseudomonadaceae;g__Pseudomonas;s__Pseudomonas aeruginosa
Pseudomonas_aeruginosa_BL15	2571042514	IMG	Human	7846895	66.48	23	5700	5642365	71.9057	689612	3	100.00	0.00	d__Bacteria;p__Proteobacteria;c__Gammaproteobacteria;o__Pseudomonadales;f__Pseudomonadaceae;g__Pseudomonas;s__Pseudomonas aeruginosa
Pseudomonas_aeruginosa_BL16	2574180328	IMG	Human	8442859	66.05	24	6218	6056443	71.7345	1675485	2	99.32	0.00	d__Bacteria;p__Proteobacteria;c__Gammaproteobacteria;o__Pseudomonadales;f__Pseudomonadaceae;g__Pseudomonas;s__Pseudomonas aeruginosa
Pseudomonas_aeruginosa_BL17	2579778655	IMG	Human	8541798	66.04	19	6285	6153105	72.0352	509143	3	99.32	0.00	d__Bacteria;p__Proteobacteria;c__Gammaproteobacteria;o__Pseudomonadales;f__Pseudomonadaceae;g__Pseudomonas;s__Pseudomonas aeruginosa
Pseudomonas_aeruginosa_BL18	2571042699	IMG	Human	8080828	66.41	19	5920	5798090	71.7512	1357314	2	100.00	0.00	d__Bacteria;p__Proteobacteria;c__Gammaproteobacteria;o__Pseudomonadales;f__Pseudomonadaceae;g__Pseudomonas;s__Pseudomonas aeruginosa
Pseudomonas_aeruginosa_BL19	2579778987	IMG	Human	7920432	66.40	21	5770	5700309	71.9697	813252	3	100.00	0.00	d__Bacteria;p__Proteobacteria;c__Gammaproteobacteria;o__Pseudomonadales;f__Pseudomonadaceae;g__Pseudomonas;s__Pseudomonas aeruginosa
Pseudomonas_aeruginosa_BL20	2568526079	IMG	Human	8330567	66.17	32	6046	5992392	71.9326	1698925	2	99.32	0.00	d__Bacteria;p__Proteobacteria;c__Gammaproteobacteria;o__Pseudomonadales;f__Pseudomonadaceae;g__Pseudomonas;s__Pseudomonas aeruginosa
Pseudomonas_aeruginosa_BL21	2554235471	IMG	Human	8473978	66.14	19	6222	6091811	71.8884	1005415	3	99.32	0.00	d__Bacteria;p__Proteobacteria;c__Gammaproteobacteria;o__Pseudomonadales;f__Pseudomonadaceae;g__Pseudomonas;s__Pseudomonas aeruginosa
Pseudomonas_aeruginosa_BL25	2571042179	IMG	Human	8134604	66.30	23	5956	5845859	71.8641	1009843	3	100.00	0.00	d__Bacteria;p__Proteobacteria;c__Gammaproteobacteria;o__Pseudomonadales;f__Pseudomonadaceae;g__Pseudomonas;s__Pseudomonas aeruginosa
Pseudomonas_aeruginosa_Bo559_10155	GCF_003837335.1	Pseudomonas database	Human	8228356	66.18	45	6083	5880657	71.4682	450447	6	99.32	0.00	d__Bacteria;p__Proteobacteria;c__Gammaproteobacteria;o__Pseudomonadales;f__Pseudomonadaceae;g__Pseudomonas;s__Pseudomonas aeruginosa
Pseudomonas_aeruginosa_Br670_10109	GCF_003836415.1	Pseudomonas database	Human	8758652	65.84	57	6512	6242370	71.2709	321910	9	100.00	0.00	d__Bacteria;p__Proteobacteria;c__Gammaproteobacteria;o__Pseudomonadales;f__Pseudomonadaceae;g__Pseudomonas;s__Pseudomonas aeruginosa
Pseudomonas_aeruginosa_BTP033	2663763191	IMG	Human	8576611	65.95	17	6292	6172654	71.9708	1220050	2	99.32	0.00	d__Bacteria;p__Proteobacteria;c__Gammaproteobacteria;o__Pseudomonadales;f__Pseudomonadaceae;g__Pseudomonas;s__Pseudomonas aeruginosa
Pseudomonas_aeruginosa_BTP034	2690316016	IMG	Human	8618427	66.00	13	6373	6188475	71.8052	1036494	2	100.00	0.00	d__Bacteria;p__Proteobacteria;c__Gammaproteobacteria;o__Pseudomonadales;f__Pseudomonadaceae;g__Pseudomonas;s__Pseudomonas aeruginosa
Pseudomonas_aeruginosa_BTP036	2695420356	IMG	Human	8557959	65.98	2	6265	6163435	72.0199	6879005	1	99.32	0.00	d__Bacteria;p__Proteobacteria;c__Gammaproteobacteria;o__Pseudomonadales;f__Pseudomonadaceae;g__Pseudomonas;s__Pseudomonas aeruginosa
Pseudomonas_aeruginosa_BTP037	2700989388	IMG	Human	8516696	66.00	27	6241	6123584	71.9009	5465220	1	99.32	0.00	d__Bacteria;p__Proteobacteria;c__Gammaproteobacteria;o__Pseudomonadales;f__Pseudomonadaceae;g__Pseudomonas;s__Pseudomonas aeruginosa
Pseudomonas_aeruginosa_BTP038	2660238266	IMG	Human	8821539	66.01	27	6608	6331352	71.7715	1371882	2	100.00	0.00	d__Bacteria;p__Proteobacteria;c__Gammaproteobacteria;o__Pseudomonadales;f__Pseudomonadaceae;g__Pseudomonas;s__Pseudomonas aeruginosa
Pseudomonas_aeruginosa_BWH029	2576861056	IMG	Human	7752406	66.43	53	5635	5568005	71.8229	396829	6	100.00	0.00	d__Bacteria;p__Proteobacteria;c__Gammaproteobacteria;o__Pseudomonadales;f__Pseudomonadaceae;g__Pseudomonas;s__Pseudomonas aeruginosa
Pseudomonas_aeruginosa_BWH047_11119	GCF_005048525.1	Pseudomonas database	Human	8387434	66.15	139	6173	5982435	71.3262	192392	13	99.32	0.00	d__Bacteria;p__Proteobacteria;c__Gammaproteobacteria;o__Pseudomonadales;f__Pseudomonadaceae;g__Pseudomonas;s__Pseudomonas aeruginosa
Pseudomonas_aeruginosa_BWH049	2582580927	IMG	Human	8225555	66.28	23	6016	5920240	71.9737	659935	4	100.00	0.00	d__Bacteria;p__Proteobacteria;c__Gammaproteobacteria;o__Pseudomonadales;f__Pseudomonadaceae;g__Pseudomonas;s__Pseudomonas aeruginosa
Pseudomonas_aeruginosa_BWH050	2579778687	IMG	Human	8163603	66.29	17	5994	5872196	71.9314	662810	4	99.32	0.00	d__Bacteria;p__Proteobacteria;c__Gammaproteobacteria;o__Pseudomonadales;f__Pseudomonadaceae;g__Pseudomonas;s__Pseudomonas aeruginosa
Pseudomonas_aeruginosa_BWH053	2579779066	IMG	Human	8515911	66.20	26	6301	6127078	71.9486	746440	3	99.32	0.00	d__Bacteria;p__Proteobacteria;c__Gammaproteobacteria;o__Pseudomonadales;f__Pseudomonadaceae;g__Pseudomonas;s__Pseudomonas aeruginosa
Pseudomonas_aeruginosa_BWH054	2574180297	IMG	Human	8911887	65.90	46	6568	6384619	71.6416	728495	4	100.00	0.00	d__Bacteria;p__Proteobacteria;c__Gammaproteobacteria;o__Pseudomonadales;f__Pseudomonadaceae;g__Pseudomonas;s__Pseudomonas aeruginosa
Pseudomonas_aeruginosa_BWH055	2574179807	IMG	Human	7993464	66.30	25	5822	5753238	71.9743	1863567	2	100.00	0.00	d__Bacteria;p__Proteobacteria;c__Gammaproteobacteria;o__Pseudomonadales;f__Pseudomonadaceae;g__Pseudomonas;s__Pseudomonas aeruginosa
Pseudomonas_aeruginosa_BWH056	2582580928	IMG	Human	8599583	65.99	35	6330	6167855	71.7227	498202	5	100.00	0.00	d__Bacteria;p__Proteobacteria;c__Gammaproteobacteria;o__Pseudomonadales;f__Pseudomonadaceae;g__Pseudomonas;s__Pseudomonas aeruginosa
Pseudomonas_aeruginosa_BWH057	2582580921	IMG	Human	8584987	65.99	35	6318	6156434	71.7116	373466	6	100.00	0.00	d__Bacteria;p__Proteobacteria;c__Gammaproteobacteria;o__Pseudomonadales;f__Pseudomonadaceae;g__Pseudomonas;s__Pseudomonas aeruginosa
Pseudomonas_aeruginosa_BWH058	2582580923	IMG	Human	8321695	66.13	7	6036	5994725	72.0373	3661179	1	99.32	0.00	d__Bacteria;p__Proteobacteria;c__Gammaproteobacteria;o__Pseudomonadales;f__Pseudomonadaceae;g__Pseudomonas;s__Pseudomonas aeruginosa
Pseudomonas_aeruginosa_BWH059	2582580913	IMG	Human	8302972	66.11	26	6133	5949529	71.6554	1340896	2	100.00	0.00	d__Bacteria;p__Proteobacteria;c__Gammaproteobacteria;o__Pseudomonadales;f__Pseudomonadaceae;g__Pseudomonas;s__Pseudomonas aeruginosa
Pseudomonas_aeruginosa_BWH060	2574180134	IMG	Human	8416876	66.23	19	6174	6052133	71.9047	754707	3	99.32	0.00	d__Bacteria;p__Proteobacteria;c__Gammaproteobacteria;o__Pseudomonadales;f__Pseudomonadaceae;g__Pseudomonas;s__Pseudomonas aeruginosa
Pseudomonas_aeruginosa_BWHPSA019	2579778756	IMG	Human	7982859	66.43	17	5850	5752906	72.0657	995645	3	100.00	0.00	d__Bacteria;p__Proteobacteria;c__Gammaproteobacteria;o__Pseudomonadales;f__Pseudomonadaceae;g__Pseudomonas;s__Pseudomonas aeruginosa
Pseudomonas_aeruginosa_BWHPSA021	2571042396	IMG	Human	8066694	66.34	14	5892	5819232	72.139	839136	4	100.00	0.00	d__Bacteria;p__Proteobacteria;c__Gammaproteobacteria;o__Pseudomonadales;f__Pseudomonadaceae;g__Pseudomonas;s__Pseudomonas aeruginosa
Pseudomonas_aeruginosa_BWHPSA022	2579778912	IMG	Human	8549491	66.17	25	6362	6143644	71.8598	641716	4	100.00	0.00	d__Bacteria;p__Proteobacteria;c__Gammaproteobacteria;o__Pseudomonadales;f__Pseudomonadaceae;g__Pseudomonas;s__Pseudomonas aeruginosa
Pseudomonas_aeruginosa_BWHPSA023	2568526708	IMG	Human	8576119	66.14	36	6307	6167977	71.9204	707387	4	100.00	0.00	d__Bacteria;p__Proteobacteria;c__Gammaproteobacteria;o__Pseudomonadales;f__Pseudomonadaceae;g__Pseudomonas;s__Pseudomonas aeruginosa
Pseudomonas_aeruginosa_BWHPSA024	2574180050	IMG	Human	8405823	66.14	15	6222	6038250	71.8341	776349	3	100.00	0.00	d__Bacteria;p__Proteobacteria;c__Gammaproteobacteria;o__Pseudomonadales;f__Pseudomonadaceae;g__Pseudomonas;s__Pseudomonas aeruginosa
Pseudomonas_aeruginosa_BWHPSA025	2579778739	IMG	Human	7873511	66.50	15	5710	5670525	72.0203	3220744	1	100.00	0.00	d__Bacteria;p__Proteobacteria;c__Gammaproteobacteria;o__Pseudomonadales;f__Pseudomonadaceae;g__Pseudomonas;s__Pseudomonas aeruginosa
Pseudomonas_aeruginosa_C1913C	2671181014	IMG	Human	8538562	66.20	23	6419	6079529	71.2009	476708	4	97.30	0.68	d__Bacteria;p__Proteobacteria;c__Gammaproteobacteria;o__Pseudomonadales;f__Pseudomonadaceae;g__Pseudomonas;s__Pseudomonas aeruginosa
Pseudomonas_aeruginosa_C2159M	2675903567	IMG	Human	7987261	66.51	13	5946	5706203	71.4413	4145676	1	98.65	0.00	d__Bacteria;p__Proteobacteria;c__Gammaproteobacteria;o__Pseudomonadales;f__Pseudomonadaceae;g__Pseudomonas;s__Pseudomonas aeruginosa
Pseudomonas_aeruginosa_C2773C	2671181129	IMG	Human	8387373	65.91	201	6290	5927996	70.6776	67611	13	99.32	0.00	d__Bacteria;p__Proteobacteria;c__Gammaproteobacteria;o__Pseudomonadales;f__Pseudomonadaceae;g__Pseudomonas;s__Pseudomonas aeruginosa
Pseudomonas_aeruginosa_C3_10041	GCF_003835055.1	Pseudomonas database	Human	8600724	66.17	33	6365	6168495	71.7206	586191	4	100.00	0.00	d__Bacteria;p__Proteobacteria;c__Gammaproteobacteria;o__Pseudomonadales;f__Pseudomonadaceae;g__Pseudomonas;s__Pseudomonas aeruginosa
Pseudomonas_aeruginosa_C3128_10169	GCF_003837625.1	Pseudomonas database	Human	8369943	66.27	26	6156	6022275	71.9512	778249	4	100.00	0.00	d__Bacteria;p__Proteobacteria;c__Gammaproteobacteria;o__Pseudomonadales;f__Pseudomonadaceae;g__Pseudomonas;s__Pseudomonas aeruginosa
Pseudomonas_aeruginosa_C5311_10173	GCF_003837705.1	Pseudomonas database	Human	7861642	66.58	22	5729	5668692	72.1057	521019	4	100.00	0.00	d__Bacteria;p__Proteobacteria;c__Gammaproteobacteria;o__Pseudomonadales;f__Pseudomonadaceae;g__Pseudomonas;s__Pseudomonas aeruginosa
Pseudomonas_aeruginosa_C7_T3583_10061	GCF_003835455.1	Pseudomonas database	Human	8605663	65.75	59	6453	6120049	71.1165	270739	8	99.32	0.00	d__Bacteria;p__Proteobacteria;c__Gammaproteobacteria;o__Pseudomonadales;f__Pseudomonadaceae;g__Pseudomonas;s__Pseudomonas aeruginosa
Pseudomonas_aeruginosa_C8_T3532_10057	GCF_003835385.1	Pseudomonas database	Human	8589780	65.94	64	6325	6147410	71.5666	269661	10	99.32	0.00	d__Bacteria;p__Proteobacteria;c__Gammaproteobacteria;o__Pseudomonadales;f__Pseudomonadaceae;g__Pseudomonas;s__Pseudomonas aeruginosa
Pseudomonas_aeruginosa_C9_P1814_10361	GCF_003934225.1	Pseudomonas database	Human	8881318	65.61	83	6588	6310118	71.0493	255757	9	99.32	0.00	d__Bacteria;p__Proteobacteria;c__Gammaproteobacteria;o__Pseudomonadales;f__Pseudomonadaceae;g__Pseudomonas;s__Pseudomonas aeruginosa
Pseudomonas_aeruginosa_CCBH17348_7134	GCF_002251125.1	Pseudomonas database	Human	8107960	66.43	38	5951	5841802	72.0502	380556	7	100.00	0.00	d__Bacteria;p__Proteobacteria;c__Gammaproteobacteria;o__Pseudomonadales;f__Pseudomonadaceae;g__Pseudomonas;s__Pseudomonas aeruginosa
Pseudomonas_aeruginosa_CCBH18249_10728	GCF_004146325.1	Pseudomonas database	Human	8718874	65.99	100	6527	6222085	71.3634	182689	13	100.00	0.00	d__Bacteria;p__Proteobacteria;c__Gammaproteobacteria;o__Pseudomonadales;f__Pseudomonadaceae;g__Pseudomonas;s__Pseudomonas aeruginosa
Pseudomonas_aeruginosa_CCBH4850_10730	GCF_004152855.1	Pseudomonas database	Human	8339981	66.18	104	6173	5951876	71.3656	187495	11	100.00	0.00	d__Bacteria;p__Proteobacteria;c__Gammaproteobacteria;o__Pseudomonadales;f__Pseudomonadaceae;g__Pseudomonas;s__Pseudomonas aeruginosa
Pseudomonas_aeruginosa_CCBH4851_6103	GCF_000763245.2	Pseudomonas database	Human	8805458	66.06	2	6541	6310522	71.666	7060875	1	100.00	0.00	d__Bacteria;p__Proteobacteria;c__Gammaproteobacteria;o__Pseudomonadales;f__Pseudomonadaceae;g__Pseudomonas;s__Pseudomonas aeruginosa
Pseudomonas_aeruginosa_CCBH5939_10729	GCF_004152825.1	Pseudomonas database	Human	8302151	66.17	130	6146	5906918	71.1492	116954	16	100.00	0.00	d__Bacteria;p__Proteobacteria;c__Gammaproteobacteria;o__Pseudomonadales;f__Pseudomonadaceae;g__Pseudomonas;s__Pseudomonas aeruginosa
Pseudomonas_aeruginosa_CCF_696_5237	GCF_001910265.1	Pseudomonas database	Human	7754853	66.57	124	5657	5558565	71.6785	100567	21	100.00	0.00	d__Bacteria;p__Proteobacteria;c__Gammaproteobacteria;o__Pseudomonadales;f__Pseudomonadaceae;g__Pseudomonas;s__Pseudomonas aeruginosa
Pseudomonas_aeruginosa_CCF_715_5364	GCF_001909645.1	Pseudomonas database	Human	8432834	66.25	164	6226	6022584	71.4183	91625	23	99.32	0.00	d__Bacteria;p__Proteobacteria;c__Gammaproteobacteria;o__Pseudomonadales;f__Pseudomonadaceae;g__Pseudomonas;s__Pseudomonas aeruginosa
Pseudomonas_aeruginosa_CCF_716_5283	GCF_001910215.1	Pseudomonas database	Human	8784811	65.74	182	6519	6246514	71.1058	86953	27	100.00	0.00	d__Bacteria;p__Proteobacteria;c__Gammaproteobacteria;o__Pseudomonadales;f__Pseudomonadaceae;g__Pseudomonas;s__Pseudomonas aeruginosa
Pseudomonas_aeruginosa_CCF_835_5282	GCF_001909795.1	Pseudomonas database	Human	8251878	65.95	158	6129	5864854	71.073	97498	23	100.00	0.00	d__Bacteria;p__Proteobacteria;c__Gammaproteobacteria;o__Pseudomonadales;f__Pseudomonadaceae;g__Pseudomonas;s__Pseudomonas aeruginosa
Pseudomonas_aeruginosa_CCF_839_5685	GCF_001909615.1	Pseudomonas database	Human	7987752	66.03	137	5863	5688761	71.2185	114922	19	100.00	0.00	d__Bacteria;p__Proteobacteria;c__Gammaproteobacteria;o__Pseudomonadales;f__Pseudomonadaceae;g__Pseudomonas;s__Pseudomonas aeruginosa
Pseudomonas_aeruginosa_CCF_851_5401	GCF_001910425.1	Pseudomonas database	Human	8571587	65.98	179	6326	6088979	71.0368	95045	26	100.00	0.00	d__Bacteria;p__Proteobacteria;c__Gammaproteobacteria;o__Pseudomonadales;f__Pseudomonadaceae;g__Pseudomonas;s__Pseudomonas aeruginosa
Pseudomonas_aeruginosa_CCUG_70744_6254	GCF_003194245.1	Pseudomonas database	Human	8553457	66.04	2	6338	6141377	71.7999	6859232	1	100.00	0.00	d__Bacteria;p__Proteobacteria;c__Gammaproteobacteria;o__Pseudomonadales;f__Pseudomonadaceae;g__Pseudomonas;s__Pseudomonas aeruginosa
Pseudomonas_aeruginosa_CF_PA39	2571042301	IMG	Human	7694677	66.43	98	5583	5509141	71.5968	113134	14	99.32	0.00	d__Bacteria;p__Proteobacteria;c__Gammaproteobacteria;o__Pseudomonadales;f__Pseudomonadaceae;g__Pseudomonas;s__Pseudomonas aeruginosa
Pseudomonas_aeruginosa_CF5	2571042745	IMG	Human	7887545	66.55	19	5769	5673720	71.9326	870930	3	100.00	0.00	d__Bacteria;p__Proteobacteria;c__Gammaproteobacteria;o__Pseudomonadales;f__Pseudomonadaceae;g__Pseudomonas;s__Pseudomonas aeruginosa
Pseudomonas_aeruginosa_CF77	2568526712	IMG	Human	8713663	65.85	25	6385	6267343	71.9255	805509	3	100.00	0.00	d__Bacteria;p__Proteobacteria;c__Gammaproteobacteria;o__Pseudomonadales;f__Pseudomonadaceae;g__Pseudomonas;s__Pseudomonas aeruginosa
Pseudomonas_aeruginosa_CI27	2529292742	IMG	Human	8423840	66.05	161	6220	5988964	71.0954	96634	21	99.32	0.00	d__Bacteria;p__Proteobacteria;c__Gammaproteobacteria;o__Pseudomonadales;f__Pseudomonadaceae;g__Pseudomonas;s__Pseudomonas aeruginosa
Pseudomonas_aeruginosa_CIG1	2529292743	IMG	Human	8155133	66.06	545	6046	5638502	69.1405	29475	69	97.30	0.68	d__Bacteria;p__Proteobacteria;c__Gammaproteobacteria;o__Pseudomonadales;f__Pseudomonadaceae;g__Pseudomonas;s__Pseudomonas aeruginosa
Pseudomonas_aeruginosa_CL232_5100	GCF_001909775.1	Pseudomonas database	Human	8208579	66.11	178	6030	5823584	70.9451	82150	27	100.00	0.00	d__Bacteria;p__Proteobacteria;c__Gammaproteobacteria;o__Pseudomonadales;f__Pseudomonadaceae;g__Pseudomonas;s__Pseudomonas aeruginosa
Pseudomonas_aeruginosa_CL297_7041	GCF_002193915.1	Pseudomonas database	Human	8046126	66.37	72	5918	5766078	71.6628	248544	10	100.00	0.00	d__Bacteria;p__Proteobacteria;c__Gammaproteobacteria;o__Pseudomonadales;f__Pseudomonadaceae;g__Pseudomonas;s__Pseudomonas aeruginosa
Pseudomonas_aeruginosa_CLB24226_5265	GCF_001910365.1	Pseudomonas database	Human	8623694	66.08	193	6429	6122395	70.995	94866	23	98.65	0.00	d__Bacteria;p__Proteobacteria;c__Gammaproteobacteria;o__Pseudomonadales;f__Pseudomonadaceae;g__Pseudomonas;s__Pseudomonas aeruginosa
Pseudomonas_aeruginosa_CLJ3_5974	GCF_003057595.1	Pseudomonas database	Human	7916272	66.63	136	5845	5642074	71.2719	97517	21	100.00	0.00	d__Bacteria;p__Proteobacteria;c__Gammaproteobacteria;o__Pseudomonadales;f__Pseudomonadaceae;g__Pseudomonas;s__Pseudomonas aeruginosa_A
Pseudomonas_aeruginosa_CN573_PSE143_10133	GCF_003836905.1	Pseudomonas database	Human	7731169	66.56	22	5634	5562326	71.9468	883395	3	100.00	0.00	d__Bacteria;p__Proteobacteria;c__Gammaproteobacteria;o__Pseudomonadales;f__Pseudomonadaceae;g__Pseudomonas;s__Pseudomonas aeruginosa
Pseudomonas_aeruginosa_CND03_10172	GCF_003837675.1	Pseudomonas database	Human	8240253	66.19	76	6079	5887853	71.4523	238255	9	99.32	0.00	d__Bacteria;p__Proteobacteria;c__Gammaproteobacteria;o__Pseudomonadales;f__Pseudomonadaceae;g__Pseudomonas;s__Pseudomonas aeruginosa
Pseudomonas_aeruginosa_Co380791_10127	GCF_003836775.1	Pseudomonas database	Human	9075405	65.63	86	6805	6460158	71.1831	224999	11	100.00	0.00	d__Bacteria;p__Proteobacteria;c__Gammaproteobacteria;o__Pseudomonadales;f__Pseudomonadaceae;g__Pseudomonas;s__Pseudomonas aeruginosa
Pseudomonas_aeruginosa_Co399645_10138	GCF_003837005.1	Pseudomonas database	Human	8289617	66.23	38	6124	5954759	71.8339	368613	7	100.00	0.00	d__Bacteria;p__Proteobacteria;c__Gammaproteobacteria;o__Pseudomonadales;f__Pseudomonadaceae;g__Pseudomonas;s__Pseudomonas aeruginosa
Pseudomonas_aeruginosa_COPD2a_5214	GCF_002021595.1	Pseudomonas database	Human	8519825	66.01	294	6334	5995909	70.376	49032	43	99.32	0.00	d__Bacteria;p__Proteobacteria;c__Gammaproteobacteria;o__Pseudomonadales;f__Pseudomonadaceae;g__Pseudomonas;s__Pseudomonas aeruginosa
Pseudomonas_aeruginosa_COPD2d_5043	GCF_002021605.1	Pseudomonas database	Human	7710566	66.41	229	5673	5453316	70.7252	57799	32	100.00	0.00	d__Bacteria;p__Proteobacteria;c__Gammaproteobacteria;o__Pseudomonadales;f__Pseudomonadaceae;g__Pseudomonas;s__Pseudomonas aeruginosa
Pseudomonas_aeruginosa_COPD6a_5006	GCF_002021645.1	Pseudomonas database	Human	8367523	66.05	278	6219	5902265	70.5378	60014	36	100.00	0.00	d__Bacteria;p__Proteobacteria;c__Gammaproteobacteria;o__Pseudomonadales;f__Pseudomonadaceae;g__Pseudomonas;s__Pseudomonas aeruginosa
Pseudomonas_aeruginosa_COPD6d_6641	GCF_002021635.2	Pseudomonas database	Human	7350324	66.12	157	5421	5242063	71.3174	47010	37	97.30	0.00	d__Bacteria;p__Proteobacteria;c__Gammaproteobacteria;o__Pseudomonadales;f__Pseudomonadaceae;g__Pseudomonas;s__Pseudomonas aeruginosa
Pseudomonas_aeruginosa_Cotonu1_10100	GCF_003836245.1	Pseudomonas database	Aquatic	8421857	66.29	50	6245	6033654	71.6428	372345	7	99.32	0.00	d__Bacteria;p__Proteobacteria;c__Gammaproteobacteria;o__Pseudomonadales;f__Pseudomonadaceae;g__Pseudomonas;s__Pseudomonas aeruginosa
Pseudomonas_aeruginosa_CPHL10299_10119	GCF_003836625.1	Pseudomonas database	Human	7894003	66.48	38	5775	5672902	71.8634	425999	6	100.00	0.00	d__Bacteria;p__Proteobacteria;c__Gammaproteobacteria;o__Pseudomonadales;f__Pseudomonadaceae;g__Pseudomonas;s__Pseudomonas aeruginosa
Pseudomonas_aeruginosa_CPHL10701_10161	GCF_003837465.1	Pseudomonas database	Human	7371725	66.33	34	5436	5276485	71.5773	605928	4	100.00	0.00	d__Bacteria;p__Proteobacteria;c__Gammaproteobacteria;o__Pseudomonadales;f__Pseudomonadaceae;g__Pseudomonas;s__Pseudomonas aeruginosa
Pseudomonas_aeruginosa_CPHL6749_10121	GCF_003836645.1	Pseudomonas database	Human	7827067	66.47	57	5750	5602140	71.5739	473181	5	100.00	0.00	d__Bacteria;p__Proteobacteria;c__Gammaproteobacteria;o__Pseudomonadales;f__Pseudomonadaceae;g__Pseudomonas;s__Pseudomonas aeruginosa
Pseudomonas_aeruginosa_CPHL8203_10164	GCF_003837525.1	Pseudomonas database	Human	8648389	66.01	84	6539	6151727	71.1315	245437	10	100.00	0.00	d__Bacteria;p__Proteobacteria;c__Gammaproteobacteria;o__Pseudomonadales;f__Pseudomonadaceae;g__Pseudomonas;s__Pseudomonas aeruginosa
Pseudomonas_aeruginosa_CR1_7655	GCF_003025345.1	Pseudomonas database	Plants	7691036	66.84	3	5632	5503120	71.5524	6118054	1	100.00	0.00	d__Bacteria;p__Proteobacteria;c__Gammaproteobacteria;o__Pseudomonadales;f__Pseudomonadaceae;g__Pseudomonas;s__Pseudomonas aeruginosa_A
Pseudomonas_aeruginosa_D1_10037	GCF_003834985.1	Pseudomonas database	Human	8524013	66.05	43	6306	6103828	71.6074	372631	7	99.32	0.00	d__Bacteria;p__Proteobacteria;c__Gammaproteobacteria;o__Pseudomonadales;f__Pseudomonadaceae;g__Pseudomonas;s__Pseudomonas aeruginosa
Pseudomonas_aeruginosa_D2-463_6445	GCF_003325535.1	Pseudomonas database	Human	8585874	65.94	418	6324	6045324	70.4101	72552	30	98.65	0.00	d__Bacteria;p__Proteobacteria;c__Gammaproteobacteria;o__Pseudomonadales;f__Pseudomonadaceae;g__Pseudomonas;s__Pseudomonas aeruginosa
Pseudomonas_aeruginosa_D429_Q_isolate_Mi162_2_9940	GCF_003698835.1	Pseudomonas database	Human	8210474	66.03	110	6144	5852333	71.2789	198657	12	99.32	0.00	d__Bacteria;p__Proteobacteria;c__Gammaproteobacteria;o__Pseudomonadales;f__Pseudomonadaceae;g__Pseudomonas;s__Pseudomonas aeruginosa
Pseudomonas_aeruginosa_D9_3362_10012	GCF_003834465.1	Pseudomonas database	Human	8934618	65.74	94	6629	6355144	71.1294	250354	10	99.32	0.00	d__Bacteria;p__Proteobacteria;c__Gammaproteobacteria;o__Pseudomonadales;f__Pseudomonadaceae;g__Pseudomonas;s__Pseudomonas aeruginosa
Pseudomonas_aeruginosa_DHS01	2576861003	IMG	Human	8664781	65.85	107	6512	6184206	71.3718	159116	17	100.00	0.00	d__Bacteria;p__Proteobacteria;c__Gammaproteobacteria;o__Pseudomonadales;f__Pseudomonadaceae;g__Pseudomonas;s__Pseudomonas aeruginosa
Pseudomonas_aeruginosa_DHS29	2579778970	IMG	Human	8851310	65.83	268	6630	6260138	70.7256	66667	37	99.32	0.68	d__Bacteria;p__Proteobacteria;c__Gammaproteobacteria;o__Pseudomonadales;f__Pseudomonadaceae;g__Pseudomonas;s__Pseudomonas aeruginosa
Pseudomonas_aeruginosa_DK1_substr_NH57388A_6643	GCF_900069025.1	Pseudomonas database	Human	7747253	66.57	2	5629	5585665	72.0987	6212531	1	100.00	0.00	d__Bacteria;p__Proteobacteria;c__Gammaproteobacteria;o__Pseudomonadales;f__Pseudomonadaceae;g__Pseudomonas;s__Pseudomonas aeruginosa
Pseudomonas_aeruginosa_DK2	2519103093	IMG	Human	7983565	66.27	2	5855	5735975	71.8473	6402658	1	100.00	0.00	d__Bacteria;p__Proteobacteria;c__Gammaproteobacteria;o__Pseudomonadales;f__Pseudomonadaceae;g__Pseudomonas;s__Pseudomonas aeruginosa
Pseudomonas_aeruginosa_DLL7525_6931	GCF_003312935.1	Pseudomonas database	Human	7926426	66.10	105	5897	5667978	71.5074	202881	10	99.32	0.00	d__Bacteria;p__Proteobacteria;c__Gammaproteobacteria;o__Pseudomonadales;f__Pseudomonadaceae;g__Pseudomonas;s__Pseudomonas aeruginosa
Pseudomonas_aeruginosa_DMC-27b_10828	GCF_004354095.2	Pseudomonas database	Human	8695049	65.82	650	6579	5885092	67.6833	24344	85	97.30	0.68	d__Bacteria;p__Proteobacteria;c__Gammaproteobacteria;o__Pseudomonadales;f__Pseudomonadaceae;g__Pseudomonas;s__Pseudomonas aeruginosa
Pseudomonas_aeruginosa_DN1_7646	GCF_001722005.1	Pseudomonas database	Soil	8275778	66.29	2	6085	5962031	72.0419	6641902	1	99.32	0.00	d__Bacteria;p__Proteobacteria;c__Gammaproteobacteria;o__Pseudomonadales;f__Pseudomonadaceae;g__Pseudomonas;s__Pseudomonas aeruginosa
Pseudomonas_aeruginosa_DQ8	2545824566	IMG	Soil	8460052	65.98	377	6337	5889174	69.6116	43073	44	95.95	0.68	d__Bacteria;p__Proteobacteria;c__Gammaproteobacteria;o__Pseudomonadales;f__Pseudomonadaceae;g__Pseudomonas;s__Pseudomonas aeruginosa
Pseudomonas_aeruginosa_DR1_2575	GCF_000817165.1	Pseudomonas database	Plants	7814093	66.44	177	5757	5269473	67.4355	75793	25	96.62	0.68	d__Bacteria;p__Proteobacteria;c__Gammaproteobacteria;o__Pseudomonadales;f__Pseudomonadaceae;g__Pseudomonas;s__Pseudomonas aeruginosa
Pseudomonas_aeruginosa_DUN-001-3B_10085	GCF_003835945.1	Pseudomonas database	Human	7783415	66.34	43	5718	5560880	71.4452	439767	6	100.00	0.00	d__Bacteria;p__Proteobacteria;c__Gammaproteobacteria;o__Pseudomonadales;f__Pseudomonadaceae;g__Pseudomonas;s__Pseudomonas aeruginosa
Pseudomonas_aeruginosa_DUN-001-4_10083	GCF_003835905.1	Pseudomonas database	Human	7779115	66.34	40	5712	5556919	71.4338	458880	6	100.00	0.00	d__Bacteria;p__Proteobacteria;c__Gammaproteobacteria;o__Pseudomonadales;f__Pseudomonadaceae;g__Pseudomonas;s__Pseudomonas aeruginosa
Pseudomonas_aeruginosa_DUN-001A_10044	GCF_003835115.1	Pseudomonas database	Human	7780719	66.34	44	5720	5561318	71.4756	349888	7	100.00	0.00	d__Bacteria;p__Proteobacteria;c__Gammaproteobacteria;o__Pseudomonadales;f__Pseudomonadaceae;g__Pseudomonas;s__Pseudomonas aeruginosa
Pseudomonas_aeruginosa_DUN-001B_10088	GCF_003836005.1	Pseudomonas database	Human	7784236	66.34	40	5723	5556026	71.3754	495739	5	100.00	0.00	d__Bacteria;p__Proteobacteria;c__Gammaproteobacteria;o__Pseudomonadales;f__Pseudomonadaceae;g__Pseudomonas;s__Pseudomonas aeruginosa
Pseudomonas_aeruginosa_DUN-001C_10141	GCF_003837055.1	Pseudomonas database	Human	7779096	66.34	39	5709	5559182	71.4631	496340	6	100.00	0.00	d__Bacteria;p__Proteobacteria;c__Gammaproteobacteria;o__Pseudomonadales;f__Pseudomonadaceae;g__Pseudomonas;s__Pseudomonas aeruginosa
Pseudomonas_aeruginosa_DUN-002C_10052	GCF_003835285.1	Pseudomonas database	Human	8101983	66.35	50	5993	5799775	71.5846	288346	7	100.00	0.00	d__Bacteria;p__Proteobacteria;c__Gammaproteobacteria;o__Pseudomonadales;f__Pseudomonadaceae;g__Pseudomonas;s__Pseudomonas aeruginosa
Pseudomonas_aeruginosa_DUN-003B_10050	GCF_003835245.1	Pseudomonas database	Human	7718756	66.42	44	5655	5535767	71.7184	321562	6	100.00	0.00	d__Bacteria;p__Proteobacteria;c__Gammaproteobacteria;o__Pseudomonadales;f__Pseudomonadaceae;g__Pseudomonas;s__Pseudomonas aeruginosa
Pseudomonas_aeruginosa_DUN-013_10045	GCF_003835145.1	Pseudomonas database	Human	8019052	66.46	47	5900	5755686	71.7751	301403	6	100.00	0.00	d__Bacteria;p__Proteobacteria;c__Gammaproteobacteria;o__Pseudomonadales;f__Pseudomonadaceae;g__Pseudomonas;s__Pseudomonas aeruginosa
Pseudomonas_aeruginosa_DUN-015A_10075	GCF_003835725.1	Pseudomonas database	Human	8527207	65.89	38	6355	6095507	71.483	423317	5	100.00	0.00	d__Bacteria;p__Proteobacteria;c__Gammaproteobacteria;o__Pseudomonadales;f__Pseudomonadaceae;g__Pseudomonas;s__Pseudomonas aeruginosa
Pseudomonas_aeruginosa_DUN-018_10046	GCF_003835155.1	Pseudomonas database	Human	8224626	66.19	45	6086	5885116	71.5548	266555	7	100.00	0.00	d__Bacteria;p__Proteobacteria;c__Gammaproteobacteria;o__Pseudomonadales;f__Pseudomonadaceae;g__Pseudomonas;s__Pseudomonas aeruginosa
Pseudomonas_aeruginosa_DUN-024-1_10074	GCF_003835715.1	Pseudomonas database	Human	8375520	66.25	38	6140	6016440	71.8336	458173	6	100.00	0.00	d__Bacteria;p__Proteobacteria;c__Gammaproteobacteria;o__Pseudomonadales;f__Pseudomonadaceae;g__Pseudomonas;s__Pseudomonas aeruginosa
Pseudomonas_aeruginosa_DZ-B1_6106	GCF_002094805.1	Pseudomonas database	Aves	8976094	65.53	103	6780	6364238	70.9021	237670	11	100.00	0.00	d__Bacteria;p__Proteobacteria;c__Gammaproteobacteria;o__Pseudomonadales;f__Pseudomonadaceae;g__Pseudomonas;s__Pseudomonas aeruginosa
Pseudomonas_aeruginosa_E-500_6222	GCF_002312415.1	Pseudomonas database	Human	8179485	66.27	60	6019	5862216	71.6697	347866	5	100.00	0.00	d__Bacteria;p__Proteobacteria;c__Gammaproteobacteria;o__Pseudomonadales;f__Pseudomonadaceae;g__Pseudomonas;s__Pseudomonas aeruginosa
Pseudomonas_aeruginosa_E1_T4189_10000	GCF_003834235.1	Pseudomonas database	Human	7885917	66.44	33	5762	5658709	71.7571	507745	5	100.00	0.00	d__Bacteria;p__Proteobacteria;c__Gammaproteobacteria;o__Pseudomonadales;f__Pseudomonadaceae;g__Pseudomonas;s__Pseudomonas aeruginosa
Pseudomonas_aeruginosa_E1-WATER-2_9958	GCF_003833395.1	Pseudomonas database	Aquatic	8711968	65.96	90	6541	6204697	71.2204	202552	11	100.00	0.00	d__Bacteria;p__Proteobacteria;c__Gammaproteobacteria;o__Pseudomonadales;f__Pseudomonadaceae;g__Pseudomonas;s__Pseudomonas aeruginosa
Pseudomonas_aeruginosa_E2	2513237054	IMG	Plants	8261507	66.16	342	6091	5832797	70.6021	52486	40	99.32	0.00	d__Bacteria;p__Proteobacteria;c__Gammaproteobacteria;o__Pseudomonadales;f__Pseudomonadaceae;g__Pseudomonas;s__Pseudomonas aeruginosa
Pseudomonas_aeruginosa_E2_285	GCF_000482005.1	Pseudomonas database	Plants	7967957	66.36	11	5758	5733821	71.961	1745640	2	100.00	0.00	d__Bacteria;p__Proteobacteria;c__Gammaproteobacteria;o__Pseudomonadales;f__Pseudomonadaceae;g__Pseudomonas;s__Pseudomonas aeruginosa
Pseudomonas_aeruginosa_E2_660	GCF_000297355.1	Pseudomonas database	Plants	7905640	66.44	197	5757	5639643	71.337	77529	26	100.00	0.00	d__Bacteria;p__Proteobacteria;c__Gammaproteobacteria;o__Pseudomonadales;f__Pseudomonadaceae;g__Pseudomonas;s__Pseudomonas aeruginosa
Pseudomonas_aeruginosa_E2758_10592	GCF_003975105.1	Pseudomonas database	Human	7966781	66.47	36	5839	5733743	71.9706	426159	6	100.00	0.00	d__Bacteria;p__Proteobacteria;c__Gammaproteobacteria;o__Pseudomonadales;f__Pseudomonadaceae;g__Pseudomonas;s__Pseudomonas aeruginosa
Pseudomonas_aeruginosa_E2UoS_2486	GCF_000412395.1	Pseudomonas database	Soil	8258251	66.16	342	6092	5832416	70.6253	52486	40	99.32	0.00	d__Bacteria;p__Proteobacteria;c__Gammaproteobacteria;o__Pseudomonadales;f__Pseudomonadaceae;g__Pseudomonas;s__Pseudomonas aeruginosa
Pseudomonas_aeruginosa_E429_isolate_15108-1_9923	GCF_003698495.1	Pseudomonas database	Human	8842031	65.79	93	6578	6298545	71.2341	199276	12	99.32	0.00	d__Bacteria;p__Proteobacteria;c__Gammaproteobacteria;o__Pseudomonadales;f__Pseudomonadaceae;g__Pseudomonas;s__Pseudomonas aeruginosa
Pseudomonas_aeruginosa_E42A_B_isolate_LMG14084_9935	GCF_003698745.1	Pseudomonas database	Aquatic	8709706	65.93	70	6453	6206174	71.2558	260355	11	99.32	0.00	d__Bacteria;p__Proteobacteria;c__Gammaproteobacteria;o__Pseudomonadales;f__Pseudomonadaceae;g__Pseudomonas;s__Pseudomonas aeruginosa
Pseudomonas_aeruginosa_E6130952_7221	GCF_002085755.1	Pseudomonas database	Human	8825335	65.83	3	6592	6336407	71.7979	7040952	1	99.32	0.00	d__Bacteria;p__Proteobacteria;c__Gammaproteobacteria;o__Pseudomonadales;f__Pseudomonadaceae;g__Pseudomonas;s__Pseudomonas aeruginosa
Pseudomonas_aeruginosa_E82A_isolate_AES-1R_9920	GCF_003698435.1	Pseudomonas database	Human	7909626	66.51	33	5833	5677114	71.7747	414654	5	100.00	0.00	d__Bacteria;p__Proteobacteria;c__Gammaproteobacteria;o__Pseudomonadales;f__Pseudomonadaceae;g__Pseudomonas;s__Pseudomonas aeruginosa
Pseudomonas_aeruginosa_E9_4068_10029	GCF_003834825.1	Pseudomonas database	Human	8804588	65.75	72	6580	6264695	71.1526	554462	4	100.00	0.00	d__Bacteria;p__Proteobacteria;c__Gammaproteobacteria;o__Pseudomonadales;f__Pseudomonadaceae;g__Pseudomonas;s__Pseudomonas aeruginosa
Pseudomonas_aeruginosa_EC22_isolate_AUS52_9941	GCF_003698855.1	Pseudomonas database	Human	7742818	66.57	24	5685	5566596	71.8937	963855	3	100.00	0.00	d__Bacteria;p__Proteobacteria;c__Gammaproteobacteria;o__Pseudomonadales;f__Pseudomonadaceae;g__Pseudomonas;s__Pseudomonas aeruginosa
Pseudomonas_aeruginosa_EC2A_isolate_CHA_9924	GCF_003698505.1	Pseudomonas database	Human	8105525	66.33	26	5948	5827984	71.9014	495272	5	100.00	0.00	d__Bacteria;p__Proteobacteria;c__Gammaproteobacteria;o__Pseudomonadales;f__Pseudomonadaceae;g__Pseudomonas;s__Pseudomonas aeruginosa
Pseudomonas_aeruginosa_EGD-AQ8_7184	GCF_002896925.1	Pseudomonas database	Soil	8028434	66.30	49	5888	5746016	71.5708	541820	5	100.00	0.00	d__Bacteria;p__Proteobacteria;c__Gammaproteobacteria;o__Pseudomonadales;f__Pseudomonadaceae;g__Pseudomonas;s__Pseudomonas aeruginosa
Pseudomonas_aeruginosa_Env_1_6932	GCF_002239565.1	Pseudomonas database	Plants	7989429	66.42	96	5890	5699063	71.3325	238876	9	100.00	0.00	d__Bacteria;p__Proteobacteria;c__Gammaproteobacteria;o__Pseudomonadales;f__Pseudomonadaceae;g__Pseudomonas;s__Pseudomonas aeruginosa
Pseudomonas_aeruginosa_Env_11_6793	GCF_002239545.1	Pseudomonas database	Plants	8250701	66.27	105	6049	5895170	71.4505	186680	12	100.00	0.00	d__Bacteria;p__Proteobacteria;c__Gammaproteobacteria;o__Pseudomonadales;f__Pseudomonadaceae;g__Pseudomonas;s__Pseudomonas aeruginosa
Pseudomonas_aeruginosa_Env_12_6238	GCF_002239445.1	Pseudomonas database	Plants	7879874	66.43	101	5768	5616689	71.2789	300137	8	100.00	0.00	d__Bacteria;p__Proteobacteria;c__Gammaproteobacteria;o__Pseudomonadales;f__Pseudomonadaceae;g__Pseudomonas;s__Pseudomonas aeruginosa
Pseudomonas_aeruginosa_Env_14_6756	GCF_002239425.1	Pseudomonas database	Plants	7874894	66.39	101	5771	5611320	71.2558	198714	9	100.00	0.00	d__Bacteria;p__Proteobacteria;c__Gammaproteobacteria;o__Pseudomonadales;f__Pseudomonadaceae;g__Pseudomonas;s__Pseudomonas aeruginosa
Pseudomonas_aeruginosa_Env_16_7060	GCF_002239535.1	Pseudomonas database	Plants	7719999	66.46	64	5684	5540530	71.7685	235918	9	96.62	0.00	d__Bacteria;p__Proteobacteria;c__Gammaproteobacteria;o__Pseudomonadales;f__Pseudomonadaceae;g__Pseudomonas;s__Pseudomonas aeruginosa
Pseudomonas_aeruginosa_Env_32_6626	GCF_002239505.1	Pseudomonas database	Plants	7949610	66.41	102	5822	5681554	71.4696	257180	9	100.00	0.00	d__Bacteria;p__Proteobacteria;c__Gammaproteobacteria;o__Pseudomonadales;f__Pseudomonadaceae;g__Pseudomonas;s__Pseudomonas aeruginosa
Pseudomonas_aeruginosa_Env_47_6425	GCF_002239485.1	Pseudomonas database	Aquatic	7985793	66.37	80	5888	5714337	71.5563	363389	6	100.00	0.00	d__Bacteria;p__Proteobacteria;c__Gammaproteobacteria;o__Pseudomonadales;f__Pseudomonadaceae;g__Pseudomonas;s__Pseudomonas aeruginosa
Pseudomonas_aeruginosa_Env_58_6984	GCF_002239415.1	Pseudomonas database	Aquatic	8272487	65.95	166	6088	5876341	71.0348	107654	16	99.32	0.00	d__Bacteria;p__Proteobacteria;c__Gammaproteobacteria;o__Pseudomonadales;f__Pseudomonadaceae;g__Pseudomonas;s__Pseudomonas aeruginosa
Pseudomonas_aeruginosa_Env_62_6520	GCF_002239465.1	Pseudomonas database	Aquatic	7955732	66.47	96	5808	5691891	71.5445	222163	9	100.00	0.00	d__Bacteria;p__Proteobacteria;c__Gammaproteobacteria;o__Pseudomonadales;f__Pseudomonadaceae;g__Pseudomonas;s__Pseudomonas aeruginosa
Pseudomonas_aeruginosa_env005_6048	GCF_002330515.1	Pseudomonas database	Aquatic	8697852	65.90	107	6442	6206380	71.3553	204534	12	100.00	0.00	d__Bacteria;p__Proteobacteria;c__Gammaproteobacteria;o__Pseudomonadales;f__Pseudomonadaceae;g__Pseudomonas;s__Pseudomonas aeruginosa
Pseudomonas_aeruginosa_env006b_6898	GCF_002330465.1	Pseudomonas database	Soil	7930379	66.49	58	5784	5713332	72.0436	245525	8	100.00	0.00	d__Bacteria;p__Proteobacteria;c__Gammaproteobacteria;o__Pseudomonadales;f__Pseudomonadaceae;g__Pseudomonas;s__Pseudomonas aeruginosa
Pseudomonas_aeruginosa_env043_7181	GCF_002330875.1	Pseudomonas database	Aquatic	8585307	65.92	102	6326	6138450	71.4995	181851	13	100.00	0.00	d__Bacteria;p__Proteobacteria;c__Gammaproteobacteria;o__Pseudomonadales;f__Pseudomonadaceae;g__Pseudomonas;s__Pseudomonas aeruginosa
Pseudomonas_aeruginosa_env045_6720	GCF_002330475.1	Pseudomonas database	Aquatic	8025230	66.41	70	5921	5744814	71.5844	226172	8	100.00	0.00	d__Bacteria;p__Proteobacteria;c__Gammaproteobacteria;o__Pseudomonadales;f__Pseudomonadaceae;g__Pseudomonas;s__Pseudomonas aeruginosa
Pseudomonas_aeruginosa_env050_5820	GCF_002330835.1	Pseudomonas database	Aquatic	8679881	65.91	82	6480	6213383	71.5837	196567	9	100.00	0.00	d__Bacteria;p__Proteobacteria;c__Gammaproteobacteria;o__Pseudomonadales;f__Pseudomonadaceae;g__Pseudomonas;s__Pseudomonas aeruginosa
Pseudomonas_aeruginosa_env051b_6663	GCF_002332165.1	Pseudomonas database	Aquatic	8679513	65.91	103	6480	6200510	71.4385	155817	12	100.00	0.00	d__Bacteria;p__Proteobacteria;c__Gammaproteobacteria;o__Pseudomonadales;f__Pseudomonadaceae;g__Pseudomonas;s__Pseudomonas aeruginosa
Pseudomonas_aeruginosa_env054_7276	GCF_002330435.1	Pseudomonas database	Aquatic	8547669	66.05	121	6380	6091268	71.2623	267383	8	100.00	0.00	d__Bacteria;p__Proteobacteria;c__Gammaproteobacteria;o__Pseudomonadales;f__Pseudomonadaceae;g__Pseudomonas;s__Pseudomonas aeruginosa
Pseudomonas_aeruginosa_env065a_6545	GCF_002330425.1	Pseudomonas database	Aquatic	8524594	66.09	100	6329	6098657	71.5419	205323	11	99.32	0.00	d__Bacteria;p__Proteobacteria;c__Gammaproteobacteria;o__Pseudomonadales;f__Pseudomonadaceae;g__Pseudomonas;s__Pseudomonas aeruginosa
Pseudomonas_aeruginosa_env065b_6753	GCF_002330395.1	Pseudomonas database	Aquatic	7847617	66.50	60	5757	5628083	71.7171	402862	6	100.00	0.00	d__Bacteria;p__Proteobacteria;c__Gammaproteobacteria;o__Pseudomonadales;f__Pseudomonadaceae;g__Pseudomonas;s__Pseudomonas aeruginosa
Pseudomonas_aeruginosa_env068_6235	GCF_002330885.1	Pseudomonas database	Aquatic	8112177	66.34	80	5968	5798915	71.4841	429979	6	100.00	0.00	d__Bacteria;p__Proteobacteria;c__Gammaproteobacteria;o__Pseudomonadales;f__Pseudomonadaceae;g__Pseudomonas;s__Pseudomonas aeruginosa
Pseudomonas_aeruginosa_env079_6580	GCF_002330865.1	Pseudomonas database	Aquatic	8217398	66.05	122	6016	5856725	71.2723	212122	10	100.00	0.00	d__Bacteria;p__Proteobacteria;c__Gammaproteobacteria;o__Pseudomonadales;f__Pseudomonadaceae;g__Pseudomonas;s__Pseudomonas aeruginosa
Pseudomonas_aeruginosa_env084_6510	GCF_002330955.1	Pseudomonas database	Aquatic	8086887	66.27	65	5956	5782073	71.4994	317665	8	100.00	0.00	d__Bacteria;p__Proteobacteria;c__Gammaproteobacteria;o__Pseudomonadales;f__Pseudomonadaceae;g__Pseudomonas;s__Pseudomonas aeruginosa
Pseudomonas_aeruginosa_env091_7005	GCF_002330925.1	Pseudomonas database	Aquatic	8716488	65.98	103	6470	6223815	71.4028	175612	13	100.00	0.00	d__Bacteria;p__Proteobacteria;c__Gammaproteobacteria;o__Pseudomonadales;f__Pseudomonadaceae;g__Pseudomonas;s__Pseudomonas aeruginosa
Pseudomonas_aeruginosa_env092a_6344	GCF_002332175.1	Pseudomonas database	Aquatic	8287524	66.14	129	6088	5918870	71.419	194381	11	100.00	0.00	d__Bacteria;p__Proteobacteria;c__Gammaproteobacteria;o__Pseudomonadales;f__Pseudomonadaceae;g__Pseudomonas;s__Pseudomonas aeruginosa
Pseudomonas_aeruginosa_env092b_7158	GCF_002330385.1	Pseudomonas database	Aquatic	8275641	66.16	67	6090	5936405	71.7335	300181	8	100.00	0.00	d__Bacteria;p__Proteobacteria;c__Gammaproteobacteria;o__Pseudomonadales;f__Pseudomonadaceae;g__Pseudomonas;s__Pseudomonas aeruginosa
Pseudomonas_aeruginosa_env097_6693	GCF_002332125.1	Pseudomonas database	Aquatic	8195544	66.18	219	6001	5818597	70.9971	102419	21	100.00	0.00	d__Bacteria;p__Proteobacteria;c__Gammaproteobacteria;o__Pseudomonadales;f__Pseudomonadaceae;g__Pseudomonas;s__Pseudomonas aeruginosa
Pseudomonas_aeruginosa_env099_6951	GCF_002330815.1	Pseudomonas database	Aquatic	7897981	66.52	72	5794	5660358	71.6684	325025	8	100.00	0.00	d__Bacteria;p__Proteobacteria;c__Gammaproteobacteria;o__Pseudomonadales;f__Pseudomonadaceae;g__Pseudomonas;s__Pseudomonas aeruginosa
Pseudomonas_aeruginosa_env100_6566	GCF_002330805.1	Pseudomonas database	Algae	8037332	66.38	98	5904	5735526	71.3611	138490	14	100.00	0.00	d__Bacteria;p__Proteobacteria;c__Gammaproteobacteria;o__Pseudomonadales;f__Pseudomonadaceae;g__Pseudomonas;s__Pseudomonas aeruginosa
Pseudomonas_aeruginosa_env101_6678	GCF_002330775.1	Pseudomonas database	Aquatic	7893777	66.49	48	5750	5683392	71.9984	407476	7	100.00	0.00	d__Bacteria;p__Proteobacteria;c__Gammaproteobacteria;o__Pseudomonadales;f__Pseudomonadaceae;g__Pseudomonas;s__Pseudomonas aeruginosa
Pseudomonas_aeruginosa_env102_6357	GCF_002330355.1	Pseudomonas database	Aquatic	8037986	66.36	65	5867	5792814	72.068	220492	11	100.00	0.00	d__Bacteria;p__Proteobacteria;c__Gammaproteobacteria;o__Pseudomonadales;f__Pseudomonadaceae;g__Pseudomonas;s__Pseudomonas aeruginosa
Pseudomonas_aeruginosa_env103_7282	GCF_002330765.1	Pseudomonas database	Plants	7893822	66.46	82	5766	5652236	71.6033	202794	9	100.00	0.00	d__Bacteria;p__Proteobacteria;c__Gammaproteobacteria;o__Pseudomonadales;f__Pseudomonadaceae;g__Pseudomonas;s__Pseudomonas aeruginosa
Pseudomonas_aeruginosa_env104_6875	GCF_002330345.1	Pseudomonas database	Plants	8027294	66.47	165	5876	5737502	71.4749	97976	19	100.00	0.00	d__Bacteria;p__Proteobacteria;c__Gammaproteobacteria;o__Pseudomonadales;f__Pseudomonadaceae;g__Pseudomonas;s__Pseudomonas aeruginosa
Pseudomonas_aeruginosa_env105_6115	GCF_002332095.1	Pseudomonas database	Soil	8013900	66.47	86	5873	5751356	71.7673	135670	13	100.00	0.00	d__Bacteria;p__Proteobacteria;c__Gammaproteobacteria;o__Pseudomonadales;f__Pseudomonadaceae;g__Pseudomonas;s__Pseudomonas aeruginosa
Pseudomonas_aeruginosa_env107_6055	GCF_002330735.1	Pseudomonas database	Aquatic	7913194	66.49	74	5781	5692728	71.9397	170877	13	100.00	0.00	d__Bacteria;p__Proteobacteria;c__Gammaproteobacteria;o__Pseudomonadales;f__Pseudomonadaceae;g__Pseudomonas;s__Pseudomonas aeruginosa
Pseudomonas_aeruginosa_env108_7109	GCF_002330725.1	Pseudomonas database	Aquatic	7918183	66.45	115	5786	5643683	71.275	294677	7	100.00	0.00	d__Bacteria;p__Proteobacteria;c__Gammaproteobacteria;o__Pseudomonadales;f__Pseudomonadaceae;g__Pseudomonas;s__Pseudomonas aeruginosa
Pseudomonas_aeruginosa_env109b_7167	GCF_002330695.1	Pseudomonas database	Aquatic	8892365	65.93	72	6652	6345700	71.3612	269433	8	99.32	0.00	d__Bacteria;p__Proteobacteria;c__Gammaproteobacteria;o__Pseudomonadales;f__Pseudomonadaceae;g__Pseudomonas;s__Pseudomonas aeruginosa
Pseudomonas_aeruginosa_env110a_6704	GCF_002330315.1	Pseudomonas database	Aquatic	8890343	65.93	114	6664	6323893	71.1322	136374	16	98.65	0.00	d__Bacteria;p__Proteobacteria;c__Gammaproteobacteria;o__Pseudomonadales;f__Pseudomonadaceae;g__Pseudomonas;s__Pseudomonas aeruginosa
Pseudomonas_aeruginosa_env110b_6001	GCF_002332085.1	Pseudomonas database	Aquatic	8889256	65.93	93	6649	6338507	71.3053	210984	11	99.32	0.00	d__Bacteria;p__Proteobacteria;c__Gammaproteobacteria;o__Pseudomonadales;f__Pseudomonadaceae;g__Pseudomonas;s__Pseudomonas aeruginosa
Pseudomonas_aeruginosa_env113a_6335	GCF_002330305.1	Pseudomonas database	Aquatic	8705815	65.81	167	6394	6188293	71.0823	183915	14	100.00	0.00	d__Bacteria;p__Proteobacteria;c__Gammaproteobacteria;o__Pseudomonadales;f__Pseudomonadaceae;g__Pseudomonas;s__Pseudomonas aeruginosa
Pseudomonas_aeruginosa_env113b_6331	GCF_002332065.1	Pseudomonas database	Aquatic	8557711	66.05	144	6347	6092255	71.1902	147298	16	99.32	0.00	d__Bacteria;p__Proteobacteria;c__Gammaproteobacteria;o__Pseudomonadales;f__Pseudomonadaceae;g__Pseudomonas;s__Pseudomonas aeruginosa
Pseudomonas_aeruginosa_env126_5936	GCF_002330675.1	Pseudomonas database	Aquatic	8617533	66.05	233	6317	6132900	71.1677	92149	24	99.32	0.00	d__Bacteria;p__Proteobacteria;c__Gammaproteobacteria;o__Pseudomonadales;f__Pseudomonadaceae;g__Pseudomonas;s__Pseudomonas aeruginosa
Pseudomonas_aeruginosa_env133_7212	GCF_002332035.1	Pseudomonas database	Aquatic	7910224	66.43	87	5763	5673047	71.7179	211237	12	100.00	0.00	d__Bacteria;p__Proteobacteria;c__Gammaproteobacteria;o__Pseudomonadales;f__Pseudomonadaceae;g__Pseudomonas;s__Pseudomonas aeruginosa
Pseudomonas_aeruginosa_env135_6101	GCF_002332015.1	Pseudomonas database	Aquatic	8049210	66.36	279	5829	5685299	70.6318	211237	11	100.00	0.00	d__Bacteria;p__Proteobacteria;c__Gammaproteobacteria;o__Pseudomonadales;f__Pseudomonadaceae;g__Pseudomonas;s__Pseudomonas aeruginosa
Pseudomonas_aeruginosa_env137a_6266	GCF_002330275.1	Pseudomonas database	Aquatic	7912510	66.43	98	5771	5665469	71.6014	127152	15	100.00	0.00	d__Bacteria;p__Proteobacteria;c__Gammaproteobacteria;o__Pseudomonadales;f__Pseudomonadaceae;g__Pseudomonas;s__Pseudomonas aeruginosa
Pseudomonas_aeruginosa_env138_6871	GCF_002330665.1	Pseudomonas database	Aquatic	7829858	66.52	72	5719	5620700	71.7855	234163	8	100.00	0.00	d__Bacteria;p__Proteobacteria;c__Gammaproteobacteria;o__Pseudomonadales;f__Pseudomonadaceae;g__Pseudomonas;s__Pseudomonas aeruginosa
Pseudomonas_aeruginosa_env139_6827	GCF_002330625.1	Pseudomonas database	Aquatic	7890729	66.48	71	5771	5683721	72.0304	159877	12	100.00	0.00	d__Bacteria;p__Proteobacteria;c__Gammaproteobacteria;o__Pseudomonadales;f__Pseudomonadaceae;g__Pseudomonas;s__Pseudomonas aeruginosa
Pseudomonas_aeruginosa_env140_6307	GCF_002332135.1	Pseudomonas database	Aquatic	7892212	66.48	77	5770	5681903	71.9938	169109	10	100.00	0.00	d__Bacteria;p__Proteobacteria;c__Gammaproteobacteria;o__Pseudomonadales;f__Pseudomonadaceae;g__Pseudomonas;s__Pseudomonas aeruginosa
Pseudomonas_aeruginosa_env142_6523	GCF_002330255.1	Pseudomonas database	Aquatic	8162211	66.22	149	6037	5817715	71.2762	120033	19	100.00	0.00	d__Bacteria;p__Proteobacteria;c__Gammaproteobacteria;o__Pseudomonadales;f__Pseudomonadaceae;g__Pseudomonas;s__Pseudomonas aeruginosa
Pseudomonas_aeruginosa_env145a_5972	GCF_002326725.1	Pseudomonas database	Wastewater	8695042	65.90	119	6446	6200107	71.3062	149120	15	100.00	0.00	d__Bacteria;p__Proteobacteria;c__Gammaproteobacteria;o__Pseudomonadales;f__Pseudomonadaceae;g__Pseudomonas;s__Pseudomonas aeruginosa
Pseudomonas_aeruginosa_env146b_7183	GCF_002326675.1	Pseudomonas database	Wastewater	7958628	66.48	91	5831	5698911	71.6067	178023	11	100.00	0.00	d__Bacteria;p__Proteobacteria;c__Gammaproteobacteria;o__Pseudomonadales;f__Pseudomonadaceae;g__Pseudomonas;s__Pseudomonas aeruginosa
Pseudomonas_aeruginosa_env158_7050	GCF_002326505.1	Pseudomonas database	Aquatic	7845701	66.47	74	5732	5617140	71.5951	188600	9	100.00	0.00	d__Bacteria;p__Proteobacteria;c__Gammaproteobacteria;o__Pseudomonadales;f__Pseudomonadaceae;g__Pseudomonas;s__Pseudomonas aeruginosa
Pseudomonas_aeruginosa_env159a_6735	GCF_002326455.1	Pseudomonas database	Aquatic	7931963	66.42	65	5797	5683866	71.6577	210839	8	100.00	0.00	d__Bacteria;p__Proteobacteria;c__Gammaproteobacteria;o__Pseudomonadales;f__Pseudomonadaceae;g__Pseudomonas;s__Pseudomonas aeruginosa
Pseudomonas_aeruginosa_env159b_5846	GCF_002326685.1	Pseudomonas database	Aquatic	7931992	66.42	72	5796	5680572	71.616	210839	9	100.00	0.00	d__Bacteria;p__Proteobacteria;c__Gammaproteobacteria;o__Pseudomonadales;f__Pseudomonadaceae;g__Pseudomonas;s__Pseudomonas aeruginosa
Pseudomonas_aeruginosa_env165_6320	GCF_002326445.1	Pseudomonas database	Aquatic	7978475	66.33	104	5805	5703583	71.4871	155170	15	100.00	0.00	d__Bacteria;p__Proteobacteria;c__Gammaproteobacteria;o__Pseudomonadales;f__Pseudomonadaceae;g__Pseudomonas;s__Pseudomonas aeruginosa
Pseudomonas_aeruginosa_env169_7278	GCF_002331995.1	Pseudomonas database	Aquatic	8431724	66.03	131	6137	6024504	71.4504	204514	11	99.32	0.00	d__Bacteria;p__Proteobacteria;c__Gammaproteobacteria;o__Pseudomonadales;f__Pseudomonadaceae;g__Pseudomonas;s__Pseudomonas aeruginosa
Pseudomonas_aeruginosa_env172_6388	GCF_002326435.1	Pseudomonas database	Aquatic	8801200	65.80	196	6582	6230895	70.796	121559	19	100.00	0.00	d__Bacteria;p__Proteobacteria;c__Gammaproteobacteria;o__Pseudomonadales;f__Pseudomonadaceae;g__Pseudomonas;s__Pseudomonas aeruginosa
Pseudomonas_aeruginosa_env179_5964	GCF_002326425.1	Pseudomonas database	Aquatic	8562610	65.96	124	6314	6097545	71.2113	127804	15	99.32	0.00	d__Bacteria;p__Proteobacteria;c__Gammaproteobacteria;o__Pseudomonadales;f__Pseudomonadaceae;g__Pseudomonas;s__Pseudomonas aeruginosa
Pseudomonas_aeruginosa_env187_6439	GCF_002331985.1	Pseudomonas database	Aquatic	8481673	66.06	81	6282	6048641	71.3142	193888	9	99.32	0.00	d__Bacteria;p__Proteobacteria;c__Gammaproteobacteria;o__Pseudomonadales;f__Pseudomonadaceae;g__Pseudomonas;s__Pseudomonas aeruginosa
Pseudomonas_aeruginosa_env189_7152	GCF_002330605.1	Pseudomonas database	Aquatic	8488341	66.08	292	6290	5981993	70.4731	50705	39	100.00	0.00	d__Bacteria;p__Proteobacteria;c__Gammaproteobacteria;o__Pseudomonadales;f__Pseudomonadaceae;g__Pseudomonas;s__Pseudomonas aeruginosa
Pseudomonas_aeruginosa_env193_6004	GCF_002326665.1	Pseudomonas database	Aquatic	7770527	66.55	50	5653	5590082	71.9395	426981	6	100.00	0.00	d__Bacteria;p__Proteobacteria;c__Gammaproteobacteria;o__Pseudomonadales;f__Pseudomonadaceae;g__Pseudomonas;s__Pseudomonas aeruginosa
Pseudomonas_aeruginosa_env199_6734	GCF_002330235.1	Pseudomonas database	Soil	7769616	66.55	75	5654	5581979	71.8437	230978	9	100.00	0.00	d__Bacteria;p__Proteobacteria;c__Gammaproteobacteria;o__Pseudomonadales;f__Pseudomonadaceae;g__Pseudomonas;s__Pseudomonas aeruginosa
Pseudomonas_aeruginosa_env201_6571	GCF_002330595.1	Pseudomonas database	Aquatic	8016877	66.38	59	5888	5763988	71.8982	202281	10	100.00	0.00	d__Bacteria;p__Proteobacteria;c__Gammaproteobacteria;o__Pseudomonadales;f__Pseudomonadaceae;g__Pseudomonas;s__Pseudomonas aeruginosa
Pseudomonas_aeruginosa_env202_7053	GCF_002330215.1	Pseudomonas database	Soil	7998862	66.43	98	5847	5735122	71.6992	135982	15	100.00	0.00	d__Bacteria;p__Proteobacteria;c__Gammaproteobacteria;o__Pseudomonadales;f__Pseudomonadaceae;g__Pseudomonas;s__Pseudomonas aeruginosa
Pseudomonas_aeruginosa_env203_6073	GCF_002330205.1	Pseudomonas database	Soil	8123486	66.33	88	5972	5815583	71.5897	243334	8	100.00	0.00	d__Bacteria;p__Proteobacteria;c__Gammaproteobacteria;o__Pseudomonadales;f__Pseudomonadaceae;g__Pseudomonas;s__Pseudomonas aeruginosa
Pseudomonas_aeruginosa_env204_5860	GCF_002330175.1	Pseudomonas database	Soil	7994773	66.40	73	5844	5737967	71.7715	243506	9	100.00	0.00	d__Bacteria;p__Proteobacteria;c__Gammaproteobacteria;o__Pseudomonadales;f__Pseudomonadaceae;g__Pseudomonas;s__Pseudomonas aeruginosa
Pseudomonas_aeruginosa_env207_6940	GCF_002330585.1	Pseudomonas database	Aquatic	8052191	66.40	88	5898	5774719	71.7161	148813	12	100.00	0.00	d__Bacteria;p__Proteobacteria;c__Gammaproteobacteria;o__Pseudomonadales;f__Pseudomonadaceae;g__Pseudomonas;s__Pseudomonas aeruginosa
Pseudomonas_aeruginosa_env210_6428	GCF_002326395.1	Pseudomonas database	Soil	8007584	66.46	66	5857	5772896	72.0929	214590	10	100.00	0.00	d__Bacteria;p__Proteobacteria;c__Gammaproteobacteria;o__Pseudomonadales;f__Pseudomonadaceae;g__Pseudomonas;s__Pseudomonas aeruginosa
Pseudomonas_aeruginosa_env224_7023	GCF_002330555.1	Pseudomonas database	Aquatic	8060409	66.30	91	5905	5764481	71.516	212062	10	100.00	0.00	d__Bacteria;p__Proteobacteria;c__Gammaproteobacteria;o__Pseudomonadales;f__Pseudomonadaceae;g__Pseudomonas;s__Pseudomonas aeruginosa
Pseudomonas_aeruginosa_env225_6457	GCF_002326625.1	Pseudomonas database	Algae	7670757	66.63	39	5600	5525369	72.0316	457442	5	100.00	0.00	d__Bacteria;p__Proteobacteria;c__Gammaproteobacteria;o__Pseudomonadales;f__Pseudomonadaceae;g__Pseudomonas;s__Pseudomonas aeruginosa
Pseudomonas_aeruginosa_env241a_6636	GCF_002326605.1	Pseudomonas database	Aquatic	8694922	65.81	159	6394	6184666	71.1296	155549	14	100.00	0.00	d__Bacteria;p__Proteobacteria;c__Gammaproteobacteria;o__Pseudomonadales;f__Pseudomonadaceae;g__Pseudomonas;s__Pseudomonas aeruginosa
Pseudomonas_aeruginosa_env241b_6009	GCF_002330165.1	Pseudomonas database	Aquatic	8699622	65.81	171	6405	6179746	71.0346	162760	13	100.00	0.00	d__Bacteria;p__Proteobacteria;c__Gammaproteobacteria;o__Pseudomonadales;f__Pseudomonadaceae;g__Pseudomonas;s__Pseudomonas aeruginosa
Pseudomonas_aeruginosa_env299_7038	GCF_002330135.1	Pseudomonas database	Aquatic	8797722	65.91	121	6579	6273324	71.3062	209881	8	100.00	0.00	d__Bacteria;p__Proteobacteria;c__Gammaproteobacteria;o__Pseudomonadales;f__Pseudomonadaceae;g__Pseudomonas;s__Pseudomonas aeruginosa
Pseudomonas_aeruginosa_env331b_6628	GCF_002326595.1	Pseudomonas database	Aquatic	7894982	66.49	83	5741	5664666	71.7502	169259	10	100.00	0.00	d__Bacteria;p__Proteobacteria;c__Gammaproteobacteria;o__Pseudomonadales;f__Pseudomonadaceae;g__Pseudomonas;s__Pseudomonas aeruginosa
Pseudomonas_aeruginosa_env334_7163	GCF_002330525.1	Pseudomonas database	Aquatic	8319772	66.20	71	6103	5966155	71.7106	273552	8	99.32	0.00	d__Bacteria;p__Proteobacteria;c__Gammaproteobacteria;o__Pseudomonadales;f__Pseudomonadaceae;g__Pseudomonas;s__Pseudomonas aeruginosa
Pseudomonas_aeruginosa_env345_6600	GCF_002326355.1	Pseudomonas database	Aquatic	8443902	66.14	106	6228	6045422	71.5951	170835	12	100.00	0.00	d__Bacteria;p__Proteobacteria;c__Gammaproteobacteria;o__Pseudomonadales;f__Pseudomonadaceae;g__Pseudomonas;s__Pseudomonas aeruginosa
Pseudomonas_aeruginosa_ER06896_9942	GCF_003703685.1	Pseudomonas database	Human	8411342	66.08	7	6144	6056047	71.9986	1663653	2	100.00	0.00	d__Bacteria;p__Proteobacteria;c__Gammaproteobacteria;o__Pseudomonadales;f__Pseudomonadaceae;g__Pseudomonas;s__Pseudomonas aeruginosa
Pseudomonas_aeruginosa_ESP06B_10167	GCF_003837585.1	Pseudomonas database	Human	8713921	65.84	59	6421	6231441	71.5113	266052	9	100.00	0.00	d__Bacteria;p__Proteobacteria;c__Gammaproteobacteria;o__Pseudomonadales;f__Pseudomonadaceae;g__Pseudomonas;s__Pseudomonas aeruginosa
Pseudomonas_aeruginosa_ET02_3996	GCF_001679905.1	Pseudomonas database	Human	8392892	66.13	81	6164	5996875	71.4518	179010	13	99.32	0.00	d__Bacteria;p__Proteobacteria;c__Gammaproteobacteria;o__Pseudomonadales;f__Pseudomonadaceae;g__Pseudomonas;s__Pseudomonas aeruginosa
Pseudomonas_aeruginosa_F2_10040	GCF_003835045.1	Pseudomonas database	Human	8596164	65.95	71	6332	6128447	71.2928	308244	8	100.00	0.00	d__Bacteria;p__Proteobacteria;c__Gammaproteobacteria;o__Pseudomonadales;f__Pseudomonadaceae;g__Pseudomonas;s__Pseudomonas aeruginosa
Pseudomonas_aeruginosa_F2-1206_6825	GCF_003325625.1	Pseudomonas database	Human	8767767	65.56	404	6527	6137133	69.9965	90509	24	100.00	0.00	d__Bacteria;p__Proteobacteria;c__Gammaproteobacteria;o__Pseudomonadales;f__Pseudomonadaceae;g__Pseudomonas;s__Pseudomonas aeruginosa
Pseudomonas_aeruginosa_F5677	2850966357	IMG	Human	8288553	65.89	2	6125	5950337	71.7898	6645227	1	100.00	0.00	d__Bacteria;p__Proteobacteria;c__Gammaproteobacteria;o__Pseudomonadales;f__Pseudomonadaceae;g__Pseudomonas;s__Pseudomonas aeruginosa
Pseudomonas_aeruginosa_F69A_isolate_IST27_9931	GCF_003698655.1	Pseudomonas database	Human	7886536	66.53	29	5795	5655787	71.7145	574655	5	100.00	0.00	d__Bacteria;p__Proteobacteria;c__Gammaproteobacteria;o__Pseudomonadales;f__Pseudomonadaceae;g__Pseudomonas;s__Pseudomonas aeruginosa
Pseudomonas_aeruginosa_F69A_isolate_IST27N_9932	GCF_003698685.1	Pseudomonas database	Human	7886320	66.53	24	5793	5661161	71.7846	612142	4	100.00	0.00	d__Bacteria;p__Proteobacteria;c__Gammaproteobacteria;o__Pseudomonadales;f__Pseudomonadaceae;g__Pseudomonas;s__Pseudomonas aeruginosa
Pseudomonas_aeruginosa_FA-HZ1_4011	GCF_001750705.1	Pseudomonas database	Wastewater	8584844	66.16	2	6439	6143306	71.5599	6866790	1	97.97	0.00	d__Bacteria;p__Proteobacteria;c__Gammaproteobacteria;o__Pseudomonadales;f__Pseudomonadaceae;g__Pseudomonas;s__Pseudomonas aeruginosa
Pseudomonas_aeruginosa_FDAARGOS_121_6903	GCF_001471435.1	Pseudomonas database	Human	8659159	65.98	4	6324	6219784	71.829	6942846	1	100.00	0.00	d__Bacteria;p__Proteobacteria;c__Gammaproteobacteria;o__Pseudomonadales;f__Pseudomonadaceae;g__Pseudomonas;s__Pseudomonas aeruginosa
Pseudomonas_aeruginosa_FDAARGOS_154	2660238384	IMG	Human	8644547	65.78	6	6824	6015501	69.5872	6798734	1	96.62	0.68	d__Bacteria;p__Proteobacteria;c__Gammaproteobacteria;o__Pseudomonadales;f__Pseudomonadaceae;g__Pseudomonas;s__Pseudomonas aeruginosa
Pseudomonas_aeruginosa_FDAARGOS_340_7649	GCF_002206285.1	Pseudomonas database	Human	8581611	65.76	3	6269	6140610	71.5554	6679896	1	99.32	0.00	d__Bacteria;p__Proteobacteria;c__Gammaproteobacteria;o__Pseudomonadales;f__Pseudomonadaceae;g__Pseudomonas;s__Pseudomonas aeruginosa
Pseudomonas_aeruginosa_FDAARGOS_532_9952	GCF_003812165.1	Pseudomonas database	Human	8621361	66.09	4	6288	6213735	72.0737	6928914	1	100.00	0.00	d__Bacteria;p__Proteobacteria;c__Gammaproteobacteria;o__Pseudomonadales;f__Pseudomonadaceae;g__Pseudomonas;s__Pseudomonas aeruginosa
Pseudomonas_aeruginosa_FFUP_PS_144_6558	GCF_002188535.1	Pseudomonas database	Human	9043172	65.67	203	6718	6407469	70.8542	77528	27	100.00	0.00	d__Bacteria;p__Proteobacteria;c__Gammaproteobacteria;o__Pseudomonadales;f__Pseudomonadaceae;g__Pseudomonas;s__Pseudomonas aeruginosa
Pseudomonas_aeruginosa_FFUP_PS_35_7170	GCF_002188585.1	Pseudomonas database	Human	8701205	65.95	159	6421	6196794	71.2177	86679	26	98.65	0.68	d__Bacteria;p__Proteobacteria;c__Gammaproteobacteria;o__Pseudomonadales;f__Pseudomonadaceae;g__Pseudomonas;s__Pseudomonas aeruginosa
Pseudomonas_aeruginosa_FFUP_PS_37_7081	GCF_002188615.1	Pseudomonas database	Human	9356294	65.25	437	7111	6481377	69.2729	38948	46	97.97	0.68	d__Bacteria;p__Proteobacteria;c__Gammaproteobacteria;o__Pseudomonadales;f__Pseudomonadaceae;g__Pseudomonas;s__Pseudomonas aeruginosa
Pseudomonas_aeruginosa_FFUP_PS_65_7206	GCF_002188695.1	Pseudomonas database	Human	8970688	65.58	135	6813	6340249	70.6774	150881	17	100.00	0.00	d__Bacteria;p__Proteobacteria;c__Gammaproteobacteria;o__Pseudomonadales;f__Pseudomonadaceae;g__Pseudomonas;s__Pseudomonas aeruginosa
Pseudomonas_aeruginosa_FFUP_PS_690_6970	GCF_002189115.1	Pseudomonas database	Human	8441093	66.08	111	6244	6025917	71.3879	214708	10	99.32	0.00	d__Bacteria;p__Proteobacteria;c__Gammaproteobacteria;o__Pseudomonadales;f__Pseudomonadaceae;g__Pseudomonas;s__Pseudomonas aeruginosa
Pseudomonas_aeruginosa_G1-WATER-2A_9985	GCF_003833935.1	Pseudomonas database	Aquatic	8526424	66.26	54	6344	6109343	71.6519	296812	7	99.32	0.00	d__Bacteria;p__Proteobacteria;c__Gammaproteobacteria;o__Pseudomonadales;f__Pseudomonadaceae;g__Pseudomonas;s__Pseudomonas aeruginosa
Pseudomonas_aeruginosa_GER_MD14_1510_Pae_083_7332	GCF_003321505.1	Pseudomonas database	Mammalia	8185033	66.37	83	5980	5878547	71.8207	205318	11	100.00	0.00	d__Bacteria;p__Proteobacteria;c__Gammaproteobacteria;o__Pseudomonadales;f__Pseudomonadaceae;g__Pseudomonas;s__Pseudomonas aeruginosa
Pseudomonas_aeruginosa_GIMC5015:PAKB6_10430	GCF_003957825.1	Pseudomonas database	Human	7801168	66.53	2	5667	5628591	72.1506	6258491	1	100.00	0.00	d__Bacteria;p__Proteobacteria;c__Gammaproteobacteria;o__Pseudomonadales;f__Pseudomonadaceae;g__Pseudomonas;s__Pseudomonas aeruginosa
Pseudomonas_aeruginosa_GIMC5016:PA1840_10695	GCF_004000495.1	Pseudomonas database	Human	8395258	65.96	2	6108	6038085	71.9226	6750271	1	99.32	0.00	d__Bacteria;p__Proteobacteria;c__Gammaproteobacteria;o__Pseudomonadales;f__Pseudomonadaceae;g__Pseudomonas;s__Pseudomonas aeruginosa
Pseudomonas_aeruginosa_H2-9me_6698	GCF_003325585.1	Pseudomonas database	Human	8649815	66.02	411	6395	6093845	70.4506	78454	30	98.65	0.68	d__Bacteria;p__Proteobacteria;c__Gammaproteobacteria;o__Pseudomonadales;f__Pseudomonadaceae;g__Pseudomonas;s__Pseudomonas aeruginosa
Pseudomonas_aeruginosa_H25883_9950	GCF_003798125.1	Pseudomonas database	Human	8354575	66.15	2	6113	6010213	71.9392	6706800	1	99.32	0.00	d__Bacteria;p__Proteobacteria;c__Gammaproteobacteria;o__Pseudomonadales;f__Pseudomonadaceae;g__Pseudomonas;s__Pseudomonas aeruginosa
Pseudomonas_aeruginosa_H26023_9951	GCF_003798145.1	Pseudomonas database	Human	8372664	66.21	2	6116	6034210	72.0704	6729216	1	99.32	0.00	d__Bacteria;p__Proteobacteria;c__Gammaproteobacteria;o__Pseudomonadales;f__Pseudomonadaceae;g__Pseudomonas;s__Pseudomonas aeruginosa
Pseudomonas_aeruginosa_H26027_9949	GCF_003798105.1	Pseudomonas database	Human	8819884	66.07	2	6531	6343930	71.9276	7079598	1	100.00	0.00	d__Bacteria;p__Proteobacteria;c__Gammaproteobacteria;o__Pseudomonadales;f__Pseudomonadaceae;g__Pseudomonas;s__Pseudomonas aeruginosa
Pseudomonas_aeruginosa_H3_10035	GCF_003834945.1	Pseudomonas database	Human	7924414	66.40	43	5795	5675670	71.6226	439137	5	100.00	0.00	d__Bacteria;p__Proteobacteria;c__Gammaproteobacteria;o__Pseudomonadales;f__Pseudomonadaceae;g__Pseudomonas;s__Pseudomonas aeruginosa
Pseudomonas_aeruginosa_HB15_7582	GCF_000215795.3	Pseudomonas database	Human	8261341	66.22	21	6049	5932623	71.8119	1386613	2	99.32	0.00	d__Bacteria;p__Proteobacteria;c__Gammaproteobacteria;o__Pseudomonadales;f__Pseudomonadaceae;g__Pseudomonas;s__Pseudomonas aeruginosa
Pseudomonas_aeruginosa_HB159_10062	GCF_003835485.1	Pseudomonas database	Human	8755262	65.97	84	6587	6247087	71.3524	315855	7	100.00	0.00	d__Bacteria;p__Proteobacteria;c__Gammaproteobacteria;o__Pseudomonadales;f__Pseudomonadaceae;g__Pseudomonas;s__Pseudomonas aeruginosa
Pseudomonas_aeruginosa_HB392_9983	GCF_003833905.1	Pseudomonas database	Human	8758424	65.97	87	6593	6250366	71.364	455396	6	100.00	0.00	d__Bacteria;p__Proteobacteria;c__Gammaproteobacteria;o__Pseudomonadales;f__Pseudomonadaceae;g__Pseudomonas;s__Pseudomonas aeruginosa
Pseudomonas_aeruginosa_HCF100_10566	GCF_003974575.1	Pseudomonas database	Human	8178312	66.26	92	5979	5856133	71.6056	495626	5	100.00	0.00	d__Bacteria;p__Proteobacteria;c__Gammaproteobacteria;o__Pseudomonadales;f__Pseudomonadaceae;g__Pseudomonas;s__Pseudomonas aeruginosa
Pseudomonas_aeruginosa_HCF55_10542	GCF_003974085.1	Pseudomonas database	Human	8147020	66.30	35	5962	5848359	71.7853	567498	5	100.00	0.00	d__Bacteria;p__Proteobacteria;c__Gammaproteobacteria;o__Pseudomonadales;f__Pseudomonadaceae;g__Pseudomonas;s__Pseudomonas aeruginosa
Pseudomonas_aeruginosa_HCF591_10563	GCF_003974515.1	Pseudomonas database	Human	8046280	66.37	26	5911	5787880	71.9324	517589	5	100.00	0.00	d__Bacteria;p__Proteobacteria;c__Gammaproteobacteria;o__Pseudomonadales;f__Pseudomonadaceae;g__Pseudomonas;s__Pseudomonas aeruginosa
Pseudomonas_aeruginosa_HCF73_10536	GCF_003973925.1	Pseudomonas database	Human	8592260	66.01	41	6405	6159208	71.6832	461251	6	100.00	0.00	d__Bacteria;p__Proteobacteria;c__Gammaproteobacteria;o__Pseudomonadales;f__Pseudomonadaceae;g__Pseudomonas;s__Pseudomonas aeruginosa
Pseudomonas_aeruginosa_HCF86_10541	GCF_003974055.1	Pseudomonas database	Human	8266861	66.18	38	6060	5928116	71.7094	375085	6	99.32	0.00	d__Bacteria;p__Proteobacteria;c__Gammaproteobacteria;o__Pseudomonadales;f__Pseudomonadaceae;g__Pseudomonas;s__Pseudomonas aeruginosa
Pseudomonas_aeruginosa_Hex1T	2724679040	IMG	Soil	8614639	65.93	599	6488	5936080	68.9069	21086	88	99.32	0.68	d__Bacteria;p__Proteobacteria;c__Gammaproteobacteria;o__Pseudomonadales;f__Pseudomonadaceae;g__Pseudomonas;s__Pseudomonas aeruginosa
Pseudomonas_aeruginosa_HIAE_PA01_7214	GCF_003071265.1	Pseudomonas database	Human	8416140	66.15	78	6218	6023628	71.5723	266093	8	100.00	0.00	d__Bacteria;p__Proteobacteria;c__Gammaproteobacteria;o__Pseudomonadales;f__Pseudomonadaceae;g__Pseudomonas;s__Pseudomonas aeruginosa
Pseudomonas_aeruginosa_HIAE_PA02_6980	GCF_003055405.1	Pseudomonas database	Human	8040151	66.41	45	5912	5778653	71.8724	322158	8	100.00	0.00	d__Bacteria;p__Proteobacteria;c__Gammaproteobacteria;o__Pseudomonadales;f__Pseudomonadaceae;g__Pseudomonas;s__Pseudomonas aeruginosa
Pseudomonas_aeruginosa_HIAE_PA05_6966	GCF_003055585.1	Pseudomonas database	Human	8462725	66.15	62	6236	6073193	71.764	245142	8	100.00	0.00	d__Bacteria;p__Proteobacteria;c__Gammaproteobacteria;o__Pseudomonadales;f__Pseudomonadaceae;g__Pseudomonas;s__Pseudomonas aeruginosa
Pseudomonas_aeruginosa_HIAE_PA13_6929	GCF_003055275.1	Pseudomonas database	Human	8651838	65.68	114	6400	6137974	70.9442	234062	9	100.00	0.00	d__Bacteria;p__Proteobacteria;c__Gammaproteobacteria;o__Pseudomonadales;f__Pseudomonadaceae;g__Pseudomonas;s__Pseudomonas aeruginosa
Pseudomonas_aeruginosa_HIAE_PA14_6071	GCF_003055505.1	Pseudomonas database	Human	7868751	66.54	24	5736	5674831	72.1186	1331374	2	100.00	0.00	d__Bacteria;p__Proteobacteria;c__Gammaproteobacteria;o__Pseudomonadales;f__Pseudomonadaceae;g__Pseudomonas;s__Pseudomonas aeruginosa
Pseudomonas_aeruginosa_HIAE_PA15_7025	GCF_003055465.1	Pseudomonas database	Human	7849972	66.55	38	5723	5644744	71.9078	521064	5	100.00	0.00	d__Bacteria;p__Proteobacteria;c__Gammaproteobacteria;o__Pseudomonadales;f__Pseudomonadaceae;g__Pseudomonas;s__Pseudomonas aeruginosa
Pseudomonas_aeruginosa_HIAE_PA16_6967	GCF_003055425.1	Pseudomonas database	Human	8545892	66.02	81	6318	6124429	71.6652	306721	9	99.32	0.00	d__Bacteria;p__Proteobacteria;c__Gammaproteobacteria;o__Pseudomonadales;f__Pseudomonadaceae;g__Pseudomonas;s__Pseudomonas aeruginosa
Pseudomonas_aeruginosa_HIAE_PA17_6826	GCF_003055485.1	Pseudomonas database	Human	8370702	66.13	60	6133	6019951	71.9169	273309	7	99.32	0.00	d__Bacteria;p__Proteobacteria;c__Gammaproteobacteria;o__Pseudomonadales;f__Pseudomonadaceae;g__Pseudomonas;s__Pseudomonas aeruginosa
Pseudomonas_aeruginosa_HM294_10021	GCF_003834655.1	Pseudomonas database	Human	8388871	66.26	77	6189	5996467	71.4812	312968	7	99.32	0.68	d__Bacteria;p__Proteobacteria;c__Gammaproteobacteria;o__Pseudomonadales;f__Pseudomonadaceae;g__Pseudomonas;s__Pseudomonas aeruginosa
Pseudomonas_aeruginosa_HM299_10020	GCF_003834645.1	Pseudomonas database	Human	8391430	66.26	76	6191	5997977	71.4774	415753	7	100.00	0.00	d__Bacteria;p__Proteobacteria;c__Gammaproteobacteria;o__Pseudomonadales;f__Pseudomonadaceae;g__Pseudomonas;s__Pseudomonas aeruginosa
Pseudomonas_aeruginosa_HM300_10017	GCF_003834585.1	Pseudomonas database	Human	8368335	66.29	48	6173	5997370	71.6674	427256	6	100.00	0.00	d__Bacteria;p__Proteobacteria;c__Gammaproteobacteria;o__Pseudomonadales;f__Pseudomonadaceae;g__Pseudomonas;s__Pseudomonas aeruginosa
Pseudomonas_aeruginosa_HM301_10016	GCF_003834565.1	Pseudomonas database	Human	8366580	66.29	46	6174	5994559	71.6489	427275	6	100.00	0.00	d__Bacteria;p__Proteobacteria;c__Gammaproteobacteria;o__Pseudomonadales;f__Pseudomonadaceae;g__Pseudomonas;s__Pseudomonas aeruginosa
Pseudomonas_aeruginosa_HPA12_10144	GCF_003837125.1	Pseudomonas database	Human	8614222	65.84	63	6365	6139443	71.271	266271	9	100.00	0.00	d__Bacteria;p__Proteobacteria;c__Gammaproteobacteria;o__Pseudomonadales;f__Pseudomonadaceae;g__Pseudomonas;s__Pseudomonas aeruginosa
Pseudomonas_aeruginosa_HPA16_10176	GCF_003837765.1	Pseudomonas database	Human	8714854	65.82	64	6459	6218228	71.3521	266291	9	100.00	0.00	d__Bacteria;p__Proteobacteria;c__Gammaproteobacteria;o__Pseudomonadales;f__Pseudomonadaceae;g__Pseudomonas;s__Pseudomonas aeruginosa
Pseudomonas_aeruginosa_HPA6_10178	GCF_003838365.1	Pseudomonas database	Human	8718763	65.86	64	6434	6221508	71.3577	266135	8	100.00	0.00	d__Bacteria;p__Proteobacteria;c__Gammaproteobacteria;o__Pseudomonadales;f__Pseudomonadaceae;g__Pseudomonas;s__Pseudomonas aeruginosa
Pseudomonas_aeruginosa_HPA8_10181	GCF_003838455.1	Pseudomonas database	Human	8681593	65.84	60	6378	6200919	71.4261	266283	9	100.00	0.00	d__Bacteria;p__Proteobacteria;c__Gammaproteobacteria;o__Pseudomonadales;f__Pseudomonadaceae;g__Pseudomonas;s__Pseudomonas aeruginosa
Pseudomonas_aeruginosa_HUN_PA531	2507262021	IMG	Human	8765859	65.94	596	6556	6101099	69.6007	22781	90	98.65	0.00	d__Bacteria;p__Proteobacteria;c__Gammaproteobacteria;o__Pseudomonadales;f__Pseudomonadaceae;g__Pseudomonas;s__Pseudomonas aeruginosa
Pseudomonas_aeruginosa_I1-408_6930	GCF_003325715.1	Pseudomonas database	Human	8726844	65.88	436	6544	6106902	69.9784	90785	26	100.00	0.00	d__Bacteria;p__Proteobacteria;c__Gammaproteobacteria;o__Pseudomonadales;f__Pseudomonadaceae;g__Pseudomonas;s__Pseudomonas aeruginosa
Pseudomonas_aeruginosa_IC1_contigs	GCA_003837605.1	EzBioCloud	Mammalia	8160875	66.13	63	6014	5822572	71.3474	266774	8	100.00	0.00	d__Bacteria;p__Proteobacteria;c__Gammaproteobacteria;o__Pseudomonadales;f__Pseudomonadaceae;g__Pseudomonas;s__Pseudomonas aeruginosa
Pseudomonas_aeruginosa_ICB10P_6499	GCF_002156655.1	Pseudomonas database	Aves	8040760	66.22	365	6022	5599015	69.6329	34591	58	98.65	1.35	d__Bacteria;p__Proteobacteria;c__Gammaproteobacteria;o__Pseudomonadales;f__Pseudomonadaceae;g__Pseudomonas;s__Pseudomonas aeruginosa
Pseudomonas_aeruginosa_IDEXX_Canine4_contigs	GCA_003836765.1	EzBioCloud	Mammalia	8393976	66.06	48	6155	6005695	71.5477	401932	7	99.32	0.00	d__Bacteria;p__Proteobacteria;c__Gammaproteobacteria;o__Pseudomonadales;f__Pseudomonadaceae;g__Pseudomonas;s__Pseudomonas aeruginosa
Pseudomonas_aeruginosa_IDEXX_Canine8_contigs	GCA_003836705.1	EzBioCloud	Mammalia	8081785	66.23	53	5949	5780168	71.5209	272577	9	100.00	0.00	d__Bacteria;p__Proteobacteria;c__Gammaproteobacteria;o__Pseudomonadales;f__Pseudomonadaceae;g__Pseudomonas;s__Pseudomonas aeruginosa
Pseudomonas_aeruginosa_IMP-13_10390	GCF_003950015.1	Pseudomonas database	Human	8916357	65.63	3	6535	6408815	71.8771	7047704	1	100.00	0.00	d__Bacteria;p__Proteobacteria;c__Gammaproteobacteria;o__Pseudomonadales;f__Pseudomonadaceae;g__Pseudomonas;s__Pseudomonas aeruginosa
Pseudomonas_aeruginosa_isolate_B10W_5627	GCF_001874465.1	Pseudomonas database	Wastewater	8379575	66.18	2	6168	6016091	71.7947	6723378	1	99.32	0.00	d__Bacteria;p__Proteobacteria;c__Gammaproteobacteria;o__Pseudomonadales;f__Pseudomonadaceae;g__Pseudomonas;s__Pseudomonas aeruginosa
Pseudomonas_aeruginosa_isolate_blood_11325	GCF_901010245.1	Pseudomonas database	Human	8251528	66.22	4	6084	5934200	71.9164	2477500	2	100.00	0.00	d__Bacteria;p__Proteobacteria;c__Gammaproteobacteria;o__Pseudomonadales;f__Pseudomonadaceae;g__Pseudomonas;s__Pseudomonas aeruginosa
Pseudomonas_aeruginosa_isolate_early_isolate_NN2_clone_C_6774	GCF_900185255.1	Pseudomonas database	Human	8591593	66.12	2	6304	6191532	72.065	6902967	1	100.00	0.00	d__Bacteria;p__Proteobacteria;c__Gammaproteobacteria;o__Pseudomonadales;f__Pseudomonadaceae;g__Pseudomonas;s__Pseudomonas aeruginosa
Pseudomonas_aeruginosa_isolate_F30658_3634	GCF_001516265.1	Pseudomonas database	Human	9050081	65.76	2	6695	6488289	71.6932	7273258	1	100.00	0.00	d__Bacteria;p__Proteobacteria;c__Gammaproteobacteria;o__Pseudomonadales;f__Pseudomonadaceae;g__Pseudomonas;s__Pseudomonas aeruginosa
Pseudomonas_aeruginosa_isolate_F9670_3848	GCF_001542835.1	Pseudomonas database	Human	8479326	66.15	2	6266	6075911	71.6556	6794354	1	98.65	0.00	d__Bacteria;p__Proteobacteria;c__Gammaproteobacteria;o__Pseudomonadales;f__Pseudomonadaceae;g__Pseudomonas;s__Pseudomonas aeruginosa
Pseudomonas_aeruginosa_J80UH1OS1_10113	GCF_003836505.1	Pseudomonas database	Human	7715467	66.47	58	5632	5535958	71.7514	221511	9	100.00	0.00	d__Bacteria;p__Proteobacteria;c__Gammaproteobacteria;o__Pseudomonadales;f__Pseudomonadaceae;g__Pseudomonas;s__Pseudomonas aeruginosa
Pseudomonas_aeruginosa_J9UH1F_10117	GCF_003836575.1	Pseudomonas database	Human	7926116	66.43	49	5786	5676003	71.6114	356068	6	100.00	0.00	d__Bacteria;p__Proteobacteria;c__Gammaproteobacteria;o__Pseudomonadales;f__Pseudomonadaceae;g__Pseudomonas;s__Pseudomonas aeruginosa
Pseudomonas_aeruginosa_JB2_7002	GCF_003060845.1	Pseudomonas database	Soil	8561333	66.04	2	6313	6154392	71.8859	6867314	1	99.32	0.00	d__Bacteria;p__Proteobacteria;c__Gammaproteobacteria;o__Pseudomonadales;f__Pseudomonadaceae;g__Pseudomonas;s__Pseudomonas aeruginosa
Pseudomonas_aeruginosa_Jp100_10605	GCF_003975385.1	Pseudomonas database	Aquatic	8256428	66.22	41	6069	5911642	71.6005	380742	6	99.32	0.00	d__Bacteria;p__Proteobacteria;c__Gammaproteobacteria;o__Pseudomonadales;f__Pseudomonadaceae;g__Pseudomonas;s__Pseudomonas aeruginosa
Pseudomonas_aeruginosa_Jp1140_10158	GCF_003837405.1	Pseudomonas database	Aquatic	8464148	66.15	83	6291	6043627	71.4027	236763	11	99.32	0.00	d__Bacteria;p__Proteobacteria;c__Gammaproteobacteria;o__Pseudomonadales;f__Pseudomonadaceae;g__Pseudomonas;s__Pseudomonas aeruginosa
Pseudomonas_aeruginosa_Jp1155_10601	GCF_003975305.1	Pseudomonas database	Aquatic	8473782	66.15	68	6296	6046362	71.3538	255461	7	99.32	0.00	d__Bacteria;p__Proteobacteria;c__Gammaproteobacteria;o__Pseudomonadales;f__Pseudomonadaceae;g__Pseudomonas;s__Pseudomonas aeruginosa
Pseudomonas_aeruginosa_Jp1170_10644	GCF_003976165.1	Pseudomonas database	Aquatic	8603820	66.05	69	6394	6152319	71.5068	208892	10	99.32	0.00	d__Bacteria;p__Proteobacteria;c__Gammaproteobacteria;o__Pseudomonadales;f__Pseudomonadaceae;g__Pseudomonas;s__Pseudomonas aeruginosa
Pseudomonas_aeruginosa_Jp1200_10602	GCF_003975315.1	Pseudomonas database	Aquatic	8687394	65.96	91	6496	6189878	71.2513	203554	10	99.32	0.00	d__Bacteria;p__Proteobacteria;c__Gammaproteobacteria;o__Pseudomonadales;f__Pseudomonadaceae;g__Pseudomonas;s__Pseudomonas aeruginosa
Pseudomonas_aeruginosa_Jp1206_10643	GCF_003976135.1	Pseudomonas database	Aquatic	8486138	66.14	82	6315	6053910	71.3388	230545	9	99.32	0.00	d__Bacteria;p__Proteobacteria;c__Gammaproteobacteria;o__Pseudomonadales;f__Pseudomonadaceae;g__Pseudomonas;s__Pseudomonas aeruginosa
Pseudomonas_aeruginosa_Jp1303_10642	GCF_003976125.1	Pseudomonas database	Aquatic	8871097	65.75	56	6613	6339009	71.4569	257983	9	99.32	0.00	d__Bacteria;p__Proteobacteria;c__Gammaproteobacteria;o__Pseudomonadales;f__Pseudomonadaceae;g__Pseudomonas;s__Pseudomonas aeruginosa
Pseudomonas_aeruginosa_Jp222_10603	GCF_003975325.1	Pseudomonas database	Aquatic	8653225	66.02	45	6493	6189478	71.528	367696	6	99.32	0.00	d__Bacteria;p__Proteobacteria;c__Gammaproteobacteria;o__Pseudomonadales;f__Pseudomonadaceae;g__Pseudomonas;s__Pseudomonas aeruginosa
Pseudomonas_aeruginosa_Jp224_10159	GCF_003837415.1	Pseudomonas database	Aquatic	8726490	65.95	95	6531	6226527	71.352	181406	13	99.32	0.00	d__Bacteria;p__Proteobacteria;c__Gammaproteobacteria;o__Pseudomonadales;f__Pseudomonadaceae;g__Pseudomonas;s__Pseudomonas aeruginosa
Pseudomonas_aeruginosa_Jp238_10604	GCF_003975335.1	Pseudomonas database	Aquatic	8361660	66.28	43	6169	5997382	71.7248	468104	5	100.00	0.00	d__Bacteria;p__Proteobacteria;c__Gammaproteobacteria;o__Pseudomonadales;f__Pseudomonadaceae;g__Pseudomonas;s__Pseudomonas aeruginosa
Pseudomonas_aeruginosa_Jp241_10645	GCF_003976175.1	Pseudomonas database	Aquatic	8469700	65.92	43	6267	6072014	71.691	554454	5	100.00	0.00	d__Bacteria;p__Proteobacteria;c__Gammaproteobacteria;o__Pseudomonadales;f__Pseudomonadaceae;g__Pseudomonas;s__Pseudomonas aeruginosa
Pseudomonas_aeruginosa_Jp245_contigs	GCA_003836545.1	EzBioCloud	Mammalia	8653390	66.00	72	6438	6193310	71.5709	254911	8	100.00	0.00	d__Bacteria;p__Proteobacteria;c__Gammaproteobacteria;o__Pseudomonadales;f__Pseudomonadaceae;g__Pseudomonas;s__Pseudomonas aeruginosa
Pseudomonas_aeruginosa_Jp54_10116	GCF_003836565.1	Pseudomonas database	Aquatic	8663804	65.96	60	6427	6185579	71.3956	331588	6	100.00	0.00	d__Bacteria;p__Proteobacteria;c__Gammaproteobacteria;o__Pseudomonadales;f__Pseudomonadaceae;g__Pseudomonas;s__Pseudomonas aeruginosa
Pseudomonas_aeruginosa_Jp60_10646	GCF_003976185.1	Pseudomonas database	Aquatic	8673997	65.95	56	6438	6196100	71.433	426725	5	100.00	0.00	d__Bacteria;p__Proteobacteria;c__Gammaproteobacteria;o__Pseudomonadales;f__Pseudomonadaceae;g__Pseudomonas;s__Pseudomonas aeruginosa
Pseudomonas_aeruginosa_Jp97_10163	GCF_003837505.1	Pseudomonas database	Aquatic	8256752	66.21	45	6070	5904401	71.51	430117	6	99.32	0.00	d__Bacteria;p__Proteobacteria;c__Gammaproteobacteria;o__Pseudomonadales;f__Pseudomonadaceae;g__Pseudomonas;s__Pseudomonas aeruginosa
Pseudomonas_aeruginosa_JYH10_10051	GCF_003835265.1	Pseudomonas database	Aquatic	8510310	65.90	43	6242	6095896	71.6295	393357	6	100.00	0.00	d__Bacteria;p__Proteobacteria;c__Gammaproteobacteria;o__Pseudomonadales;f__Pseudomonadaceae;g__Pseudomonas;s__Pseudomonas aeruginosa
Pseudomonas_aeruginosa_JYH11_10629	GCF_003975845.1	Pseudomonas database	Aquatic	8499777	65.92	54	6211	6066344	71.3706	368499	6	99.32	0.00	d__Bacteria;p__Proteobacteria;c__Gammaproteobacteria;o__Pseudomonadales;f__Pseudomonadaceae;g__Pseudomonas;s__Pseudomonas aeruginosa
Pseudomonas_aeruginosa_JYH12_10002	GCF_003834285.1	Pseudomonas database	Aquatic	8415625	66.15	46	6226	6030733	71.6611	393820	4	100.00	0.00	d__Bacteria;p__Proteobacteria;c__Gammaproteobacteria;o__Pseudomonadales;f__Pseudomonadaceae;g__Pseudomonas;s__Pseudomonas aeruginosa
Pseudomonas_aeruginosa_JYH13_10630	GCF_003975885.1	Pseudomonas database	Aquatic	8674280	65.94	51	6483	6196280	71.4328	627011	4	99.32	0.68	d__Bacteria;p__Proteobacteria;c__Gammaproteobacteria;o__Pseudomonadales;f__Pseudomonadaceae;g__Pseudomonas;s__Pseudomonas aeruginosa
Pseudomonas_aeruginosa_JYH15_10586	GCF_003974995.1	Pseudomonas database	Aquatic	8428353	66.25	27	6212	6056985	71.8644	757878	4	100.00	0.00	d__Bacteria;p__Proteobacteria;c__Gammaproteobacteria;o__Pseudomonadales;f__Pseudomonadaceae;g__Pseudomonas;s__Pseudomonas aeruginosa
Pseudomonas_aeruginosa_JYH16_10007	GCF_003834385.1	Pseudomonas database	Aquatic	8114850	66.37	62	6035	5807430	71.5655	309133	8	100.00	0.00	d__Bacteria;p__Proteobacteria;c__Gammaproteobacteria;o__Pseudomonadales;f__Pseudomonadaceae;g__Pseudomonas;s__Pseudomonas aeruginosa
Pseudomonas_aeruginosa_JYH17_10628	GCF_003975835.1	Pseudomonas database	Aquatic	8104003	66.18	54	6009	5774237	71.2517	339692	5	100.00	0.00	d__Bacteria;p__Proteobacteria;c__Gammaproteobacteria;o__Pseudomonadales;f__Pseudomonadaceae;g__Pseudomonas;s__Pseudomonas aeruginosa
Pseudomonas_aeruginosa_JYH18_10008	GCF_003834395.1	Pseudomonas database	Aquatic	8658967	65.94	58	6394	6178579	71.3547	341236	7	98.65	0.00	d__Bacteria;p__Proteobacteria;c__Gammaproteobacteria;o__Pseudomonadales;f__Pseudomonadaceae;g__Pseudomonas;s__Pseudomonas aeruginosa
Pseudomonas_aeruginosa_JYH19_10585	GCF_003974985.1	Pseudomonas database	Aquatic	8059125	66.33	40	5896	5786127	71.796	314052	7	100.00	0.00	d__Bacteria;p__Proteobacteria;c__Gammaproteobacteria;o__Pseudomonadales;f__Pseudomonadaceae;g__Pseudomonas;s__Pseudomonas aeruginosa
Pseudomonas_aeruginosa_JYH21_10627	GCF_003975825.1	Pseudomonas database	Aquatic	8101828	66.36	34	5942	5830256	71.9622	426899	5	100.00	0.00	d__Bacteria;p__Proteobacteria;c__Gammaproteobacteria;o__Pseudomonadales;f__Pseudomonadaceae;g__Pseudomonas;s__Pseudomonas aeruginosa
Pseudomonas_aeruginosa_JYH22_9979	GCF_003833825.1	Pseudomonas database	Aquatic	8112867	66.27	50	5949	5820199	71.7403	242555	9	100.00	0.00	d__Bacteria;p__Proteobacteria;c__Gammaproteobacteria;o__Pseudomonadales;f__Pseudomonadaceae;g__Pseudomonas;s__Pseudomonas aeruginosa
Pseudomonas_aeruginosa_JYH23_10582	GCF_003974905.1	Pseudomonas database	Aquatic	8114653	66.27	56	5951	5816753	71.6821	257501	9	100.00	0.00	d__Bacteria;p__Proteobacteria;c__Gammaproteobacteria;o__Pseudomonadales;f__Pseudomonadaceae;g__Pseudomonas;s__Pseudomonas aeruginosa
Pseudomonas_aeruginosa_JYH24_10009	GCF_003834405.1	Pseudomonas database	Aquatic	7951913	66.47	44	5794	5715310	71.8734	559797	4	100.00	0.00	d__Bacteria;p__Proteobacteria;c__Gammaproteobacteria;o__Pseudomonadales;f__Pseudomonadaceae;g__Pseudomonas;s__Pseudomonas aeruginosa
Pseudomonas_aeruginosa_JYH25_10584	GCF_003974945.1	Pseudomonas database	Aquatic	8663491	66.17	75	6485	6197554	71.5365	340243	8	99.32	0.00	d__Bacteria;p__Proteobacteria;c__Gammaproteobacteria;o__Pseudomonadales;f__Pseudomonadaceae;g__Pseudomonas;s__Pseudomonas aeruginosa
Pseudomonas_aeruginosa_JYH26_9996	GCF_003834165.1	Pseudomonas database	Aquatic	8575114	66.15	65	6355	6138289	71.5826	418841	6	100.00	0.00	d__Bacteria;p__Proteobacteria;c__Gammaproteobacteria;o__Pseudomonadales;f__Pseudomonadaceae;g__Pseudomonas;s__Pseudomonas aeruginosa
Pseudomonas_aeruginosa_JYH28_9978	GCF_003833805.1	Pseudomonas database	Aquatic	7807998	66.56	21	5696	5627148	72.069	772391	4	100.00	0.00	d__Bacteria;p__Proteobacteria;c__Gammaproteobacteria;o__Pseudomonadales;f__Pseudomonadaceae;g__Pseudomonas;s__Pseudomonas aeruginosa
Pseudomonas_aeruginosa_JYH29_10583	GCF_003974915.1	Pseudomonas database	Aquatic	8639541	65.96	77	6433	6152818	71.217	228401	8	99.32	0.00	d__Bacteria;p__Proteobacteria;c__Gammaproteobacteria;o__Pseudomonadales;f__Pseudomonadaceae;g__Pseudomonas;s__Pseudomonas aeruginosa
Pseudomonas_aeruginosa_JYH6_10004	GCF_003834325.1	Pseudomonas database	Aquatic	8576082	65.91	43	6289	6148567	71.6944	482008	6	100.00	0.00	d__Bacteria;p__Proteobacteria;c__Gammaproteobacteria;o__Pseudomonadales;f__Pseudomonadaceae;g__Pseudomonas;s__Pseudomonas aeruginosa
Pseudomonas_aeruginosa_JYH7_10589	GCF_003975055.1	Pseudomonas database	Aquatic	8576133	65.91	34	6293	6152104	71.7352	563468	5	100.00	0.00	d__Bacteria;p__Proteobacteria;c__Gammaproteobacteria;o__Pseudomonadales;f__Pseudomonadaceae;g__Pseudomonas;s__Pseudomonas aeruginosa
Pseudomonas_aeruginosa_JYH8_10055	GCF_003835335.1	Pseudomonas database	Aquatic	8050856	66.38	35	5877	5786570	71.8752	469706	5	100.00	0.00	d__Bacteria;p__Proteobacteria;c__Gammaproteobacteria;o__Pseudomonadales;f__Pseudomonadaceae;g__Pseudomonas;s__Pseudomonas aeruginosa
Pseudomonas_aeruginosa_JYH9_10587	GCF_003975005.1	Pseudomonas database	Aquatic	8080278	66.36	37	5944	5798555	71.7618	683844	4	100.00	0.00	d__Bacteria;p__Proteobacteria;c__Gammaproteobacteria;o__Pseudomonadales;f__Pseudomonadaceae;g__Pseudomonas;s__Pseudomonas aeruginosa
Pseudomonas_aeruginosa_K34-7_7082	GCF_003206535.1	Pseudomonas database	Human	8771588	65.89	3	6492	6300690	71.8307	7038012	1	100.00	0.00	d__Bacteria;p__Proteobacteria;c__Gammaproteobacteria;o__Pseudomonadales;f__Pseudomonadaceae;g__Pseudomonas;s__Pseudomonas aeruginosa
Pseudomonas_aeruginosa_Kasamber_5192	GCF_002003595.1	Pseudomonas database	Human	8406180	66.16	241	6164	5953538	70.8233	55679	38	98.65	0.00	d__Bacteria;p__Proteobacteria;c__Gammaproteobacteria;o__Pseudomonadales;f__Pseudomonadaceae;g__Pseudomonas;s__Pseudomonas aeruginosa
Pseudomonas_aeruginosa_KCJK8014_6402	GCF_003053445.1	Pseudomonas database	Mammalia	8062872	66.36	96	5941	5755795	71.3864	216459	11	100.00	0.00	d__Bacteria;p__Proteobacteria;c__Gammaproteobacteria;o__Pseudomonadales;f__Pseudomonadaceae;g__Pseudomonas;s__Pseudomonas aeruginosa
Pseudomonas_aeruginosa_KCJK8015_7165	GCF_003053465.1	Pseudomonas database	Mammalia	8059854	66.35	118	5921	5751796	71.3635	161670	14	100.00	0.00	d__Bacteria;p__Proteobacteria;c__Gammaproteobacteria;o__Pseudomonadales;f__Pseudomonadaceae;g__Pseudomonas;s__Pseudomonas aeruginosa
Pseudomonas_aeruginosa_KCJK8016_5927	GCF_003053485.1	Pseudomonas database	Mammalia	8166529	66.35	198	6004	5783203	70.8159	67824	28	100.00	0.00	d__Bacteria;p__Proteobacteria;c__Gammaproteobacteria;o__Pseudomonadales;f__Pseudomonadaceae;g__Pseudomonas;s__Pseudomonas aeruginosa
Pseudomonas_aeruginosa_KCRI-164A_isolate_RDK04_164A_5790	GCF_900406855.1	Pseudomonas database	Human	7784601	66.56	267	5661	5536954	71.127	62780	31	99.32	0.68	d__Bacteria;p__Proteobacteria;c__Gammaproteobacteria;o__Pseudomonadales;f__Pseudomonadaceae;g__Pseudomonas;s__Pseudomonas aeruginosa
Pseudomonas_aeruginosa_KCRI-214_isolate_R0003_214_6411	GCF_900406875.1	Pseudomonas database	Human	7861005	66.51	108	5735	5638608	71.7288	219159	10	100.00	0.00	d__Bacteria;p__Proteobacteria;c__Gammaproteobacteria;o__Pseudomonadales;f__Pseudomonadaceae;g__Pseudomonas;s__Pseudomonas aeruginosa
Pseudomonas_aeruginosa_KCRI-242_isolate_R0008_242_6868	GCF_900406845.1	Pseudomonas database	Human	8061896	66.40	109	5946	5780391	71.7001	454652	5	100.00	0.00	d__Bacteria;p__Proteobacteria;c__Gammaproteobacteria;o__Pseudomonadales;f__Pseudomonadaceae;g__Pseudomonas;s__Pseudomonas aeruginosa
Pseudomonas_aeruginosa_KCRI-260_isolate_R0004_260_6277	GCF_900406865.1	Pseudomonas database	Human	8368254	65.91	285	6074	5921334	70.7595	143269	16	99.32	0.00	d__Bacteria;p__Proteobacteria;c__Gammaproteobacteria;o__Pseudomonadales;f__Pseudomonadaceae;g__Pseudomonas;s__Pseudomonas aeruginosa
Pseudomonas_aeruginosa_KCRI-309A_isolate_RDK02_309A_7039	GCF_900406885.1	Pseudomonas database	Human	8172382	66.15	153	5946	5842743	71.4938	248525	10	100.00	0.00	d__Bacteria;p__Proteobacteria;c__Gammaproteobacteria;o__Pseudomonadales;f__Pseudomonadaceae;g__Pseudomonas;s__Pseudomonas aeruginosa
Pseudomonas_aeruginosa_KCRI-310A_isolate_R0008_310A_6804	GCF_900406825.1	Pseudomonas database	Human	7877088	66.51	200	5699	5620848	71.3569	170730	11	100.00	0.00	d__Bacteria;p__Proteobacteria;c__Gammaproteobacteria;o__Pseudomonadales;f__Pseudomonadaceae;g__Pseudomonas;s__Pseudomonas aeruginosa
Pseudomonas_aeruginosa_KCRI-379A_isolate_RDK06_379A_5812	GCF_900406945.1	Pseudomonas database	Human	7986942	66.43	87	5816	5749492	71.9861	308426	7	100.00	0.00	d__Bacteria;p__Proteobacteria;c__Gammaproteobacteria;o__Pseudomonadales;f__Pseudomonadaceae;g__Pseudomonas;s__Pseudomonas aeruginosa
Pseudomonas_aeruginosa_KCRI-462_isolate_RDK06_462_6637	GCF_900406955.1	Pseudomonas database	Human	7858055	66.49	101	5761	5640334	71.7777	308640	7	100.00	0.00	d__Bacteria;p__Proteobacteria;c__Gammaproteobacteria;o__Pseudomonadales;f__Pseudomonadaceae;g__Pseudomonas;s__Pseudomonas aeruginosa
Pseudomonas_aeruginosa_KCRI-549_isolate_R0006_549_6506	GCF_900406975.1	Pseudomonas database	Human	8096793	66.32	509	5992	5595219	69.1041	26357	69	99.32	0.00	d__Bacteria;p__Proteobacteria;c__Gammaproteobacteria;o__Pseudomonadales;f__Pseudomonadaceae;g__Pseudomonas;s__Pseudomonas aeruginosa
Pseudomonas_aeruginosa_KCRI-610_isolate_RDK01_610_7336	GCF_900406965.1	Pseudomonas database	Human	8384424	66.15	216	6232	5953604	71.0079	202489	10	100.00	0.00	d__Bacteria;p__Proteobacteria;c__Gammaproteobacteria;o__Pseudomonadales;f__Pseudomonadaceae;g__Pseudomonas;s__Pseudomonas aeruginosa
Pseudomonas_aeruginosa_L10_6318	GCF_002223805.1	Pseudomonas database	Plants	8284929	66.13	2	6018	5959277	71.9291	6661962	1	99.32	0.00	d__Bacteria;p__Proteobacteria;c__Gammaproteobacteria;o__Pseudomonadales;f__Pseudomonadaceae;g__Pseudomonas;s__Pseudomonas aeruginosa
Pseudomonas_aeruginosa_L6-1	2684622643	IMG	Wastewater	8481362	65.96	3	6335	6066898	71.5321	6012170	1	100.00	0.00	d__Bacteria;p__Proteobacteria;c__Gammaproteobacteria;o__Pseudomonadales;f__Pseudomonadaceae;g__Pseudomonas;s__Pseudomonas aeruginosa
Pseudomonas_aeruginosa_LCT-PA102	2545824568	IMG	Human	8402167	66.18	181	6211	5991418	71.308	220004	12	100.00	0.00	d__Bacteria;p__Proteobacteria;c__Gammaproteobacteria;o__Pseudomonadales;f__Pseudomonadaceae;g__Pseudomonas;s__Pseudomonas aeruginosa
Pseudomonas_aeruginosa_LCT-PA220	2554235224	IMG	Human	8402091	66.18	191	6205	5988945	71.2792	206082	12	100.00	0.00	d__Bacteria;p__Proteobacteria;c__Gammaproteobacteria;o__Pseudomonadales;f__Pseudomonadaceae;g__Pseudomonas;s__Pseudomonas aeruginosa
Pseudomonas_aeruginosa_LES_CF_sputum_CF03_contigs_1_a1_2603	GCF_000824405.1	Pseudomonas database	Human	8047882	66.46	61	5941	5762328	71.6006	389187	7	99.32	0.68	d__Bacteria;p__Proteobacteria;c__Gammaproteobacteria;o__Pseudomonadales;f__Pseudomonadaceae;g__Pseudomonas;s__Pseudomonas aeruginosa
Pseudomonas_aeruginosa_LES_CF_sputum_CF03_contigs_10_a1_2580	GCF_000823945.1	Pseudomonas database	Human	8055156	66.46	76	5951	5764560	71.5636	388937	7	100.00	0.00	d__Bacteria;p__Proteobacteria;c__Gammaproteobacteria;o__Pseudomonadales;f__Pseudomonadaceae;g__Pseudomonas;s__Pseudomonas aeruginosa
Pseudomonas_aeruginosa_LES_CF_sputum_CF03_contigs_11_a1_2581	GCF_000823965.1	Pseudomonas database	Human	8081383	66.40	59	5965	5784834	71.5822	389187	7	99.32	0.68	d__Bacteria;p__Proteobacteria;c__Gammaproteobacteria;o__Pseudomonadales;f__Pseudomonadaceae;g__Pseudomonas;s__Pseudomonas aeruginosa
Pseudomonas_aeruginosa_LES_CF_sputum_CF03_contigs_14_a1_2583	GCF_000824005.1	Pseudomonas database	Human	8080516	66.40	64	5964	5780841	71.5405	389091	7	99.32	0.68	d__Bacteria;p__Proteobacteria;c__Gammaproteobacteria;o__Pseudomonadales;f__Pseudomonadaceae;g__Pseudomonas;s__Pseudomonas aeruginosa
Pseudomonas_aeruginosa_LES_CF_sputum_CF03_contigs_15_a1_2608	GCF_000824505.1	Pseudomonas database	Human	8055316	66.46	70	5954	5767425	71.5977	425448	6	100.00	0.00	d__Bacteria;p__Proteobacteria;c__Gammaproteobacteria;o__Pseudomonadales;f__Pseudomonadaceae;g__Pseudomonas;s__Pseudomonas aeruginosa
Pseudomonas_aeruginosa_LES_CF_sputum_CF03_contigs_18_a1_2586	GCF_000824065.1	Pseudomonas database	Human	8052693	66.46	80	5947	5757066	71.4924	389190	7	100.00	0.00	d__Bacteria;p__Proteobacteria;c__Gammaproteobacteria;o__Pseudomonadales;f__Pseudomonadaceae;g__Pseudomonas;s__Pseudomonas aeruginosa
Pseudomonas_aeruginosa_LES_CF_sputum_CF03_contigs_19_a1_2609	GCF_000824525.1	Pseudomonas database	Human	8079405	66.46	69	5974	5781048	71.5529	388700	7	100.00	0.00	d__Bacteria;p__Proteobacteria;c__Gammaproteobacteria;o__Pseudomonadales;f__Pseudomonadaceae;g__Pseudomonas;s__Pseudomonas aeruginosa
Pseudomonas_aeruginosa_LES_CF_sputum_CF03_contigs_2_a1_2604	GCF_000824425.1	Pseudomonas database	Human	8054920	66.46	81	5949	5761116	71.5229	388937	7	100.00	0.00	d__Bacteria;p__Proteobacteria;c__Gammaproteobacteria;o__Pseudomonadales;f__Pseudomonadaceae;g__Pseudomonas;s__Pseudomonas aeruginosa
Pseudomonas_aeruginosa_LES_CF_sputum_CF03_contigs_3_a1_2605	GCF_000824445.1	Pseudomonas database	Human	8054418	66.46	73	5955	5759526	71.5077	388607	7	100.00	0.00	d__Bacteria;p__Proteobacteria;c__Gammaproteobacteria;o__Pseudomonadales;f__Pseudomonadaceae;g__Pseudomonas;s__Pseudomonas aeruginosa
Pseudomonas_aeruginosa_LES_CF_sputum_CF03_contigs_30_a1_2612	GCF_000824585.1	Pseudomonas database	Human	8049811	66.46	62	5949	5764356	71.6086	388529	7	99.32	0.68	d__Bacteria;p__Proteobacteria;c__Gammaproteobacteria;o__Pseudomonadales;f__Pseudomonadaceae;g__Pseudomonas;s__Pseudomonas aeruginosa
Pseudomonas_aeruginosa_LES_CF_sputum_CF03_contigs_31_a1_2595	GCF_000824245.1	Pseudomonas database	Human	8080237	66.40	66	5961	5781027	71.5453	389177	7	99.32	0.68	d__Bacteria;p__Proteobacteria;c__Gammaproteobacteria;o__Pseudomonadales;f__Pseudomonadaceae;g__Pseudomonas;s__Pseudomonas aeruginosa
Pseudomonas_aeruginosa_LES_CF_sputum_CF03_contigs_32_a1_2596	GCF_000824265.1	Pseudomonas database	Human	8048855	66.46	66	5944	5763945	71.612	389147	7	99.32	0.68	d__Bacteria;p__Proteobacteria;c__Gammaproteobacteria;o__Pseudomonadales;f__Pseudomonadaceae;g__Pseudomonas;s__Pseudomonas aeruginosa
Pseudomonas_aeruginosa_LES_CF_sputum_CF03_contigs_36_a1_2599	GCF_000824325.1	Pseudomonas database	Human	8048905	66.46	66	5946	5761935	71.5866	389187	7	99.32	0.68	d__Bacteria;p__Proteobacteria;c__Gammaproteobacteria;o__Pseudomonadales;f__Pseudomonadaceae;g__Pseudomonas;s__Pseudomonas aeruginosa
Pseudomonas_aeruginosa_LES_CF_sputum_CF03_contigs_37_a1_2618	GCF_000824685.1	Pseudomonas database	Human	8050417	66.46	61	5952	5764770	71.6083	388604	7	99.32	0.68	d__Bacteria;p__Proteobacteria;c__Gammaproteobacteria;o__Pseudomonadales;f__Pseudomonadaceae;g__Pseudomonas;s__Pseudomonas aeruginosa
Pseudomonas_aeruginosa_LES_CF_sputum_CF03_contigs_38_a1_2600	GCF_000824345.1	Pseudomonas database	Human	8048801	66.46	61	5945	5762067	71.5891	371722	7	99.32	0.68	d__Bacteria;p__Proteobacteria;c__Gammaproteobacteria;o__Pseudomonadales;f__Pseudomonadaceae;g__Pseudomonas;s__Pseudomonas aeruginosa
Pseudomonas_aeruginosa_LES_CF_sputum_CF03_contigs_39_a1_2601	GCF_000824365.1	Pseudomonas database	Human	8049509	66.46	61	5947	5764251	71.61	389187	7	99.32	0.68	d__Bacteria;p__Proteobacteria;c__Gammaproteobacteria;o__Pseudomonadales;f__Pseudomonadaceae;g__Pseudomonas;s__Pseudomonas aeruginosa
Pseudomonas_aeruginosa_LES_CF_sputum_CF03_contigs_7_a1_2614	GCF_000824625.1	Pseudomonas database	Human	8047496	66.46	67	5942	5762349	71.6042	389021	7	99.32	0.68	d__Bacteria;p__Proteobacteria;c__Gammaproteobacteria;o__Pseudomonadales;f__Pseudomonadaceae;g__Pseudomonas;s__Pseudomonas aeruginosa
Pseudomonas_aeruginosa_LES_CF_sputum_CF03_contigs_8_a1_2578	GCF_000823905.1	Pseudomonas database	Human	8049476	66.46	58	5946	5765163	71.6216	425238	6	99.32	0.68	d__Bacteria;p__Proteobacteria;c__Gammaproteobacteria;o__Pseudomonadales;f__Pseudomonadaceae;g__Pseudomonas;s__Pseudomonas aeruginosa
Pseudomonas_aeruginosa_LES_CF_sputum_CF03_contigs_9_a1_2579	GCF_000823925.1	Pseudomonas database	Human	8054352	66.46	72	5949	5763957	71.5633	425858	6	100.00	0.00	d__Bacteria;p__Proteobacteria;c__Gammaproteobacteria;o__Pseudomonadales;f__Pseudomonadaceae;g__Pseudomonas;s__Pseudomonas aeruginosa
Pseudomonas_aeruginosa_LES431	2558309081	IMG	Human	8167403	66.34	2	5995	5878860	71.9796	6550070	1	100.00	0.00	d__Bacteria;p__Proteobacteria;c__Gammaproteobacteria;o__Pseudomonadales;f__Pseudomonadaceae;g__Pseudomonas;s__Pseudomonas aeruginosa
Pseudomonas_aeruginosa_LESB58_125	GCF_000026645.1	Pseudomonas database	Human	8231077	66.30	2	6048	5924573	71.9781	6601757	1	100.00	0.00	d__Bacteria;p__Proteobacteria;c__Gammaproteobacteria;o__Pseudomonadales;f__Pseudomonadaceae;g__Pseudomonas;s__Pseudomonas aeruginosa
Pseudomonas_aeruginosa_LiA131_2005_10162	GCF_003837485.1	Pseudomonas database	Mammalia	8493270	66.08	50	6205	6086821	71.6664	273262	7	100.00	0.00	d__Bacteria;p__Proteobacteria;c__Gammaproteobacteria;o__Pseudomonadales;f__Pseudomonadaceae;g__Pseudomonas;s__Pseudomonas aeruginosa
Pseudomonas_aeruginosa_LiA133_2003_contigs	GCA_003836525.1	EzBioCloud	Mammalia	7868877	66.37	48	5780	5638908	71.6609	407102	7	99.32	0.00	d__Bacteria;p__Proteobacteria;c__Gammaproteobacteria;o__Pseudomonadales;f__Pseudomonadaceae;g__Pseudomonas;s__Pseudomonas aeruginosa
Pseudomonas_aeruginosa_LiA145_2005_10156	GCF_003837365.1	Pseudomonas database	Aves	7951309	66.30	56	5890	5690684	71.5691	202434	9	100.00	0.00	d__Bacteria;p__Proteobacteria;c__Gammaproteobacteria;o__Pseudomonadales;f__Pseudomonadaceae;g__Pseudomonas;s__Pseudomonas aeruginosa
Pseudomonas_aeruginosa_LiA161_2005_10112	GCF_003836465.1	Pseudomonas database	Mammalia	8072723	66.33	65	5922	5783541	71.643	279847	7	100.00	0.00	d__Bacteria;p__Proteobacteria;c__Gammaproteobacteria;o__Pseudomonadales;f__Pseudomonadaceae;g__Pseudomonas;s__Pseudomonas aeruginosa
Pseudomonas_aeruginosa_LiA179_2006_10111	GCF_003836455.1	Pseudomonas database	Mammalia	7868791	66.51	34	5775	5652228	71.831	387609	6	100.00	0.00	d__Bacteria;p__Proteobacteria;c__Gammaproteobacteria;o__Pseudomonadales;f__Pseudomonadaceae;g__Pseudomonas;s__Pseudomonas aeruginosa
Pseudomonas_aeruginosa_LiA18_2003_10108	GCF_003836405.1	Pseudomonas database	Mammalia	8392220	66.11	43	6231	6007023	71.5785	485339	5	100.00	0.00	d__Bacteria;p__Proteobacteria;c__Gammaproteobacteria;o__Pseudomonadales;f__Pseudomonadaceae;g__Pseudomonas;s__Pseudomonas aeruginosa
Pseudomonas_aeruginosa_LiA50_2005_10154	GCF_003837325.1	Pseudomonas database	Mammalia	8580326	65.89	64	6324	6137251	71.527	252300	8	100.00	0.00	d__Bacteria;p__Proteobacteria;c__Gammaproteobacteria;o__Pseudomonadales;f__Pseudomonadaceae;g__Pseudomonas;s__Pseudomonas aeruginosa
Pseudomonas_aeruginosa_LiA63_2006_10107	GCF_003836385.1	Pseudomonas database	Mammalia	7951519	66.41	48	5825	5700507	71.6908	282699	8	100.00	0.00	d__Bacteria;p__Proteobacteria;c__Gammaproteobacteria;o__Pseudomonadales;f__Pseudomonadaceae;g__Pseudomonas;s__Pseudomonas aeruginosa
Pseudomonas_aeruginosa_LiA91_2004_10160	GCF_003837435.1	Pseudomonas database	Mammalia	8236560	66.17	64	6020	5892895	71.5456	239798	9	100.00	0.00	d__Bacteria;p__Proteobacteria;c__Gammaproteobacteria;o__Pseudomonadales;f__Pseudomonadaceae;g__Pseudomonas;s__Pseudomonas aeruginosa
Pseudomonas_aeruginosa_LiA96_2004_10152	GCF_003837285.1	Pseudomonas database	Human	8236138	66.18	67	6030	5886148	71.4673	255933	9	100.00	0.00	d__Bacteria;p__Proteobacteria;c__Gammaproteobacteria;o__Pseudomonadales;f__Pseudomonadaceae;g__Pseudomonas;s__Pseudomonas aeruginosa
Pseudomonas_aeruginosa_LIM1030_5783	GCF_003186455.1	Pseudomonas database	Human	8769310	66.00	452	6514	6149147	70.1212	71965	30	99.32	0.00	d__Bacteria;p__Proteobacteria;c__Gammaproteobacteria;o__Pseudomonadales;f__Pseudomonadaceae;g__Pseudomonas;s__Pseudomonas aeruginosa
Pseudomonas_aeruginosa_LIM4308_6999	GCF_003204235.1	Pseudomonas database	Human	8416782	66.16	723	6192	5786343	68.7477	23068	87	97.30	2.03	d__Bacteria;p__Proteobacteria;c__Gammaproteobacteria;o__Pseudomonadales;f__Pseudomonadaceae;g__Pseudomonas;s__Pseudomonas aeruginosa
Pseudomonas_aeruginosa_LIM4447_6937	GCF_003186505.1	Pseudomonas database	Human	8458908	66.11	763	6345	5723434	67.6616	15313	129	99.32	0.00	d__Bacteria;p__Proteobacteria;c__Gammaproteobacteria;o__Pseudomonadales;f__Pseudomonadaceae;g__Pseudomonas;s__Pseudomonas aeruginosa
Pseudomonas_aeruginosa_LIM4519_6761	GCF_003204425.1	Pseudomonas database	Human	8371802	66.14	767	6163	5715708	68.2733	22400	85	97.30	1.35	d__Bacteria;p__Proteobacteria;c__Gammaproteobacteria;o__Pseudomonadales;f__Pseudomonadaceae;g__Pseudomonas;s__Pseudomonas aeruginosa
Pseudomonas_aeruginosa_LiP10a_10025	GCF_003834745.1	Pseudomonas database	Human	8083090	66.45	43	5971	5795384	71.6976	459036	6	100.00	0.00	d__Bacteria;p__Proteobacteria;c__Gammaproteobacteria;o__Pseudomonadales;f__Pseudomonadaceae;g__Pseudomonas;s__Pseudomonas aeruginosa
Pseudomonas_aeruginosa_LiP10b_10024	GCF_003834725.1	Pseudomonas database	Human	8081110	66.45	41	5974	5795181	71.7127	409059	6	100.00	0.00	d__Bacteria;p__Proteobacteria;c__Gammaproteobacteria;o__Pseudomonadales;f__Pseudomonadaceae;g__Pseudomonas;s__Pseudomonas aeruginosa
Pseudomonas_aeruginosa_LiP11_10067	GCF_003835575.1	Pseudomonas database	Human	7977181	66.47	44	5904	5715311	71.6457	418758	6	100.00	0.00	d__Bacteria;p__Proteobacteria;c__Gammaproteobacteria;o__Pseudomonadales;f__Pseudomonadaceae;g__Pseudomonas;s__Pseudomonas aeruginosa
Pseudomonas_aeruginosa_LiP12_10064	GCF_003835525.1	Pseudomonas database	Human	8052389	66.49	46	5949	5771228	71.671	409099	6	100.00	0.00	d__Bacteria;p__Proteobacteria;c__Gammaproteobacteria;o__Pseudomonadales;f__Pseudomonadaceae;g__Pseudomonas;s__Pseudomonas aeruginosa
Pseudomonas_aeruginosa_LiP2b_10030	GCF_003834835.1	Pseudomonas database	Human	8085839	66.45	41	5985	5796518	71.6873	414275	6	100.00	0.00	d__Bacteria;p__Proteobacteria;c__Gammaproteobacteria;o__Pseudomonadales;f__Pseudomonadaceae;g__Pseudomonas;s__Pseudomonas aeruginosa
Pseudomonas_aeruginosa_LiP2c_10028	GCF_003834805.1	Pseudomonas database	Human	8081081	66.45	49	5986	5787755	71.621	381586	7	100.00	0.00	d__Bacteria;p__Proteobacteria;c__Gammaproteobacteria;o__Pseudomonadales;f__Pseudomonadaceae;g__Pseudomonas;s__Pseudomonas aeruginosa
Pseudomonas_aeruginosa_LiP3_10034	GCF_003834925.1	Pseudomonas database	Human	8043999	66.38	38	5938	5774374	71.7849	409065	7	100.00	0.00	d__Bacteria;p__Proteobacteria;c__Gammaproteobacteria;o__Pseudomonadales;f__Pseudomonadaceae;g__Pseudomonas;s__Pseudomonas aeruginosa
Pseudomonas_aeruginosa_LiP4_10070	GCF_003835645.1	Pseudomonas database	Human	7795023	66.49	45	5697	5599508	71.8344	460322	5	100.00	0.00	d__Bacteria;p__Proteobacteria;c__Gammaproteobacteria;o__Pseudomonadales;f__Pseudomonadaceae;g__Pseudomonas;s__Pseudomonas aeruginosa
Pseudomonas_aeruginosa_LiP5_10027	GCF_003834785.1	Pseudomonas database	Human	8076194	66.45	45	5965	5791662	71.7128	409098	6	100.00	0.00	d__Bacteria;p__Proteobacteria;c__Gammaproteobacteria;o__Pseudomonadales;f__Pseudomonadaceae;g__Pseudomonas;s__Pseudomonas aeruginosa
Pseudomonas_aeruginosa_LiP6_10069	GCF_003835595.1	Pseudomonas database	Human	8057876	66.42	37	5923	5783529	71.7749	478916	5	100.00	0.00	d__Bacteria;p__Proteobacteria;c__Gammaproteobacteria;o__Pseudomonadales;f__Pseudomonadaceae;g__Pseudomonas;s__Pseudomonas aeruginosa
Pseudomonas_aeruginosa_LiP7_10026	GCF_003834765.1	Pseudomonas database	Human	8119739	66.39	54	5994	5813690	71.5995	389449	7	100.00	0.00	d__Bacteria;p__Proteobacteria;c__Gammaproteobacteria;o__Pseudomonadales;f__Pseudomonadaceae;g__Pseudomonas;s__Pseudomonas aeruginosa
Pseudomonas_aeruginosa_LiP8_10068	GCF_003835585.1	Pseudomonas database	Human	8081388	66.45	43	5977	5782265	71.5504	372205	7	98.65	0.68	d__Bacteria;p__Proteobacteria;c__Gammaproteobacteria;o__Pseudomonadales;f__Pseudomonadaceae;g__Pseudomonas;s__Pseudomonas aeruginosa
Pseudomonas_aeruginosa_LiP9_10031	GCF_003834865.1	Pseudomonas database	Human	8074031	66.45	40	5963	5796122	71.7872	459021	6	100.00	0.00	d__Bacteria;p__Proteobacteria;c__Gammaproteobacteria;o__Pseudomonadales;f__Pseudomonadaceae;g__Pseudomonas;s__Pseudomonas aeruginosa
Pseudomonas_aeruginosa_LMG2107_10106	GCF_003836355.1	Pseudomonas database	Aquatic	7853640	66.52	68	5724	5620484	71.5653	293462	7	100.00	0.00	d__Bacteria;p__Proteobacteria;c__Gammaproteobacteria;o__Pseudomonadales;f__Pseudomonadaceae;g__Pseudomonas;s__Pseudomonas aeruginosa
Pseudomonas_aeruginosa_LV_6231	GCF_003347525.1	Pseudomonas database	Plants	8054157	66.36	73	5926	5753893	71.44	215259	10	100.00	0.00	d__Bacteria;p__Proteobacteria;c__Gammaproteobacteria;o__Pseudomonadales;f__Pseudomonadaceae;g__Pseudomonas;s__Pseudomonas aeruginosa
Pseudomonas_aeruginosa_LW_10696	GCF_004010895.1	Pseudomonas database	Human	8489749	65.97	2	6205	6108314	71.9493	6824837	1	100.00	0.00	d__Bacteria;p__Proteobacteria;c__Gammaproteobacteria;o__Pseudomonadales;f__Pseudomonadaceae;g__Pseudomonas;s__Pseudomonas aeruginosa
Pseudomonas_aeruginosa_Lw1047_10153	GCF_003837305.1	Pseudomonas database	Human	7846934	66.53	41	5777	5630135	71.7495	500101	5	100.00	0.00	d__Bacteria;p__Proteobacteria;c__Gammaproteobacteria;o__Pseudomonadales;f__Pseudomonadaceae;g__Pseudomonas;s__Pseudomonas aeruginosa
Pseudomonas_aeruginosa_M18	2511231183	IMG	Plants	7891593	66.50	2	5759	5684700	72.0349	6327754	1	100.00	0.00	d__Bacteria;p__Proteobacteria;c__Gammaproteobacteria;o__Pseudomonadales;f__Pseudomonadaceae;g__Pseudomonas;s__Pseudomonas aeruginosa
Pseudomonas_aeruginosa_m183_6493	GCF_002794745.1	Pseudomonas database	Plants	7466006	66.82	232	5500	5291314	70.8721	60545	28	100.00	0.00	d__Bacteria;p__Proteobacteria;c__Gammaproteobacteria;o__Pseudomonadales;f__Pseudomonadaceae;g__Pseudomonas;s__Pseudomonas aeruginosa
Pseudomonas_aeruginosa_M26_7294	GCF_002189505.1	Pseudomonas database	Human	7785423	66.45	150	5713	5548415	71.2667	162387	13	99.32	0.00	d__Bacteria;p__Proteobacteria;c__Gammaproteobacteria;o__Pseudomonadales;f__Pseudomonadaceae;g__Pseudomonas;s__Pseudomonas aeruginosa
Pseudomonas_aeruginosa_M53_10726	GCF_004123635.1	Pseudomonas database	Aquatic	8043652	66.46	111	5921	5742292	71.3891	128993	13	100.00	0.00	d__Bacteria;p__Proteobacteria;c__Gammaproteobacteria;o__Pseudomonadales;f__Pseudomonadaceae;g__Pseudomonas;s__Pseudomonas aeruginosa
Pseudomonas_aeruginosa_M54_10720	GCF_004123525.1	Pseudomonas database	Aquatic	8039394	66.45	125	5909	5730769	71.2836	112807	18	100.00	0.00	d__Bacteria;p__Proteobacteria;c__Gammaproteobacteria;o__Pseudomonadales;f__Pseudomonadaceae;g__Pseudomonas;s__Pseudomonas aeruginosa
Pseudomonas_aeruginosa_M55_10719	GCF_004123515.1	Pseudomonas database	Aquatic	8034713	66.44	146	5903	5714941	71.1281	108660	18	100.00	0.00	d__Bacteria;p__Proteobacteria;c__Gammaproteobacteria;o__Pseudomonadales;f__Pseudomonadaceae;g__Pseudomonas;s__Pseudomonas aeruginosa
Pseudomonas_aeruginosa_M55212_6119	GCF_002927235.1	Pseudomonas database	Human	9146913	65.74	11	6779	6555367	71.6675	2188857	2	100.00	0.00	d__Bacteria;p__Proteobacteria;c__Gammaproteobacteria;o__Pseudomonadales;f__Pseudomonadaceae;g__Pseudomonas;s__Pseudomonas aeruginosa
Pseudomonas_aeruginosa_M56_10718	GCF_004123475.1	Pseudomonas database	Aquatic	8040338	66.45	105	5905	5745781	71.4619	128852	14	100.00	0.00	d__Bacteria;p__Proteobacteria;c__Gammaproteobacteria;o__Pseudomonadales;f__Pseudomonadaceae;g__Pseudomonas;s__Pseudomonas aeruginosa
Pseudomonas_aeruginosa_M57_10717	GCF_004123445.1	Pseudomonas database	Aquatic	8034645	66.44	122	5901	5735216	71.3811	119698	17	100.00	0.00	d__Bacteria;p__Proteobacteria;c__Gammaproteobacteria;o__Pseudomonadales;f__Pseudomonadaceae;g__Pseudomonas;s__Pseudomonas aeruginosa
Pseudomonas_aeruginosa_M58_10716	GCF_004123435.1	Pseudomonas database	Aquatic	8046172	66.46	70	5915	5766955	71.6733	172313	11	100.00	0.00	d__Bacteria;p__Proteobacteria;c__Gammaproteobacteria;o__Pseudomonadales;f__Pseudomonadaceae;g__Pseudomonas;s__Pseudomonas aeruginosa
Pseudomonas_aeruginosa_M59_10714	GCF_004123415.1	Pseudomonas database	Aquatic	8039667	66.46	82	5919	5754961	71.5821	155269	14	100.00	0.00	d__Bacteria;p__Proteobacteria;c__Gammaproteobacteria;o__Pseudomonadales;f__Pseudomonadaceae;g__Pseudomonas;s__Pseudomonas aeruginosa
Pseudomonas_aeruginosa_M60_10725	GCF_004123625.1	Pseudomonas database	Aquatic	8034314	66.46	94	5918	5740697	71.4522	138421	14	100.00	0.00	d__Bacteria;p__Proteobacteria;c__Gammaproteobacteria;o__Pseudomonadales;f__Pseudomonadaceae;g__Pseudomonas;s__Pseudomonas aeruginosa
Pseudomonas_aeruginosa_M61_10715	GCF_004123425.1	Pseudomonas database	Aquatic	8026500	66.44	128	5900	5723353	71.3057	114496	17	100.00	0.00	d__Bacteria;p__Proteobacteria;c__Gammaproteobacteria;o__Pseudomonadales;f__Pseudomonadaceae;g__Pseudomonas;s__Pseudomonas aeruginosa
Pseudomonas_aeruginosa_M62_10724	GCF_004123615.1	Pseudomonas database	Aquatic	8018898	66.43	148	5911	5703403	71.1245	89634	20	100.00	0.00	d__Bacteria;p__Proteobacteria;c__Gammaproteobacteria;o__Pseudomonadales;f__Pseudomonadaceae;g__Pseudomonas;s__Pseudomonas aeruginosa
Pseudomonas_aeruginosa_M63_10711	GCF_004123325.1	Pseudomonas database	Aquatic	8121805	66.34	64	5986	5800486	71.4187	235694	9	100.00	0.00	d__Bacteria;p__Proteobacteria;c__Gammaproteobacteria;o__Pseudomonadales;f__Pseudomonadaceae;g__Pseudomonas;s__Pseudomonas aeruginosa
Pseudomonas_aeruginosa_M64_10723	GCF_004123565.1	Pseudomonas database	Aquatic	8080765	66.31	168	5971	5713000	70.6988	75655	25	100.00	0.00	d__Bacteria;p__Proteobacteria;c__Gammaproteobacteria;o__Pseudomonadales;f__Pseudomonadaceae;g__Pseudomonas;s__Pseudomonas aeruginosa
Pseudomonas_aeruginosa_M65_10722	GCF_004123545.1	Pseudomonas database	Aquatic	8109656	66.33	129	5986	5749525	70.8973	115476	17	100.00	0.00	d__Bacteria;p__Proteobacteria;c__Gammaproteobacteria;o__Pseudomonadales;f__Pseudomonadaceae;g__Pseudomonas;s__Pseudomonas aeruginosa
Pseudomonas_aeruginosa_M66_10712	GCF_004123335.1	Pseudomonas database	Aquatic	8124301	66.33	76	5980	5799865	71.3891	183145	12	100.00	0.00	d__Bacteria;p__Proteobacteria;c__Gammaproteobacteria;o__Pseudomonadales;f__Pseudomonadaceae;g__Pseudomonas;s__Pseudomonas aeruginosa
Pseudomonas_aeruginosa_M67_10713	GCF_004123345.1	Pseudomonas database	Aquatic	8121531	66.34	88	5987	5783572	71.2128	172837	12	100.00	0.00	d__Bacteria;p__Proteobacteria;c__Gammaproteobacteria;o__Pseudomonadales;f__Pseudomonadaceae;g__Pseudomonas;s__Pseudomonas aeruginosa
Pseudomonas_aeruginosa_M7	2744054570	IMG	Aquatic	7805277	66.55	56	5724	5595233	71.6853	294686	7	100.00	0.00	d__Bacteria;p__Proteobacteria;c__Gammaproteobacteria;o__Pseudomonadales;f__Pseudomonadaceae;g__Pseudomonas;s__Pseudomonas aeruginosa
Pseudomonas_aeruginosa_M74707_6548	GCF_002927095.1	Pseudomonas database	Human	8021046	66.24	5	5920	5770973	71.9479	4218534	1	100.00	0.00	d__Bacteria;p__Proteobacteria;c__Gammaproteobacteria;o__Pseudomonadales;f__Pseudomonadaceae;g__Pseudomonas;s__Pseudomonas aeruginosa
Pseudomonas_aeruginosa_M8A.1	2571042380	IMG	Aquatic	7899237	66.43	19	5746	5694798	72.093	1061115	3	100.00	0.00	d__Bacteria;p__Proteobacteria;c__Gammaproteobacteria;o__Pseudomonadales;f__Pseudomonadaceae;g__Pseudomonas;s__Pseudomonas aeruginosa
Pseudomonas_aeruginosa_M8A.2	2579778841	IMG	Aquatic	7914341	66.43	24	5769	5685702	71.8405	1013936	3	100.00	0.00	d__Bacteria;p__Proteobacteria;c__Gammaproteobacteria;o__Pseudomonadales;f__Pseudomonadaceae;g__Pseudomonas;s__Pseudomonas aeruginosa
Pseudomonas_aeruginosa_M8A.3	2579778704	IMG	Aquatic	7886093	66.45	20	5741	5668100	71.8746	753209	3	100.00	0.00	d__Bacteria;p__Proteobacteria;c__Gammaproteobacteria;o__Pseudomonadales;f__Pseudomonadaceae;g__Pseudomonas;s__Pseudomonas aeruginosa
Pseudomonas_aeruginosa_M9A.1	2571042222	IMG	Soil	7972890	66.40	28	5820	5725382	71.8106	1162388	3	100.00	0.00	d__Bacteria;p__Proteobacteria;c__Gammaproteobacteria;o__Pseudomonadales;f__Pseudomonadaceae;g__Pseudomonas;s__Pseudomonas aeruginosa
Pseudomonas_aeruginosa_MCF104_10571	GCF_003974685.1	Pseudomonas database	Human	7921595	66.34	65	5767	5663544	71.495	394253	6	100.00	0.00	d__Bacteria;p__Proteobacteria;c__Gammaproteobacteria;o__Pseudomonadales;f__Pseudomonadaceae;g__Pseudomonas;s__Pseudomonas aeruginosa
Pseudomonas_aeruginosa_MCF134_10572	GCF_003974695.1	Pseudomonas database	Human	7931418	66.46	24	5804	5708538	71.9737	771128	4	100.00	0.00	d__Bacteria;p__Proteobacteria;c__Gammaproteobacteria;o__Pseudomonadales;f__Pseudomonadaceae;g__Pseudomonas;s__Pseudomonas aeruginosa
Pseudomonas_aeruginosa_MCF149_10578	GCF_003974825.1	Pseudomonas database	Human	8382666	65.96	63	6130	5992221	71.4835	329843	7	100.00	0.00	d__Bacteria;p__Proteobacteria;c__Gammaproteobacteria;o__Pseudomonadales;f__Pseudomonadaceae;g__Pseudomonas;s__Pseudomonas aeruginosa
Pseudomonas_aeruginosa_MCF178_10579	GCF_003974845.1	Pseudomonas database	Human	8055154	66.38	34	5877	5779527	71.7494	477720	5	100.00	0.00	d__Bacteria;p__Proteobacteria;c__Gammaproteobacteria;o__Pseudomonadales;f__Pseudomonadaceae;g__Pseudomonas;s__Pseudomonas aeruginosa
Pseudomonas_aeruginosa_MED02_11123	GCF_005863485.1	Pseudomonas database	Others	9017184	65.66	251	6720	6364999	70.5874	103759	23	99.32	0.00	d__Bacteria;p__Proteobacteria;c__Gammaproteobacteria;o__Pseudomonadales;f__Pseudomonadaceae;g__Pseudomonas;s__Pseudomonas aeruginosa
Pseudomonas_aeruginosa_MED11_11136	GCF_005863765.1	Pseudomonas database	Human	9022782	65.65	106	6733	6430671	71.2715	226437	12	100.00	0.00	d__Bacteria;p__Proteobacteria;c__Gammaproteobacteria;o__Pseudomonadales;f__Pseudomonadaceae;g__Pseudomonas;s__Pseudomonas aeruginosa
Pseudomonas_aeruginosa_MED12_11135	GCF_005863735.1	Pseudomonas database	Others	9024620	65.65	203	6738	6398181	70.897	116448	22	100.00	0.00	d__Bacteria;p__Proteobacteria;c__Gammaproteobacteria;o__Pseudomonadales;f__Pseudomonadaceae;g__Pseudomonas;s__Pseudomonas aeruginosa
Pseudomonas_aeruginosa_MED13_11133	GCF_005863695.1	Pseudomonas database	Human	9027978	65.65	216	6738	6394998	70.8353	121644	22	99.32	0.00	d__Bacteria;p__Proteobacteria;c__Gammaproteobacteria;o__Pseudomonadales;f__Pseudomonadaceae;g__Pseudomonas;s__Pseudomonas aeruginosa
Pseudomonas_aeruginosa_MED14_11134	GCF_005863725.1	Pseudomonas database	Human	8978057	65.72	226	6698	6352399	70.7547	122821	18	99.32	0.68	d__Bacteria;p__Proteobacteria;c__Gammaproteobacteria;o__Pseudomonadales;f__Pseudomonadaceae;g__Pseudomonas;s__Pseudomonas aeruginosa
Pseudomonas_aeruginosa_MED15_11137	GCF_005863785.1	Pseudomonas database	Human	8964645	65.72	211	6649	6359097	70.9353	122070	19	100.00	0.00	d__Bacteria;p__Proteobacteria;c__Gammaproteobacteria;o__Pseudomonadales;f__Pseudomonadaceae;g__Pseudomonas;s__Pseudomonas aeruginosa
Pseudomonas_aeruginosa_MED16_11138	GCF_005863795.1	Pseudomonas database	Human	9023558	65.64	109	6736	6429563	71.2531	213006	12	100.00	0.00	d__Bacteria;p__Proteobacteria;c__Gammaproteobacteria;o__Pseudomonadales;f__Pseudomonadaceae;g__Pseudomonas;s__Pseudomonas aeruginosa
Pseudomonas_aeruginosa_MED17_11140	GCF_005863835.1	Pseudomonas database	Human	9026137	65.64	99	6739	6435717	71.3009	168200	13	100.00	0.00	d__Bacteria;p__Proteobacteria;c__Gammaproteobacteria;o__Pseudomonadales;f__Pseudomonadaceae;g__Pseudomonas;s__Pseudomonas aeruginosa
Pseudomonas_aeruginosa_MED18_11139	GCF_005863805.1	Pseudomonas database	Human	9015362	65.66	110	6732	6427665	71.2968	170947	14	100.00	0.00	d__Bacteria;p__Proteobacteria;c__Gammaproteobacteria;o__Pseudomonadales;f__Pseudomonadaceae;g__Pseudomonas;s__Pseudomonas aeruginosa
Pseudomonas_aeruginosa_MED19_11141	GCF_005863855.1	Pseudomonas database	Human	9044410	65.66	261	6730	6386352	70.611	98576	21	100.00	0.00	d__Bacteria;p__Proteobacteria;c__Gammaproteobacteria;o__Pseudomonadales;f__Pseudomonadaceae;g__Pseudomonas;s__Pseudomonas aeruginosa
Pseudomonas_aeruginosa_MED20_11143	GCF_005863895.1	Pseudomonas database	Human	9031758	65.67	223	6733	6399121	70.8513	121670	20	100.00	0.00	d__Bacteria;p__Proteobacteria;c__Gammaproteobacteria;o__Pseudomonadales;f__Pseudomonadaceae;g__Pseudomonas;s__Pseudomonas aeruginosa
Pseudomonas_aeruginosa_MED21_11142	GCF_005863885.1	Pseudomonas database	Human	9023345	65.64	107	6740	6424610	71.1999	188624	12	100.00	0.00	d__Bacteria;p__Proteobacteria;c__Gammaproteobacteria;o__Pseudomonadales;f__Pseudomonadaceae;g__Pseudomonas;s__Pseudomonas aeruginosa
Pseudomonas_aeruginosa_MED24_11145	GCF_005863945.1	Pseudomonas database	Others	9036290	65.64	239	6730	6381240	70.6179	126586	20	100.00	0.00	d__Bacteria;p__Proteobacteria;c__Gammaproteobacteria;o__Pseudomonadales;f__Pseudomonadaceae;g__Pseudomonas;s__Pseudomonas aeruginosa
Pseudomonas_aeruginosa_MED26	GCF_005863995.1	Pseudomonas database	Others	9036322	65.66	230	6722	6392059	70.7374	126591	20	100.00	0.00	d__Bacteria;p__Proteobacteria;c__Gammaproteobacteria;o__Pseudomonadales;f__Pseudomonadaceae;g__Pseudomonas;s__Pseudomonas aeruginosa
Pseudomonas_aeruginosa_Mex2_10130	GCF_003836835.1	Pseudomonas database	Aquatic	7914732	66.53	54	5779	5675240	71.7048	348656	6	100.00	0.00	d__Bacteria;p__Proteobacteria;c__Gammaproteobacteria;o__Pseudomonadales;f__Pseudomonadaceae;g__Pseudomonas;s__Pseudomonas aeruginosa
Pseudomonas_aeruginosa_MH19_2858	GCF_001051345.1	Pseudomonas database	Human	8880846	65.86	33	6662	6342413	71.4168	697135	5	98.65	0.68	d__Bacteria;p__Proteobacteria;c__Gammaproteobacteria;o__Pseudomonadales;f__Pseudomonadaceae;g__Pseudomonas;s__Pseudomonas aeruginosa
Pseudomonas_aeruginosa_MH27	2609459975	IMG	Human	8902820	65.87	32	6601	6390044	71.7755	502923	6	99.32	0.00	d__Bacteria;p__Proteobacteria;c__Gammaproteobacteria;o__Pseudomonadales;f__Pseudomonadaceae;g__Pseudomonas;s__Pseudomonas aeruginosa
Pseudomonas_aeruginosa_Mi162_10303	GCF_003841045.1	Pseudomonas database	Human	8863463	65.79	62	6587	6310858	71.2008	266686	8	100.00	0.00	d__Bacteria;p__Proteobacteria;c__Gammaproteobacteria;o__Pseudomonadales;f__Pseudomonadaceae;g__Pseudomonas;s__Pseudomonas aeruginosa
Pseudomonas_aeruginosa_MMK2018_11103	GCF_004685005.1	Pseudomonas database	Human	8721092	65.96	109	6473	6243269	71.5882	207191	12	100.00	0.00	d__Bacteria;p__Proteobacteria;c__Gammaproteobacteria;o__Pseudomonadales;f__Pseudomonadaceae;g__Pseudomonas;s__Pseudomonas aeruginosa
Pseudomonas_aeruginosa_MRSN11278_10515	GCF_003969955.1	Pseudomonas database	Human	8574216	66.05	213	6338	6112339	71.2874	81032	26	99.32	0.00	d__Bacteria;p__Proteobacteria;c__Gammaproteobacteria;o__Pseudomonadales;f__Pseudomonadaceae;g__Pseudomonas;s__Pseudomonas aeruginosa
Pseudomonas_aeruginosa_MRSN11281_10516	GCF_003969965.1	Pseudomonas database	Human	7875887	66.49	49	5771	5653641	71.7842	427829	5	100.00	0.00	d__Bacteria;p__Proteobacteria;c__Gammaproteobacteria;o__Pseudomonadales;f__Pseudomonadaceae;g__Pseudomonas;s__Pseudomonas aeruginosa
Pseudomonas_aeruginosa_MRSN11285_10520	GCF_003970055.1	Pseudomonas database	Human	8277980	66.16	79	6102	5923150	71.5531	314280	8	100.00	0.00	d__Bacteria;p__Proteobacteria;c__Gammaproteobacteria;o__Pseudomonadales;f__Pseudomonadaceae;g__Pseudomonas;s__Pseudomonas aeruginosa
Pseudomonas_aeruginosa_MRSN11286_10523	GCF_003970625.1	Pseudomonas database	Human	8347640	65.92	225	6162	5933658	71.0819	70277	28	100.00	0.00	d__Bacteria;p__Proteobacteria;c__Gammaproteobacteria;o__Pseudomonadales;f__Pseudomonadaceae;g__Pseudomonas;s__Pseudomonas aeruginosa
Pseudomonas_aeruginosa_MRSN11536_10522	GCF_003970615.1	Pseudomonas database	Human	8624034	65.92	218	6381	6130046	71.081	89392	25	100.00	0.00	d__Bacteria;p__Proteobacteria;c__Gammaproteobacteria;o__Pseudomonadales;f__Pseudomonadaceae;g__Pseudomonas;s__Pseudomonas aeruginosa
Pseudomonas_aeruginosa_MRSN1344_10518	GCF_003969985.1	Pseudomonas database	Human	7759178	66.50	214	5662	5523842	71.1911	78515	26	99.32	0.00	d__Bacteria;p__Proteobacteria;c__Gammaproteobacteria;o__Pseudomonadales;f__Pseudomonadaceae;g__Pseudomonas;s__Pseudomonas aeruginosa
Pseudomonas_aeruginosa_MRSN13488_10517	GCF_003969975.1	Pseudomonas database	Human	7361573	66.50	39	5362	5310753	72.1416	466471	4	100.00	0.00	d__Bacteria;p__Proteobacteria;c__Gammaproteobacteria;o__Pseudomonadales;f__Pseudomonadaceae;g__Pseudomonas;s__Pseudomonas aeruginosa
Pseudomonas_aeruginosa_MRSN1356_10509	GCF_003969825.1	Pseudomonas database	Human	8149640	66.21	225	5951	5799821	71.1666	71060	29	99.32	0.00	d__Bacteria;p__Proteobacteria;c__Gammaproteobacteria;o__Pseudomonadales;f__Pseudomonadaceae;g__Pseudomonas;s__Pseudomonas aeruginosa
Pseudomonas_aeruginosa_MRSN1380_10507	GCF_003969785.1	Pseudomonas database	Human	7901803	66.49	66	5813	5649138	71.4918	333414	6	100.00	0.00	d__Bacteria;p__Proteobacteria;c__Gammaproteobacteria;o__Pseudomonadales;f__Pseudomonadaceae;g__Pseudomonas;s__Pseudomonas aeruginosa
Pseudomonas_aeruginosa_MRSN1601_10489	GCF_003969415.1	Pseudomonas database	Human	7977185	66.29	212	5841	5645924	70.7759	76857	26	100.00	0.00	d__Bacteria;p__Proteobacteria;c__Gammaproteobacteria;o__Pseudomonadales;f__Pseudomonadaceae;g__Pseudomonas;s__Pseudomonas aeruginosa
Pseudomonas_aeruginosa_MRSN1612_10504	GCF_003969725.1	Pseudomonas database	Human	8100090	66.24	89	5946	5793212	71.5203	429269	6	100.00	0.00	d__Bacteria;p__Proteobacteria;c__Gammaproteobacteria;o__Pseudomonadales;f__Pseudomonadaceae;g__Pseudomonas;s__Pseudomonas aeruginosa
Pseudomonas_aeruginosa_MRSN1613_10487	GCF_003969395.1	Pseudomonas database	Human	7812753	66.51	48	5693	5618584	71.9155	640705	4	100.00	0.00	d__Bacteria;p__Proteobacteria;c__Gammaproteobacteria;o__Pseudomonadales;f__Pseudomonadaceae;g__Pseudomonas;s__Pseudomonas aeruginosa
Pseudomonas_aeruginosa_MRSN1617_10488	GCF_003969405.1	Pseudomonas database	Human	8442088	66.20	172	6267	6037202	71.5131	90286	25	100.00	0.00	d__Bacteria;p__Proteobacteria;c__Gammaproteobacteria;o__Pseudomonadales;f__Pseudomonadaceae;g__Pseudomonas;s__Pseudomonas aeruginosa
Pseudomonas_aeruginosa_MRSN16344_10503	GCF_003969715.1	Pseudomonas database	Human	7871168	66.46	221	5771	5594778	71.0794	73922	27	99.32	0.00	d__Bacteria;p__Proteobacteria;c__Gammaproteobacteria;o__Pseudomonadales;f__Pseudomonadaceae;g__Pseudomonas;s__Pseudomonas aeruginosa
Pseudomonas_aeruginosa_MRSN17849_10480	GCF_003969255.1	Pseudomonas database	Human	8391684	66.13	166	6241	5994568	71.4346	96559	21	100.00	0.00	d__Bacteria;p__Proteobacteria;c__Gammaproteobacteria;o__Pseudomonadales;f__Pseudomonadaceae;g__Pseudomonas;s__Pseudomonas aeruginosa
Pseudomonas_aeruginosa_MRSN18560_10693	GCF_003978035.1	Pseudomonas database	Human	7810088	66.51	39	5725	5624542	72.0164	498224	5	100.00	0.00	d__Bacteria;p__Proteobacteria;c__Gammaproteobacteria;o__Pseudomonadales;f__Pseudomonadaceae;g__Pseudomonas;s__Pseudomonas aeruginosa
Pseudomonas_aeruginosa_MRSN18562_10501	GCF_003969655.1	Pseudomonas database	Human	8083684	66.37	91	5930	5797767	71.7218	251324	9	100.00	0.00	d__Bacteria;p__Proteobacteria;c__Gammaproteobacteria;o__Pseudomonadales;f__Pseudomonadaceae;g__Pseudomonas;s__Pseudomonas aeruginosa
Pseudomonas_aeruginosa_MRSN18754_10463	GCF_003968625.1	Pseudomonas database	Human	7811088	66.55	125	5707	5591649	71.586	167096	13	99.32	0.00	d__Bacteria;p__Proteobacteria;c__Gammaproteobacteria;o__Pseudomonadales;f__Pseudomonadaceae;g__Pseudomonas;s__Pseudomonas aeruginosa
Pseudomonas_aeruginosa_MRSN18803_10691	GCF_003977965.1	Pseudomonas database	Human	7720206	66.51	145	5681	5516051	71.4495	115414	18	100.00	0.00	d__Bacteria;p__Proteobacteria;c__Gammaproteobacteria;o__Pseudomonadales;f__Pseudomonadaceae;g__Pseudomonas;s__Pseudomonas aeruginosa
Pseudomonas_aeruginosa_MRSN18855_10689	GCF_003977945.1	Pseudomonas database	Human	7840205	66.50	193	5738	5595761	71.3726	76195	24	100.00	0.00	d__Bacteria;p__Proteobacteria;c__Gammaproteobacteria;o__Pseudomonadales;f__Pseudomonadaceae;g__Pseudomonas;s__Pseudomonas aeruginosa
Pseudomonas_aeruginosa_MRSN18970_10481	GCF_003969265.1	Pseudomonas database	Human	7928459	66.52	121	5789	5688873	71.7526	149418	15	100.00	0.00	d__Bacteria;p__Proteobacteria;c__Gammaproteobacteria;o__Pseudomonadales;f__Pseudomonadaceae;g__Pseudomonas;s__Pseudomonas aeruginosa
Pseudomonas_aeruginosa_MRSN18971_2086	GCF_000710625.1	Pseudomonas database	Human	7953266	66.51	19	5797	5734013	72.0963	771336	4	100.00	0.00	d__Bacteria;p__Proteobacteria;c__Gammaproteobacteria;o__Pseudomonadales;f__Pseudomonadaceae;g__Pseudomonas;s__Pseudomonas aeruginosa
Pseudomonas_aeruginosa_MRSN1899_10478	GCF_003969195.1	Pseudomonas database	Human	8186380	66.22	70	6045	5875259	71.7687	377739	7	100.00	0.00	d__Bacteria;p__Proteobacteria;c__Gammaproteobacteria;o__Pseudomonadales;f__Pseudomonadaceae;g__Pseudomonas;s__Pseudomonas aeruginosa
Pseudomonas_aeruginosa_MRSN1902_10479	GCF_003969225.1	Pseudomonas database	Human	7898181	66.46	68	5783	5653369	71.5781	364598	7	99.32	0.68	d__Bacteria;p__Proteobacteria;c__Gammaproteobacteria;o__Pseudomonadales;f__Pseudomonadaceae;g__Pseudomonas;s__Pseudomonas aeruginosa
Pseudomonas_aeruginosa_MRSN1906_10476	GCF_003969165.1	Pseudomonas database	Human	8763701	65.78	97	6482	6244615	71.2555	329246	8	100.00	0.00	d__Bacteria;p__Proteobacteria;c__Gammaproteobacteria;o__Pseudomonadales;f__Pseudomonadaceae;g__Pseudomonas;s__Pseudomonas aeruginosa
Pseudomonas_aeruginosa_MRSN1925_10499	GCF_003969635.1	Pseudomonas database	Human	8864334	65.83	142	6553	6316336	71.2556	182080	12	100.00	0.00	d__Bacteria;p__Proteobacteria;c__Gammaproteobacteria;o__Pseudomonadales;f__Pseudomonadaceae;g__Pseudomonas;s__Pseudomonas aeruginosa
Pseudomonas_aeruginosa_MRSN1938_10477	GCF_003969175.1	Pseudomonas database	Human	8771086	66.13	318	6489	6207139	70.7682	84528	25	100.00	0.00	d__Bacteria;p__Proteobacteria;c__Gammaproteobacteria;o__Pseudomonadales;f__Pseudomonadaceae;g__Pseudomonas;s__Pseudomonas aeruginosa
Pseudomonas_aeruginosa_MRSN1948_10475	GCF_003969155.1	Pseudomonas database	Human	8313452	66.20	261	6138	5896616	70.9286	82219	27	99.32	0.00	d__Bacteria;p__Proteobacteria;c__Gammaproteobacteria;o__Pseudomonadales;f__Pseudomonadaceae;g__Pseudomonas;s__Pseudomonas aeruginosa
Pseudomonas_aeruginosa_MRSN25762_10469	GCF_003969035.1	Pseudomonas database	Human	8514263	66.22	73	6293	6106130	71.7165	428272	6	100.00	0.00	d__Bacteria;p__Proteobacteria;c__Gammaproteobacteria;o__Pseudomonadales;f__Pseudomonadaceae;g__Pseudomonas;s__Pseudomonas aeruginosa
Pseudomonas_aeruginosa_MRSN26263_10498	GCF_003969615.1	Pseudomonas database	Human	8012994	66.33	150	5910	5703778	71.1816	125440	15	99.32	0.00	d__Bacteria;p__Proteobacteria;c__Gammaproteobacteria;o__Pseudomonadales;f__Pseudomonadaceae;g__Pseudomonas;s__Pseudomonas aeruginosa
Pseudomonas_aeruginosa_MRSN29192_10468	GCF_003968985.1	Pseudomonas database	Human	7937859	66.44	53	5813	5690662	71.6901	481330	5	100.00	0.00	d__Bacteria;p__Proteobacteria;c__Gammaproteobacteria;o__Pseudomonadales;f__Pseudomonadaceae;g__Pseudomonas;s__Pseudomonas aeruginosa
Pseudomonas_aeruginosa_MRSN30858_10497	GCF_003969575.1	Pseudomonas database	Human	7943234	66.43	187	5817	5655898	71.204	88859	25	100.00	0.00	d__Bacteria;p__Proteobacteria;c__Gammaproteobacteria;o__Pseudomonadales;f__Pseudomonadaceae;g__Pseudomonas;s__Pseudomonas aeruginosa
Pseudomonas_aeruginosa_MRSN436311_10464	GCF_003968895.1	Pseudomonas database	Human	8045551	66.42	53	5854	5783784	71.888	426480	6	100.00	0.00	d__Bacteria;p__Proteobacteria;c__Gammaproteobacteria;o__Pseudomonadales;f__Pseudomonadaceae;g__Pseudomonas;s__Pseudomonas aeruginosa
Pseudomonas_aeruginosa_MRSN443463_10450	GCF_003968325.1	Pseudomonas database	Human	7963548	66.44	133	5869	5711986	71.7266	104068	15	99.32	0.00	d__Bacteria;p__Proteobacteria;c__Gammaproteobacteria;o__Pseudomonadales;f__Pseudomonadaceae;g__Pseudomonas;s__Pseudomonas aeruginosa
Pseudomonas_aeruginosa_MRSN4841_10448	GCF_003968305.1	Pseudomonas database	Human	8056881	66.25	125	5897	5760344	71.496	226413	10	100.00	0.00	d__Bacteria;p__Proteobacteria;c__Gammaproteobacteria;o__Pseudomonadales;f__Pseudomonadaceae;g__Pseudomonas;s__Pseudomonas aeruginosa
Pseudomonas_aeruginosa_MRSN5498_10449	GCF_003968315.1	Pseudomonas database	Human	8488859	66.00	96	6281	6064793	71.4441	293674	8	100.00	0.00	d__Bacteria;p__Proteobacteria;c__Gammaproteobacteria;o__Pseudomonadales;f__Pseudomonadaceae;g__Pseudomonas;s__Pseudomonas aeruginosa
Pseudomonas_aeruginosa_MRSN5508_10459	GCF_003968535.1	Pseudomonas database	Human	8023153	66.36	224	5924	5713663	71.2147	68381	27	99.32	0.00	d__Bacteria;p__Proteobacteria;c__Gammaproteobacteria;o__Pseudomonadales;f__Pseudomonadaceae;g__Pseudomonas;s__Pseudomonas aeruginosa
Pseudomonas_aeruginosa_MRSN6241_10441	GCF_003968155.1	Pseudomonas database	Human	8894177	65.63	136	6608	6320357	71.0617	225150	10	99.32	0.00	d__Bacteria;p__Proteobacteria;c__Gammaproteobacteria;o__Pseudomonadales;f__Pseudomonadaceae;g__Pseudomonas;s__Pseudomonas aeruginosa_A
Pseudomonas_aeruginosa_MRSN6678_10442	GCF_003968165.1	Pseudomonas database	Human	8440045	66.12	128	6230	6038849	71.55	254942	9	99.32	0.00	d__Bacteria;p__Proteobacteria;c__Gammaproteobacteria;o__Pseudomonadales;f__Pseudomonadaceae;g__Pseudomonas;s__Pseudomonas aeruginosa
Pseudomonas_aeruginosa_MRSN6695_10440	GCF_003968135.1	Pseudomonas database	Human	7771121	66.58	56	5689	5587557	71.9016	349927	7	100.00	0.00	d__Bacteria;p__Proteobacteria;c__Gammaproteobacteria;o__Pseudomonadales;f__Pseudomonadaceae;g__Pseudomonas;s__Pseudomonas aeruginosa
Pseudomonas_aeruginosa_MRSN6739_10458	GCF_003968525.1	Pseudomonas database	Human	7844574	66.48	68	5731	5636787	71.8559	349848	6	100.00	0.00	d__Bacteria;p__Proteobacteria;c__Gammaproteobacteria;o__Pseudomonadales;f__Pseudomonadaceae;g__Pseudomonas;s__Pseudomonas aeruginosa
Pseudomonas_aeruginosa_MRSN9873_10454	GCF_003968425.1	Pseudomonas database	Human	8879327	65.49	193	6598	6290894	70.8488	127544	17	100.00	0.00	d__Bacteria;p__Proteobacteria;c__Gammaproteobacteria;o__Pseudomonadales;f__Pseudomonadaceae;g__Pseudomonas;s__Pseudomonas aeruginosa
Pseudomonas_aeruginosa_MRSN994_10435	GCF_003968035.1	Pseudomonas database	Human	8383325	66.12	58	6207	6006628	71.6497	427707	6	100.00	0.00	d__Bacteria;p__Proteobacteria;c__Gammaproteobacteria;o__Pseudomonadales;f__Pseudomonadaceae;g__Pseudomonas;s__Pseudomonas aeruginosa
Pseudomonas_aeruginosa_MSB2949_10093	GCF_003836085.1	Pseudomonas database	Human	7854352	66.44	38	5755	5620094	71.5539	426991	6	100.00	0.00	d__Bacteria;p__Proteobacteria;c__Gammaproteobacteria;o__Pseudomonadales;f__Pseudomonadaceae;g__Pseudomonas;s__Pseudomonas aeruginosa
Pseudomonas_aeruginosa_MSB3405_10091	GCF_003836065.1	Pseudomonas database	Human	7839339	66.46	42	5742	5615116	71.6274	431859	6	100.00	0.00	d__Bacteria;p__Proteobacteria;c__Gammaproteobacteria;o__Pseudomonadales;f__Pseudomonadaceae;g__Pseudomonas;s__Pseudomonas aeruginosa
Pseudomonas_aeruginosa_N002	2545824567	IMG	Soil	7545497	66.83	236	5496	5369578	71.1627	63467	30	99.32	0.00	d__Bacteria;p__Proteobacteria;c__Gammaproteobacteria;o__Pseudomonadales;f__Pseudomonadaceae;g__Pseudomonas;s__Pseudomonas aeruginosa
Pseudomonas_aeruginosa_NA04_7242	GCF_002204155.1	Pseudomonas database	Nematoda	7935051	66.49	53	5805	5691912	71.7313	757654	4	100.00	0.00	d__Bacteria;p__Proteobacteria;c__Gammaproteobacteria;o__Pseudomonadales;f__Pseudomonadaceae;g__Pseudomonas;s__Pseudomonas aeruginosa
Pseudomonas_aeruginosa_NCGM1984_2619	GCF_000829255.1	Pseudomonas database	Human	8541854	65.96	2	6341	6138767	71.8669	6850954	1	99.32	0.00	d__Bacteria;p__Proteobacteria;c__Gammaproteobacteria;o__Pseudomonadales;f__Pseudomonadaceae;g__Pseudomonas;s__Pseudomonas aeruginosa
Pseudomonas_aeruginosa_NCMG1179	2548876758	IMG	Human	8378887	66.03	291	6148	5874562	70.1115	54964	34	100.00	0.00	d__Bacteria;p__Proteobacteria;c__Gammaproteobacteria;o__Pseudomonadales;f__Pseudomonadaceae;g__Pseudomonas;s__Pseudomonas aeruginosa
Pseudomonas_aeruginosa_NCTC10782_5991	GCF_900455355.1	Pseudomonas database	Human	7917522	66.00	6	5861	5688451	71.8464	3747786	1	98.65	0.00	d__Bacteria;p__Proteobacteria;c__Gammaproteobacteria;o__Pseudomonadales;f__Pseudomonadaceae;g__Pseudomonas;s__Pseudomonas aeruginosa
Pseudomonas_aeruginosa_NCTC12903_11167	GCF_900636755.1	Pseudomonas database	Human	8516483	66.09	2	6285	6136328	72.0524	6839985	1	100.00	0.00	d__Bacteria;p__Proteobacteria;c__Gammaproteobacteria;o__Pseudomonadales;f__Pseudomonadaceae;g__Pseudomonas;s__Pseudomonas aeruginosa
Pseudomonas_aeruginosa_NCTC13715_11168	GCF_900636975.1	Pseudomonas database	Human	8420609	66.12	2	6164	6058120	71.944	6765311	1	99.32	0.00	d__Bacteria;p__Proteobacteria;c__Gammaproteobacteria;o__Pseudomonadales;f__Pseudomonadaceae;g__Pseudomonas;s__Pseudomonas aeruginosa
Pseudomonas_aeruginosa_NCTC6750_6271	GCF_900461635.1	Pseudomonas database	Human	7849402	66.45	3	5737	5652628	72.0135	5691452	1	100.00	0.00	d__Bacteria;p__Proteobacteria;c__Gammaproteobacteria;o__Pseudomonadales;f__Pseudomonadaceae;g__Pseudomonas;s__Pseudomonas aeruginosa
Pseudomonas_aeruginosa_NFHH01	2606217733	IMG	Plants	7920989	66.49	33	5788	5702411	71.9911	509777	5	100.00	0.00	d__Bacteria;p__Proteobacteria;c__Gammaproteobacteria;o__Pseudomonadales;f__Pseudomonadaceae;g__Pseudomonas;s__Pseudomonas aeruginosa
Pseudomonas_aeruginosa_nmrcch-6-2018_5871	GCF_003340635.1	Pseudomonas database	Human	8214151	66.25	88	6048	5875225	71.5257	195834	12	99.32	0.00	d__Bacteria;p__Proteobacteria;c__Gammaproteobacteria;o__Pseudomonadales;f__Pseudomonadaceae;g__Pseudomonas;s__Pseudomonas aeruginosa
Pseudomonas_aeruginosa_NN5_10560	GCF_003974455.1	Pseudomonas database	Human	7935748	66.42	43	5805	5691547	71.7204	408603	6	100.00	0.00	d__Bacteria;p__Proteobacteria;c__Gammaproteobacteria;o__Pseudomonadales;f__Pseudomonadaceae;g__Pseudomonas;s__Pseudomonas aeruginosa
Pseudomonas_aeruginosa_NUBRI-P_11108	GCF_004790695.1	Pseudomonas database	Human	8037923	66.34	100	5925	5744723	71.4702	223114	8	100.00	0.00	d__Bacteria;p__Proteobacteria;c__Gammaproteobacteria;o__Pseudomonadales;f__Pseudomonadaceae;g__Pseudomonas;s__Pseudomonas aeruginosa
Pseudomonas_aeruginosa_Ocean-100_5904	GCF_002263645.1	Pseudomonas database	Aquatic	8258768	66.23	47	6061	5902470	71.4691	504086	5	99.32	0.00	d__Bacteria;p__Proteobacteria;c__Gammaproteobacteria;o__Pseudomonadales;f__Pseudomonadaceae;g__Pseudomonas;s__Pseudomonas aeruginosa
Pseudomonas_aeruginosa_Ocean-1155_5897	GCF_002237405.1	Pseudomonas database	Aquatic	8658453	66.01	2	6398	6213707	71.7646	6952237	1	99.32	0.00	d__Bacteria;p__Proteobacteria;c__Gammaproteobacteria;o__Pseudomonadales;f__Pseudomonadaceae;g__Pseudomonas;s__Pseudomonas aeruginosa
Pseudomonas_aeruginosa_Ocean-1170_6005	GCF_002263545.1	Pseudomonas database	Aquatic	8733921	65.94	4	6488	6249325	71.5523	6967633	1	99.32	0.00	d__Bacteria;p__Proteobacteria;c__Gammaproteobacteria;o__Pseudomonadales;f__Pseudomonadaceae;g__Pseudomonas;s__Pseudomonas aeruginosa
Pseudomonas_aeruginosa_Ocean-1175_6075	GCF_002237425.1	Pseudomonas database	Aquatic	8646226	66.03	2	6384	6208023	71.8004	6943220	1	99.32	0.00	d__Bacteria;p__Proteobacteria;c__Gammaproteobacteria;o__Pseudomonadales;f__Pseudomonadaceae;g__Pseudomonas;s__Pseudomonas aeruginosa
Pseudomonas_aeruginosa_Ocean-1187_6137	GCF_002263585.1	Pseudomonas database	Aquatic	8800059	65.90	91	6581	6273133	71.2851	255191	8	99.32	0.00	d__Bacteria;p__Proteobacteria;c__Gammaproteobacteria;o__Pseudomonadales;f__Pseudomonadaceae;g__Pseudomonas;s__Pseudomonas aeruginosa
Pseudomonas_aeruginosa_Ocean-1206_6130	GCF_002263615.1	Pseudomonas database	Aquatic	8594959	66.07	77	6390	6134227	71.3701	295826	8	99.32	0.00	d__Bacteria;p__Proteobacteria;c__Gammaproteobacteria;o__Pseudomonadales;f__Pseudomonadaceae;g__Pseudomonas;s__Pseudomonas aeruginosa
Pseudomonas_aeruginosa_Ocean-222_6755	GCF_002263575.1	Pseudomonas database	Aquatic	8644671	66.03	70	6479	6164302	71.3075	401704	5	99.32	0.00	d__Bacteria;p__Proteobacteria;c__Gammaproteobacteria;o__Pseudomonadales;f__Pseudomonadaceae;g__Pseudomonas;s__Pseudomonas aeruginosa
Pseudomonas_aeruginosa_Ocean-238_7079	GCF_002263685.1	Pseudomonas database	Aquatic	8482641	66.17	4	6238	6092925	71.8282	4718927	1	100.00	0.00	d__Bacteria;p__Proteobacteria;c__Gammaproteobacteria;o__Pseudomonadales;f__Pseudomonadaceae;g__Pseudomonas;s__Pseudomonas aeruginosa
Pseudomonas_aeruginosa_OY15_10534	GCF_003973905.1	Pseudomonas database	Human	7911702	66.46	34	5789	5676748	71.7513	490002	5	100.00	0.00	d__Bacteria;p__Proteobacteria;c__Gammaproteobacteria;o__Pseudomonadales;f__Pseudomonadaceae;g__Pseudomonas;s__Pseudomonas aeruginosa
Pseudomonas_aeruginosa_OY3_10562	GCF_003974495.1	Pseudomonas database	Human	7921123	66.43	43	5811	5695486	71.9025	282058	6	100.00	0.00	d__Bacteria;p__Proteobacteria;c__Gammaproteobacteria;o__Pseudomonadales;f__Pseudomonadaceae;g__Pseudomonas;s__Pseudomonas aeruginosa
Pseudomonas_aeruginosa_P1885_10590	GCF_003975085.1	Pseudomonas database	Human	7822223	66.63	39	5735	5612475	71.7504	564768	4	100.00	0.00	d__Bacteria;p__Proteobacteria;c__Gammaproteobacteria;o__Pseudomonadales;f__Pseudomonadaceae;g__Pseudomonas;s__Pseudomonas aeruginosa
Pseudomonas_aeruginosa_P2404_10597	GCF_003975215.1	Pseudomonas database	Human	8293160	66.20	37	6047	5951397	71.7627	608561	5	99.32	0.00	d__Bacteria;p__Proteobacteria;c__Gammaproteobacteria;o__Pseudomonadales;f__Pseudomonadaceae;g__Pseudomonas;s__Pseudomonas aeruginosa
Pseudomonas_aeruginosa_P2733_10638	GCF_003976035.1	Pseudomonas database	Human	7787141	66.50	21	5695	5606377	71.9953	765594	4	100.00	0.00	d__Bacteria;p__Proteobacteria;c__Gammaproteobacteria;o__Pseudomonadales;f__Pseudomonadaceae;g__Pseudomonas;s__Pseudomonas aeruginosa
Pseudomonas_aeruginosa_P27b_7290	GCF_002285195.1	Pseudomonas database	Plants	8111974	66.36	93	5925	5814592	71.6791	224125	10	100.00	0.00	d__Bacteria;p__Proteobacteria;c__Gammaproteobacteria;o__Pseudomonadales;f__Pseudomonadaceae;g__Pseudomonas;s__Pseudomonas aeruginosa
Pseudomonas_aeruginosa_PA_D1	2718218317	IMG	Human	8269804	66.21	2	6032	5964461	72.1234	265381	9	99.32	0.00	d__Bacteria;p__Proteobacteria;c__Gammaproteobacteria;o__Pseudomonadales;f__Pseudomonadaceae;g__Pseudomonas;s__Pseudomonas aeruginosa
Pseudomonas_aeruginosa_PA_D16	2721755813	IMG	Human	8316079	66.16	2	6066	5992520	72.0594	6643823	1	99.32	0.00	d__Bacteria;p__Proteobacteria;c__Gammaproteobacteria;o__Pseudomonadales;f__Pseudomonadaceae;g__Pseudomonas;s__Pseudomonas aeruginosa
Pseudomonas_aeruginosa_PA_D2	2718218206	IMG	Human	8268236	66.22	2	6029	5962751	72.1164	6681975	1	99.32	0.00	d__Bacteria;p__Proteobacteria;c__Gammaproteobacteria;o__Pseudomonadales;f__Pseudomonadaceae;g__Pseudomonas;s__Pseudomonas aeruginosa
Pseudomonas_aeruginosa_PA_D21	2718218242	IMG	Human	8264153	66.21	2	6029	5960161	72.1207	6642996	1	99.32	0.00	d__Bacteria;p__Proteobacteria;c__Gammaproteobacteria;o__Pseudomonadales;f__Pseudomonadaceae;g__Pseudomonas;s__Pseudomonas aeruginosa
Pseudomonas_aeruginosa_PA_D22	2718217765	IMG	Human	8316990	66.16	2	6070	5992256	72.0484	6639108	1	99.32	0.00	d__Bacteria;p__Proteobacteria;c__Gammaproteobacteria;o__Pseudomonadales;f__Pseudomonadaceae;g__Pseudomonas;s__Pseudomonas aeruginosa
Pseudomonas_aeruginosa_PA_D25	2721755680	IMG	Human	8320343	66.16	2	6079	5989488	71.9861	6681981	1	99.32	0.00	d__Bacteria;p__Proteobacteria;c__Gammaproteobacteria;o__Pseudomonadales;f__Pseudomonadaceae;g__Pseudomonas;s__Pseudomonas aeruginosa
Pseudomonas_aeruginosa_PA_D5	2718218367	IMG	Human	8315856	66.16	2	6065	5993117	72.0686	6683204	1	99.32	0.00	d__Bacteria;p__Proteobacteria;c__Gammaproteobacteria;o__Pseudomonadales;f__Pseudomonadaceae;g__Pseudomonas;s__Pseudomonas aeruginosa
Pseudomonas_aeruginosa_PA_ST235_2505	GCF_000737795.1	Pseudomonas database	Human	8626816	66.00	124	6426	6156034	71.3593	236095	11	99.32	0.00	d__Bacteria;p__Proteobacteria;c__Gammaproteobacteria;o__Pseudomonadales;f__Pseudomonadaceae;g__Pseudomonas;s__Pseudomonas aeruginosa
Pseudomonas_aeruginosa_PA-81_10357	GCF_003866475.1	Pseudomonas database	Human	8355106	66.01	88	6105	5973746	71.4981	191815	13	99.32	0.00	d__Bacteria;p__Proteobacteria;c__Gammaproteobacteria;o__Pseudomonadales;f__Pseudomonadaceae;g__Pseudomonas;s__Pseudomonas aeruginosa
Pseudomonas_aeruginosa_PA-W10_9971	GCF_003833665.1	Pseudomonas database	Human	8347729	66.17	48	6192	5994584	71.811	360935	7	100.00	0.00	d__Bacteria;p__Proteobacteria;c__Gammaproteobacteria;o__Pseudomonadales;f__Pseudomonadaceae;g__Pseudomonas;s__Pseudomonas aeruginosa
Pseudomonas_aeruginosa_PA-W3_9997	GCF_003834185.1	Pseudomonas database	Human	8426756	66.11	62	6267	6026116	71.5117	212630	10	100.00	0.00	d__Bacteria;p__Proteobacteria;c__Gammaproteobacteria;o__Pseudomonadales;f__Pseudomonadaceae;g__Pseudomonas;s__Pseudomonas aeruginosa
Pseudomonas_aeruginosa_PA-W31_9989	GCF_003834015.1	Pseudomonas database	Human	8801424	65.97	51	6589	6301031	71.591	568149	6	100.00	0.00	d__Bacteria;p__Proteobacteria;c__Gammaproteobacteria;o__Pseudomonadales;f__Pseudomonadaceae;g__Pseudomonas;s__Pseudomonas aeruginosa
Pseudomonas_aeruginosa_PA-W32_9966	GCF_003833565.1	Pseudomonas database	Human	8546480	65.90	74	6271	6120006	71.6085	256575	9	99.32	0.00	d__Bacteria;p__Proteobacteria;c__Gammaproteobacteria;o__Pseudomonadales;f__Pseudomonadaceae;g__Pseudomonas;s__Pseudomonas aeruginosa
Pseudomonas_aeruginosa_PA-W33_9970	GCF_003833645.1	Pseudomonas database	Human	8675961	65.78	47	6359	6220713	71.7006	388146	6	100.00	0.00	d__Bacteria;p__Proteobacteria;c__Gammaproteobacteria;o__Pseudomonadales;f__Pseudomonadaceae;g__Pseudomonas;s__Pseudomonas aeruginosa
Pseudomonas_aeruginosa_PA-W34_10315	GCF_003841525.1	Pseudomonas database	Human	8204036	66.27	52	6066	5891020	71.8064	303691	9	99.32	0.00	d__Bacteria;p__Proteobacteria;c__Gammaproteobacteria;o__Pseudomonadales;f__Pseudomonadaceae;g__Pseudomonas;s__Pseudomonas aeruginosa
Pseudomonas_aeruginosa_PA-W35_10317	GCF_003841575.1	Pseudomonas database	Human	8016370	66.33	29	5898	5757767	71.8251	396532	5	100.00	0.00	d__Bacteria;p__Proteobacteria;c__Gammaproteobacteria;o__Pseudomonadales;f__Pseudomonadaceae;g__Pseudomonas;s__Pseudomonas aeruginosa
Pseudomonas_aeruginosa_PA-W36_9965	GCF_003833545.1	Pseudomonas database	Human	8759335	66.08	84	6512	6266863	71.545	271683	9	100.00	0.00	d__Bacteria;p__Proteobacteria;c__Gammaproteobacteria;o__Pseudomonadales;f__Pseudomonadaceae;g__Pseudomonas;s__Pseudomonas aeruginosa
Pseudomonas_aeruginosa_PA-W37_9969	GCF_003833625.1	Pseudomonas database	Human	7873435	66.36	50	5790	5650213	71.763	347296	6	100.00	0.00	d__Bacteria;p__Proteobacteria;c__Gammaproteobacteria;o__Pseudomonadales;f__Pseudomonadaceae;g__Pseudomonas;s__Pseudomonas aeruginosa
Pseudomonas_aeruginosa_PA-W38_9968	GCF_003833605.1	Pseudomonas database	Human	8457491	66.22	53	6245	6059065	71.6414	423058	7	100.00	0.00	d__Bacteria;p__Proteobacteria;c__Gammaproteobacteria;o__Pseudomonadales;f__Pseudomonadaceae;g__Pseudomonas;s__Pseudomonas aeruginosa
Pseudomonas_aeruginosa_PA-W4_9977	GCF_003833785.1	Pseudomonas database	Human	8449352	66.11	88	6244	6039011	71.4731	230705	10	99.32	0.00	d__Bacteria;p__Proteobacteria;c__Gammaproteobacteria;o__Pseudomonadales;f__Pseudomonadaceae;g__Pseudomonas;s__Pseudomonas aeruginosa
Pseudomonas_aeruginosa_PA-W46_9964	GCF_003833525.1	Pseudomonas database	Human	7968022	66.17	52	5855	5689196	71.4004	382277	6	100.00	0.00	d__Bacteria;p__Proteobacteria;c__Gammaproteobacteria;o__Pseudomonadales;f__Pseudomonadaceae;g__Pseudomonas;s__Pseudomonas aeruginosa
Pseudomonas_aeruginosa_PA-W47_10308	GCF_003841145.1	Pseudomonas database	Mammalia	8489692	66.11	73	6285	6063750	71.4249	224866	11	99.32	0.00	d__Bacteria;p__Proteobacteria;c__Gammaproteobacteria;o__Pseudomonadales;f__Pseudomonadaceae;g__Pseudomonas;s__Pseudomonas aeruginosa
Pseudomonas_aeruginosa_PA-W48_10314	GCF_003841515.1	Pseudomonas database	Human	8708762	65.83	82	6459	6211214	71.3214	281286	9	100.00	0.00	d__Bacteria;p__Proteobacteria;c__Gammaproteobacteria;o__Pseudomonadales;f__Pseudomonadaceae;g__Pseudomonas;s__Pseudomonas aeruginosa
Pseudomonas_aeruginosa_PA-W5_9976	GCF_003833765.1	Pseudomonas database	Human	8812298	65.98	48	6607	6305878	71.5577	461443	6	100.00	0.00	d__Bacteria;p__Proteobacteria;c__Gammaproteobacteria;o__Pseudomonadales;f__Pseudomonadaceae;g__Pseudomonas;s__Pseudomonas aeruginosa
Pseudomonas_aeruginosa_PA100_7068	GCF_003332535.1	Pseudomonas database	Human	7857046	66.50	79	5731	5622777	71.5635	497400	5	100.00	0.00	d__Bacteria;p__Proteobacteria;c__Gammaproteobacteria;o__Pseudomonadales;f__Pseudomonadaceae;g__Pseudomonas;s__Pseudomonas aeruginosa
Pseudomonas_aeruginosa_Pa1014_9910	GCF_003670025.1	Pseudomonas database	Human	8481715	66.11	103	6210	6076942	71.6476	144202	15	100.00	0.00	d__Bacteria;p__Proteobacteria;c__Gammaproteobacteria;o__Pseudomonadales;f__Pseudomonadaceae;g__Pseudomonas;s__Pseudomonas aeruginosa
Pseudomonas_aeruginosa_PA102_7194	GCF_003332585.1	Pseudomonas database	Human	7784724	66.55	62	5710	5561513	71.4414	408343	6	100.00	0.00	d__Bacteria;p__Proteobacteria;c__Gammaproteobacteria;o__Pseudomonadales;f__Pseudomonadaceae;g__Pseudomonas;s__Pseudomonas aeruginosa
Pseudomonas_aeruginosa_Pa1076_9658	GCF_003611405.1	Pseudomonas database	Human	9090297	65.51	243	6805	6394500	70.3442	141219	16	98.65	0.68	d__Bacteria;p__Proteobacteria;c__Gammaproteobacteria;o__Pseudomonadales;f__Pseudomonadaceae;g__Pseudomonas;s__Pseudomonas aeruginosa
Pseudomonas_aeruginosa_Pa1078_9899	GCF_003669815.1	Pseudomonas database	Human	8971076	65.58	165	6705	6337991	70.6492	134414	15	99.32	0.00	d__Bacteria;p__Proteobacteria;c__Gammaproteobacteria;o__Pseudomonadales;f__Pseudomonadaceae;g__Pseudomonas;s__Pseudomonas aeruginosa
Pseudomonas_aeruginosa_PA1088	2718218240	IMG	Human	8373911	66.15	2	6158	6016123	71.8436	6721480	1	100.00	0.00	d__Bacteria;p__Proteobacteria;c__Gammaproteobacteria;o__Pseudomonadales;f__Pseudomonadaceae;g__Pseudomonas;s__Pseudomonas aeruginosa
Pseudomonas_aeruginosa_Pa1123_9902	GCF_003669875.1	Pseudomonas database	Human	8484132	66.09	131	6218	6059982	71.4272	163115	15	100.00	0.00	d__Bacteria;p__Proteobacteria;c__Gammaproteobacteria;o__Pseudomonadales;f__Pseudomonadaceae;g__Pseudomonas;s__Pseudomonas aeruginosa
Pseudomonas_aeruginosa_PA11803	2721755811	IMG	Human	8743438	65.97	2	6557	6279552	71.8202	7006578	1	100.00	0.00	d__Bacteria;p__Proteobacteria;c__Gammaproteobacteria;o__Pseudomonadales;f__Pseudomonadaceae;g__Pseudomonas;s__Pseudomonas aeruginosa
Pseudomonas_aeruginosa_PA130788_6224	GCF_003267915.1	Pseudomonas database	Human	8734021	65.79	471	6376	6100602	69.8487	342404	7	100.00	0.00	d__Bacteria;p__Proteobacteria;c__Gammaproteobacteria;o__Pseudomonadales;f__Pseudomonadaceae;g__Pseudomonas;s__Pseudomonas aeruginosa
Pseudomonas_aeruginosa_Pa1354_9905	GCF_003669925.1	Pseudomonas database	Human	8325091	66.18	114	6081	5966544	71.6694	184989	12	100.00	0.00	d__Bacteria;p__Proteobacteria;c__Gammaproteobacteria;o__Pseudomonadales;f__Pseudomonadaceae;g__Pseudomonas;s__Pseudomonas aeruginosa
Pseudomonas_aeruginosa_PA13SY16_4009	GCF_001750225.1	Pseudomonas database	Human	8529499	65.75	440	6379	5900877	69.182	26731	75	97.97	0.00	d__Bacteria;p__Proteobacteria;c__Gammaproteobacteria;o__Pseudomonadales;f__Pseudomonadaceae;g__Pseudomonas;s__Pseudomonas aeruginosa
Pseudomonas_aeruginosa_PA149_6789	GCF_003332625.1	Pseudomonas database	Human	7860428	66.46	58	5745	5627574	71.5937	296616	7	100.00	0.00	d__Bacteria;p__Proteobacteria;c__Gammaproteobacteria;o__Pseudomonadales;f__Pseudomonadaceae;g__Pseudomonas;s__Pseudomonas aeruginosa
Pseudomonas_aeruginosa_PA151_7211	GCF_002835765.1	Pseudomonas database	Aquatic	8461460	66.14	338	6241	5974089	70.6035	189833	11	99.32	0.00	d__Bacteria;p__Proteobacteria;c__Gammaproteobacteria;o__Pseudomonadales;f__Pseudomonadaceae;g__Pseudomonas;s__Pseudomonas aeruginosa
Pseudomonas_aeruginosa_PA19_6849	GCF_002835725.1	Pseudomonas database	Aquatic	8620402	66.00	396	6400	6065545	70.3627	83359	25	97.97	0.00	d__Bacteria;p__Proteobacteria;c__Gammaproteobacteria;o__Pseudomonadales;f__Pseudomonadaceae;g__Pseudomonas;s__Pseudomonas aeruginosa
Pseudomonas_aeruginosa_PA2_6803	GCF_002866725.1	Pseudomonas database	Human	8546321	66.22	184	6319	6074855	71.0815	215853	10	99.32	0.00	d__Bacteria;p__Proteobacteria;c__Gammaproteobacteria;o__Pseudomonadales;f__Pseudomonadaceae;g__Pseudomonas;s__Pseudomonas aeruginosa
Pseudomonas_aeruginosa_Pa2562_9906	GCF_003669955.1	Pseudomonas database	Human	8401559	66.11	65	6145	6054685	72.0662	257179	11	100.00	0.00	d__Bacteria;p__Proteobacteria;c__Gammaproteobacteria;o__Pseudomonadales;f__Pseudomonadaceae;g__Pseudomonas;s__Pseudomonas aeruginosa
Pseudomonas_aeruginosa_Pa2568_9908	GCF_003669995.1	Pseudomonas database	Human	8394811	66.12	83	6134	6037219	71.9161	169881	13	100.00	0.00	d__Bacteria;p__Proteobacteria;c__Gammaproteobacteria;o__Pseudomonadales;f__Pseudomonadaceae;g__Pseudomonas;s__Pseudomonas aeruginosa
Pseudomonas_aeruginosa_PA3_7102	GCF_002866785.1	Pseudomonas database	Human	8765413	66.00	155	6505	6261500	71.4342	92486	21	100.00	0.00	d__Bacteria;p__Proteobacteria;c__Gammaproteobacteria;o__Pseudomonadales;f__Pseudomonadaceae;g__Pseudomonas;s__Pseudomonas aeruginosa
Pseudomonas_aeruginosa_PA31_6374	GCF_003332785.1	Pseudomonas database	Human	8841203	66.02	137	6619	6287556	71.1165	169169	15	99.32	0.00	d__Bacteria;p__Proteobacteria;c__Gammaproteobacteria;o__Pseudomonadales;f__Pseudomonadaceae;g__Pseudomonas;s__Pseudomonas aeruginosa
Pseudomonas_aeruginosa_PA32_6820	GCF_003332735.1	Pseudomonas database	Human	8840722	66.02	155	6611	6276921	71.0001	166651	14	99.32	0.00	d__Bacteria;p__Proteobacteria;c__Gammaproteobacteria;o__Pseudomonadales;f__Pseudomonadaceae;g__Pseudomonas;s__Pseudomonas aeruginosa
Pseudomonas_aeruginosa_PA33_7092	GCF_003332715.1	Pseudomonas database	Human	8830247	66.02	165	6609	6262314	70.9189	125781	18	99.32	0.00	d__Bacteria;p__Proteobacteria;c__Gammaproteobacteria;o__Pseudomonadales;f__Pseudomonadaceae;g__Pseudomonas;s__Pseudomonas aeruginosa
Pseudomonas_aeruginosa_PA34_6359	GCF_002591765.1	Pseudomonas database	Human	7853356	66.26	18	5771	5649103	71.9323	1682555	2	100.00	0.00	d__Bacteria;p__Proteobacteria;c__Gammaproteobacteria;o__Pseudomonadales;f__Pseudomonadaceae;g__Pseudomonas;s__Pseudomonas aeruginosa
Pseudomonas_aeruginosa_PA3448_5236	GCF_001802735.1	Pseudomonas database	Human	8527382	66.07	4	6303	6115186	71.7123	6788539	1	100.00	0.00	d__Bacteria;p__Proteobacteria;c__Gammaproteobacteria;o__Pseudomonadales;f__Pseudomonadaceae;g__Pseudomonas;s__Pseudomonas aeruginosa
Pseudomonas_aeruginosa_Pa347_9901	GCF_003669855.1	Pseudomonas database	Human	8430805	65.90	147	6289	5979163	70.9204	159151	13	99.32	0.00	d__Bacteria;p__Proteobacteria;c__Gammaproteobacteria;o__Pseudomonadales;f__Pseudomonadaceae;g__Pseudomonas;s__Pseudomonas aeruginosa
Pseudomonas_aeruginosa_PA35_5777	GCF_003332755.1	Pseudomonas database	Human	8833913	66.02	155	6611	6273051	71.011	161888	15	99.32	0.00	d__Bacteria;p__Proteobacteria;c__Gammaproteobacteria;o__Pseudomonadales;f__Pseudomonadaceae;g__Pseudomonas;s__Pseudomonas aeruginosa
Pseudomonas_aeruginosa_PA37_6567	GCF_003332665.1	Pseudomonas database	Human	8904148	65.95	239	6645	6286650	70.6036	154362	16	99.32	0.00	d__Bacteria;p__Proteobacteria;c__Gammaproteobacteria;o__Pseudomonadales;f__Pseudomonadaceae;g__Pseudomonas;s__Pseudomonas aeruginosa
Pseudomonas_aeruginosa_PA4_7118	GCF_002866745.1	Pseudomonas database	Human	8515837	66.03	167	6321	6063376	71.2012	101680	20	99.32	0.00	d__Bacteria;p__Proteobacteria;c__Gammaproteobacteria;o__Pseudomonadales;f__Pseudomonadaceae;g__Pseudomonas;s__Pseudomonas aeruginosa
Pseudomonas_aeruginosa_PA40_7076	GCF_003332655.1	Pseudomonas database	Human	7816501	66.45	98	5700	5585095	71.4526	146159	14	100.00	0.00	d__Bacteria;p__Proteobacteria;c__Gammaproteobacteria;o__Pseudomonadales;f__Pseudomonadaceae;g__Pseudomonas;s__Pseudomonas aeruginosa
Pseudomonas_aeruginosa_Pa423_9655	GCF_003611345.1	Pseudomonas database	Human	8979072	65.54	130	6708	6343849	70.6515	154350	15	99.32	0.00	d__Bacteria;p__Proteobacteria;c__Gammaproteobacteria;o__Pseudomonadales;f__Pseudomonadaceae;g__Pseudomonas;s__Pseudomonas aeruginosa
Pseudomonas_aeruginosa_PA45	2519103020	IMG	Human	8235755	66.30	125	6055	5865913	71.225	220690	11	100.00	0.00	d__Bacteria;p__Proteobacteria;c__Gammaproteobacteria;o__Pseudomonadales;f__Pseudomonadaceae;g__Pseudomonas;s__Pseudomonas aeruginosa
Pseudomonas_aeruginosa_PA5_7006	GCF_002866685.1	Pseudomonas database	Human	8546603	65.87	128	6269	6092605	71.2869	183059	11	99.32	0.00	d__Bacteria;p__Proteobacteria;c__Gammaproteobacteria;o__Pseudomonadales;f__Pseudomonadaceae;g__Pseudomonas;s__Pseudomonas aeruginosa
Pseudomonas_aeruginosa_Pa538_3997	GCF_001680745.1	Pseudomonas database	Human	8432597	66.00	96	6222	6030660	71.516	156709	15	99.32	0.00	d__Bacteria;p__Proteobacteria;c__Gammaproteobacteria;o__Pseudomonadales;f__Pseudomonadaceae;g__Pseudomonas;s__Pseudomonas aeruginosa
Pseudomonas_aeruginosa_PA55_7265	GCF_003332425.1	Pseudomonas database	Human	7765085	66.57	77	5668	5569488	71.7248	217463	11	100.00	0.00	d__Bacteria;p__Proteobacteria;c__Gammaproteobacteria;o__Pseudomonadales;f__Pseudomonadaceae;g__Pseudomonas;s__Pseudomonas aeruginosa
Pseudomonas_aeruginosa_PA57_6991	GCF_003332525.1	Pseudomonas database	Human	7893838	66.49	71	5792	5647595	71.5443	245334	9	99.32	0.68	d__Bacteria;p__Proteobacteria;c__Gammaproteobacteria;o__Pseudomonadales;f__Pseudomonadaceae;g__Pseudomonas;s__Pseudomonas aeruginosa
Pseudomonas_aeruginosa_Pa58_6334	GCF_002192495.1	Pseudomonas database	Human	9025072	65.80	2	6730	6457957	71.5557	7241575	1	99.32	0.00	d__Bacteria;p__Proteobacteria;c__Gammaproteobacteria;o__Pseudomonadales;f__Pseudomonadaceae;g__Pseudomonas;s__Pseudomonas aeruginosa
Pseudomonas_aeruginosa_Pa792_9654	GCF_003611335.1	Pseudomonas database	Human	8461322	65.99	129	6264	6007653	71.0014	131691	13	100.00	0.00	d__Bacteria;p__Proteobacteria;c__Gammaproteobacteria;o__Pseudomonadales;f__Pseudomonadaceae;g__Pseudomonas;s__Pseudomonas aeruginosa
Pseudomonas_aeruginosa_Pa795_9656	GCF_003611355.1	Pseudomonas database	Human	8462528	65.99	116	6256	6028132	71.2332	165841	12	98.65	0.00	d__Bacteria;p__Proteobacteria;c__Gammaproteobacteria;o__Pseudomonadales;f__Pseudomonadaceae;g__Pseudomonas;s__Pseudomonas aeruginosa
Pseudomonas_aeruginosa_PA82_5867	GCF_003332645.1	Pseudomonas database	Human	7947489	66.51	61	5810	5695070	71.6587	310561	7	100.00	0.00	d__Bacteria;p__Proteobacteria;c__Gammaproteobacteria;o__Pseudomonadales;f__Pseudomonadaceae;g__Pseudomonas;s__Pseudomonas aeruginosa
Pseudomonas_aeruginosa_PA8281	2718218426	IMG	Human	8632767	66.01	2	6392	6205096	71.8784	6928736	1	100.00	0.00	d__Bacteria;p__Proteobacteria;c__Gammaproteobacteria;o__Pseudomonadales;f__Pseudomonadaceae;g__Pseudomonas;s__Pseudomonas aeruginosa
Pseudomonas_aeruginosa_PA83	2849868053	IMG	Human	8974449	65.70	3	6622	6441120	71.7718	6816227	1	100.00	0.00	d__Bacteria;p__Proteobacteria;c__Gammaproteobacteria;o__Pseudomonadales;f__Pseudomonadaceae;g__Pseudomonas;s__Pseudomonas aeruginosa
Pseudomonas_aeruginosa_Pa84_6035	GCF_002205335.1	Pseudomonas database	Human	8190265	66.23	2	6035	5881026	71.8051	6566724	1	100.00	0.00	d__Bacteria;p__Proteobacteria;c__Gammaproteobacteria;o__Pseudomonadales;f__Pseudomonadaceae;g__Pseudomonas;s__Pseudomonas aeruginosa
Pseudomonas_aeruginosa_PA86_6112	GCF_003332485.1	Pseudomonas database	Human	7698284	66.46	76	5685	5493353	71.3581	317862	6	99.32	0.68	d__Bacteria;p__Proteobacteria;c__Gammaproteobacteria;o__Pseudomonadales;f__Pseudomonadaceae;g__Pseudomonas;s__Pseudomonas aeruginosa
Pseudomonas_aeruginosa_Pa885_9900	GCF_003669825.1	Pseudomonas database	Human	8995086	65.56	142	6727	6356014	70.661	147849	12	99.32	0.00	d__Bacteria;p__Proteobacteria;c__Gammaproteobacteria;o__Pseudomonadales;f__Pseudomonadaceae;g__Pseudomonas;s__Pseudomonas aeruginosa
Pseudomonas_aeruginosa_PA92_6202	GCF_003332475.1	Pseudomonas database	Human	7651627	66.59	80	5585	5491073	71.7635	255650	9	100.00	0.00	d__Bacteria;p__Proteobacteria;c__Gammaproteobacteria;o__Pseudomonadales;f__Pseudomonadaceae;g__Pseudomonas;s__Pseudomonas aeruginosa
Pseudomonas_aeruginosa_PABL001_9628	GCF_003412325.1	Pseudomonas database	Human	8519469	66.03	157	6271	6055727	71.081	129858	17	100.00	0.00	d__Bacteria;p__Proteobacteria;c__Gammaproteobacteria;o__Pseudomonadales;f__Pseudomonadaceae;g__Pseudomonas;s__Pseudomonas aeruginosa
Pseudomonas_aeruginosa_PABL002_9626	GCF_003412285.1	Pseudomonas database	Human	8436874	66.01	128	6195	6009312	71.2268	172387	15	99.32	0.00	d__Bacteria;p__Proteobacteria;c__Gammaproteobacteria;o__Pseudomonadales;f__Pseudomonadaceae;g__Pseudomonas;s__Pseudomonas aeruginosa
Pseudomonas_aeruginosa_PABL003_9627	GCF_003412295.1	Pseudomonas database	Human	7993852	66.39	275	5837	5636848	70.5148	86238	20	100.00	0.00	d__Bacteria;p__Proteobacteria;c__Gammaproteobacteria;o__Pseudomonadales;f__Pseudomonadaceae;g__Pseudomonas;s__Pseudomonas aeruginosa
Pseudomonas_aeruginosa_PABL004_9612	GCF_003411985.1	Pseudomonas database	Human	8069198	66.23	131	5951	5734593	71.0677	152707	13	100.00	0.00	d__Bacteria;p__Proteobacteria;c__Gammaproteobacteria;o__Pseudomonadales;f__Pseudomonadaceae;g__Pseudomonas;s__Pseudomonas aeruginosa
Pseudomonas_aeruginosa_PABL006_9613	GCF_003412035.1	Pseudomonas database	Human	8473878	66.07	467	6233	5885796	69.4581	37318	49	99.32	0.00	d__Bacteria;p__Proteobacteria;c__Gammaproteobacteria;o__Pseudomonadales;f__Pseudomonadaceae;g__Pseudomonas;s__Pseudomonas aeruginosa
Pseudomonas_aeruginosa_PABL007_9600	GCF_003411765.1	Pseudomonas database	Human	8023029	66.44	308	5842	5672522	70.703	186959	11	100.00	0.00	d__Bacteria;p__Proteobacteria;c__Gammaproteobacteria;o__Pseudomonadales;f__Pseudomonadaceae;g__Pseudomonas;s__Pseudomonas aeruginosa
Pseudomonas_aeruginosa_PABL013_9624	GCF_003412255.1	Pseudomonas database	Human	8432481	66.22	183	6266	5979341	70.9084	109716	18	99.32	0.00	d__Bacteria;p__Proteobacteria;c__Gammaproteobacteria;o__Pseudomonadales;f__Pseudomonadaceae;g__Pseudomonas;s__Pseudomonas aeruginosa
Pseudomonas_aeruginosa_PABL014_9623	GCF_003412225.1	Pseudomonas database	Human	8085644	65.98	292	6001	5653681	69.9225	52580	37	100.00	0.00	d__Bacteria;p__Proteobacteria;c__Gammaproteobacteria;o__Pseudomonadales;f__Pseudomonadaceae;g__Pseudomonas;s__Pseudomonas aeruginosa
Pseudomonas_aeruginosa_PABL015_9622	GCF_003412215.1	Pseudomonas database	Human	8120368	66.29	347	5953	5692757	70.1047	54979	34	100.00	0.00	d__Bacteria;p__Proteobacteria;c__Gammaproteobacteria;o__Pseudomonadales;f__Pseudomonadaceae;g__Pseudomonas;s__Pseudomonas aeruginosa
Pseudomonas_aeruginosa_PABL016_9621	GCF_003412165.1	Pseudomonas database	Human	8025978	66.36	135	5872	5712379	71.1736	134142	16	100.00	0.00	d__Bacteria;p__Proteobacteria;c__Gammaproteobacteria;o__Pseudomonadales;f__Pseudomonadaceae;g__Pseudomonas;s__Pseudomonas aeruginosa
Pseudomonas_aeruginosa_PABL017_9633	GCF_003429205.1	Pseudomonas database	Human	8108868	66.31	2	5931	5844294	72.0729	6503460	1	100.00	0.00	d__Bacteria;p__Proteobacteria;c__Gammaproteobacteria;o__Pseudomonadales;f__Pseudomonadaceae;g__Pseudomonas;s__Pseudomonas aeruginosa
Pseudomonas_aeruginosa_PABL018_9614	GCF_003412045.1	Pseudomonas database	Human	7920594	66.39	338	5823	5543020	69.9824	47755	37	100.00	0.00	d__Bacteria;p__Proteobacteria;c__Gammaproteobacteria;o__Pseudomonadales;f__Pseudomonadaceae;g__Pseudomonas;s__Pseudomonas aeruginosa
Pseudomonas_aeruginosa_PABL019_9620	GCF_003412155.1	Pseudomonas database	Human	7807301	66.54	202	5715	5528658	70.8139	85434	22	100.00	0.00	d__Bacteria;p__Proteobacteria;c__Gammaproteobacteria;o__Pseudomonadales;f__Pseudomonadaceae;g__Pseudomonas;s__Pseudomonas aeruginosa
Pseudomonas_aeruginosa_PABL020_9619	GCF_003412145.1	Pseudomonas database	Human	8417320	65.99	510	6237	5825212	69.2051	42889	44	99.32	0.00	d__Bacteria;p__Proteobacteria;c__Gammaproteobacteria;o__Pseudomonadales;f__Pseudomonadaceae;g__Pseudomonas;s__Pseudomonas aeruginosa
Pseudomonas_aeruginosa_PABL021_9615	GCF_003412075.1	Pseudomonas database	Human	8100860	66.08	513	5980	5589222	68.9954	40929	49	100.00	0.00	d__Bacteria;p__Proteobacteria;c__Gammaproteobacteria;o__Pseudomonadales;f__Pseudomonadaceae;g__Pseudomonas;s__Pseudomonas aeruginosa
Pseudomonas_aeruginosa_PABL022_9618	GCF_003412125.1	Pseudomonas database	Human	8670934	66.04	153	6446	6164738	71.0966	114579	18	98.65	0.00	d__Bacteria;p__Proteobacteria;c__Gammaproteobacteria;o__Pseudomonadales;f__Pseudomonadaceae;g__Pseudomonas;s__Pseudomonas aeruginosa
Pseudomonas_aeruginosa_PABL027_9581	GCF_003411365.1	Pseudomonas database	Human	8322656	66.06	348	6158	5806424	69.7665	52458	36	100.00	0.00	d__Bacteria;p__Proteobacteria;c__Gammaproteobacteria;o__Pseudomonadales;f__Pseudomonadaceae;g__Pseudomonas;s__Pseudomonas aeruginosa
Pseudomonas_aeruginosa_PABL028_9604	GCF_003411845.1	Pseudomonas database	Human	7920328	66.41	109	5780	5660649	71.4699	217744	9	100.00	0.00	d__Bacteria;p__Proteobacteria;c__Gammaproteobacteria;o__Pseudomonadales;f__Pseudomonadaceae;g__Pseudomonas;s__Pseudomonas aeruginosa
Pseudomonas_aeruginosa_PABL029_9616	GCF_003412085.1	Pseudomonas database	Human	8669318	65.79	612	6418	5953775	68.6764	28131	75	99.32	0.00	d__Bacteria;p__Proteobacteria;c__Gammaproteobacteria;o__Pseudomonadales;f__Pseudomonadaceae;g__Pseudomonas;s__Pseudomonas aeruginosa
Pseudomonas_aeruginosa_PABL030_9617	GCF_003412115.1	Pseudomonas database	Human	8309365	66.34	1011	5941	5672031	68.2607	101938	17	100.00	0.00	d__Bacteria;p__Proteobacteria;c__Gammaproteobacteria;o__Pseudomonadales;f__Pseudomonadaceae;g__Pseudomonas;s__Pseudomonas aeruginosa
Pseudomonas_aeruginosa_PABL031_9611	GCF_003411975.1	Pseudomonas database	Human	8397249	65.97	171	6153	5949743	70.8535	91741	21	100.00	0.00	d__Bacteria;p__Proteobacteria;c__Gammaproteobacteria;o__Pseudomonadales;f__Pseudomonadaceae;g__Pseudomonas;s__Pseudomonas aeruginosa
Pseudomonas_aeruginosa_PABL032_9610	GCF_003411965.1	Pseudomonas database	Human	8313504	66.31	645	6040	5766382	69.3616	87641	21	100.00	0.00	d__Bacteria;p__Proteobacteria;c__Gammaproteobacteria;o__Pseudomonadales;f__Pseudomonadaceae;g__Pseudomonas;s__Pseudomonas aeruginosa
Pseudomonas_aeruginosa_PABL037_9605	GCF_003411875.1	Pseudomonas database	Human	8668055	65.86	136	6391	6162246	71.0915	173650	11	100.00	0.00	d__Bacteria;p__Proteobacteria;c__Gammaproteobacteria;o__Pseudomonadales;f__Pseudomonadaceae;g__Pseudomonas;s__Pseudomonas aeruginosa
Pseudomonas_aeruginosa_PABL038_9568	GCF_003411125.1	Pseudomonas database	Human	8479951	66.08	235	6247	5979399	70.5122	76760	26	100.00	0.00	d__Bacteria;p__Proteobacteria;c__Gammaproteobacteria;o__Pseudomonadales;f__Pseudomonadaceae;g__Pseudomonas;s__Pseudomonas aeruginosa
Pseudomonas_aeruginosa_PABL052_9597	GCF_003411705.1	Pseudomonas database	Human	8225120	66.22	221	6063	5813692	70.6822	90446	20	100.00	0.00	d__Bacteria;p__Proteobacteria;c__Gammaproteobacteria;o__Pseudomonadales;f__Pseudomonadaceae;g__Pseudomonas;s__Pseudomonas aeruginosa
Pseudomonas_aeruginosa_PABL053_9593	GCF_003411635.1	Pseudomonas database	Human	8475184	66.09	306	6217	5973109	70.4776	64328	27	99.32	0.00	d__Bacteria;p__Proteobacteria;c__Gammaproteobacteria;o__Pseudomonadales;f__Pseudomonadaceae;g__Pseudomonas;s__Pseudomonas aeruginosa
Pseudomonas_aeruginosa_PABL054_9592	GCF_003411595.1	Pseudomonas database	Human	8798721	65.82	541	6440	6128949	69.6573	86164	26	100.00	0.00	d__Bacteria;p__Proteobacteria;c__Gammaproteobacteria;o__Pseudomonadales;f__Pseudomonadaceae;g__Pseudomonas;s__Pseudomonas aeruginosa
Pseudomonas_aeruginosa_PABL055_9589	GCF_003411555.1	Pseudomonas database	Human	8430147	66.07	192	6204	5963135	70.7358	90324	19	100.00	0.00	d__Bacteria;p__Proteobacteria;c__Gammaproteobacteria;o__Pseudomonadales;f__Pseudomonadaceae;g__Pseudomonas;s__Pseudomonas aeruginosa
Pseudomonas_aeruginosa_PABL056	2551306212	IMG	Human	9077249	65.48	402	6856	6293978	69.3379	39050	52	98.65	0.00	d__Bacteria;p__Proteobacteria;c__Gammaproteobacteria;o__Pseudomonadales;f__Pseudomonadaceae;g__Pseudomonas;s__Pseudomonas aeruginosa
Pseudomonas_aeruginosa_PABL057_9572	GCF_003411195.1	Pseudomonas database	Human	7998444	66.34	407	5833	5603870	70.062	56795	35	100.00	0.00	d__Bacteria;p__Proteobacteria;c__Gammaproteobacteria;o__Pseudomonadales;f__Pseudomonadaceae;g__Pseudomonas;s__Pseudomonas aeruginosa
Pseudomonas_aeruginosa_PABL058_9551	GCF_003410785.1	Pseudomonas database	Human	8584896	66.07	232	6285	6077671	70.7949	78814	24	100.00	0.00	d__Bacteria;p__Proteobacteria;c__Gammaproteobacteria;o__Pseudomonadales;f__Pseudomonadaceae;g__Pseudomonas;s__Pseudomonas aeruginosa
Pseudomonas_aeruginosa_PABL059_9566	GCF_003411095.1	Pseudomonas database	Human	8421567	66.04	239	6258	5942093	70.558	71253	29	100.00	0.00	d__Bacteria;p__Proteobacteria;c__Gammaproteobacteria;o__Pseudomonadales;f__Pseudomonadaceae;g__Pseudomonas;s__Pseudomonas aeruginosa
Pseudomonas_aeruginosa_PABL060_9549	GCF_003410745.1	Pseudomonas database	Human	8222121	66.30	590	5981	5700518	69.3315	88269	22	100.00	0.00	d__Bacteria;p__Proteobacteria;c__Gammaproteobacteria;o__Pseudomonadales;f__Pseudomonadaceae;g__Pseudomonas;s__Pseudomonas aeruginosa
Pseudomonas_aeruginosa_PABL061_9579	GCF_003411345.1	Pseudomonas database	Human	7959638	66.43	108	5846	5683066	71.3985	172708	13	100.00	0.00	d__Bacteria;p__Proteobacteria;c__Gammaproteobacteria;o__Pseudomonadales;f__Pseudomonadaceae;g__Pseudomonas;s__Pseudomonas aeruginosa
Pseudomonas_aeruginosa_PABL066_9582	GCF_003411415.1	Pseudomonas database	Human	8451348	66.07	288	6264	5937046	70.2497	58244	37	100.00	0.00	d__Bacteria;p__Proteobacteria;c__Gammaproteobacteria;o__Pseudomonadales;f__Pseudomonadaceae;g__Pseudomonas;s__Pseudomonas aeruginosa
Pseudomonas_aeruginosa_PABL067_9578	GCF_003411335.1	Pseudomonas database	Human	8564449	66.07	577	6306	5956326	69.5471	75911	26	99.32	0.00	d__Bacteria;p__Proteobacteria;c__Gammaproteobacteria;o__Pseudomonadales;f__Pseudomonadaceae;g__Pseudomonas;s__Pseudomonas aeruginosa
Pseudomonas_aeruginosa_PABL068_9576	GCF_003411275.1	Pseudomonas database	Human	7961807	66.52	134	5820	5679326	71.3321	120486	13	100.00	0.00	d__Bacteria;p__Proteobacteria;c__Gammaproteobacteria;o__Pseudomonadales;f__Pseudomonadaceae;g__Pseudomonas;s__Pseudomonas aeruginosa
Pseudomonas_aeruginosa_PABL069_9577	GCF_003411285.1	Pseudomonas database	Human	8280502	66.15	163	6133	5874074	70.9386	102256	20	100.00	0.00	d__Bacteria;p__Proteobacteria;c__Gammaproteobacteria;o__Pseudomonadales;f__Pseudomonadaceae;g__Pseudomonas;s__Pseudomonas aeruginosa
Pseudomonas_aeruginosa_PABL070_9575	GCF_003411265.1	Pseudomonas database	Human	8156272	66.31	271	5942	5755930	70.5706	88271	18	100.00	0.00	d__Bacteria;p__Proteobacteria;c__Gammaproteobacteria;o__Pseudomonadales;f__Pseudomonadaceae;g__Pseudomonas;s__Pseudomonas aeruginosa
Pseudomonas_aeruginosa_PABL071_9543	GCF_003410625.1	Pseudomonas database	Human	8284565	66.21	557	6028	5754419	69.4595	81849	23	100.00	0.00	d__Bacteria;p__Proteobacteria;c__Gammaproteobacteria;o__Pseudomonadales;f__Pseudomonadaceae;g__Pseudomonas;s__Pseudomonas aeruginosa
Pseudomonas_aeruginosa_PABL072_9556	GCF_003410875.1	Pseudomonas database	Human	8366205	66.10	166	6164	5925296	70.8242	114927	18	99.32	0.00	d__Bacteria;p__Proteobacteria;c__Gammaproteobacteria;o__Pseudomonadales;f__Pseudomonadaceae;g__Pseudomonas;s__Pseudomonas aeruginosa
Pseudomonas_aeruginosa_PABL073_9548	GCF_003410715.1	Pseudomonas database	Human	7908060	66.48	133	5790	5638847	71.3051	108916	15	100.00	0.00	d__Bacteria;p__Proteobacteria;c__Gammaproteobacteria;o__Pseudomonadales;f__Pseudomonadaceae;g__Pseudomonas;s__Pseudomonas aeruginosa
Pseudomonas_aeruginosa_PABL084_9561	GCF_003410985.1	Pseudomonas database	Human	8866570	66.25	1537	6380	5976314	67.4028	109346	19	99.32	0.00	d__Bacteria;p__Proteobacteria;c__Gammaproteobacteria;o__Pseudomonadales;f__Pseudomonadaceae;g__Pseudomonas;s__Pseudomonas aeruginosa
Pseudomonas_aeruginosa_PABL085_9559	GCF_003410935.1	Pseudomonas database	Human	8769975	65.87	298	6482	6169516	70.3482	122045	18	99.32	0.00	d__Bacteria;p__Proteobacteria;c__Gammaproteobacteria;o__Pseudomonadales;f__Pseudomonadaceae;g__Pseudomonas;s__Pseudomonas aeruginosa
Pseudomonas_aeruginosa_PABL086_9558	GCF_003410925.1	Pseudomonas database	Human	8723277	65.91	453	6390	6103818	69.9716	87809	23	100.00	0.00	d__Bacteria;p__Proteobacteria;c__Gammaproteobacteria;o__Pseudomonadales;f__Pseudomonadaceae;g__Pseudomonas;s__Pseudomonas aeruginosa
Pseudomonas_aeruginosa_PABL088_9557	GCF_003410905.1	Pseudomonas database	Human	8925285	65.59	351	6665	6260170	70.1397	101279	22	99.32	0.00	d__Bacteria;p__Proteobacteria;c__Gammaproteobacteria;o__Pseudomonadales;f__Pseudomonadaceae;g__Pseudomonas;s__Pseudomonas aeruginosa
Pseudomonas_aeruginosa_PABL089_9545	GCF_003410645.1	Pseudomonas database	Human	8410118	66.00	189	6197	5947643	70.7201	101979	22	100.00	0.00	d__Bacteria;p__Proteobacteria;c__Gammaproteobacteria;o__Pseudomonadales;f__Pseudomonadaceae;g__Pseudomonas;s__Pseudomonas aeruginosa
Pseudomonas_aeruginosa_PABL090_9537	GCF_003410505.1	Pseudomonas database	Human	8489941	66.08	180	6217	6050775	71.2699	105875	19	100.00	0.00	d__Bacteria;p__Proteobacteria;c__Gammaproteobacteria;o__Pseudomonadales;f__Pseudomonadaceae;g__Pseudomonas;s__Pseudomonas aeruginosa
Pseudomonas_aeruginosa_PABL091_9630	GCF_003412365.1	Pseudomonas database	Human	8406524	66.07	418	6203	5851095	69.6018	58723	34	99.32	0.00	d__Bacteria;p__Proteobacteria;c__Gammaproteobacteria;o__Pseudomonadales;f__Pseudomonadaceae;g__Pseudomonas;s__Pseudomonas aeruginosa
Pseudomonas_aeruginosa_PABL092_9533	GCF_003410435.1	Pseudomonas database	Human	8377915	66.10	215	6188	5927159	70.7474	106314	19	99.32	0.00	d__Bacteria;p__Proteobacteria;c__Gammaproteobacteria;o__Pseudomonadales;f__Pseudomonadaceae;g__Pseudomonas;s__Pseudomonas aeruginosa
Pseudomonas_aeruginosa_PABL096_9629	GCF_003412355.1	Pseudomonas database	Human	8311626	66.24	150	6145	5907017	71.0693	123340	14	100.00	0.00	d__Bacteria;p__Proteobacteria;c__Gammaproteobacteria;o__Pseudomonadales;f__Pseudomonadaceae;g__Pseudomonas;s__Pseudomonas aeruginosa
Pseudomonas_aeruginosa_PABL097_9547	GCF_003410705.1	Pseudomonas database	Human	8582712	66.09	247	6368	6051665	70.5099	94105	21	99.32	0.00	d__Bacteria;p__Proteobacteria;c__Gammaproteobacteria;o__Pseudomonadales;f__Pseudomonadaceae;g__Pseudomonas;s__Pseudomonas aeruginosa
Pseudomonas_aeruginosa_PABL098_9546	GCF_003410695.1	Pseudomonas database	Human	8065641	66.31	412	5941	5630498	69.8084	52622	38	100.00	0.00	d__Bacteria;p__Proteobacteria;c__Gammaproteobacteria;o__Pseudomonadales;f__Pseudomonadaceae;g__Pseudomonas;s__Pseudomonas aeruginosa
Pseudomonas_aeruginosa_PABL100_9544	GCF_003410635.1	Pseudomonas database	Human	8632672	66.11	216	6396	6112178	70.8029	119755	17	100.00	0.00	d__Bacteria;p__Proteobacteria;c__Gammaproteobacteria;o__Pseudomonadales;f__Pseudomonadaceae;g__Pseudomonas;s__Pseudomonas aeruginosa
Pseudomonas_aeruginosa_PAC108A_11021	GCF_004373755.1	Pseudomonas database	Human	8423860	66.24	30	6209	6054030	71.8676	670290	4	100.00	0.00	d__Bacteria;p__Proteobacteria;c__Gammaproteobacteria;o__Pseudomonadales;f__Pseudomonadaceae;g__Pseudomonas;s__Pseudomonas aeruginosa
Pseudomonas_aeruginosa_PAC10A_11031	GCF_004373965.1	Pseudomonas database	Human	7910047	66.25	30	5832	5675841	71.7548	701567	4	100.00	0.00	d__Bacteria;p__Proteobacteria;c__Gammaproteobacteria;o__Pseudomonadales;f__Pseudomonadaceae;g__Pseudomonas;s__Pseudomonas aeruginosa
Pseudomonas_aeruginosa_PAC10B_11039	GCF_004374095.1	Pseudomonas database	Human	7917268	66.25	32	5842	5677131	71.7057	778034	4	100.00	0.00	d__Bacteria;p__Proteobacteria;c__Gammaproteobacteria;o__Pseudomonadales;f__Pseudomonadaceae;g__Pseudomonas;s__Pseudomonas aeruginosa
Pseudomonas_aeruginosa_PAC112A_10985	GCF_004373025.1	Pseudomonas database	Human	8365655	66.30	35	6165	6006309	71.7972	757838	4	100.00	0.00	d__Bacteria;p__Proteobacteria;c__Gammaproteobacteria;o__Pseudomonadales;f__Pseudomonadaceae;g__Pseudomonas;s__Pseudomonas aeruginosa
Pseudomonas_aeruginosa_PAC115A_10996	GCF_004373255.1	Pseudomonas database	Human	8427157	66.24	35	6212	6053967	71.8388	526930	5	100.00	0.00	d__Bacteria;p__Proteobacteria;c__Gammaproteobacteria;o__Pseudomonadales;f__Pseudomonadaceae;g__Pseudomonas;s__Pseudomonas aeruginosa
Pseudomonas_aeruginosa_PAC117A_11032	GCF_004373975.1	Pseudomonas database	Human	7951850	66.18	53	5821	5684809	71.4904	269528	8	100.00	0.00	d__Bacteria;p__Proteobacteria;c__Gammaproteobacteria;o__Pseudomonadales;f__Pseudomonadaceae;g__Pseudomonas;s__Pseudomonas aeruginosa
Pseudomonas_aeruginosa_PAC11A_11030	GCF_004373935.1	Pseudomonas database	Human	8025125	66.41	30	5914	5758521	71.7562	469695	4	100.00	0.00	d__Bacteria;p__Proteobacteria;c__Gammaproteobacteria;o__Pseudomonadales;f__Pseudomonadaceae;g__Pseudomonas;s__Pseudomonas aeruginosa
Pseudomonas_aeruginosa_PAC127A_11017	GCF_004373665.1	Pseudomonas database	Human	7830911	66.52	22	5742	5616913	71.7275	704132	4	100.00	0.00	d__Bacteria;p__Proteobacteria;c__Gammaproteobacteria;o__Pseudomonadales;f__Pseudomonadaceae;g__Pseudomonas;s__Pseudomonas aeruginosa
Pseudomonas_aeruginosa_PAC127B_10988	GCF_004373095.1	Pseudomonas database	Human	7880059	66.49	35	5804	5641363	71.5904	470463	6	99.32	0.00	d__Bacteria;p__Proteobacteria;c__Gammaproteobacteria;o__Pseudomonadales;f__Pseudomonadaceae;g__Pseudomonas;s__Pseudomonas aeruginosa
Pseudomonas_aeruginosa_PAC13A_11027	GCF_004373875.1	Pseudomonas database	Human	8005180	66.17	55	5857	5731615	71.5988	281530	7	100.00	0.00	d__Bacteria;p__Proteobacteria;c__Gammaproteobacteria;o__Pseudomonadales;f__Pseudomonadaceae;g__Pseudomonas;s__Pseudomonas aeruginosa
Pseudomonas_aeruginosa_PAC13B_11034	GCF_004373995.1	Pseudomonas database	Human	7995488	66.15	51	5863	5717860	71.5136	382889	6	100.00	0.00	d__Bacteria;p__Proteobacteria;c__Gammaproteobacteria;o__Pseudomonadales;f__Pseudomonadaceae;g__Pseudomonas;s__Pseudomonas aeruginosa
Pseudomonas_aeruginosa_PAC22A_11001	GCF_004373355.1	Pseudomonas database	Human	7916795	66.51	30	5785	5697031	71.9613	450539	5	100.00	0.00	d__Bacteria;p__Proteobacteria;c__Gammaproteobacteria;o__Pseudomonadales;f__Pseudomonadaceae;g__Pseudomonas;s__Pseudomonas aeruginosa
Pseudomonas_aeruginosa_PAC23A_10999	GCF_004373315.1	Pseudomonas database	Human	8425483	66.24	26	6210	6055235	71.8681	751894	4	100.00	0.00	d__Bacteria;p__Proteobacteria;c__Gammaproteobacteria;o__Pseudomonadales;f__Pseudomonadaceae;g__Pseudomonas;s__Pseudomonas aeruginosa
Pseudomonas_aeruginosa_PAC31A_11097	GCF_004378725.1	Pseudomonas database	Human	8081012	66.41	30	5942	5794251	71.702	776803	4	100.00	0.00	d__Bacteria;p__Proteobacteria;c__Gammaproteobacteria;o__Pseudomonadales;f__Pseudomonadaceae;g__Pseudomonas;s__Pseudomonas aeruginosa
Pseudomonas_aeruginosa_PAC31B_10994	GCF_004373225.1	Pseudomonas database	Human	8085684	66.41	27	5949	5797011	71.6948	771325	3	100.00	0.00	d__Bacteria;p__Proteobacteria;c__Gammaproteobacteria;o__Pseudomonadales;f__Pseudomonadaceae;g__Pseudomonas;s__Pseudomonas aeruginosa
Pseudomonas_aeruginosa_PAC33A_11005	GCF_004373425.1	Pseudomonas database	Human	7874229	66.28	41	5753	5654801	71.814	360561	6	100.00	0.00	d__Bacteria;p__Proteobacteria;c__Gammaproteobacteria;o__Pseudomonadales;f__Pseudomonadaceae;g__Pseudomonas;s__Pseudomonas aeruginosa
Pseudomonas_aeruginosa_PAC33B_11023	GCF_004373795.1	Pseudomonas database	Human	7862528	66.29	41	5746	5652729	71.8945	480765	5	100.00	0.00	d__Bacteria;p__Proteobacteria;c__Gammaproteobacteria;o__Pseudomonadales;f__Pseudomonadaceae;g__Pseudomonas;s__Pseudomonas aeruginosa
Pseudomonas_aeruginosa_PAC38A_10989	GCF_004373125.1	Pseudomonas database	Human	7828778	66.53	29	5750	5611450	71.6772	528465	4	100.00	0.00	d__Bacteria;p__Proteobacteria;c__Gammaproteobacteria;o__Pseudomonadales;f__Pseudomonadaceae;g__Pseudomonas;s__Pseudomonas aeruginosa
Pseudomonas_aeruginosa_PAC38B_11016	GCF_004373655.1	Pseudomonas database	Human	7826806	66.52	28	5735	5613491	71.7214	426920	5	100.00	0.00	d__Bacteria;p__Proteobacteria;c__Gammaproteobacteria;o__Pseudomonadales;f__Pseudomonadaceae;g__Pseudomonas;s__Pseudomonas aeruginosa
Pseudomonas_aeruginosa_PAC39A_11058	GCF_004374495.1	Pseudomonas database	Human	8189216	66.26	43	6029	5858770	71.5425	539490	5	100.00	0.00	d__Bacteria;p__Proteobacteria;c__Gammaproteobacteria;o__Pseudomonadales;f__Pseudomonadaceae;g__Pseudomonas;s__Pseudomonas aeruginosa
Pseudomonas_aeruginosa_PAC70B_10993	GCF_004373195.1	Pseudomonas database	Human	8084405	66.41	29	5943	5794782	71.6785	771325	3	100.00	0.00	d__Bacteria;p__Proteobacteria;c__Gammaproteobacteria;o__Pseudomonadales;f__Pseudomonadaceae;g__Pseudomonas;s__Pseudomonas aeruginosa
Pseudomonas_aeruginosa_PAC74A_11057	GCF_004374485.1	Pseudomonas database	Human	8191279	66.26	50	6029	5865373	71.6051	431800	5	100.00	0.00	d__Bacteria;p__Proteobacteria;c__Gammaproteobacteria;o__Pseudomonadales;f__Pseudomonadaceae;g__Pseudomonas;s__Pseudomonas aeruginosa
Pseudomonas_aeruginosa_PAC76A_10986	GCF_004373035.1	Pseudomonas database	Human	8126445	66.22	61	5948	5822829	71.6528	215198	11	100.00	0.00	d__Bacteria;p__Proteobacteria;c__Gammaproteobacteria;o__Pseudomonadales;f__Pseudomonadaceae;g__Pseudomonas;s__Pseudomonas aeruginosa
Pseudomonas_aeruginosa_PAC78A_11003	GCF_004373405.1	Pseudomonas database	Human	7916989	66.27	33	5792	5701593	72.0172	739066	4	100.00	0.00	d__Bacteria;p__Proteobacteria;c__Gammaproteobacteria;o__Pseudomonadales;f__Pseudomonadaceae;g__Pseudomonas;s__Pseudomonas aeruginosa
Pseudomonas_aeruginosa_PAC78B_11004	GCF_004373415.1	Pseudomonas database	Human	7876517	66.29	35	5757	5667706	71.957	743973	4	100.00	0.00	d__Bacteria;p__Proteobacteria;c__Gammaproteobacteria;o__Pseudomonadales;f__Pseudomonadaceae;g__Pseudomonas;s__Pseudomonas aeruginosa
Pseudomonas_aeruginosa_PAC79A_11028	GCF_004373885.1	Pseudomonas database	Human	8179828	66.28	36	6043	5857968	71.6148	454541	4	100.00	0.00	d__Bacteria;p__Proteobacteria;c__Gammaproteobacteria;o__Pseudomonadales;f__Pseudomonadaceae;g__Pseudomonas;s__Pseudomonas aeruginosa
Pseudomonas_aeruginosa_PAC79B_11029	GCF_004373915.1	Pseudomonas database	Human	8175985	66.28	38	6037	5856436	71.6297	453348	5	100.00	0.00	d__Bacteria;p__Proteobacteria;c__Gammaproteobacteria;o__Pseudomonadales;f__Pseudomonadaceae;g__Pseudomonas;s__Pseudomonas aeruginosa
Pseudomonas_aeruginosa_PAC80A_10992	GCF_004373175.1	Pseudomonas database	Human	8082748	66.41	31	5942	5795433	71.7013	771325	4	100.00	0.00	d__Bacteria;p__Proteobacteria;c__Gammaproteobacteria;o__Pseudomonadales;f__Pseudomonadaceae;g__Pseudomonas;s__Pseudomonas aeruginosa
Pseudomonas_aeruginosa_PAC81A_11015	GCF_004373645.1	Pseudomonas database	Human	8308769	66.19	77	6112	5940184	71.4929	351398	7	99.32	0.68	d__Bacteria;p__Proteobacteria;c__Gammaproteobacteria;o__Pseudomonadales;f__Pseudomonadaceae;g__Pseudomonas;s__Pseudomonas aeruginosa
Pseudomonas_aeruginosa_PAC81B_10984	GCF_004373015.1	Pseudomonas database	Human	8290111	66.20	46	6106	5950957	71.7838	411490	6	100.00	0.00	d__Bacteria;p__Proteobacteria;c__Gammaproteobacteria;o__Pseudomonadales;f__Pseudomonadaceae;g__Pseudomonas;s__Pseudomonas aeruginosa
Pseudomonas_aeruginosa_PAC84A_11002	GCF_004373365.1	Pseudomonas database	Human	7919531	66.51	29	5794	5697093	71.9373	419021	6	100.00	0.00	d__Bacteria;p__Proteobacteria;c__Gammaproteobacteria;o__Pseudomonadales;f__Pseudomonadaceae;g__Pseudomonas;s__Pseudomonas aeruginosa
Pseudomonas_aeruginosa_PAC91A_10983	GCF_004372995.1	Pseudomonas database	Human	8434987	66.18	38	6207	6055513	71.7904	440805	6	100.00	0.00	d__Bacteria;p__Proteobacteria;c__Gammaproteobacteria;o__Pseudomonadales;f__Pseudomonadaceae;g__Pseudomonas;s__Pseudomonas aeruginosa
Pseudomonas_aeruginosa_PAC93A_11040	GCF_004374105.1	Pseudomonas database	Human	8256157	66.25	47	6067	5914691	71.6398	521173	6	100.00	0.00	d__Bacteria;p__Proteobacteria;c__Gammaproteobacteria;o__Pseudomonadales;f__Pseudomonadaceae;g__Pseudomonas;s__Pseudomonas aeruginosa
Pseudomonas_aeruginosa_PAC93B_11037	GCF_004374075.1	Pseudomonas database	Human	8270045	66.25	52	6076	5925061	71.6448	395998	7	100.00	0.00	d__Bacteria;p__Proteobacteria;c__Gammaproteobacteria;o__Pseudomonadales;f__Pseudomonadaceae;g__Pseudomonas;s__Pseudomonas aeruginosa
Pseudomonas_aeruginosa_PAC93C_11038	GCF_004374085.1	Pseudomonas database	Human	8267370	66.25	50	6073	5923042	71.6436	381147	7	100.00	0.00	d__Bacteria;p__Proteobacteria;c__Gammaproteobacteria;o__Pseudomonadales;f__Pseudomonadaceae;g__Pseudomonas;s__Pseudomonas aeruginosa
Pseudomonas_aeruginosa_PAC94A_11000	GCF_004373345.1	Pseudomonas database	Human	8322834	66.26	59	6169	5946034	71.4424	370462	6	99.32	0.00	d__Bacteria;p__Proteobacteria;c__Gammaproteobacteria;o__Pseudomonadales;f__Pseudomonadaceae;g__Pseudomonas;s__Pseudomonas aeruginosa
Pseudomonas_aeruginosa_PAC98C_11019	GCF_004373725.1	Pseudomonas database	Human	8249531	66.28	29	6075	5918100	71.7386	771325	4	100.00	0.00	d__Bacteria;p__Proteobacteria;c__Gammaproteobacteria;o__Pseudomonadales;f__Pseudomonadaceae;g__Pseudomonas;s__Pseudomonas aeruginosa
Pseudomonas_aeruginosa_PAC98D_10990	GCF_004373135.1	Pseudomonas database	Human	8083048	66.41	28	5947	5796561	71.7126	561526	5	100.00	0.00	d__Bacteria;p__Proteobacteria;c__Gammaproteobacteria;o__Pseudomonadales;f__Pseudomonadaceae;g__Pseudomonas;s__Pseudomonas aeruginosa
Pseudomonas_aeruginosa_PAC9A_11033	GCF_004373985.1	Pseudomonas database	Human	8013277	66.39	34	5879	5747744	71.7278	412566	5	99.32	0.68	d__Bacteria;p__Proteobacteria;c__Gammaproteobacteria;o__Pseudomonadales;f__Pseudomonadaceae;g__Pseudomonas;s__Pseudomonas aeruginosa
Pseudomonas_aeruginosa_Pae_CF6701a_9512	GCF_000987945.1	Pseudomonas database	Human	7921855	66.32	516	5934	5357104	67.6244	26328	68	97.97	0.68	d__Bacteria;p__Proteobacteria;c__Gammaproteobacteria;o__Pseudomonadales;f__Pseudomonadaceae;g__Pseudomonas;s__Pseudomonas aeruginosa
Pseudomonas_aeruginosa_Pae_CF6701c_9513	GCF_001007205.1	Pseudomonas database	Human	7929219	66.35	408	5934	5422604	68.3876	34329	54	97.30	1.35	d__Bacteria;p__Proteobacteria;c__Gammaproteobacteria;o__Pseudomonadales;f__Pseudomonadaceae;g__Pseudomonas;s__Pseudomonas aeruginosa
Pseudomonas_aeruginosa_Pae_CF6701e_7625	GCF_001007355.1	Pseudomonas database	Human	7901455	66.30	595	5954	5247066	66.4063	24003	78	98.65	0.68	d__Bacteria;p__Proteobacteria;c__Gammaproteobacteria;o__Pseudomonadales;f__Pseudomonadaceae;g__Pseudomonas;s__Pseudomonas aeruginosa
Pseudomonas_aeruginosa_Pae_CF6701h_9514	GCF_001007345.1	Pseudomonas database	Human	7921313	66.35	456	5931	5391352	68.0613	31845	57	97.30	1.35	d__Bacteria;p__Proteobacteria;c__Gammaproteobacteria;o__Pseudomonadales;f__Pseudomonadaceae;g__Pseudomonas;s__Pseudomonas aeruginosa
Pseudomonas_aeruginosa_Pae_CF6701k_2635	GCF_001007275.1	Pseudomonas database	Human	8012979	66.41	120	5900	5721387	71.4015	278207	8	98.65	0.68	d__Bacteria;p__Proteobacteria;c__Gammaproteobacteria;o__Pseudomonadales;f__Pseudomonadaceae;g__Pseudomonas;s__Pseudomonas aeruginosa
Pseudomonas_aeruginosa_Pae_CF6703m_2674	GCF_001024135.1	Pseudomonas database	Human	7973274	66.43	135	5869	5689841	71.3614	131921	12	98.65	0.68	d__Bacteria;p__Proteobacteria;c__Gammaproteobacteria;o__Pseudomonadales;f__Pseudomonadaceae;g__Pseudomonas;s__Pseudomonas aeruginosa
Pseudomonas_aeruginosa_Pae_CF6703n_2657	GCF_001023815.1	Pseudomonas database	Human	7974042	66.42	156	5889	5659750	70.9772	138126	14	97.97	0.68	d__Bacteria;p__Proteobacteria;c__Gammaproteobacteria;o__Pseudomonadales;f__Pseudomonadaceae;g__Pseudomonas;s__Pseudomonas aeruginosa
Pseudomonas_aeruginosa_Pae_CF6703o_2675	GCF_001024145.1	Pseudomonas database	Human	7968350	66.42	204	5869	5661903	71.0549	113982	14	97.97	0.68	d__Bacteria;p__Proteobacteria;c__Gammaproteobacteria;o__Pseudomonadales;f__Pseudomonadaceae;g__Pseudomonas;s__Pseudomonas aeruginosa
Pseudomonas_aeruginosa_Pae_CF6703p_2658	GCF_001023835.1	Pseudomonas database	Human	7980224	66.43	146	5882	5693944	71.3507	138463	12	97.97	0.68	d__Bacteria;p__Proteobacteria;c__Gammaproteobacteria;o__Pseudomonadales;f__Pseudomonadaceae;g__Pseudomonas;s__Pseudomonas aeruginosa
Pseudomonas_aeruginosa_Pae_CF6703q_2676	GCF_001024195.1	Pseudomonas database	Human	7966665	66.42	215	5866	5658938	71.0327	101429	18	97.30	1.35	d__Bacteria;p__Proteobacteria;c__Gammaproteobacteria;o__Pseudomonadales;f__Pseudomonadaceae;g__Pseudomonas;s__Pseudomonas aeruginosa
Pseudomonas_aeruginosa_Pae_CF6703r_2677	GCF_001024205.1	Pseudomonas database	Human	7974469	66.43	186	5880	5679711	71.2237	125822	14	98.65	0.68	d__Bacteria;p__Proteobacteria;c__Gammaproteobacteria;o__Pseudomonadales;f__Pseudomonadaceae;g__Pseudomonas;s__Pseudomonas aeruginosa
Pseudomonas_aeruginosa_Pae_CF6704a_2693	GCF_001024535.1	Pseudomonas database	Human	7977199	66.43	121	5885	5699855	71.4518	174259	9	97.97	0.68	d__Bacteria;p__Proteobacteria;c__Gammaproteobacteria;o__Pseudomonadales;f__Pseudomonadaceae;g__Pseudomonas;s__Pseudomonas aeruginosa
Pseudomonas_aeruginosa_Pae_CF6704b_2694	GCF_001024545.1	Pseudomonas database	Human	7976610	66.43	139	5884	5696072	71.4097	126173	15	98.65	0.68	d__Bacteria;p__Proteobacteria;c__Gammaproteobacteria;o__Pseudomonadales;f__Pseudomonadaceae;g__Pseudomonas;s__Pseudomonas aeruginosa
Pseudomonas_aeruginosa_Pae_CF6704c_2678	GCF_001024215.1	Pseudomonas database	Human	7979003	66.43	145	5884	5694334	71.3665	139498	13	98.65	0.68	d__Bacteria;p__Proteobacteria;c__Gammaproteobacteria;o__Pseudomonadales;f__Pseudomonadaceae;g__Pseudomonas;s__Pseudomonas aeruginosa
Pseudomonas_aeruginosa_Pae_CF6705p_2716	GCF_001024995.1	Pseudomonas database	Human	7981239	66.42	141	5880	5699326	71.409	121691	15	98.65	0.68	d__Bacteria;p__Proteobacteria;c__Gammaproteobacteria;o__Pseudomonadales;f__Pseudomonadaceae;g__Pseudomonas;s__Pseudomonas aeruginosa
Pseudomonas_aeruginosa_Pae_CF6705q_2824	GCF_001036815.1	Pseudomonas database	Human	7975565	66.42	141	5870	5691067	71.3563	171370	10	97.97	0.68	d__Bacteria;p__Proteobacteria;c__Gammaproteobacteria;o__Pseudomonadales;f__Pseudomonadaceae;g__Pseudomonas;s__Pseudomonas aeruginosa
Pseudomonas_aeruginosa_Pae_CF6705r_2825	GCF_001036825.1	Pseudomonas database	Human	7968708	66.42	244	5868	5651529	70.9215	95983	19	98.65	0.68	d__Bacteria;p__Proteobacteria;c__Gammaproteobacteria;o__Pseudomonadales;f__Pseudomonadaceae;g__Pseudomonas;s__Pseudomonas aeruginosa
Pseudomonas_aeruginosa_Pae_CF6705s_2718	GCF_001034665.1	Pseudomonas database	Human	7983188	66.42	144	5885	5697518	71.369	138463	12	98.65	0.68	d__Bacteria;p__Proteobacteria;c__Gammaproteobacteria;o__Pseudomonadales;f__Pseudomonadaceae;g__Pseudomonas;s__Pseudomonas aeruginosa
Pseudomonas_aeruginosa_Pae_CF6705t_2826	GCF_001036835.1	Pseudomonas database	Human	7983789	66.42	115	5890	5707159	71.4843	209505	11	98.65	0.68	d__Bacteria;p__Proteobacteria;c__Gammaproteobacteria;o__Pseudomonadales;f__Pseudomonadaceae;g__Pseudomonas;s__Pseudomonas aeruginosa
Pseudomonas_aeruginosa_Pae_CF6706a_2827	GCF_001036885.1	Pseudomonas database	Human	7958410	66.42	161	5888	5622932	70.654	99633	20	97.30	0.68	d__Bacteria;p__Proteobacteria;c__Gammaproteobacteria;o__Pseudomonadales;f__Pseudomonadaceae;g__Pseudomonas;s__Pseudomonas aeruginosa
Pseudomonas_aeruginosa_Pae_CF6706b_2829	GCF_001036905.1	Pseudomonas database	Human	7957296	66.43	162	5903	5622796	70.6621	89864	24	97.30	0.68	d__Bacteria;p__Proteobacteria;c__Gammaproteobacteria;o__Pseudomonadales;f__Pseudomonadaceae;g__Pseudomonas;s__Pseudomonas aeruginosa
Pseudomonas_aeruginosa_Pae_CF6706c_2828	GCF_001036895.1	Pseudomonas database	Human	7967044	66.42	140	5899	5646627	70.8748	116608	17	97.97	0.68	d__Bacteria;p__Proteobacteria;c__Gammaproteobacteria;o__Pseudomonadales;f__Pseudomonadaceae;g__Pseudomonas;s__Pseudomonas aeruginosa
Pseudomonas_aeruginosa_Pae_CF6706d_2830	GCF_001036915.1	Pseudomonas database	Human	7923777	66.39	298	5878	5476687	69.1171	47784	40	96.62	1.35	d__Bacteria;p__Proteobacteria;c__Gammaproteobacteria;o__Pseudomonadales;f__Pseudomonadaceae;g__Pseudomonas;s__Pseudomonas aeruginosa
Pseudomonas_aeruginosa_Pae_CF6706e_2831	GCF_001036965.1	Pseudomonas database	Human	7955624	66.42	174	5887	5615106	70.5803	108838	21	97.30	0.68	d__Bacteria;p__Proteobacteria;c__Gammaproteobacteria;o__Pseudomonadales;f__Pseudomonadaceae;g__Pseudomonas;s__Pseudomonas aeruginosa
Pseudomonas_aeruginosa_Pae_CF6706m_2836	GCF_001037055.1	Pseudomonas database	Human	7959898	66.42	151	5894	5621918	70.628	109599	16	97.30	0.68	d__Bacteria;p__Proteobacteria;c__Gammaproteobacteria;o__Pseudomonadales;f__Pseudomonadaceae;g__Pseudomonas;s__Pseudomonas aeruginosa
Pseudomonas_aeruginosa_Pae_CF6706o_2847	GCF_001037275.1	Pseudomonas database	Human	7919873	66.39	296	5891	5466152	69.0182	50842	40	96.62	0.68	d__Bacteria;p__Proteobacteria;c__Gammaproteobacteria;o__Pseudomonadales;f__Pseudomonadaceae;g__Pseudomonas;s__Pseudomonas aeruginosa
Pseudomonas_aeruginosa_Pae_CF6706p_2846	GCF_001037265.1	Pseudomonas database	Human	7954909	66.42	184	5927	5590628	70.279	77524	24	97.97	0.68	d__Bacteria;p__Proteobacteria;c__Gammaproteobacteria;o__Pseudomonadales;f__Pseudomonadaceae;g__Pseudomonas;s__Pseudomonas aeruginosa
Pseudomonas_aeruginosa_Pae_CF6706q_2838	GCF_001037105.1	Pseudomonas database	Human	7942237	66.41	231	5902	5532249	69.6561	60439	34	97.97	0.68	d__Bacteria;p__Proteobacteria;c__Gammaproteobacteria;o__Pseudomonadales;f__Pseudomonadaceae;g__Pseudomonas;s__Pseudomonas aeruginosa
Pseudomonas_aeruginosa_Pae_CF6706r_2839	GCF_001037125.1	Pseudomonas database	Human	7970170	66.41	207	5946	5582858	70.0469	72019	30	97.97	0.68	d__Bacteria;p__Proteobacteria;c__Gammaproteobacteria;o__Pseudomonadales;f__Pseudomonadaceae;g__Pseudomonas;s__Pseudomonas aeruginosa
Pseudomonas_aeruginosa_Pae_CF6706s_2840	GCF_001037145.1	Pseudomonas database	Human	7954863	66.41	267	5944	5531007	69.5299	51174	39	98.65	0.68	d__Bacteria;p__Proteobacteria;c__Gammaproteobacteria;o__Pseudomonadales;f__Pseudomonadaceae;g__Pseudomonas;s__Pseudomonas aeruginosa
Pseudomonas_aeruginosa_Pae_CF6706t_7626	GCF_001034695.1	Pseudomonas database	Human	7896567	66.34	470	5924	5264016	66.6621	28763	63	97.30	0.68	d__Bacteria;p__Proteobacteria;c__Gammaproteobacteria;o__Pseudomonadales;f__Pseudomonadaceae;g__Pseudomonas;s__Pseudomonas aeruginosa
Pseudomonas_aeruginosa_Pae_CF6707a_2841	GCF_001037165.1	Pseudomonas database	Human	7975147	66.41	269	5887	5648697	70.8288	99633	19	97.97	0.68	d__Bacteria;p__Proteobacteria;c__Gammaproteobacteria;o__Pseudomonadales;f__Pseudomonadaceae;g__Pseudomonas;s__Pseudomonas aeruginosa
Pseudomonas_aeruginosa_Pae_CF6707b_2722	GCF_001034745.1	Pseudomonas database	Human	7973001	66.42	176	5877	5672836	71.1506	123907	13	98.65	0.68	d__Bacteria;p__Proteobacteria;c__Gammaproteobacteria;o__Pseudomonadales;f__Pseudomonadaceae;g__Pseudomonas;s__Pseudomonas aeruginosa
Pseudomonas_aeruginosa_Pae_CF6708l_2740	GCF_001035105.1	Pseudomonas database	Human	7976868	66.43	86	5887	5711900	71.6058	209336	9	98.65	0.68	d__Bacteria;p__Proteobacteria;c__Gammaproteobacteria;o__Pseudomonadales;f__Pseudomonadaceae;g__Pseudomonas;s__Pseudomonas aeruginosa
Pseudomonas_aeruginosa_Pae_CF6708m_2741	GCF_001035115.1	Pseudomonas database	Human	7970802	66.43	112	5888	5680236	71.263	135588	11	97.30	0.68	d__Bacteria;p__Proteobacteria;c__Gammaproteobacteria;o__Pseudomonadales;f__Pseudomonadaceae;g__Pseudomonas;s__Pseudomonas aeruginosa
Pseudomonas_aeruginosa_Pae_CF6708n_2742	GCF_001035145.1	Pseudomonas database	Human	7971597	66.43	106	5892	5691120	71.3925	146460	10	98.65	0.68	d__Bacteria;p__Proteobacteria;c__Gammaproteobacteria;o__Pseudomonadales;f__Pseudomonadaceae;g__Pseudomonas;s__Pseudomonas aeruginosa
Pseudomonas_aeruginosa_Pae_CF6708o_2743	GCF_001035155.1	Pseudomonas database	Human	7963306	66.43	136	5897	5667703	71.1727	113507	14	98.65	0.68	d__Bacteria;p__Proteobacteria;c__Gammaproteobacteria;o__Pseudomonadales;f__Pseudomonadaceae;g__Pseudomonas;s__Pseudomonas aeruginosa
Pseudomonas_aeruginosa_Pae_CF6708p_2744	GCF_001035175.1	Pseudomonas database	Human	7955756	66.42	192	5900	5623966	70.6905	75582	28	97.30	0.68	d__Bacteria;p__Proteobacteria;c__Gammaproteobacteria;o__Pseudomonadales;f__Pseudomonadaceae;g__Pseudomonas;s__Pseudomonas aeruginosa
Pseudomonas_aeruginosa_Pae_CF6708q_2745	GCF_001035205.1	Pseudomonas database	Human	7956932	66.42	203	5892	5625850	70.7038	67806	25	97.30	0.68	d__Bacteria;p__Proteobacteria;c__Gammaproteobacteria;o__Pseudomonadales;f__Pseudomonadaceae;g__Pseudomonas;s__Pseudomonas aeruginosa
Pseudomonas_aeruginosa_Pae_CF6708r_2746	GCF_001035225.1	Pseudomonas database	Human	7971763	66.43	107	5896	5698648	71.4854	140507	12	98.65	0.68	d__Bacteria;p__Proteobacteria;c__Gammaproteobacteria;o__Pseudomonadales;f__Pseudomonadaceae;g__Pseudomonas;s__Pseudomonas aeruginosa
Pseudomonas_aeruginosa_Pae_CF6708s_2747	GCF_001035235.1	Pseudomonas database	Human	7963870	66.43	136	5890	5673236	71.2372	127714	15	98.65	0.68	d__Bacteria;p__Proteobacteria;c__Gammaproteobacteria;o__Pseudomonadales;f__Pseudomonadaceae;g__Pseudomonas;s__Pseudomonas aeruginosa
Pseudomonas_aeruginosa_Pae_CF6709d_2751	GCF_001035315.1	Pseudomonas database	Human	7963167	66.42	217	5869	5650609	70.9593	121391	15	97.97	1.35	d__Bacteria;p__Proteobacteria;c__Gammaproteobacteria;o__Pseudomonadales;f__Pseudomonadaceae;g__Pseudomonas;s__Pseudomonas aeruginosa
Pseudomonas_aeruginosa_Pae_CF6709e_2753	GCF_001035365.1	Pseudomonas database	Human	7978788	66.43	129	5883	5700304	71.4432	156000	11	98.65	0.68	d__Bacteria;p__Proteobacteria;c__Gammaproteobacteria;o__Pseudomonadales;f__Pseudomonadaceae;g__Pseudomonas;s__Pseudomonas aeruginosa
Pseudomonas_aeruginosa_Pae_CF6709f_2754	GCF_001035385.1	Pseudomonas database	Human	7978210	66.43	130	5883	5699160	71.4341	135779	13	98.65	0.68	d__Bacteria;p__Proteobacteria;c__Gammaproteobacteria;o__Pseudomonadales;f__Pseudomonadaceae;g__Pseudomonas;s__Pseudomonas aeruginosa
Pseudomonas_aeruginosa_Pae_CF6709g_2755	GCF_001035395.1	Pseudomonas database	Human	7973459	66.42	157	5871	5689778	71.359	182303	11	98.65	0.68	d__Bacteria;p__Proteobacteria;c__Gammaproteobacteria;o__Pseudomonadales;f__Pseudomonadaceae;g__Pseudomonas;s__Pseudomonas aeruginosa
Pseudomonas_aeruginosa_Pae_CF6709h_2756	GCF_001035415.1	Pseudomonas database	Human	7977408	66.43	125	5875	5703342	71.4937	136424	12	98.65	0.68	d__Bacteria;p__Proteobacteria;c__Gammaproteobacteria;o__Pseudomonadales;f__Pseudomonadaceae;g__Pseudomonas;s__Pseudomonas aeruginosa
Pseudomonas_aeruginosa_Pae_CF6709i_2757	GCF_001035445.1	Pseudomonas database	Human	7978337	66.43	115	5883	5705782	71.5159	140529	11	98.65	0.68	d__Bacteria;p__Proteobacteria;c__Gammaproteobacteria;o__Pseudomonadales;f__Pseudomonadaceae;g__Pseudomonas;s__Pseudomonas aeruginosa
Pseudomonas_aeruginosa_Pae_CF6709j_2758	GCF_001035465.1	Pseudomonas database	Human	7976470	66.43	94	5889	5711059	71.5988	154674	14	98.65	0.68	d__Bacteria;p__Proteobacteria;c__Gammaproteobacteria;o__Pseudomonadales;f__Pseudomonadaceae;g__Pseudomonas;s__Pseudomonas aeruginosa
Pseudomonas_aeruginosa_Pae_CF6709o_2763	GCF_001035565.1	Pseudomonas database	Human	7978654	66.42	142	5886	5691153	71.3297	140519	10	98.65	0.68	d__Bacteria;p__Proteobacteria;c__Gammaproteobacteria;o__Pseudomonadales;f__Pseudomonadaceae;g__Pseudomonas;s__Pseudomonas aeruginosa
Pseudomonas_aeruginosa_Pae_CF6709p_2764	GCF_001035575.1	Pseudomonas database	Human	7976980	66.43	137	5878	5697357	71.4225	138463	14	98.65	0.68	d__Bacteria;p__Proteobacteria;c__Gammaproteobacteria;o__Pseudomonadales;f__Pseudomonadaceae;g__Pseudomonas;s__Pseudomonas aeruginosa
Pseudomonas_aeruginosa_Pae_CF6709q_2765	GCF_001035605.1	Pseudomonas database	Human	7980805	66.43	81	5892	5719270	71.6628	328933	7	98.65	0.68	d__Bacteria;p__Proteobacteria;c__Gammaproteobacteria;o__Pseudomonadales;f__Pseudomonadaceae;g__Pseudomonas;s__Pseudomonas aeruginosa
Pseudomonas_aeruginosa_Pae_CF6709r_2766	GCF_001035625.1	Pseudomonas database	Human	7972036	66.40	239	5872	5647553	70.842	90811	21	97.97	0.68	d__Bacteria;p__Proteobacteria;c__Gammaproteobacteria;o__Pseudomonadales;f__Pseudomonadaceae;g__Pseudomonas;s__Pseudomonas aeruginosa
Pseudomonas_aeruginosa_Pae_CF6709s_2767	GCF_001035635.1	Pseudomonas database	Human	7970880	66.42	157	5871	5678857	71.245	150526	11	97.30	1.35	d__Bacteria;p__Proteobacteria;c__Gammaproteobacteria;o__Pseudomonadales;f__Pseudomonadaceae;g__Pseudomonas;s__Pseudomonas aeruginosa
Pseudomonas_aeruginosa_Pae_CF6709t_2768	GCF_001035645.1	Pseudomonas database	Human	7980145	66.43	109	5895	5704790	71.4873	209357	10	98.65	0.68	d__Bacteria;p__Proteobacteria;c__Gammaproteobacteria;o__Pseudomonadales;f__Pseudomonadaceae;g__Pseudomonas;s__Pseudomonas aeruginosa
Pseudomonas_aeruginosa_Pae_CF6710a_2769	GCF_001035685.1	Pseudomonas database	Human	7984876	66.40	129	5888	5697339	71.3516	122794	14	98.65	0.68	d__Bacteria;p__Proteobacteria;c__Gammaproteobacteria;o__Pseudomonadales;f__Pseudomonadaceae;g__Pseudomonas;s__Pseudomonas aeruginosa
Pseudomonas_aeruginosa_Pae_CF6710b_2770	GCF_001035705.1	Pseudomonas database	Human	7971964	66.42	113	5889	5687523	71.3441	140528	13	98.65	0.68	d__Bacteria;p__Proteobacteria;c__Gammaproteobacteria;o__Pseudomonadales;f__Pseudomonadaceae;g__Pseudomonas;s__Pseudomonas aeruginosa
Pseudomonas_aeruginosa_Pae_CF6710c_2771	GCF_001035715.1	Pseudomonas database	Human	7973889	66.43	105	5888	5700639	71.4913	127751	15	98.65	0.68	d__Bacteria;p__Proteobacteria;c__Gammaproteobacteria;o__Pseudomonadales;f__Pseudomonadaceae;g__Pseudomonas;s__Pseudomonas aeruginosa
Pseudomonas_aeruginosa_Pae_CF6710d_2772	GCF_001035725.1	Pseudomonas database	Human	7973934	66.43	153	5875	5691951	71.382	109391	16	98.65	0.68	d__Bacteria;p__Proteobacteria;c__Gammaproteobacteria;o__Pseudomonadales;f__Pseudomonadaceae;g__Pseudomonas;s__Pseudomonas aeruginosa
Pseudomonas_aeruginosa_Pae_CF6710e_2773	GCF_001035765.1	Pseudomonas database	Human	7974416	66.43	154	5874	5689753	71.3501	147863	11	98.65	0.68	d__Bacteria;p__Proteobacteria;c__Gammaproteobacteria;o__Pseudomonadales;f__Pseudomonadaceae;g__Pseudomonas;s__Pseudomonas aeruginosa
Pseudomonas_aeruginosa_Pae_CF6710f_2774	GCF_001035785.1	Pseudomonas database	Human	7973238	66.43	169	5879	5683066	71.2768	122428	16	98.65	0.68	d__Bacteria;p__Proteobacteria;c__Gammaproteobacteria;o__Pseudomonadales;f__Pseudomonadaceae;g__Pseudomonas;s__Pseudomonas aeruginosa
Pseudomonas_aeruginosa_Pae_CF6711e_2792	GCF_001036155.1	Pseudomonas database	Human	7977781	66.43	159	5880	5691554	71.3426	122428	13	98.65	0.68	d__Bacteria;p__Proteobacteria;c__Gammaproteobacteria;o__Pseudomonadales;f__Pseudomonadaceae;g__Pseudomonas;s__Pseudomonas aeruginosa
Pseudomonas_aeruginosa_Pae_CF6711f_2793	GCF_001036185.1	Pseudomonas database	Human	7979731	66.43	86	5894	5705991	71.5061	231950	10	98.65	0.68	d__Bacteria;p__Proteobacteria;c__Gammaproteobacteria;o__Pseudomonadales;f__Pseudomonadaceae;g__Pseudomonas;s__Pseudomonas aeruginosa
Pseudomonas_aeruginosa_Pae_CF6711g_2794	GCF_001036195.1	Pseudomonas database	Human	7973093	66.42	200	5885	5672142	71.141	115646	15	97.30	0.68	d__Bacteria;p__Proteobacteria;c__Gammaproteobacteria;o__Pseudomonadales;f__Pseudomonadaceae;g__Pseudomonas;s__Pseudomonas aeruginosa
Pseudomonas_aeruginosa_Pae_CF6711h_2795	GCF_001036225.1	Pseudomonas database	Human	7972579	66.43	173	5876	5680963	71.2563	134393	14	98.65	0.68	d__Bacteria;p__Proteobacteria;c__Gammaproteobacteria;o__Pseudomonadales;f__Pseudomonadaceae;g__Pseudomonas;s__Pseudomonas aeruginosa
Pseudomonas_aeruginosa_Pae_CF6711i_2796	GCF_001036235.1	Pseudomonas database	Human	7955878	66.41	232	5858	5635767	70.8378	78435	23	98.65	0.68	d__Bacteria;p__Proteobacteria;c__Gammaproteobacteria;o__Pseudomonadales;f__Pseudomonadaceae;g__Pseudomonas;s__Pseudomonas aeruginosa
Pseudomonas_aeruginosa_Pae_CF6711j_2797	GCF_001036255.1	Pseudomonas database	Human	7979734	66.43	86	5896	5717884	71.6551	209330	9	98.65	0.68	d__Bacteria;p__Proteobacteria;c__Gammaproteobacteria;o__Pseudomonadales;f__Pseudomonadaceae;g__Pseudomonas;s__Pseudomonas aeruginosa
Pseudomonas_aeruginosa_Pae_CF6711k_2798	GCF_001036265.1	Pseudomonas database	Human	7976640	66.42	132	5880	5701035	71.4716	131502	14	98.65	0.68	d__Bacteria;p__Proteobacteria;c__Gammaproteobacteria;o__Pseudomonadales;f__Pseudomonadaceae;g__Pseudomonas;s__Pseudomonas aeruginosa
Pseudomonas_aeruginosa_Pae_CF6711l_2800	GCF_001036335.1	Pseudomonas database	Human	7977392	66.43	156	5878	5693193	71.3666	123246	12	97.30	0.68	d__Bacteria;p__Proteobacteria;c__Gammaproteobacteria;o__Pseudomonadales;f__Pseudomonadaceae;g__Pseudomonas;s__Pseudomonas aeruginosa
Pseudomonas_aeruginosa_Pae_CF6711m_2801	GCF_001036355.1	Pseudomonas database	Human	7978008	66.43	97	5886	5702491	71.4776	274267	8	98.65	0.68	d__Bacteria;p__Proteobacteria;c__Gammaproteobacteria;o__Pseudomonadales;f__Pseudomonadaceae;g__Pseudomonas;s__Pseudomonas aeruginosa
Pseudomonas_aeruginosa_Pae_CF6711n_2802	GCF_001036385.1	Pseudomonas database	Human	7977165	66.43	122	5883	5701561	71.4735	139476	13	98.65	0.68	d__Bacteria;p__Proteobacteria;c__Gammaproteobacteria;o__Pseudomonadales;f__Pseudomonadaceae;g__Pseudomonas;s__Pseudomonas aeruginosa
Pseudomonas_aeruginosa_Pae_CF6711o_2803	GCF_001036405.1	Pseudomonas database	Human	7950525	66.41	211	5845	5652083	71.0907	117993	17	98.65	0.68	d__Bacteria;p__Proteobacteria;c__Gammaproteobacteria;o__Pseudomonadales;f__Pseudomonadaceae;g__Pseudomonas;s__Pseudomonas aeruginosa
Pseudomonas_aeruginosa_Pae_CF6712c_2809	GCF_001036505.1	Pseudomonas database	Human	7980163	66.42	145	5886	5694572	71.3591	135840	13	98.65	0.68	d__Bacteria;p__Proteobacteria;c__Gammaproteobacteria;o__Pseudomonadales;f__Pseudomonadaceae;g__Pseudomonas;s__Pseudomonas aeruginosa
Pseudomonas_aeruginosa_Pae_CF6712d_2808	GCF_001036495.1	Pseudomonas database	Human	7974452	66.42	151	5885	5684100	71.2789	126183	12	98.65	0.68	d__Bacteria;p__Proteobacteria;c__Gammaproteobacteria;o__Pseudomonadales;f__Pseudomonadaceae;g__Pseudomonas;s__Pseudomonas aeruginosa
Pseudomonas_aeruginosa_Pae_CF6712e_2810	GCF_001036545.1	Pseudomonas database	Human	7964296	66.43	168	5870	5659423	71.0599	109389	14	98.65	0.68	d__Bacteria;p__Proteobacteria;c__Gammaproteobacteria;o__Pseudomonadales;f__Pseudomonadaceae;g__Pseudomonas;s__Pseudomonas aeruginosa
Pseudomonas_aeruginosa_Pae_CF6712f_2811	GCF_001036565.1	Pseudomonas database	Human	7975941	66.41	116	5879	5706671	71.5486	138469	12	98.65	0.68	d__Bacteria;p__Proteobacteria;c__Gammaproteobacteria;o__Pseudomonadales;f__Pseudomonadaceae;g__Pseudomonas;s__Pseudomonas aeruginosa
Pseudomonas_aeruginosa_Pae_CF6712g_2812	GCF_001036575.1	Pseudomonas database	Human	7979150	66.41	154	5880	5690098	71.3121	121391	14	98.65	0.68	d__Bacteria;p__Proteobacteria;c__Gammaproteobacteria;o__Pseudomonadales;f__Pseudomonadaceae;g__Pseudomonas;s__Pseudomonas aeruginosa
Pseudomonas_aeruginosa_Pae_CF6712h_2813	GCF_001036585.1	Pseudomonas database	Human	7985060	66.41	118	5899	5705975	71.4581	126885	15	98.65	0.68	d__Bacteria;p__Proteobacteria;c__Gammaproteobacteria;o__Pseudomonadales;f__Pseudomonadaceae;g__Pseudomonas;s__Pseudomonas aeruginosa
Pseudomonas_aeruginosa_Pae_CF6712i_2814	GCF_001036605.1	Pseudomonas database	Human	7970845	66.43	167	5874	5685313	71.3264	109391	14	98.65	0.68	d__Bacteria;p__Proteobacteria;c__Gammaproteobacteria;o__Pseudomonadales;f__Pseudomonadaceae;g__Pseudomonas;s__Pseudomonas aeruginosa
Pseudomonas_aeruginosa_Pae_CF6712j_2815	GCF_001036645.1	Pseudomonas database	Human	7987913	66.41	91	5891	5718529	71.5898	226515	10	98.65	0.68	d__Bacteria;p__Proteobacteria;c__Gammaproteobacteria;o__Pseudomonadales;f__Pseudomonadaceae;g__Pseudomonas;s__Pseudomonas aeruginosa
Pseudomonas_aeruginosa_Pae100_7256	GCF_002216425.1	Pseudomonas database	Soil	8007547	66.42	75	5853	5748709	71.7911	196319	11	100.00	0.00	d__Bacteria;p__Proteobacteria;c__Gammaproteobacteria;o__Pseudomonadales;f__Pseudomonadaceae;g__Pseudomonas;s__Pseudomonas aeruginosa
Pseudomonas_aeruginosa_Pae102_6011	GCF_002216485.1	Pseudomonas database	Soil	8006949	66.42	91	5852	5739577	71.6824	121945	15	100.00	0.00	d__Bacteria;p__Proteobacteria;c__Gammaproteobacteria;o__Pseudomonadales;f__Pseudomonadaceae;g__Pseudomonas;s__Pseudomonas aeruginosa
Pseudomonas_aeruginosa_Pae110_6843	GCF_002216345.1	Pseudomonas database	Aquatic	8009898	66.42	76	5853	5746339	71.7405	234265	9	100.00	0.00	d__Bacteria;p__Proteobacteria;c__Gammaproteobacteria;o__Pseudomonadales;f__Pseudomonadaceae;g__Pseudomonas;s__Pseudomonas aeruginosa
Pseudomonas_aeruginosa_Pae111_7123	GCF_002216335.1	Pseudomonas database	Soil	7952613	66.47	72	5832	5707013	71.7627	206050	11	100.00	0.00	d__Bacteria;p__Proteobacteria;c__Gammaproteobacteria;o__Pseudomonadales;f__Pseudomonadaceae;g__Pseudomonas;s__Pseudomonas aeruginosa
Pseudomonas_aeruginosa_Pae112_7021	GCF_002216325.1	Pseudomonas database	Soil	8020182	66.39	69	5872	5763343	71.8605	231479	10	100.00	0.00	d__Bacteria;p__Proteobacteria;c__Gammaproteobacteria;o__Pseudomonadales;f__Pseudomonadaceae;g__Pseudomonas;s__Pseudomonas aeruginosa
Pseudomonas_aeruginosa_Pae113_5830	GCF_002216355.1	Pseudomonas database	Aquatic	7952938	66.47	66	5788	5703141	71.7111	245535	9	100.00	0.00	d__Bacteria;p__Proteobacteria;c__Gammaproteobacteria;o__Pseudomonadales;f__Pseudomonadaceae;g__Pseudomonas;s__Pseudomonas aeruginosa
Pseudomonas_aeruginosa_Pae160_7099	GCF_002216465.1	Pseudomonas database	Aquatic	8503014	66.01	100	6272	6071392	71.4028	188795	13	99.32	0.00	d__Bacteria;p__Proteobacteria;c__Gammaproteobacteria;o__Pseudomonadales;f__Pseudomonadaceae;g__Pseudomonas;s__Pseudomonas aeruginosa
Pseudomonas_aeruginosa_Pae70_10705	GCF_004053985.1	Pseudomonas database	Human	8095198	65.93	283	5933	5722675	70.6922	109667	16	96.62	0.00	d__Bacteria;p__Proteobacteria;c__Gammaproteobacteria;o__Pseudomonadales;f__Pseudomonadaceae;g__Pseudomonas;s__Pseudomonas aeruginosa
Pseudomonas_aeruginosa_Pae74_10701	GCF_004053935.1	Pseudomonas database	Human	8218135	66.13	99	6026	5880041	71.5496	233896	8	100.00	0.00	d__Bacteria;p__Proteobacteria;c__Gammaproteobacteria;o__Pseudomonadales;f__Pseudomonadaceae;g__Pseudomonas;s__Pseudomonas aeruginosa
Pseudomonas_aeruginosa_Pae81_10700	GCF_004053865.1	Pseudomonas database	Human	8086074	66.32	74	5912	5783296	71.5217	304597	6	100.00	0.00	d__Bacteria;p__Proteobacteria;c__Gammaproteobacteria;o__Pseudomonadales;f__Pseudomonadaceae;g__Pseudomonas;s__Pseudomonas aeruginosa
Pseudomonas_aeruginosa_Pae83_10702	GCF_004053945.1	Pseudomonas database	Human	8514645	66.01	192	6344	6035074	70.8788	167837	12	100.00	0.00	d__Bacteria;p__Proteobacteria;c__Gammaproteobacteria;o__Pseudomonadales;f__Pseudomonadaceae;g__Pseudomonas;s__Pseudomonas aeruginosa
Pseudomonas_aeruginosa_Pae85_5932	GCF_002216405.1	Pseudomonas database	Soil	8425822	66.00	102	6165	6021491	71.4647	145481	14	100.00	0.00	d__Bacteria;p__Proteobacteria;c__Gammaproteobacteria;o__Pseudomonadales;f__Pseudomonadaceae;g__Pseudomonas;s__Pseudomonas aeruginosa
Pseudomonas_aeruginosa_PaEB1_7175	GCF_002216505.1	Pseudomonas database	Wastewater	7887302	66.50	66	5753	5676429	71.9692	304819	8	100.00	0.00	d__Bacteria;p__Proteobacteria;c__Gammaproteobacteria;o__Pseudomonadales;f__Pseudomonadaceae;g__Pseudomonas;s__Pseudomonas aeruginosa
Pseudomonas_aeruginosa_PaEB6_5895	GCF_002216445.1	Pseudomonas database	Wastewater	8052080	66.41	94	5907	5771899	71.6821	289833	9	100.00	0.00	d__Bacteria;p__Proteobacteria;c__Gammaproteobacteria;o__Pseudomonadales;f__Pseudomonadaceae;g__Pseudomonas;s__Pseudomonas aeruginosa
Pseudomonas_aeruginosa_PAL11_7136	GCF_003143815.1	Pseudomonas database	Human	8431937	66.04	109	6222	6033568	71.5561	222705	9	99.32	0.00	d__Bacteria;p__Proteobacteria;c__Gammaproteobacteria;o__Pseudomonadales;f__Pseudomonadaceae;g__Pseudomonas;s__Pseudomonas aeruginosa
Pseudomonas_aeruginosa_PAO1_107	GCF_000006765.1	Pseudomonas database	Human	7808415	66.56	2	5671	5632789	72.1374	6264404	1	100.00	0.00	d__Bacteria;p__Proteobacteria;c__Gammaproteobacteria;o__Pseudomonadales;f__Pseudomonadaceae;g__Pseudomonas;s__Pseudomonas aeruginosa
Pseudomonas_aeruginosa_PAO1161_10710	GCF_004102665.1	Pseudomonas database	Human	7955483	66.42	2	5795	5739562	72.146	6383803	1	100.00	0.00	d__Bacteria;p__Proteobacteria;c__Gammaproteobacteria;o__Pseudomonadales;f__Pseudomonadaceae;g__Pseudomonas;s__Pseudomonas aeruginosa
Pseudomonas_aeruginosa_PAO1H2O	2585427615	IMG	Aquatic	7774441	66.74	2	5548	5446262	70.0534	6264404	1	100.00	0.00	d__Bacteria;p__Proteobacteria;c__Gammaproteobacteria;o__Pseudomonadales;f__Pseudomonadaceae;g__Pseudomonas;s__Pseudomonas aeruginosa
Pseudomonas_aeruginosa_PAO579	2537561515	IMG	Human	7513292	66.51	17	5502	5401862	71.8974	1975737	2	100.00	0.00	d__Bacteria;p__Proteobacteria;c__Gammaproteobacteria;o__Pseudomonadales;f__Pseudomonadaceae;g__Pseudomonas;s__Pseudomonas aeruginosa
Pseudomonas_aeruginosa_PAP7	2501846300	IMG	Human	7928289	66.31	2	5857	5683365	71.6846	6350335	1	100.00	0.00	d__Bacteria;p__Proteobacteria;c__Gammaproteobacteria;o__Pseudomonadales;f__Pseudomonadaceae;g__Pseudomonas;s__Pseudomonas aeruginosa
Pseudomonas_aeruginosa_PAS1_6038	GCF_002201455.1	Pseudomonas database	Human	8582131	65.87	326	6288	6060652	70.6194	102152	18	99.32	0.00	d__Bacteria;p__Proteobacteria;c__Gammaproteobacteria;o__Pseudomonadales;f__Pseudomonadaceae;g__Pseudomonas;s__Pseudomonas aeruginosa
Pseudomonas_aeruginosa_PAS10_6688	GCF_002201325.1	Pseudomonas database	Human	8644168	65.96	240	6375	6123167	70.8358	93007	22	99.32	0.00	d__Bacteria;p__Proteobacteria;c__Gammaproteobacteria;o__Pseudomonadales;f__Pseudomonadaceae;g__Pseudomonas;s__Pseudomonas aeruginosa
Pseudomonas_aeruginosa_PAS2_5875	GCF_002201295.1	Pseudomonas database	Human	8247106	66.23	244	6057	5842245	70.8399	119180	17	100.00	0.00	d__Bacteria;p__Proteobacteria;c__Gammaproteobacteria;o__Pseudomonadales;f__Pseudomonadaceae;g__Pseudomonas;s__Pseudomonas aeruginosa
Pseudomonas_aeruginosa_PAS3_6264	GCF_002201305.1	Pseudomonas database	Human	8375406	66.18	323	6151	5903946	70.4915	102161	20	99.32	0.00	d__Bacteria;p__Proteobacteria;c__Gammaproteobacteria;o__Pseudomonadales;f__Pseudomonadaceae;g__Pseudomonas;s__Pseudomonas aeruginosa
Pseudomonas_aeruginosa_PAS4_6100	GCF_002201405.1	Pseudomonas database	Human	8393403	66.05	186	6161	5960886	71.0187	118034	17	99.32	0.00	d__Bacteria;p__Proteobacteria;c__Gammaproteobacteria;o__Pseudomonadales;f__Pseudomonadaceae;g__Pseudomonas;s__Pseudomonas aeruginosa
Pseudomonas_aeruginosa_PAS5_6728	GCF_002201225.1	Pseudomonas database	Human	8644533	65.97	231	6379	6124751	70.8511	105908	18	99.32	0.00	d__Bacteria;p__Proteobacteria;c__Gammaproteobacteria;o__Pseudomonadales;f__Pseudomonadaceae;g__Pseudomonas;s__Pseudomonas aeruginosa
Pseudomonas_aeruginosa_PAS6_6028	GCF_002201255.1	Pseudomonas database	Human	8739998	66.00	190	6437	6209582	71.0479	113718	19	99.32	0.00	d__Bacteria;p__Proteobacteria;c__Gammaproteobacteria;o__Pseudomonadales;f__Pseudomonadaceae;g__Pseudomonas;s__Pseudomonas aeruginosa
Pseudomonas_aeruginosa_PAS7_7071	GCF_002201395.1	Pseudomonas database	Human	8504806	66.00	493	6166	5978874	70.2999	91918	22	99.32	0.00	d__Bacteria;p__Proteobacteria;c__Gammaproteobacteria;o__Pseudomonadales;f__Pseudomonadaceae;g__Pseudomonas;s__Pseudomonas aeruginosa
Pseudomonas_aeruginosa_PASGNDM571_6592	GCF_002134845.1	Pseudomonas database	Human	8505993	66.08	90	6317	6079271	71.4704	133393	15	99.32	0.00	d__Bacteria;p__Proteobacteria;c__Gammaproteobacteria;o__Pseudomonadales;f__Pseudomonadaceae;g__Pseudomonas;s__Pseudomonas aeruginosa
Pseudomonas_aeruginosa_PASGNDM583_6563	GCF_002134835.1	Pseudomonas database	Human	8503869	66.10	98	6319	6065317	71.3242	142612	16	99.32	0.00	d__Bacteria;p__Proteobacteria;c__Gammaproteobacteria;o__Pseudomonadales;f__Pseudomonadaceae;g__Pseudomonas;s__Pseudomonas aeruginosa
Pseudomonas_aeruginosa_PASGNDM586_7075	GCF_002134915.1	Pseudomonas database	Human	8422116	66.09	102	6262	6008640	71.3436	143333	16	99.32	0.00	d__Bacteria;p__Proteobacteria;c__Gammaproteobacteria;o__Pseudomonadales;f__Pseudomonadaceae;g__Pseudomonas;s__Pseudomonas aeruginosa
Pseudomonas_aeruginosa_PASGNDM587_6805	GCF_002134895.1	Pseudomonas database	Human	8446427	66.08	109	6278	6029865	71.3895	128244	16	99.32	0.00	d__Bacteria;p__Proteobacteria;c__Gammaproteobacteria;o__Pseudomonadales;f__Pseudomonadaceae;g__Pseudomonas;s__Pseudomonas aeruginosa
Pseudomonas_aeruginosa_PASGNDM590_5769	GCF_002134975.1	Pseudomonas database	Human	8494665	66.10	100	6301	6067253	71.4243	131393	18	99.32	0.00	d__Bacteria;p__Proteobacteria;c__Gammaproteobacteria;o__Pseudomonadales;f__Pseudomonadaceae;g__Pseudomonas;s__Pseudomonas aeruginosa
Pseudomonas_aeruginosa_PASGNDM591_6102	GCF_002134965.1	Pseudomonas database	Human	8426901	66.06	120	6264	6001221	71.215	118342	17	99.32	0.00	d__Bacteria;p__Proteobacteria;c__Gammaproteobacteria;o__Pseudomonadales;f__Pseudomonadaceae;g__Pseudomonas;s__Pseudomonas aeruginosa
Pseudomonas_aeruginosa_PASGNDM592_5821	GCF_002134905.1	Pseudomonas database	Human	8493660	66.10	88	6299	6069772	71.4624	141967	16	99.32	0.00	d__Bacteria;p__Proteobacteria;c__Gammaproteobacteria;o__Pseudomonadales;f__Pseudomonadaceae;g__Pseudomonas;s__Pseudomonas aeruginosa
Pseudomonas_aeruginosa_PASGNDM593_6784	GCF_002134985.1	Pseudomonas database	Human	8467334	66.10	83	6274	6060297	71.5727	166163	14	99.32	0.00	d__Bacteria;p__Proteobacteria;c__Gammaproteobacteria;o__Pseudomonadales;f__Pseudomonadaceae;g__Pseudomonas;s__Pseudomonas aeruginosa
Pseudomonas_aeruginosa_PASGNDM699_7104	GCF_002104595.1	Pseudomonas database	Human	8697896	66.00	2	6426	6252434	71.8844	6985102	1	99.32	0.00	d__Bacteria;p__Proteobacteria;c__Gammaproteobacteria;o__Pseudomonadales;f__Pseudomonadaceae;g__Pseudomonas;s__Pseudomonas aeruginosa
Pseudomonas_aeruginosa_PB350_6610	GCF_002812905.1	Pseudomonas database	Human	8408035	66.20	2	6161	6062796	72.1072	6752870	1	99.32	0.00	d__Bacteria;p__Proteobacteria;c__Gammaproteobacteria;o__Pseudomonadales;f__Pseudomonadaceae;g__Pseudomonas;s__Pseudomonas aeruginosa
Pseudomonas_aeruginosa_PB353_6129	GCF_002812865.1	Pseudomonas database	Human	8108171	66.31	3	5977	5829061	71.8912	6437515	1	100.00	0.00	d__Bacteria;p__Proteobacteria;c__Gammaproteobacteria;o__Pseudomonadales;f__Pseudomonadaceae;g__Pseudomonas;s__Pseudomonas aeruginosa
Pseudomonas_aeruginosa_PB354_7065	GCF_002812885.1	Pseudomonas database	Human	8104408	66.32	3	5974	5827510	71.9054	6434352	1	100.00	0.00	d__Bacteria;p__Proteobacteria;c__Gammaproteobacteria;o__Pseudomonadales;f__Pseudomonadaceae;g__Pseudomonas;s__Pseudomonas aeruginosa
Pseudomonas_aeruginosa_PB367_7067	GCF_002812925.1	Pseudomonas database	Human	8408150	66.20	2	6161	6064011	72.1206	6752906	1	99.32	0.00	d__Bacteria;p__Proteobacteria;c__Gammaproteobacteria;o__Pseudomonadales;f__Pseudomonadaceae;g__Pseudomonas;s__Pseudomonas aeruginosa
Pseudomonas_aeruginosa_PB368_7201	GCF_002812845.1	Pseudomonas database	Human	8273673	65.96	2	6122	5918657	71.536	6638559	1	98.65	0.68	d__Bacteria;p__Proteobacteria;c__Gammaproteobacteria;o__Pseudomonadales;f__Pseudomonadaceae;g__Pseudomonas;s__Pseudomonas aeruginosa
Pseudomonas_aeruginosa_PB369_7191	GCF_002812825.1	Pseudomonas database	Human	8135787	66.02	2	6023	5825609	71.6047	6526814	1	100.00	0.00	d__Bacteria;p__Proteobacteria;c__Gammaproteobacteria;o__Pseudomonadales;f__Pseudomonadaceae;g__Pseudomonas;s__Pseudomonas aeruginosa
Pseudomonas_aeruginosa_PBIO712	CADCYH000000000.1	Literature search	Insecta	8829467	65.82	112	6555	6310210	71.4676	279386	8	100.00	0.00	d__Bacteria;p__Proteobacteria;c__Gammaproteobacteria;o__Pseudomonadales;f__Pseudomonadaceae;g__Pseudomonas;s__Pseudomonas aeruginosa
Pseudomonas_aeruginosa_PBIO724	CADCYC000000000.1	Literature search	Insecta	8501456	66.06	89	6270	6079609	71.5126	308858	7	100.00	0.00	d__Bacteria;p__Proteobacteria;c__Gammaproteobacteria;o__Pseudomonadales;f__Pseudomonadaceae;g__Pseudomonas;s__Pseudomonas aeruginosa
Pseudomonas_aeruginosa_PES	2516493000	IMG	Human	7929401	66.55	5	5790	5719877	72.135	4180493	1	100.00	0.00	d__Bacteria;p__Proteobacteria;c__Gammaproteobacteria;o__Pseudomonadales;f__Pseudomonadaceae;g__Pseudomonas;s__Pseudomonas aeruginosa
Pseudomonas_aeruginosa_PGPR2	2554235132	IMG	Plants	8514635	65.98	199	6502	5886389	69.1326	6398761	1	98.65	0.68	d__Bacteria;p__Proteobacteria;c__Gammaproteobacteria;o__Pseudomonadales;f__Pseudomonadaceae;g__Pseudomonas;s__Pseudomonas aeruginosa
Pseudomonas_aeruginosa_PhDW6_10105	GCF_003836345.1	Pseudomonas database	Human	8419409	65.82	55	6223	6005256	71.3263	340691	8	100.00	0.00	d__Bacteria;p__Proteobacteria;c__Gammaproteobacteria;o__Pseudomonadales;f__Pseudomonadaceae;g__Pseudomonas;s__Pseudomonas aeruginosa
Pseudomonas_aeruginosa_PHU46	2507262023	IMG	Human	8517560	66.01	821	6326	5860026	68.7994	15876	126	97.30	0.00	d__Bacteria;p__Proteobacteria;c__Gammaproteobacteria;o__Pseudomonadales;f__Pseudomonadaceae;g__Pseudomonas;s__Pseudomonas aeruginosa
Pseudomonas_aeruginosa_PK6	2568526744	IMG	Soil	7605176	66.87	188	5775	5336136	70.1645	74692	24	99.32	0.00	d__Bacteria;p__Proteobacteria;c__Gammaproteobacteria;o__Pseudomonadales;f__Pseudomonadaceae;g__Pseudomonas;s__Pseudomonas aeruginosa
Pseudomonas_aeruginosa_PMM38_10095	GCF_003836135.1	Pseudomonas database	Human	8299198	66.19	81	6156	5928365	71.433	230512	11	99.32	0.00	d__Bacteria;p__Proteobacteria;c__Gammaproteobacteria;o__Pseudomonadales;f__Pseudomonadaceae;g__Pseudomonas;s__Pseudomonas aeruginosa
Pseudomonas_aeruginosa_PS00100_9943	GCF_003703855.1	Pseudomonas database	Aquatic	8459517	66.08	5	6176	6084441	71.9242	4299751	1	99.32	0.68	d__Bacteria;p__Proteobacteria;c__Gammaproteobacteria;o__Pseudomonadales;f__Pseudomonadaceae;g__Pseudomonas;s__Pseudomonas aeruginosa
Pseudomonas_aeruginosa_Ps04_5778	GCF_002915235.1	Pseudomonas database	Aquatic	7929208	66.45	43	5834	5697156	71.8503	434691	5	100.00	0.00	d__Bacteria;p__Proteobacteria;c__Gammaproteobacteria;o__Pseudomonadales;f__Pseudomonadaceae;g__Pseudomonas;s__Pseudomonas aeruginosa
Pseudomonas_aeruginosa_PS75	2576861022	IMG	Human	7887801	66.49	23	5762	5679533	72.004	790249	3	100.00	0.00	d__Bacteria;p__Proteobacteria;c__Gammaproteobacteria;o__Pseudomonadales;f__Pseudomonadaceae;g__Pseudomonas;s__Pseudomonas aeruginosa
Pseudomonas_aeruginosa_PSEUDO-LEB_5729	GCF_001937975.1	Pseudomonas database	Human	7956986	66.38	97	5809	5690990	71.5219	354879	7	100.00	0.00	d__Bacteria;p__Proteobacteria;c__Gammaproteobacteria;o__Pseudomonadales;f__Pseudomonadaceae;g__Pseudomonas;s__Pseudomonas aeruginosa
Pseudomonas_aeruginosa_PsVir01	2507262024	IMG	Human	8694856	65.88	942	6425	5924176	68.1343	13490	146	98.65	0.00	d__Bacteria;p__Proteobacteria;c__Gammaproteobacteria;o__Pseudomonadales;f__Pseudomonadaceae;g__Pseudomonas;s__Pseudomonas aeruginosa
Pseudomonas_aeruginosa_PsVir02	2510461036	IMG	Human	8971286	65.88	592	6680	5940278	66.2143	81239	24	96.62	0.00	d__Bacteria;p__Proteobacteria;c__Gammaproteobacteria;o__Pseudomonadales;f__Pseudomonadaceae;g__Pseudomonas;s__Pseudomonas aeruginosa
Pseudomonas_aeruginosa_PT12_10547	GCF_003974185.1	Pseudomonas database	Aquatic	9049442	65.70	49	6774	6483318	71.6433	332653	8	99.32	0.00	d__Bacteria;p__Proteobacteria;c__Gammaproteobacteria;o__Pseudomonadales;f__Pseudomonadaceae;g__Pseudomonas;s__Pseudomonas aeruginosa
Pseudomonas_aeruginosa_PT31M_10099	GCF_003836225.1	Pseudomonas database	Aquatic	8547856	66.14	35	6293	6132072	71.7381	765383	4	100.00	0.00	d__Bacteria;p__Proteobacteria;c__Gammaproteobacteria;o__Pseudomonadales;f__Pseudomonadaceae;g__Pseudomonas;s__Pseudomonas aeruginosa
Pseudomonas_aeruginosa_PT6_10577	GCF_003974805.1	Pseudomonas database	Aquatic	8563780	66.08	62	6352	6114701	71.4019	200292	9	100.00	0.00	d__Bacteria;p__Proteobacteria;c__Gammaproteobacteria;o__Pseudomonadales;f__Pseudomonadaceae;g__Pseudomonas;s__Pseudomonas aeruginosa
Pseudomonas_aeruginosa_R._Hugh_813,_ATCC_97	2510461034	IMG	Human	8685972	65.60	1407	6393	5397805	62.1439	67832	31	97.30	0.00	d__Bacteria;p__Proteobacteria;c__Gammaproteobacteria;o__Pseudomonadales;f__Pseudomonadaceae;g__Pseudomonas;s__Pseudomonas aeruginosa
Pseudomonas_aeruginosa_RNS_PA46	2744054677	IMG	Human	8835754	65.86	141	6578	6277127	71.0423	103069	21	99.32	0.00	d__Bacteria;p__Proteobacteria;c__Gammaproteobacteria;o__Pseudomonadales;f__Pseudomonadaceae;g__Pseudomonas;s__Pseudomonas aeruginosa
Pseudomonas_aeruginosa_RNS_PA51_6996	GCF_002406305.1	Pseudomonas database	Human	8634997	65.79	604	6478	5892893	68.2443	23531	77	98.65	0.00	d__Bacteria;p__Proteobacteria;c__Gammaproteobacteria;o__Pseudomonadales;f__Pseudomonadaceae;g__Pseudomonas;s__Pseudomonas aeruginosa
Pseudomonas_aeruginosa_RNS_PA65_6194	GCF_002592085.1	Pseudomonas database	Human	8364714	65.44	1191	6394	5415883	64.7468	10690	158	97.97	0.00	d__Bacteria;p__Proteobacteria;c__Gammaproteobacteria;o__Pseudomonadales;f__Pseudomonadaceae;g__Pseudomonas;s__Pseudomonas aeruginosa
Pseudomonas_aeruginosa_RNS_PA69_6649	GCF_002406265.1	Pseudomonas database	Human	8779407	65.83	346	6546	6139859	69.9348	45884	44	99.32	0.00	d__Bacteria;p__Proteobacteria;c__Gammaproteobacteria;o__Pseudomonadales;f__Pseudomonadaceae;g__Pseudomonas;s__Pseudomonas aeruginosa
Pseudomonas_aeruginosa_RNS_PA92_6546	GCF_002406335.1	Pseudomonas database	Human	8367296	66.22	208	6148	5946259	71.0655	72143	25	98.65	0.68	d__Bacteria;p__Proteobacteria;c__Gammaproteobacteria;o__Pseudomonadales;f__Pseudomonadaceae;g__Pseudomonas;s__Pseudomonas aeruginosa
Pseudomonas_aeruginosa_Rsan-ver_10177	GCF_003837775.1	Pseudomonas database	Soil	8523445	66.25	45	6333	6115088	71.7443	394571	5	100.00	0.00	d__Bacteria;p__Proteobacteria;c__Gammaproteobacteria;o__Pseudomonadales;f__Pseudomonadaceae;g__Pseudomonas;s__Pseudomonas aeruginosa
Pseudomonas_aeruginosa_S-Pae_5459	GCF_001920965.1	Pseudomonas database	Human	8424331	66.04	217	6179	5977669	70.9572	104922	21	95.95	0.68	d__Bacteria;p__Proteobacteria;c__Gammaproteobacteria;o__Pseudomonadales;f__Pseudomonadaceae;g__Pseudomonas;s__Pseudomonas aeruginosa
Pseudomonas_aeruginosa_S04_90	2718217881	IMG	Human	9058410	65.83	3	6832	6507189	71.8359	7099963	1	99.32	0.00	d__Bacteria;p__Proteobacteria;c__Gammaproteobacteria;o__Pseudomonadales;f__Pseudomonadaceae;g__Pseudomonas;s__Pseudomonas aeruginosa
Pseudomonas_aeruginosa_S122_C02_RS_6446	GCF_002136245.1	Pseudomonas database	Human	8791256	65.84	151	6511	6252192	71.1183	185061	13	99.32	0.00	d__Bacteria;p__Proteobacteria;c__Gammaproteobacteria;o__Pseudomonadales;f__Pseudomonadaceae;g__Pseudomonas;s__Pseudomonas aeruginosa
Pseudomonas_aeruginosa_S137_C02_RS_6638	GCF_002136195.1	Pseudomonas database	Human	8680584	65.81	122	6406	6181909	71.2154	223972	12	100.00	0.00	d__Bacteria;p__Proteobacteria;c__Gammaproteobacteria;o__Pseudomonadales;f__Pseudomonadaceae;g__Pseudomonas;s__Pseudomonas aeruginosa
Pseudomonas_aeruginosa_S143_C02_RS_6904	GCF_002136515.1	Pseudomonas database	Human	8701810	65.77	163	6417	6190525	71.1407	189643	12	100.00	0.00	d__Bacteria;p__Proteobacteria;c__Gammaproteobacteria;o__Pseudomonadales;f__Pseudomonadaceae;g__Pseudomonas;s__Pseudomonas aeruginosa
Pseudomonas_aeruginosa_S14b_6337	GCF_002326525.1	Pseudomonas database	Soil	7937481	66.47	95	5804	5679706	71.5555	177734	11	100.00	0.00	d__Bacteria;p__Proteobacteria;c__Gammaproteobacteria;o__Pseudomonadales;f__Pseudomonadaceae;g__Pseudomonas;s__Pseudomonas aeruginosa
Pseudomonas_aeruginosa_S1983_10332	GCF_003858155.1	Pseudomonas database	Human	7932186	66.51	50	5836	5678270	71.5852	323288	8	100.00	0.00	d__Bacteria;p__Proteobacteria;c__Gammaproteobacteria;o__Pseudomonadales;f__Pseudomonadaceae;g__Pseudomonas;s__Pseudomonas aeruginosa
Pseudomonas_aeruginosa_S1e_7215	GCF_002326305.1	Pseudomonas database	Soil	8067724	66.32	79	5969	5765036	71.458	230968	10	100.00	0.00	d__Bacteria;p__Proteobacteria;c__Gammaproteobacteria;o__Pseudomonadales;f__Pseudomonadaceae;g__Pseudomonas;s__Pseudomonas aeruginosa
Pseudomonas_aeruginosa_S1f_6658	GCF_002330065.1	Pseudomonas database	Soil	8064432	66.32	100	5960	5762678	71.458	138294	14	100.00	0.00	d__Bacteria;p__Proteobacteria;c__Gammaproteobacteria;o__Pseudomonadales;f__Pseudomonadaceae;g__Pseudomonas;s__Pseudomonas aeruginosa
Pseudomonas_aeruginosa_S1g_6514	GCF_002326275.1	Pseudomonas database	Soil	8069059	66.32	77	5968	5773325	71.5489	203738	10	100.00	0.00	d__Bacteria;p__Proteobacteria;c__Gammaproteobacteria;o__Pseudomonadales;f__Pseudomonadaceae;g__Pseudomonas;s__Pseudomonas aeruginosa
Pseudomonas_aeruginosa_S1h_6791	GCF_002326265.1	Pseudomonas database	Soil	8068049	66.32	67	5960	5773985	71.5661	239047	9	100.00	0.00	d__Bacteria;p__Proteobacteria;c__Gammaproteobacteria;o__Pseudomonadales;f__Pseudomonadaceae;g__Pseudomonas;s__Pseudomonas aeruginosa
Pseudomonas_aeruginosa_S20b_6800	GCF_002326195.1	Pseudomonas database	Soil	7877786	66.44	63	5742	5658009	71.8223	245538	9	100.00	0.00	d__Bacteria;p__Proteobacteria;c__Gammaproteobacteria;o__Pseudomonadales;f__Pseudomonadaceae;g__Pseudomonas;s__Pseudomonas aeruginosa
Pseudomonas_aeruginosa_S21a_6840	GCF_002326515.1	Pseudomonas database	Soil	7900100	66.47	140	5775	5632713	71.2993	107020	17	100.00	0.00	d__Bacteria;p__Proteobacteria;c__Gammaproteobacteria;o__Pseudomonadales;f__Pseudomonadaceae;g__Pseudomonas;s__Pseudomonas aeruginosa
Pseudomonas_aeruginosa_S220_C06_RS_6572	GCF_002136495.1	Pseudomonas database	Human	8887551	65.71	156	6592	6319231	71.1021	190224	13	100.00	0.00	d__Bacteria;p__Proteobacteria;c__Gammaproteobacteria;o__Pseudomonadales;f__Pseudomonadaceae;g__Pseudomonas;s__Pseudomonas aeruginosa
Pseudomonas_aeruginosa_S25b-2_5878	GCF_002326085.1	Pseudomonas database	Soil	7957430	66.48	73	5828	5718437	71.8629	214715	10	99.32	0.00	d__Bacteria;p__Proteobacteria;c__Gammaproteobacteria;o__Pseudomonadales;f__Pseudomonadaceae;g__Pseudomonas;s__Pseudomonas aeruginosa
Pseudomonas_aeruginosa_S30a_6429	GCF_002326185.1	Pseudomonas database	Soil	8042857	66.42	227	5889	5711624	71.0149	49259	41	100.00	0.00	d__Bacteria;p__Proteobacteria;c__Gammaproteobacteria;o__Pseudomonadales;f__Pseudomonadaceae;g__Pseudomonas;s__Pseudomonas aeruginosa
Pseudomonas_aeruginosa_S35004	2579778972	IMG	Human	8664698	66.06	33	6328	6234525	71.9532	765176	4	100.00	0.00	d__Bacteria;p__Proteobacteria;c__Gammaproteobacteria;o__Pseudomonadales;f__Pseudomonadaceae;g__Pseudomonas;s__Pseudomonas aeruginosa
Pseudomonas_aeruginosa_S39_C01_BS_6008	GCF_002136285.1	Pseudomonas database	Human	8755316	65.90	101	6514	6244477	71.3221	222986	10	99.32	0.00	d__Bacteria;p__Proteobacteria;c__Gammaproteobacteria;o__Pseudomonadales;f__Pseudomonadaceae;g__Pseudomonas;s__Pseudomonas aeruginosa
Pseudomonas_aeruginosa_S402_C09_RS_6265	GCF_002136435.1	Pseudomonas database	Human	8751757	65.99	552	6457	6056317	69.2012	60265	30	97.97	0.00	d__Bacteria;p__Proteobacteria;c__Gammaproteobacteria;o__Pseudomonadales;f__Pseudomonadaceae;g__Pseudomonas;s__Pseudomonas aeruginosa
Pseudomonas_aeruginosa_S422_C09_BS_5934	GCF_002136135.1	Pseudomonas database	Human	8717849	66.02	125	6512	6222852	71.3806	139497	12	100.00	0.00	d__Bacteria;p__Proteobacteria;c__Gammaproteobacteria;o__Pseudomonadales;f__Pseudomonadaceae;g__Pseudomonas;s__Pseudomonas aeruginosa
Pseudomonas_aeruginosa_S426_C09_BS_7010	GCF_002136125.1	Pseudomonas database	Human	8752129	65.99	140	6545	6236256	71.2542	151447	12	100.00	0.00	d__Bacteria;p__Proteobacteria;c__Gammaproteobacteria;o__Pseudomonadales;f__Pseudomonadaceae;g__Pseudomonas;s__Pseudomonas aeruginosa
Pseudomonas_aeruginosa_S49_C01_BS_7011	GCF_002136525.1	Pseudomonas database	Human	8755511	65.90	104	6512	6245302	71.33	200814	12	99.32	0.00	d__Bacteria;p__Proteobacteria;c__Gammaproteobacteria;o__Pseudomonadales;f__Pseudomonadaceae;g__Pseudomonas;s__Pseudomonas aeruginosa
Pseudomonas_aeruginosa_S518_C10_BS_6862	GCF_002135995.1	Pseudomonas database	Human	8580546	66.09	101	6369	6135027	71.4993	226025	9	100.00	0.00	d__Bacteria;p__Proteobacteria;c__Gammaproteobacteria;o__Pseudomonadales;f__Pseudomonadaceae;g__Pseudomonas;s__Pseudomonas aeruginosa
Pseudomonas_aeruginosa_S53_C01_BS_6946	GCF_002136295.1	Pseudomonas database	Human	8611782	65.88	161	6385	6100041	70.8337	185570	14	99.32	0.00	d__Bacteria;p__Proteobacteria;c__Gammaproteobacteria;o__Pseudomonadales;f__Pseudomonadaceae;g__Pseudomonas;s__Pseudomonas aeruginosa
Pseudomonas_aeruginosa_S54485	2571042625	IMG	Human	8720618	66.00	20	6488	6267299	71.8676	748575	3	99.32	0.00	d__Bacteria;p__Proteobacteria;c__Gammaproteobacteria;o__Pseudomonadales;f__Pseudomonadaceae;g__Pseudomonas;s__Pseudomonas aeruginosa
Pseudomonas_aeruginosa_S558_C10_BS_5984	GCF_002136005.1	Pseudomonas database	Human	8913597	65.74	236	6619	6290287	70.5696	137667	18	100.00	0.00	d__Bacteria;p__Proteobacteria;c__Gammaproteobacteria;o__Pseudomonadales;f__Pseudomonadaceae;g__Pseudomonas;s__Pseudomonas aeruginosa
Pseudomonas_aeruginosa_S567_C10_BS_6501	GCF_002135965.1	Pseudomonas database	Human	9760829	65.10	180	7434	6886913	70.5566	256308	10	100.00	0.00	d__Bacteria;p__Proteobacteria;c__Gammaproteobacteria;o__Pseudomonadales;f__Pseudomonadaceae;g__Pseudomonas;s__Pseudomonas aeruginosa
Pseudomonas_aeruginosa_S57_C01_BS_6087	GCF_002136535.1	Pseudomonas database	Human	8616696	65.89	194	6392	6088294	70.6569	130630	15	99.32	0.00	d__Bacteria;p__Proteobacteria;c__Gammaproteobacteria;o__Pseudomonadales;f__Pseudomonadaceae;g__Pseudomonas;s__Pseudomonas aeruginosa
Pseudomonas_aeruginosa_S61_C01_BS_6021	GCF_002136275.1	Pseudomonas database	Human	8770708	65.79	117	6488	6236638	71.1076	184557	13	100.00	0.00	d__Bacteria;p__Proteobacteria;c__Gammaproteobacteria;o__Pseudomonadales;f__Pseudomonadaceae;g__Pseudomonas;s__Pseudomonas aeruginosa
Pseudomonas_aeruginosa_S611_C13_RS_6838	GCF_002135955.1	Pseudomonas database	Human	8893053	65.73	111	6630	6322420	71.0939	207423	11	100.00	0.00	d__Bacteria;p__Proteobacteria;c__Gammaproteobacteria;o__Pseudomonadales;f__Pseudomonadaceae;g__Pseudomonas;s__Pseudomonas aeruginosa
Pseudomonas_aeruginosa_S619_C13_RS_6824	GCF_002135925.1	Pseudomonas database	Human	8597524	65.96	126	6314	6130541	71.3059	223517	10	100.00	0.00	d__Bacteria;p__Proteobacteria;c__Gammaproteobacteria;o__Pseudomonadales;f__Pseudomonadaceae;g__Pseudomonas;s__Pseudomonas aeruginosa
Pseudomonas_aeruginosa_S625_C13_RS_6911	GCF_002135915.1	Pseudomonas database	Human	8603386	65.95	118	6319	6131714	71.2709	219320	9	100.00	0.00	d__Bacteria;p__Proteobacteria;c__Gammaproteobacteria;o__Pseudomonadales;f__Pseudomonadaceae;g__Pseudomonas;s__Pseudomonas aeruginosa
Pseudomonas_aeruginosa_S749_C15_RS_6438	GCF_002135755.1	Pseudomonas database	Human	8847332	65.76	170	6551	6261062	70.7678	172459	14	100.00	0.00	d__Bacteria;p__Proteobacteria;c__Gammaproteobacteria;o__Pseudomonadales;f__Pseudomonadaceae;g__Pseudomonas;s__Pseudomonas aeruginosa
Pseudomonas_aeruginosa_S769_C16_RS_7296	GCF_002135705.1	Pseudomonas database	Human	8689038	65.84	105	6424	6214728	71.5238	203841	12	100.00	0.00	d__Bacteria;p__Proteobacteria;c__Gammaproteobacteria;o__Pseudomonadales;f__Pseudomonadaceae;g__Pseudomonas;s__Pseudomonas aeruginosa
Pseudomonas_aeruginosa_S782_C16_RS_5922	GCF_002135715.1	Pseudomonas database	Human	8594429	65.84	100	6328	6139155	71.4318	168254	13	100.00	0.00	d__Bacteria;p__Proteobacteria;c__Gammaproteobacteria;o__Pseudomonadales;f__Pseudomonadaceae;g__Pseudomonas;s__Pseudomonas aeruginosa
Pseudomonas_aeruginosa_S787_C16_RS_5998	GCF_002136375.1	Pseudomonas database	Human	8666433	65.84	104	6392	6196861	71.5042	192514	12	100.00	0.00	d__Bacteria;p__Proteobacteria;c__Gammaproteobacteria;o__Pseudomonadales;f__Pseudomonadaceae;g__Pseudomonas;s__Pseudomonas aeruginosa
Pseudomonas_aeruginosa_S794_C17_BS_5810	GCF_002135675.1	Pseudomonas database	Human	8910523	65.85	247	6680	6290774	70.5994	159274	18	99.32	0.00	d__Bacteria;p__Proteobacteria;c__Gammaproteobacteria;o__Pseudomonadales;f__Pseudomonadaceae;g__Pseudomonas;s__Pseudomonas aeruginosa
Pseudomonas_aeruginosa_S811_C17_BS_6582	GCF_002135615.1	Pseudomonas database	Human	8651060	65.77	208	6337	6131649	70.8774	190992	11	100.00	0.00	d__Bacteria;p__Proteobacteria;c__Gammaproteobacteria;o__Pseudomonadales;f__Pseudomonadaceae;g__Pseudomonas;s__Pseudomonas aeruginosa
Pseudomonas_aeruginosa_S819_C17_BS_6661	GCF_002135685.1	Pseudomonas database	Human	8838482	65.89	169	6607	6274058	70.9857	214854	12	99.32	0.00	d__Bacteria;p__Proteobacteria;c__Gammaproteobacteria;o__Pseudomonadales;f__Pseudomonadaceae;g__Pseudomonas;s__Pseudomonas aeruginosa
Pseudomonas_aeruginosa_S823_C17_RS_6185	GCF_002135635.1	Pseudomonas database	Human	8629393	66.00	147	6397	6149686	71.2644	154622	16	99.32	0.00	d__Bacteria;p__Proteobacteria;c__Gammaproteobacteria;o__Pseudomonadales;f__Pseudomonadaceae;g__Pseudomonas;s__Pseudomonas aeruginosa
Pseudomonas_aeruginosa_S8b-1_6625	GCF_002326245.1	Pseudomonas database	Soil	7927176	66.42	90	5811	5673612	71.5717	174311	9	100.00	0.00	d__Bacteria;p__Proteobacteria;c__Gammaproteobacteria;o__Pseudomonadales;f__Pseudomonadaceae;g__Pseudomonas;s__Pseudomonas aeruginosa
Pseudomonas_aeruginosa_S8b-3_5901	GCF_002326205.1	Pseudomonas database	Soil	7923694	66.41	117	5806	5655157	71.3702	139070	13	100.00	0.00	d__Bacteria;p__Proteobacteria;c__Gammaproteobacteria;o__Pseudomonadales;f__Pseudomonadaceae;g__Pseudomonas;s__Pseudomonas aeruginosa
Pseudomonas_aeruginosa_SCH_ABX04_5128	GCF_002001305.1	Pseudomonas database	Human	8219476	66.26	81	6034	5894391	71.7125	209278	9	100.00	0.00	d__Bacteria;p__Proteobacteria;c__Gammaproteobacteria;o__Pseudomonadales;f__Pseudomonadaceae;g__Pseudomonas;s__Pseudomonas aeruginosa
Pseudomonas_aeruginosa_SCH_ABX05_5199	GCF_002001265.1	Pseudomonas database	Human	8186490	66.31	87	6078	5860746	71.5905	213320	9	100.00	0.00	d__Bacteria;p__Proteobacteria;c__Gammaproteobacteria;o__Pseudomonadales;f__Pseudomonadaceae;g__Pseudomonas;s__Pseudomonas aeruginosa
Pseudomonas_aeruginosa_SCH_ABX06_5249	GCF_002001275.1	Pseudomonas database	Human	8193947	66.31	69	6089	5871273	71.6538	410091	5	100.00	0.00	d__Bacteria;p__Proteobacteria;c__Gammaproteobacteria;o__Pseudomonadales;f__Pseudomonadaceae;g__Pseudomonas;s__Pseudomonas aeruginosa
Pseudomonas_aeruginosa_SCH_ABX07_5311	GCF_002001385.1	Pseudomonas database	Human	8081008	66.40	69	5910	5803847	71.8208	283945	7	100.00	0.00	d__Bacteria;p__Proteobacteria;c__Gammaproteobacteria;o__Pseudomonadales;f__Pseudomonadaceae;g__Pseudomonas;s__Pseudomonas aeruginosa
Pseudomonas_aeruginosa_SCH_ABX19_5979	GCF_002154915.1	Pseudomonas database	Human	8001069	66.35	64	5883	5745113	71.8043	228548	8	100.00	0.00	d__Bacteria;p__Proteobacteria;c__Gammaproteobacteria;o__Pseudomonadales;f__Pseudomonadaceae;g__Pseudomonas;s__Pseudomonas aeruginosa
Pseudomonas_aeruginosa_SCH_ABX20_5080	GCF_001990285.1	Pseudomonas database	Human	8007777	66.35	51	5885	5752385	71.835	611166	5	100.00	0.00	d__Bacteria;p__Proteobacteria;c__Gammaproteobacteria;o__Pseudomonadales;f__Pseudomonadaceae;g__Pseudomonas;s__Pseudomonas aeruginosa
Pseudomonas_aeruginosa_SCV20265	2558309079	IMG	Human	8383978	66.25	2	6175	6034413	71.9755	6725183	1	100.00	0.00	d__Bacteria;p__Proteobacteria;c__Gammaproteobacteria;o__Pseudomonadales;f__Pseudomonadaceae;g__Pseudomonas;s__Pseudomonas aeruginosa
Pseudomonas_aeruginosa_SCVFeb	2718218424	IMG	Mammalia	7747038	66.57	2	5626	5585569	72.0994	6213026	1	100.00	0.00	d__Bacteria;p__Proteobacteria;c__Gammaproteobacteria;o__Pseudomonadales;f__Pseudomonadaceae;g__Pseudomonas;s__Pseudomonas aeruginosa
Pseudomonas_aeruginosa_SCVJan	2718218406	IMG	Mammalia	7747041	66.57	2	5626	5585572	72.0994	6213029	1	100.00	0.00	d__Bacteria;p__Proteobacteria;c__Gammaproteobacteria;o__Pseudomonadales;f__Pseudomonadaceae;g__Pseudomonas;s__Pseudomonas aeruginosa
Pseudomonas_aeruginosa_SJTD-1	2545824565	IMG	Soil	7570760	66.84	105	5507	5454410	72.0457	142678	10	100.00	0.00	d__Bacteria;p__Proteobacteria;c__Gammaproteobacteria;o__Pseudomonadales;f__Pseudomonadaceae;g__Pseudomonas;s__Pseudomonas aeruginosa
Pseudomonas_aeruginosa_SJU-R10_1_6384	GCF_002329935.1	Pseudomonas database	Aquatic	7985925	66.46	79	5848	5741463	71.8948	281743	9	100.00	0.00	d__Bacteria;p__Proteobacteria;c__Gammaproteobacteria;o__Pseudomonadales;f__Pseudomonadaceae;g__Pseudomonas;s__Pseudomonas aeruginosa
Pseudomonas_aeruginosa_SJU-R10_2_7044	GCF_002285345.1	Pseudomonas database	Aquatic	7983546	66.46	79	5844	5740191	71.9003	295632	8	100.00	0.00	d__Bacteria;p__Proteobacteria;c__Gammaproteobacteria;o__Pseudomonadales;f__Pseudomonadaceae;g__Pseudomonas;s__Pseudomonas aeruginosa
Pseudomonas_aeruginosa_SJU-R10_3_7318	GCF_002329925.1	Pseudomonas database	Aquatic	7984299	66.46	82	5846	5739843	71.8891	281743	8	100.00	0.00	d__Bacteria;p__Proteobacteria;c__Gammaproteobacteria;o__Pseudomonadales;f__Pseudomonadaceae;g__Pseudomonas;s__Pseudomonas aeruginosa
Pseudomonas_aeruginosa_SJU-R8_2_7126	GCF_002329975.1	Pseudomonas database	Aquatic	7836370	66.51	88	5717	5613178	71.6298	286450	8	100.00	0.00	d__Bacteria;p__Proteobacteria;c__Gammaproteobacteria;o__Pseudomonadales;f__Pseudomonadaceae;g__Pseudomonas;s__Pseudomonas aeruginosa
Pseudomonas_aeruginosa_SJU-R8_3_6045	GCF_002329965.1	Pseudomonas database	Aquatic	7837027	66.51	89	5718	5618794	71.6955	286450	8	100.00	0.00	d__Bacteria;p__Proteobacteria;c__Gammaproteobacteria;o__Pseudomonadales;f__Pseudomonadaceae;g__Pseudomonas;s__Pseudomonas aeruginosa
Pseudomonas_aeruginosa_SJU-S6_1_5859	GCF_002329905.1	Pseudomonas database	Soil	7750894	66.54	72	5656	5561033	71.747	276967	6	100.00	0.00	d__Bacteria;p__Proteobacteria;c__Gammaproteobacteria;o__Pseudomonadales;f__Pseudomonadaceae;g__Pseudomonas;s__Pseudomonas aeruginosa
[truncated: 1,815 more rows]

## Sheet: S2
Table S2. Summary and characteristics of the Pseudomonas pangenome. Number of proteins included in each pangenome PPanGGOLiN partition
#soft_core=0.95
#duplication_margin=0.05
[truncated: 3,275 more rows]

## Sheet: S3
Table S3. Traits (isolation source) of the Pseudomonas genomes. Each isolation category represents a column in which "1" indicates that the genome is characterised by that trait and "0" indicates that it is not.
[truncated: 3,275 more rows]

[truncated: 3 more sheets: S4, S5, S6]
