# Supplementary material for: Comparative Genomics of the Genus Pseudomonas Reveals Host- and Environment-Specific Evolution
Source: Microbiol Spectr. 2022 Nov 10;10(6):e02370-22. doi: 10.1128/spectrum.02370-22 (PMC9769992; doi:10.1128/spectrum.02370-22)
Supplement: Supplemental File 3 — Supplemental material. Download spectrum.02370-22-s0003.xlsx, XLSX file, 12.1 MB [file spectrum.02370-22-s0003.xlsx]

## Sheet: Caption
Supplemental File 3. Datasheet including the Pseudomonas protein relationships with the isolation source based on Scoary analyses.

## Sheet: Aquatic
Gene	Annotation	Number_pos_present_in	Number_neg_present_in	Number_pos_not_present_in	Number_neg_not_present_in	Sensitivity	Specificity	Odds_ratio	Naive_p	Bonferroni_p	Benjamini_H_p
Pseudomonas_helleri_DSM_28141_3043_CDS_2277	Copper resistance protein D	115	80	418	2661	21.576	97.0814	9.15117	3.9107e-45	1.2774e-39	1.2774e-39
Pseudomonas_sp._GW704-F3_CDS_4952	DNA polymerase/3'-5' exonuclease PolX	77	26	456	2715	14.4465	99.0514	17.6328	4.8872e-41	1.59636e-35	7.98182e-36
Pseudomonas_sp._MPR-LB3_CDS_0096	5%2C6-dimethylbenzimidazole synthase	82	36	451	2705	15.3846	98.6866	13.6616	1.00856e-39	3.29439e-34	1.09813e-34
Pseudomonas_sp_NBRC_111122_5058_CDS_5103	hypothetical protein	128	130	405	2611	24.015	95.2572	6.34773	2.71351e-39	8.86347e-34	2.21587e-34
Pseudomonas_frederiksbergensis_ERGS4:02_5204_CDS_4598	hypothetical protein	101	73	432	2668	18.9493	97.3367	8.54477	1.55354e-38	5.07451e-33	1.0149e-33
Pseudomonas_sp._SJZ080_CDS_2857	60 kDa chaperonin	101	77	432	2664	18.9493	97.1908	8.08874	2.56466e-37	8.37726e-32	1.39621e-32
Pseudomonas_lini_48C10_7506_CDS_1063	hypothetical protein	82	43	451	2698	15.3846	98.4312	11.408	8.60265e-37	2.80999e-31	4.01427e-32
Pseudomonas_sp._SJZ080_CDS_0573	Universal stress protein E	115	111	418	2630	21.576	95.9504	6.5186	1.94271e-36	6.34571e-31	7.93213e-32
Pseudomonas_sp._FW306-02-H05-AA_CDS_4960	Cytochrome c-552	56	10	477	2731	10.5066	99.6352	32.0621	2.49375e-35	8.14564e-30	9.05071e-31
Pseudomonas_frederiksbergensis_ERGS4:02_5204_CDS_4947	hypothetical protein	88	58	445	2683	16.5103	97.884	9.14777	3.05864e-35	9.99081e-30	9.99081e-31
Pseudomonas_sp_DP16D-R1_5882_CDS_4500	HTH-type transcriptional activator CmpR	128	151	405	2590	24.015	94.4911	5.42098	1.05897e-34	3.45905e-29	3.14459e-30
Pseudomonas_fluorescens_NCIMB_11764_CDS_6258	hypothetical protein	91	67	442	2674	17.0732	97.5556	8.21686	3.13216e-34	1.0231e-28	8.5258e-30
Pseudomonas_fluorescens_NCIMB_11764_CDS_2927	Bifunctional protein PyrR	98	84	435	2657	18.3865	96.9354	7.12605	1.53128e-33	5.0018e-28	3.84754e-29
Pseudomonas_fluorescens_L111_CDS_2049	FAD:protein FMN transferase	111	114	422	2627	20.8255	95.8409	6.0613	1.77543e-33	5.79931e-28	4.14236e-29
Pseudomonas_fluorescens_isolate_SRM1_2950_CDS_0013	hypothetical protein	87	62	446	2679	16.3227	97.7381	8.42879	2.49641e-33	8.15434e-28	5.43622e-29
Pseudomonas_sp._FW306-02-H05-AA_CDS_3775	hypothetical protein	44	2	489	2739	8.25516	99.927	123.227	3.3241e-33	1.08579e-27	6.78619e-29
Pseudomonas_sp._OV529_CDS_3971	hypothetical protein	111	117	422	2624	20.8255	95.7315	5.89914	8.55443e-33	2.79424e-27	1.64367e-28
Pseudomonas_sp_Fig-3_7507_CDS_0825	hypothetical protein	112	120	421	2621	21.0131	95.622	5.81061	1.13764e-32	3.71602e-27	2.06446e-28
Pseudomonas_sp._FW306-2-11AA_CDS_5412	hypothetical protein	58	17	475	2724	10.8818	99.3798	19.5656	2.56811e-32	8.38852e-27	4.41501e-28
Pseudomonas_sp_HMSC075A08_5544_CDS_3132	putative zinc-binding alcohol dehydrogenase	143	1492	390	1249	26.8293	45.5673	0.306948	2.78999e-32	9.11327e-27	4.55664e-28
Pseudomonas_brassicacearum_93F8_11353_CDS_0364	Transcriptional regulatory protein QseB	110	118	423	2623	20.6379	95.695	5.78054	5.01226e-32	1.63721e-26	7.79625e-28
Pseudomonas_azotoformans_DSM_18862_5651_CDS_3154	Lysine/arginine/ornithine-binding periplasmic protein	106	110	427	2631	19.8874	95.9869	5.93753	1.21791e-31	3.97822e-26	1.80828e-27
Pseudomonas_baetica_a390_6594_CDS_3386	hypothetical protein	175	310	358	2431	32.833	88.6903	3.83335	1.51656e-31	4.95371e-26	2.15379e-27
Pseudomonas_brassicacearum_93F8_11353_CDS_0365	Sensor protein QseC	109	118	424	2623	20.4503	95.695	5.71448	1.74188e-31	5.68971e-26	2.37071e-27
Pseudomonas_moraviensis_TYU5_6635_CDS_3126	putative alcohol dehydrogenase AdhA	112	128	421	2613	21.0131	95.3302	5.43082	5.93993e-31	1.94023e-25	7.76093e-27
Pseudomonas_chlororaphis_subsp_piscium_PCL1391_7530_CDS_2479	hypothetical protein	134	189	399	2552	25.1407	93.1047	4.53472	1.0548e-30	3.44543e-25	1.32517e-26
Pseudomonas_simiae_WCS417_CDS_3108	hypothetical protein	62	26	471	2715	11.6323	99.0514	13.7457	1.47796e-30	4.82762e-25	1.78801e-26
Pseudomonas_syringae_isolate_inb918_11494_CDS_0845	hypothetical protein	151	243	382	2498	28.3302	91.1346	4.0635	3.40853e-30	1.11337e-24	3.97632e-26
Pseudomonas_nitroreducens_DF05_6670_CDS_4889	Octopine transport system permease protein OccM	109	126	424	2615	20.4503	95.4031	5.33534	8.6696e-30	2.83185e-24	9.43951e-26
Pseudomonas_sp._P1.8_contigs_CDS_3910	Octopine transport system permease protein OccQ	109	126	424	2615	20.4503	95.4031	5.33534	8.6696e-30	2.83185e-24	9.43951e-26
Pseudomonas_veronii_DSM_11331_CDS_1395	Phosphoenolpyruvate synthase	54	17	479	2724	10.1313	99.3798	18.0641	1.81931e-29	5.94264e-24	1.91698e-25
Pseudomonas_sp._FW305-47B_CDS_2212	hypothetical protein	66	35	467	2706	12.3827	98.7231	10.9266	1.95417e-29	6.38314e-24	1.99473e-25
Pseudomonas_fluorescens_HK44_CDS_3913	Arginine/ornithine antiporter	96	96	437	2645	18.0113	96.4976	6.05263	2.16225e-29	7.06281e-24	2.14025e-25
Pseudomonas_abietaniphila_LMG_20220_CDS_4033	hypothetical protein	64	32	469	2709	12.0075	98.8325	11.5522	2.55407e-29	8.34265e-24	2.3883e-25
Pseudomonas_sp._MPR-AND1A_CDS_1739	hypothetical protein	87	76	446	2665	16.3227	97.2273	6.84019	2.60664e-29	8.51439e-24	2.3883e-25
Pseudomonas_sp._FW306-02-H05-AB_CDS_0321	hypothetical protein	53	16	480	2725	9.94371	99.4163	18.8053	2.6322e-29	8.59789e-24	2.3883e-25
Pseudomonas_sp._SJZ080_CDS_5364	putative adenylyl-sulfate kinase	122	165	411	2576	22.8893	93.9803	4.63425	5.64504e-29	1.84391e-23	4.98353e-25
Pseudomonas_brassicacearum_38D7_11357_CDS_3408	hypothetical protein	58	24	475	2717	10.8818	99.1244	13.8233	9.35042e-29	3.05424e-23	8.03747e-25
Pseudomonas_fluorescens_AG1429_CDS_2596	hypothetical protein	102	114	431	2627	19.137	95.8409	5.45354	1.2965e-28	4.23491e-23	1.06013e-24
Pseudomonas_sp._GM49_CDS_3774	Pseudopaline exporter CntI	95	97	438	2644	17.8236	96.4611	5.91207	1.29822e-28	4.24053e-23	1.06013e-24
Pseudomonas_cedrina_DSM_17516_5597_CDS_5070	hypothetical protein	215	480	318	2261	40.3377	82.4881	3.18472	1.3952e-28	4.5573e-23	1.11154e-24
Pseudomonas_extremaustralis_14-3_sub14-3b_CDS_5546	Transposon Tn7 transposition protein TnsB	81	66	452	2675	15.197	97.5921	7.26317	1.48042e-28	4.83568e-23	1.15135e-24
Pseudomonas_sp_PICF141_6998_CDS_2846	2-amino-5-chloromuconic acid deaminase	59	26	474	2715	11.0694	99.0514	12.9978	1.56635e-28	5.11636e-23	1.18985e-24
Pseudomonas_flexibilis_JCM_14085_CDS_0429	putative nitrate reductase molybdenum cofactor assembly chaperone NarW	157	274	376	2467	29.4559	90.0036	3.7595	2.5307e-28	8.26634e-23	1.87871e-24
Pseudomonas_parafulva_NBRC_16636___DSM_17004_3000_CDS_0234	Gamma-glutamylputrescine synthetase PuuA	221	507	312	2234	41.4634	81.5031	3.12114	3.4528e-28	1.12783e-22	2.50629e-24
Pseudomonas_sp._FW215-L2_CDS_2879	hypothetical protein	36	1	497	2740	6.75422	99.9635	198.471	4.74301e-28	1.54927e-22	3.36797e-24
Pseudomonas_frederiksbergensis_11-D3_5833_CDS_4272	L-threonine dehydratase biosynthetic IlvA	109	135	424	2606	20.4503	95.0748	4.96251	5.29977e-28	1.73113e-22	3.68325e-24
Pseudomonas_sp._MPR-E5_CDS_4698	hypothetical protein	47	11	486	2730	8.81801	99.5987	24.0011	6.00058e-28	1.96004e-22	4.08342e-24
Pseudomonas_frederiksbergensis_39A2_7578_CDS_2976	hypothetical protein	51	16	482	2725	9.56848	99.4163	18.0206	6.87266e-28	2.2449e-22	4.58143e-24
Pseudomonas_sp_PICF141_6998_CDS_3465	Adaptive-response sensory-kinase SasA	123	175	410	2566	23.0769	93.6155	4.39886	9.61262e-28	3.13989e-22	6.27977e-24
Pseudomonas_sp._FW306-2-1A-C05A_CDS_4702	Glycogen phosphorylase	50	15	483	2726	9.38086	99.4528	18.813	9.89171e-28	3.23105e-22	6.33539e-24
Pseudomonas_sp._FW300-N1A5_CDS_4893	Acetyl-coenzyme A synthetase	52	18	481	2723	9.7561	99.3433	16.3544	1.5493e-27	5.06066e-22	9.3716e-24
Pseudomonas_benzenivorans_DSM_8628_CDS_0525	Acetoin:2%2C6-dichlorophenolindophenol oxidoreductase subunit alpha	52	18	481	2723	9.7561	99.3433	16.3544	1.5493e-27	5.06066e-22	9.3716e-24
Pseudomonas_moorei_DSM_12647_CDS_2711	2-oxoisovalerate dehydrogenase subunit beta	52	18	481	2723	9.7561	99.3433	16.3544	1.5493e-27	5.06066e-22	9.3716e-24
Pseudomonas_sp._FW305-122_CDS_2627	Universal stress protein E	86	81	447	2660	16.1351	97.0449	6.31812	1.79799e-27	5.87299e-22	1.06782e-23
Pseudomonas_stutzeri_C2_CDS_3575	Xanthine permease XanP	227	538	306	2203	42.5891	80.3721	3.03764	1.8365e-27	5.99878e-22	1.07121e-23
Pseudomonas_azotoformans_S4_CDS_6356	hypothetical protein	47	12	486	2729	8.81801	99.5622	21.993	2.51414e-27	8.21224e-22	1.44074e-23
Pseudomonas_sp._GW456-E7_CDS_5802	hypothetical protein	182	369	351	2372	34.1463	86.5378	3.33313	2.69419e-27	8.80036e-22	1.5173e-23
Pseudomonas_sp._113MF_CDS_4905	Peptide methionine sulfoxide reductase MsrA	122	175	411	2566	22.8893	93.6155	4.35248	2.88263e-27	9.4159e-22	1.59591e-23
Pseudomonas_sp._GP01-A1_CDS_3622	hypothetical protein	35	1	498	2740	6.5666	99.9635	192.57	3.001e-27	9.80251e-22	1.63375e-23
Pseudomonas_synxantha_30B_11593_CDS_1178	hypothetical protein	162	300	371	2441	30.394	89.0551	3.55294	3.44002e-27	1.12365e-21	1.84206e-23
Pseudomonas_sp_VI41_11343_CDS_1459	putative propionate kinase	40	5	493	2736	7.50469	99.8176	44.3976	4.52014e-27	1.47647e-21	2.318e-23
Pseudomonas_mandelii_6A1_6651_CDS_1984	putative protein	40	5	493	2736	7.50469	99.8176	44.3976	4.52014e-27	1.47647e-21	2.318e-23
Pseudomonas_aeruginosa_138244_CDS_3358	Putative protein-methionine-sulfoxide reductase subunit YedZ1	242	1925	291	816	45.4034	29.7702	0.352518	4.56983e-27	1.4927e-21	2.318e-23
Pseudomonas_fluorescens_NCTC10392_7095_CDS_3153	Cation efflux system protein CusB	117	162	416	2579	21.9512	94.0897	4.47743	4.6127e-27	1.5067e-21	2.318e-23
Pseudomonas_moorei_KB4_7756_CDS_5751	Peptide methionine sulfoxide reductase MsrB	113	151	420	2590	21.2008	94.4911	4.61479	4.85544e-27	1.58599e-21	2.40302e-23
Pseudomonas_sp._MOIL14HWK12:I2_CDS_3335	Putative protein-methionine-sulfoxide reductase subunit YedZ1	242	1922	291	819	45.4034	29.8796	0.354367	5.66023e-27	1.84887e-21	2.75951e-23
Pseudomonas_sp._FW305-47B_CDS_0070	D-alanyl-D-alanine dipeptidase	81	72	452	2669	15.197	97.3732	6.64298	6.07449e-27	1.98418e-21	2.91792e-23
Pseudomonas_sp._C2L12B_CDS_0810	Transposon Tn7 transposition protein TnsC	80	70	453	2671	15.0094	97.4462	6.73857	6.73637e-27	2.20038e-21	3.18896e-23
Pseudomonas_sp._FW306-2-11AD_CDS_3499	HTH-type transcriptional regulator HdfR	87	86	446	2655	16.3227	96.8625	6.02213	8.11861e-27	2.65188e-21	3.73504e-23
Pseudomonas_sp._MPR-R2A5_CDS_5595	hypothetical protein	87	86	446	2655	16.3227	96.8625	6.02213	8.11861e-27	2.65188e-21	3.73504e-23
Pseudomonas_sp._FW301-21B01_CDS_5609	Nitrate/nitrite sensor protein NarX	139	229	394	2512	26.0788	91.6454	3.86993	1.00355e-26	3.27801e-21	4.55279e-23
Pseudomonas_sp._FW305-131_CDS_3306	Putative phosphoribosyl transferase	81	73	452	2668	15.197	97.3367	6.54952	1.09859e-26	3.58846e-21	4.91569e-23
Pseudomonas_sp_VI41_11343_CDS_1347	hypothetical protein	54	23	479	2718	10.1313	99.1609	13.3223	1.64888e-26	5.38595e-21	7.18126e-23
Pseudomonas_sp._GW460-8_CDS_1723	hypothetical protein	54	23	479	2718	10.1313	99.1609	13.3223	1.64888e-26	5.38595e-21	7.18126e-23
Pseudomonas_sp._Root401_CDS_3491	Putative ribose-phosphate pyrophosphokinase 2	62	36	471	2705	11.6323	98.6866	9.89089	1.69098e-26	5.52344e-21	7.26769e-23
Pseudomonas_chlororaphis_aureofaciens_NBRC_3521_CDS_4768	Peroxiredoxin	110	146	423	2595	20.6379	94.6735	4.62207	1.82769e-26	5.97e-21	7.62275e-23
Pseudomonas_parafulva_20a_CDS_0026	2-amino-1-hydroxyethylphosphonate dioxygenase (glycine-forming)	217	509	316	2232	40.7129	81.4301	3.01127	1.8436e-26	6.02198e-21	7.62275e-23
Pseudomonas_silesiensis_A3_2016__CDS_0256	hypothetical protein	217	509	316	2232	40.7129	81.4301	3.01127	1.8436e-26	6.02198e-21	7.62275e-23
Pseudomonas_fluorescens_48D1_9408_CDS_1581	Fumarate and nitrate reduction regulatory protein	131	207	402	2534	24.5779	92.448	3.98916	2.04219e-26	6.67065e-21	8.28878e-23
Pseudomonas_sp._ERMR1:02_CDS_3931	LL-diaminopimelate aminotransferase	134	216	399	2525	25.1407	92.1197	3.9259	2.05544e-26	6.71391e-21	8.28878e-23
Pseudomonas_sp._MPR-R2A2_CDS_4291	hypothetical protein	173	345	360	2396	32.4578	87.4134	3.33742	2.13861e-26	6.98559e-21	8.51901e-23
Pseudomonas_sp._OV508_CDS_4189	hypothetical protein	57	28	476	2713	10.6942	98.9785	11.6027	2.33324e-26	7.62134e-21	9.18234e-23
Pseudomonas_sp._MPR-E5_CDS_4695	hypothetical protein	48	15	485	2726	9.00563	99.4528	17.986	2.5643e-26	8.37608e-21	9.97153e-23
Pseudomonas_sp._MPR-R2A7_CDS_2437	hypothetical protein	39	5	494	2736	7.31707	99.8176	43.2	2.62867e-26	8.58635e-21	1.01016e-22
Pseudomonas_aeruginosa_PK6_CDS_2097	hypothetical protein	361	2399	172	342	67.7298	12.4772	0.299209	2.71984e-26	8.88413e-21	1.03304e-22
Pseudomonas_sp._Chol1_CDS_3303	Nitrate/nitrite response regulator protein NarL	142	242	391	2499	26.6417	91.1711	3.75027	2.81758e-26	9.2034e-21	1.04584e-22
Pseudomonas_fluorescens_FW300-N2A2_CDS_4263	putative nitrate transporter NarT	142	242	391	2499	26.6417	91.1711	3.75027	2.81758e-26	9.2034e-21	1.04584e-22
Pseudomonas_fluorescens_FW300-N2E3_1_CDS_3298	hypothetical protein	97	113	436	2628	18.1989	95.8774	5.17407	3.21225e-26	1.04925e-20	1.17894e-22
Pseudomonas_sp._KK4_CDS_0476	hypothetical protein	107	140	426	2601	20.075	94.8924	4.66645	4.48702e-26	1.46565e-20	1.6285e-22
Pseudomonas_chlororaphis_subsp_piscium_ChPhzS140_7533_CDS_3489	hypothetical protein	150	268	383	2473	28.1426	90.2225	3.61395	4.66908e-26	1.52512e-20	1.67595e-22
Pseudomonas_sp._GW460-13_CDS_2072	Acyl carrier protein	49	17	484	2724	9.19325	99.3798	16.2222	5.79006e-26	1.89128e-20	2.05574e-22
Pseudomonas_lini_48C10_7506_CDS_1073	Universal stress protein E	128	201	405	2540	24.015	92.6669	3.99386	5.99645e-26	1.95869e-20	2.10612e-22
Pseudomonas_aeruginosa_AZPAE14689_2549_CDS_4682	hypothetical protein	61	36	472	2705	11.4447	98.6866	9.71075	7.21516e-26	2.35677e-20	2.50721e-22
Pseudomonas_frederiksbergensis_ERGS4:02_5204_CDS_2593	Transcriptional activator protein CzcR	132	214	401	2527	24.7655	92.1926	3.88706	8.01438e-26	2.61783e-20	2.75561e-22
Pseudomonas_fluorescens_Pf275_9398_CDS_1662	Molybdopterin molybdenumtransferase	134	219	399	2522	25.1407	92.0102	3.86752	8.48802e-26	2.77254e-20	2.88807e-22
Pseudomonas_frederiksbergensis_KNU-15_CDS_2379	Succinate semialdehyde dehydrogenase [NAD(P)+] Sad	81	77	452	2664	15.197	97.1908	6.19998	1.09537e-25	3.57795e-20	3.68861e-22
Pseudomonas_vancouverensis_Dha-51_11578_CDS_3758	putative sulfate transporter	127	200	406	2541	23.8274	92.7034	3.97422	1.19838e-25	3.91441e-20	3.9943e-22
Pseudomonas_fluorescens_FW300-N2E3_1_CDS_0997	hypothetical protein	52	22	481	2719	9.7561	99.1974	13.3612	1.28926e-25	4.21125e-20	4.25379e-22
Pseudomonas_sp_BBP2017_6291_CDS_1658	Potassium-transporting ATPase ATP-binding subunit	93	106	440	2635	17.4484	96.1328	5.25418	1.36227e-25	4.44974e-20	4.44974e-22
Pseudomonas_sp_M7D1_7770_CDS_3748	hypothetical protein	116	168	417	2573	21.7636	93.8709	4.26042	1.38826e-25	4.53465e-20	4.48975e-22
Pseudomonas_sp._GW460-7_CDS_2696	hypothetical protein	164	321	369	2420	30.7692	88.2889	3.35064	1.54256e-25	5.03865e-20	4.93985e-22
Pseudomonas_fluorescens_isolate_SRM1_2950_CDS_0027	hypothetical protein	49	18	484	2723	9.19325	99.3433	15.3153	1.83697e-25	6.00031e-20	5.82555e-22
Pseudomonas_bohemica_IA19_6358_CDS_4080	Sensory transduction protein regX3	123	189	410	2552	23.0769	93.1047	4.05079	2.05162e-25	6.70145e-20	6.4437e-22
Pseudomonas_sp_FFUP_PS_473_6095_CDS_4005	Dihydrolipoyllysine-residue acetyltransferase component of pyruvate dehydrogenase complex	51	21	482	2720	9.56848	99.2339	13.7048	2.13025e-25	6.95829e-20	6.62695e-22
Pseudomonas_stutzeri_PheN2_9486_CDS_1173	Oxygen-independent coproporphyrinogen III oxidase	140	241	393	2500	26.2664	91.2076	3.69537	2.25027e-25	7.35032e-20	6.93427e-22
Pseudomonas_sp._NFR16_CDS_0891	Protein DipZ	113	161	420	2580	21.2008	94.1262	4.31145	2.52219e-25	8.23854e-20	7.69957e-22
Pseudomonas_helleri_DSM_28141_3043_CDS_4583	hypothetical protein	137	233	396	2508	25.7036	91.4995	3.72389	2.63148e-25	8.59553e-20	7.95882e-22
Pseudomonas_fluorescens_FW300-N2E3_CDS_4421	putative protein YqjZ	214	508	319	2233	40.1501	81.4666	2.94882	3.1028e-25	1.01351e-19	9.29822e-22
Pseudomonas_putida_BIGb0473_CDS_2265	hypothetical protein	264	719	269	2022	49.531	73.7687	2.75997	3.15471e-25	1.03046e-19	9.36782e-22
Pseudomonas_fluorescens_NCIMB_11764_CDS_2898	hypothetical protein	44	12	489	2729	8.25516	99.5622	20.4628	3.60467e-25	1.17744e-19	1.06076e-21
Pseudomonas_fluorescens_CFBP13514_9420_CDS_0139	hypothetical protein	240	616	293	2125	45.0281	77.5265	2.82567	3.73444e-25	1.21983e-19	1.08913e-21
Pseudomonas_sp._NFACC46-3_CDS_3675	hypothetical protein	139	240	394	2501	26.0788	91.2441	3.67639	4.03424e-25	1.31775e-19	1.16615e-21
Pseudomonas_sp_P2A_9383_CDS_2222	Sensor protein CzcS	12	470	521	2271	2.25141	82.853	0.111292	4.36864e-25	1.42698e-19	1.25174e-21
Pseudomonas_sp._OV529_CDS_3225	1%2C3-propanediol dehydrogenase	81	80	452	2661	15.197	97.0814	5.96076	5.72946e-25	1.87148e-19	1.62738e-21
Pseudomonas_corrugata_RM1-1-4_4028_CDS_0683	Chaperone SurA	134	225	399	2516	25.1407	91.7913	3.75543	6.41527e-25	2.0955e-19	1.80646e-21
Pseudomonas_sp._GW460-11-11-14-LB11_CDS_3230	hypothetical protein	32	1	501	2740	6.00375	99.9635	175.01	7.48887e-25	2.44618e-19	2.09075e-21
Pseudomonas_fluorescens_S613_CDS_1335	Protein ChrB	82	83	451	2658	15.3846	96.9719	5.82256	8.2586e-25	2.69761e-19	2.28611e-21
Pseudomonas_sp_HMSC75E02_5164_CDS_2348	hypothetical protein	138	240	395	2501	25.8912	91.2441	3.6407	9.06636e-25	2.96146e-19	2.48862e-21
Pseudomonas_chlororaphis_StFRB508_6952_CDS_5063	Cobalt-zinc-cadmium resistance protein CzcB	168	342	365	2399	31.5197	87.5228	3.22865	9.87619e-25	3.22598e-19	2.68832e-21
Pseudomonas_lini_48C10_7506_CDS_1319	Ferrous iron permease EfeU	116	174	417	2567	21.7636	93.652	4.10392	1.26487e-24	4.13159e-19	3.41453e-21
Pseudomonas_sp._GV085_CDS_0405	CTP synthase	194	439	339	2302	36.3977	83.9839	3.00084	1.43902e-24	4.70044e-19	3.85282e-21
Pseudomonas_ficuserectae_ICMP7848_6209_CDS_4876	hypothetical protein	0	296	533	2445	0	89.201	0	1.5399e-24	5.02996e-19	4.0894e-21
Pseudomonas_sp._s211_2017__CDS_3203	hypothetical protein	115	172	418	2569	21.576	93.7249	4.1092	1.76585e-24	5.768e-19	4.65161e-21
Pseudomonas_sp._NFACC02_CDS_0754	hypothetical protein	14	481	519	2260	2.62664	82.4517	0.126743	2.09019e-24	6.82744e-19	5.42612e-21
Pseudomonas_sp_BIOMIG1N_BIOMIG1N_4098_CDS_5488	hypothetical protein	175	369	358	2372	32.833	86.5378	3.14227	2.09309e-24	6.83691e-19	5.42612e-21
Pseudomonas_sp._GM74_CDS_3795	hypothetical protein	201	468	332	2273	37.7111	82.9259	2.94043	2.31526e-24	7.56262e-19	5.94888e-21
Pseudomonas_syringae_UB246_CDS_2580	hypothetical protein	171	356	362	2385	32.0826	87.012	3.16465	2.33116e-24	7.61456e-19	5.94888e-21
Pseudomonas_frederiksbergensis_OS210_1_CDS_4804	putative protein YedJ	129	215	404	2526	24.2026	92.1561	3.75149	2.44703e-24	7.99303e-19	6.19615e-21
Pseudomonas_sp_VI41_11343_CDS_4993	hypothetical protein	200	463	333	2278	37.5235	83.1084	2.95501	2.53493e-24	8.28016e-19	6.36935e-21
Pseudomonas_sp_TC-11_7016_CDS_3472	Nitric oxide reductase transcription regulator NorR2	135	233	398	2508	25.3283	91.4995	3.65109	2.68803e-24	8.78023e-19	6.70247e-21
Pseudomonas_sp_HMSC75E02_5164_CDS_0780	ATP-dependent zinc metalloprotease FtsH 4	109	156	424	2585	20.4503	94.3086	4.25987	2.8429e-24	9.28611e-19	7.00258e-21
Pseudomonas_vancouverensis_Dha-51_11578_CDS_4313	hypothetical protein	158	311	375	2430	29.6435	88.6538	3.29209	2.85126e-24	9.31343e-19	7.00258e-21
Pseudomonas_frederiksbergensis_OS210_3_CDS_3734	Copper resistance protein C	192	434	341	2307	36.0225	84.1664	2.99299	2.95113e-24	9.63962e-19	7.17949e-21
Pseudomonas_frederiksbergensis_KNU-15_CDS_3863	hypothetical protein	73	65	460	2676	13.6961	97.6286	6.53338	2.96726e-24	9.69231e-19	7.17949e-21
Pseudomonas_sp._FW305-122_CDS_2633	hypothetical protein	34	3	499	2738	6.37899	99.8906	62.1857	3.04061e-24	9.93189e-19	7.30286e-21
Pseudomonas_sp._GW247-5R2A_CDS_1185	Universal stress protein E	95	118	438	2623	17.8236	95.695	4.82132	3.13516e-24	1.02408e-18	7.47501e-21
Pseudomonas_sp._GW460-C2_CDS_2983	hypothetical protein	41	10	492	2731	7.69231	99.6352	22.7583	3.22402e-24	1.0531e-18	7.63116e-21
Pseudomonas_gingeri_NCPPB_3146_CDS_2796	Colistin resistance protein EmrA	128	213	405	2528	24.015	92.2291	3.75105	3.57424e-24	1.1675e-18	8.39926e-21
Pseudomonas_sp_MWU13-2860_7563_CDS_1233	hypothetical protein	144	264	389	2477	27.0169	90.3685	3.47324	4.5758e-24	1.49465e-18	1.06761e-20
Pseudomonas_sp._Z003-0.4C_8344-21__CDS_0787	hypothetical protein	95	119	438	2622	17.8236	95.6585	4.77898	4.84222e-24	1.58167e-18	1.12175e-20
Pseudomonas_putida_JBC17_6779_CDS_2130	HTH-type transcriptional regulator DmlR	85	94	448	2647	15.9475	96.5706	5.34278	5.78148e-24	1.88847e-18	1.32991e-20
Pseudomonas_syringae_BRIP34881_CDS_2351	hypothetical protein	6	384	527	2357	1.1257	85.9905	0.0698826	6.00935e-24	1.9629e-18	1.37266e-20
Pseudomonas_plecoglossicida_KCJK7865_6219_CDS_3756	putative amino-acid metabolite efflux pump	15	486	518	2255	2.81426	82.2692	0.134361	6.75505e-24	2.20648e-18	1.52872e-20
Pseudomonas_frederiksbergensis_AS1_CDS_2151	hypothetical protein	79	80	454	2661	14.8218	97.0814	5.78797	6.83727e-24	2.23334e-18	1.52872e-20
Pseudomonas_sp._FW306-1C-G01A_CDS_3239	hypothetical protein	29	0	504	2741	5.4409	100	inf	7.16057e-24	2.33894e-18	1.52872e-20
Pseudomonas_sp._GW460-11-11-14-LB11_CDS_0669	hypothetical protein	29	0	504	2741	5.4409	100	inf	7.16057e-24	2.33894e-18	1.52872e-20
Pseudomonas_sp._MPR-E5_CDS_1239	hypothetical protein	29	0	504	2741	5.4409	100	inf	7.16057e-24	2.33894e-18	1.52872e-20
Pseudomonas_sp._FW306-2-1A-C05A_CDS_0158	hypothetical protein	29	0	504	2741	5.4409	100	inf	7.16057e-24	2.33894e-18	1.52872e-20
Pseudomonas_sp._FW305-BF8_CDS_3280	hypothetical protein	29	0	504	2741	5.4409	100	inf	7.16057e-24	2.33894e-18	1.52872e-20
Pseudomonas_sp._GW460-11-11-14-LB11_CDS_1534	hypothetical protein	29	0	504	2741	5.4409	100	inf	7.16057e-24	2.33894e-18	1.52872e-20
Pseudomonas_mandelii_NBRC_103147_CDS_4353	hypothetical protein	29	0	504	2741	5.4409	100	inf	7.16057e-24	2.33894e-18	1.52872e-20
Pseudomonas_sp._GW460-E13_CDS_4519	hypothetical protein	29	0	504	2741	5.4409	100	inf	7.16057e-24	2.33894e-18	1.52872e-20
Pseudomonas_amygdali_pv_dendropanacis_ICMP9150_3652_CDS_1783	hypothetical protein	16	495	517	2246	3.00188	81.9409	0.140422	8.37361e-24	2.73517e-18	1.77609e-20
Pseudomonas_vancouverensis_Dha-51_11578_CDS_4356	Zinc-type alcohol dehydrogenase-like protein	87	100	446	2641	16.3227	96.3517	5.15173	9.57572e-24	3.12783e-18	2.01796e-20
Pseudomonas_fuscovaginae_SE-1_CDS_2442	hypothetical protein	223	562	310	2179	41.8386	79.4965	2.7891	9.80392e-24	3.20237e-18	2.05025e-20
Pseudomonas_ficuserectae_ICMP7848_6209_CDS_2129	Methyl-accepting chemotaxis protein McpQ	6	381	527	2360	1.1257	86.1	0.0705225	9.85448e-24	3.21889e-18	2.05025e-20
Pseudomonas_lini_48C10_7506_CDS_1276	Cytochrome c-551	130	223	403	2518	24.3902	91.8643	3.64241	1.14082e-23	3.72641e-18	2.35849e-20
Pseudomonas_sp._52_E_6_CDS_3534	hypothetical protein	206	496	327	2245	38.6492	81.9044	2.85137	1.58625e-23	5.18136e-18	3.25871e-20
Pseudomonas_brenneri_BIGb0273_CDS_3058	hypothetical protein	198	464	335	2277	37.1482	83.0719	2.90045	1.64382e-23	5.36941e-18	3.35588e-20
Pseudomonas_sp._GW456-11-11-14-LB2_CDS_2441	L-arabonate dehydratase	40	10	493	2731	7.50469	99.6352	22.1582	1.69695e-23	5.54294e-18	3.44282e-20
Pseudomonas_syringae_Pss9097_6431_CDS_1775	hypothetical protein	7	390	526	2351	1.31332	85.7716	0.0802233	1.79675e-23	5.86893e-18	3.58382e-20
Pseudomonas_sp._FW305-124_CDS_1395	hypothetical protein	33	3	500	2738	6.19137	99.8906	60.236	1.81033e-23	5.91331e-18	3.58382e-20
Pseudomonas_sp._GW460-8_CDS_2138	hypothetical protein	33	3	500	2738	6.19137	99.8906	60.236	1.81033e-23	5.91331e-18	3.58382e-20
Pseudomonas_sp._MPR-AND1A_CDS_3339	hypothetical protein	33	3	500	2738	6.19137	99.8906	60.236	1.81033e-23	5.91331e-18	3.58382e-20
Pseudomonas_syringae_pv._avii_CFBP_3846_CDS_2534	hypothetical protein	8	402	525	2339	1.50094	85.3338	0.0886615	1.85411e-23	6.0563e-18	3.64837e-20
Pseudomonas_koreensis_WW6_CDS_0036	Gamma-glutamylputrescine oxidoreductase	228	586	305	2155	42.7767	78.6209	2.74906	2.0536e-23	6.70791e-18	4.01671e-20
Pseudomonas_alcaligenes_NBRC_14159_CDS_3021	Glutamate--isopropylamine ligase	81	87	452	2654	15.197	96.826	5.46674	2.19546e-23	7.17131e-18	4.26863e-20
Pseudomonas_sp._P97.38_CDS_0822	Protein-glutamate methylesterase/protein-glutamine glutaminase	19	519	514	2222	3.56473	81.0653	0.158259	2.21779e-23	7.24425e-18	4.28654e-20
Pseudomonas_syringae_Pla107_CDS_3910	hypothetical protein	1	302	532	2439	0.187617	88.9821	0.0151807	2.26498e-23	7.39838e-18	4.35199e-20
Pseudomonas_grimontii_DSM_17515_CDS_3826	HTH-type transcriptional regulator GltC	198	467	335	2274	37.1482	82.9624	2.87802	2.38216e-23	7.78113e-18	4.55037e-20
Pseudomonas_sp_KBS0710_9380_CDS_5776	HTH-type transcriptional regulator BetI	85	97	448	2644	15.9475	96.4611	5.17167	2.44196e-23	7.97647e-18	4.63748e-20
Pseudomonas_syringae_ICMP18802_5383_CDS_2964	sn-glycerol-3-phosphate-binding periplasmic protein UgpB	6	376	527	2365	1.1257	86.2824	0.0716117	2.59588e-23	8.47922e-18	4.90128e-20
Pseudomonas_brassicacearum_TM1A3_CDS_3319	hypothetical protein	137	247	396	2494	25.7036	90.9887	3.49321	2.81958e-23	9.20993e-18	5.26507e-20
Pseudomonas_chlororaphis_O6_CDS_4615	hypothetical protein	201	479	332	2262	37.7111	82.5246	2.85901	2.82079e-23	9.21388e-18	5.26507e-20
Pseudomonas_putida_DZ-C20_6505_CDS_5152	hypothetical protein	282	824	251	1917	52.9081	69.938	2.61379	2.86394e-23	9.35484e-18	5.31525e-20
Pseudomonas_viridiflava_TA043_CDS_0711	Putative ribosomal N-acetyltransferase YdaF	5	362	528	2379	0.938086	86.7931	0.0622332	3.60999e-23	1.17917e-17	6.662e-20
Pseudomonas_sp_1_R_17_isolate_1_R_17_4069_CDS_3449	hypothetical protein	169	359	364	2382	31.7073	86.9026	3.08058	3.67934e-23	1.20183e-17	6.75184e-20
Pseudomonas_sp._MPBC4-3_CDS_6035	2-hydroxychromene-2-carboxylate isomerase	241	643	292	2098	45.2158	76.5414	2.69295	3.71427e-23	1.21324e-17	6.77786e-20
Pseudomonas_fluorescens_TR3_CDS_2323	Biodegradative arginine decarboxylase	505	2144	28	597	94.7467	21.7804	5.02207	3.918e-23	1.27978e-17	7.1099e-20
Pseudomonas_lurida_MYb1_CDS_1965	putative amino-acid metabolite efflux pump	193	450	340	2291	36.2101	83.5826	2.88995	3.98925e-23	1.30306e-17	7.19922e-20
Pseudomonas_syringae_CC1583_CDS_1838	hypothetical protein	6	373	527	2368	1.1257	86.3918	0.0722792	4.25667e-23	1.39041e-17	7.63959e-20
Pseudomonas_amygdali_pv_myricae_ICMP7118_3653_CDS_0403	hypothetical protein	6	375	527	2366	1.1257	86.3189	0.071833	4.42985e-23	1.44698e-17	7.83025e-20
Pseudomonas_sp._GW460-C3_CDS_2148	hypothetical protein	28	0	505	2741	5.25328	100	inf	4.60262e-23	1.50341e-17	7.83025e-20
Pseudomonas_sp._GW456-E6_CDS_3517	hypothetical protein	28	0	505	2741	5.25328	100	inf	4.60262e-23	1.50341e-17	7.83025e-20
Pseudomonas_sp._GW460-7_CDS_4298	hypothetical protein	28	0	505	2741	5.25328	100	inf	4.60262e-23	1.50341e-17	7.83025e-20
Pseudomonas_sp._GW460-E13_CDS_3783	hypothetical protein	28	0	505	2741	5.25328	100	inf	4.60262e-23	1.50341e-17	7.83025e-20
Pseudomonas_sp._GW460-13_CDS_5592	hypothetical protein	28	0	505	2741	5.25328	100	inf	4.60262e-23	1.50341e-17	7.83025e-20
Pseudomonas_sp._GW460-13_CDS_1466	hypothetical protein	28	0	505	2741	5.25328	100	inf	4.60262e-23	1.50341e-17	7.83025e-20
Pseudomonas_sp._GW460-8_CDS_1980	hypothetical protein	28	0	505	2741	5.25328	100	inf	4.60262e-23	1.50341e-17	7.83025e-20
Pseudomonas_sp._GW101-1A09_CDS_0341	hypothetical protein	28	0	505	2741	5.25328	100	inf	4.60262e-23	1.50341e-17	7.83025e-20
Pseudomonas_sp._GW456-11-11-14-LB2_CDS_4486	hypothetical protein	28	0	505	2741	5.25328	100	inf	4.60262e-23	1.50341e-17	7.83025e-20
Pseudomonas_viridiflava_UASWS0038_CDS_2897	N-acetylglucosamine repressor	7	387	526	2354	1.31332	85.8811	0.0809483	4.7886e-23	1.56416e-17	8.10445e-20
Pseudomonas_sp._NFR16_CDS_0923	Colistin resistance protein EmrB	129	223	404	2518	24.2026	91.8643	3.60545	4.87876e-23	1.59361e-17	8.21447e-20
Pseudomonas_brassicacearum_38D7_11357_CDS_2867	hypothetical protein	207	505	326	2236	38.8368	81.5761	2.81147	4.95253e-23	1.6177e-17	8.29592e-20
Pseudomonas_avellanae_NCPPB_2254_contigs_CDS_0964	hypothetical protein	0	277	533	2464	0	89.8942	0	5.10398e-23	1.66717e-17	8.50599e-20
Pseudomonas_kairouanensis_KC12_9492_CDS_0590	Virulence sensor protein BvgS	164	343	369	2398	30.7692	87.4863	3.10722	5.2126e-23	1.70265e-17	8.64291e-20
Pseudomonas_syringae_2507_4122_CDS_4280	hypothetical protein	12	442	521	2299	2.25141	83.8745	0.119801	5.31318e-23	1.73551e-17	8.76519e-20
Pseudomonas_monteilii_GTC_10899_5717_CDS_0394	hypothetical protein	9	408	524	2333	1.68856	85.1149	0.0982123	7.56477e-23	2.47097e-17	1.23438e-19
Pseudomonas_fluorescens_LMG_5329_CDS_0203	hypothetical protein	201	484	332	2257	37.7111	82.3422	2.82322	7.58452e-23	2.47742e-17	1.23438e-19
Pseudomonas_syringae_13-630A_11510_CDS_5136	Methyl-accepting chemotaxis protein McpQ	7	384	526	2357	1.31332	85.9905	0.0816847	7.59581e-23	2.48111e-17	1.23438e-19
Pseudomonas_stutzeri_1W1-1A_7121_CDS_0544	Pyruvate dehydrogenase complex repressor	524	2335	9	406	98.3114	14.8121	10.1234	7.64494e-23	2.49716e-17	1.23459e-19
Pseudomonas_viridiflava_TA043_CDS_3545	Petrobactin import ATP-binding protein FpuC	4	345	529	2396	0.750469	87.4134	0.0525136	7.67269e-23	2.50622e-17	1.23459e-19
Pseudomonas_sp_2822-17_6806_CDS_1750	hypothetical protein	200	479	333	2262	37.5235	82.5246	2.83624	8.61124e-23	2.81279e-17	1.37882e-19
Pseudomonas_sp_HAR-UPW-AIA-41_6294_CDS_3024	Ribosome-associated ATPase	197	469	336	2272	36.9606	82.8895	2.84029	8.66721e-23	2.83107e-17	1.38101e-19
Pseudomonas_extremaustralis_DSM_17835_CDS_2118	Global nitrogen regulator	121	201	412	2540	22.7017	92.6669	3.7113	8.75428e-23	2.85952e-17	1.38811e-19
Pseudomonas_aeruginosa_1689_10334_CDS_0370	Inner membrane protein YohC	522	2313	11	428	97.9362	15.6147	8.78104	9.87053e-23	3.22413e-17	1.55241e-19
Pseudomonas_mandelii_OWC5_7502_CDS_2172	hypothetical protein	167	356	366	2385	31.3321	87.012	3.05685	9.88547e-23	3.22901e-17	1.55241e-19
Pseudomonas_sp._GM50_CDS_4131	3-phenylpropionate-dihydrodiol/cinnamic acid-dihydrodiol dehydrogenase	264	749	269	1992	49.531	72.6742	2.61011	1.00663e-22	3.28807e-17	1.57324e-19
Pseudomonas_sp._GW460-13_CDS_3164	hypothetical protein	32	3	501	2738	6.00375	99.8906	58.2941	1.07342e-22	3.50625e-17	1.66173e-19
Pseudomonas_sp._GW101-1A09_CDS_0598	Quinone oxidoreductase 2	32	3	501	2738	6.00375	99.8906	58.2941	1.07342e-22	3.50625e-17	1.66173e-19
Pseudomonas_frederiksbergensis_36C6_7576_CDS_3470	hypothetical protein	65	54	468	2687	12.1951	98.0299	6.91101	1.17435e-22	3.83593e-17	1.8094e-19
Pseudomonas_fluorescens_36F3_9405_CDS_1630	hypothetical protein	134	242	399	2499	25.1407	91.1711	3.46803	1.18786e-22	3.88004e-17	1.82161e-19
Pseudomonas_amygdali_NM002_5127_CDS_4897	hypothetical protein	7	381	526	2360	1.31332	86.1	0.0824327	1.21309e-22	3.96245e-17	1.84584e-19
Pseudomonas_syringae_pv_actinidifoliorum_CFBP8161_3812_CDS_3195	hypothetical protein	7	380	526	2361	1.31332	86.1364	0.0826846	1.21496e-22	3.96856e-17	1.84584e-19
Pseudomonas_amygdali_pv._eriobotryae_CFBP_2343_CDS_0151	Glycerophosphodiester phosphodiesterase%2C cytoplasmic	8	393	525	2348	1.50094	85.6622	0.0910408	1.24008e-22	4.05062e-17	1.86665e-19
Pseudomonas_amygdali_pv_dendropanacis_ICMP9150_3652_CDS_1970	Lactose transport system permease protein LacG	8	393	525	2348	1.50094	85.6622	0.0910408	1.24008e-22	4.05062e-17	1.86665e-19
Pseudomonas_syringae_Pta6606_CDS_2983	hypothetical protein	2	311	531	2430	0.375235	88.6538	0.0294294	1.31134e-22	4.2834e-17	1.96486e-19
Pseudomonas_sp._H1D6A_CDS_0475	hypothetical protein	196	467	337	2274	36.773	82.9624	2.83204	1.32228e-22	4.31913e-17	1.97221e-19
Pseudomonas_sp._S4G9_CDS_1708	Thiopurine S-methyltransferase	198	475	335	2266	37.1482	82.6706	2.81959	1.33731e-22	4.36821e-17	1.98555e-19
Pseudomonas_amygdali_pv_dendropanacis_ICMP9150_3652_CDS_3832	hypothetical protein	0	272	533	2469	0	90.0766	0	1.37159e-22	4.48018e-17	2.02723e-19
Pseudomonas_sp._GW456-E7_CDS_4530	hypothetical protein	205	503	328	2238	38.4615	81.649	2.78082	1.48005e-22	4.83448e-17	2.17769e-19
Pseudomonas_sp._GW460-11-11-14-LB11_CDS_3261	Proline/betaine transporter	44	17	489	2724	8.25516	99.3798	14.4179	1.55159e-22	5.06814e-17	2.26256e-19
Pseudomonas_sp._FW305-122_CDS_3519	2-hydroxy-6-oxononadienedioate/2-hydroxy-6-oxononatrienedioate hydrolase	44	17	489	2724	8.25516	99.3798	14.4179	1.55159e-22	5.06814e-17	2.26256e-19
Pseudomonas_brenneri_BIGb0273_CDS_3504	Inner membrane transport permease YhhJ	197	471	336	2270	36.9606	82.8165	2.82574	1.58881e-22	5.18972e-17	2.30654e-19
Pseudomonas_sp._GW704-F2_CDS_1758	Nucleoid occlusion factor SlmA	112	176	421	2565	21.0131	93.579	3.87713	1.66919e-22	5.45228e-17	2.41251e-19
Pseudomonas_aeruginosa_AU10409_CDS_4509	hypothetical protein	516	2253	17	488	96.8105	17.8037	6.57445	1.70387e-22	5.56554e-17	2.45178e-19
Pseudomonas_sp._FW306-07-L_CDS_3541	hypothetical protein	29	1	504	2740	5.4409	99.9635	157.659	1.82565e-22	5.96333e-17	2.59275e-19
Pseudomonas_sp._GW101-3F01_CDS_1935	hypothetical protein	29	1	504	2740	5.4409	99.9635	157.659	1.82565e-22	5.96333e-17	2.59275e-19
Pseudomonas_sp._GW456-12-1-14-LB2_CDS_2296	N-ethylmaleimide reductase	29	1	504	2740	5.4409	99.9635	157.659	1.82565e-22	5.96333e-17	2.59275e-19
Pseudomonas_syringae_CC1629_CDS_1997	hypothetical protein	7	378	526	2363	1.31332	86.2094	0.0831925	1.95034e-22	6.37064e-17	2.73265e-19
Pseudomonas_amygdali_pv_dendropanacis_ICMP9150_3652_CDS_3026	hypothetical protein	7	377	526	2364	1.31332	86.2459	0.0834485	1.99093e-22	6.50323e-17	2.73265e-19
Pseudomonas_syringae_CC1557_CDS_2500	hypothetical protein	8	390	525	2351	1.50094	85.7716	0.0918584	1.99108e-22	6.5037e-17	2.73265e-19
Pseudomonas_amygdali_pv._eriobotryae_CFBP_2343_CDS_1559	hypothetical protein	8	390	525	2351	1.50094	85.7716	0.0918584	1.99108e-22	6.5037e-17	2.73265e-19
Pseudomonas_ficuserectae_ICMP7848_6209_CDS_3958	sn-glycerol-3-phosphate import ATP-binding protein UgpC	8	390	525	2351	1.50094	85.7716	0.0918584	1.99108e-22	6.5037e-17	2.73265e-19
Pseudomonas_savastanoi_pv._fraxini_CFBP_5062_CDS_4714	hypothetical protein	8	390	525	2351	1.50094	85.7716	0.0918584	1.99108e-22	6.5037e-17	2.73265e-19
Pseudomonas_avellanae_BPIC_631_CDS_0933	putative HTH-type transcriptional regulator	8	390	525	2351	1.50094	85.7716	0.0918584	1.99108e-22	6.5037e-17	2.73265e-19
Pseudomonas_meliae_ICMP6289_6691_CDS_0777	hypothetical protein	8	390	525	2351	1.50094	85.7716	0.0918584	1.99108e-22	6.5037e-17	2.73265e-19
Pseudomonas_amygdali_pv._eriobotryae_CFBP_2343_CDS_4634	Vitamin B12 transporter BtuB	8	389	525	2352	1.50094	85.8081	0.0921337	2.03191e-22	6.63708e-17	2.77702e-19
Pseudomonas_lini_48C10_7506_CDS_4002	hypothetical protein	223	578	310	2163	41.8386	78.9128	2.69198	2.20375e-22	7.19837e-17	2.98732e-19
Pseudomonas_syringae_5271_7073_CDS_3253	hypothetical protein	3	323	530	2418	0.562852	88.216	0.042374	2.20408e-22	7.19945e-17	2.98732e-19
Pseudomonas_ficuserectae_ICMP7848_6209_CDS_2522	hypothetical protein	0	270	533	2471	0	90.1496	0	2.21954e-22	7.24994e-17	2.99584e-19
Pseudomonas_caspiana_OWC3_9453_CDS_6042	hypothetical protein	70	66	463	2675	13.1332	97.5921	6.12769	2.39815e-22	7.83338e-17	3.22361e-19
Pseudomonas_sp_C9_5684_CDS_4062	hypothetical protein	196	469	337	2272	36.773	82.8895	2.81749	2.44742e-22	7.9943e-17	3.27635e-19
Pseudomonas_sp_AP19_AP19_4091_CDS_1530	7-beta-hydroxysteroid dehydrogenase (NADP(+))	40	12	493	2729	7.50469	99.5622	18.4517	2.46889e-22	8.06443e-17	3.27822e-19
Pseudomonas_sp._GW460-E13_CDS_2183	HTH-type transcriptional activator RhaR	40	12	493	2729	7.50469	99.5622	18.4517	2.46889e-22	8.06443e-17	3.27822e-19
Pseudomonas_fragi_DBC_CDS_0984	Histidinol-phosphate aminotransferase	216	550	317	2191	40.5253	79.9343	2.7144	2.55199e-22	8.33587e-17	3.36232e-19
Pseudomonas_anguilliseptica_DSM_12111_CDS_4634	Carnitinyl-CoA dehydratase	212	532	321	2209	39.7749	80.591	2.7423	2.55281e-22	8.33856e-17	3.36232e-19
Pseudomonas_stutzeri_24a13_6221_CDS_3869	Polyamine aminopropyltransferase	246	676	287	2065	46.1538	75.3375	2.61834	2.62113e-22	8.5617e-17	3.43843e-19
Pseudomonas_poae_MYb117_CDS_2929	Fimbrial protein	178	401	355	2340	33.3959	85.3703	2.92592	2.78616e-22	9.10076e-17	3.6403e-19
Pseudomonas_aeruginosa_1079_PAER_2864_CDS_0234	Ammonia monooxygenase gamma subunit	523	2331	10	410	98.1238	14.958	9.19906	2.93915e-22	9.60049e-17	3.64051e-19
Pseudomonas_versuta_L10.10_CDS_1417	putative NTE family protein	523	2331	10	410	98.1238	14.958	9.19906	2.93915e-22	9.60049e-17	3.64051e-19
Pseudomonas_sp._GW101-1A09_CDS_0633	Sensor histidine kinase TmoS	27	0	506	2741	5.06567	100	inf	2.9535e-22	9.64736e-17	3.64051e-19
Pseudomonas_sp._FW306-2-1A-C05A_CDS_5982	hypothetical protein	27	0	506	2741	5.06567	100	inf	2.9535e-22	9.64736e-17	3.64051e-19
Pseudomonas_sp._GW456-11-11-14-LB2_CDS_2439	Homoisocitrate dehydrogenase	27	0	506	2741	5.06567	100	inf	2.9535e-22	9.64736e-17	3.64051e-19
Pseudomonas_sp._GW456-11-11-14-LB2_CDS_2854	hypothetical protein	27	0	506	2741	5.06567	100	inf	2.9535e-22	9.64736e-17	3.64051e-19
Pseudomonas_sp._FW306-2-1A-C05A_CDS_4574	hypothetical protein	27	0	506	2741	5.06567	100	inf	2.9535e-22	9.64736e-17	3.64051e-19
Pseudomonas_sp._FW306-07-L_CDS_2840	hypothetical protein	27	0	506	2741	5.06567	100	inf	2.9535e-22	9.64736e-17	3.64051e-19
Pseudomonas_sp._GW460-13_CDS_5112	hypothetical protein	27	0	506	2741	5.06567	100	inf	2.9535e-22	9.64736e-17	3.64051e-19
Pseudomonas_sp._GW101-1A09_CDS_3608	hypothetical protein	27	0	506	2741	5.06567	100	inf	2.9535e-22	9.64736e-17	3.64051e-19
Pseudomonas_sp._GW460-11-11-14-LB11_CDS_1405	hypothetical protein	27	0	506	2741	5.06567	100	inf	2.9535e-22	9.64736e-17	3.64051e-19
Pseudomonas_sp._FW306-2-1A-C05A_CDS_5535	hypothetical protein	27	0	506	2741	5.06567	100	inf	2.9535e-22	9.64736e-17	3.64051e-19
Pseudomonas_sp._FW507-14D01_CDS_1425	hypothetical protein	27	0	506	2741	5.06567	100	inf	2.9535e-22	9.64736e-17	3.64051e-19
Pseudomonas_sp._GW101-20A5_CDS_5454	hypothetical protein	27	0	506	2741	5.06567	100	inf	2.9535e-22	9.64736e-17	3.64051e-19
Pseudomonas_sp._FW305-3-2-15-A-R2A1_CDS_2711	hypothetical protein	27	0	506	2741	5.06567	100	inf	2.9535e-22	9.64736e-17	3.64051e-19
Pseudomonas_sp._313_CDS_2875	Vitamin B12 import ATP-binding protein BtuD	15	463	518	2278	2.81426	83.1084	0.142474	3.02076e-22	9.86707e-17	3.70943e-19
Pseudomonas_sp._GV012_CDS_2505	Ubiquinol-cytochrome c reductase iron-sulfur subunit	524	2342	9	399	98.3114	14.5567	9.91916	3.10557e-22	1.01441e-16	3.78511e-19
Pseudomonas_syringae_1845_4123_CDS_1005	Phosphatidylserine decarboxylase proenzyme	9	399	524	2342	1.68856	85.4433	0.100815	3.10557e-22	1.01441e-16	3.78511e-19
Pseudomonas_benzenivorans_DSM_8628_CDS_4157	hypothetical protein	72	71	461	2670	13.5084	97.4097	5.87333	3.12798e-22	1.02173e-16	3.79825e-19
Pseudomonas_extremaustralis_USBA_515_CDS_4522	Cytochrome c4	524	2341	9	400	98.3114	14.5932	9.94827	3.15381e-22	1.03017e-16	3.80396e-19
Pseudomonas_syringae_PgyKN44_CDS_1181	hypothetical protein	7	375	526	2366	1.31332	86.3189	0.0839645	3.15597e-22	1.03087e-16	3.80396e-19
Pseudomonas_sp._CFII64_CDS_3947	hypothetical protein	171	375	362	2366	32.0826	86.3189	2.98038	3.18377e-22	1.03995e-16	3.81952e-19
Pseudomonas_cerasi_58T_CDS_2655	hypothetical protein	7	376	526	2365	1.31332	86.2824	0.0837058	3.19227e-22	1.04273e-16	3.81952e-19
Pseudomonas_syringae_pv._tabaci_6605_CDS_0967	hypothetical protein	8	387	525	2354	1.50094	85.8811	0.0926886	3.21568e-22	1.05038e-16	3.81955e-19
Pseudomonas_syringae_PgyUnB647_CDS_5504	sn-glycerol-3-phosphate transport system permease protein UgpA	8	387	525	2354	1.50094	85.8811	0.0926886	3.21568e-22	1.05038e-16	3.81955e-19
Pseudomonas_stutzeri_ST27MN3_7171_CDS_0392	Phosphatidylserine decarboxylase proenzyme	525	2353	8	388	98.4991	14.1554	10.8213	3.25242e-22	1.06238e-16	3.8215e-19
Pseudomonas_syringae_pv_actinidiae_ICMP_9617_2475_CDS_4763	hypothetical protein	8	388	525	2353	1.50094	85.8446	0.0924104	3.25242e-22	1.06238e-16	3.8215e-19
Pseudomonas_syringae_pv._theae_ICMP_3923_CDS_3614	hypothetical protein	8	388	525	2353	1.50094	85.8446	0.0924104	3.25242e-22	1.06238e-16	3.8215e-19
Pseudomonas_sp._NFACC49-2_CDS_4780	hypothetical protein	287	861	246	1880	53.8462	68.5881	2.54743	3.30373e-22	1.07914e-16	3.86787e-19
Pseudomonas_syringae_13-509A_reassembled_CDS_2750	Blue-light-activated protein	12	431	521	2310	2.25141	84.2758	0.123446	3.5573e-22	1.16197e-16	4.14988e-19
Pseudomonas_syringae_C54_6796_CDS_4966	hypothetical protein	0	268	533	2473	0	90.2225	0	3.65904e-22	1.1952e-16	4.25337e-19
Pseudomonas_frederiksbergensis_38F7_7579_CDS_5752	hypothetical protein	42	15	491	2726	7.87992	99.4528	15.5454	3.79337e-22	1.23907e-16	4.38544e-19
Pseudomonas_sp_GW456-12-10-14-LB1_7335_CDS_2967	hypothetical protein	188	441	345	2300	35.272	83.911	2.84203	3.79951e-22	1.24108e-16	4.38544e-19
Pseudomonas_asplenii_ES_FE-G7_CDS_4867	Multidrug export protein EmrA	79	88	454	2653	14.8218	96.7895	5.24597	3.89363e-22	1.27182e-16	4.44693e-19
Pseudomonas_brassicacearum_37D10_11354_CDS_0342	Outer membrane protein OprM	79	88	454	2653	14.8218	96.7895	5.24597	3.89363e-22	1.27182e-16	4.44693e-19
Pseudomonas_sp._GW101-1A09_CDS_1813	HTH-type transcriptional repressor ComR	79	88	454	2653	14.8218	96.7895	5.24597	3.89363e-22	1.27182e-16	4.44693e-19
Pseudomonas_syringae_7928A_6990_CDS_3932	hypothetical protein	0	269	533	2472	0	90.1861	0	3.91176e-22	1.27775e-16	4.45208e-19
Pseudomonas_fluorescens_NCIMB_11764_CDS_2894	Glutathione-regulated potassium-efflux system protein KefB	30	2	503	2739	5.62852	99.927	81.6799	3.98492e-22	1.30164e-16	4.48226e-19
Pseudomonas_sp._MPR-R2A2_CDS_4640	hypothetical protein	30	2	503	2739	5.62852	99.927	81.6799	3.98492e-22	1.30164e-16	4.48226e-19
Pseudomonas_sp._FW507-14D01_CDS_5936	Universal stress protein E	30	2	503	2739	5.62852	99.927	81.6799	3.98492e-22	1.30164e-16	4.48226e-19
Pseudomonas_sp._113MF_CDS_3274	Oxygen-independent coproporphyrinogen III oxidase	83	98	450	2643	15.5722	96.4247	4.97435	3.99317e-22	1.30434e-16	4.48226e-19
Pseudomonas_amygdali_pv._morsprunorum_HRI-W_5261_CDS_4978	hypothetical protein	5	348	528	2393	0.938086	87.3039	0.0651178	4.04412e-22	1.32098e-16	4.5239e-19
Pseudomonas_chlororaphis_subsp_aurantiaca_PCM_2210_7542_CDS_4746	hypothetical protein	166	358	367	2383	31.1445	86.9391	3.01081	4.1818e-22	1.36595e-16	4.66195e-19
Pseudomonas_chlororaphis_subsp_aurantiaca_464_7550_CDS_3903	hypothetical protein	289	872	244	1869	54.2214	68.1868	2.53864	4.27881e-22	1.39764e-16	4.75387e-19
Pseudomonas_trivialis_MYb75_CDS_3779	hypothetical protein	248	688	285	2053	46.5291	74.8997	2.59661	4.37061e-22	1.42763e-16	4.83941e-19
Pseudomonas_sp_DP16D-R1_5882_CDS_2724	Arsenical pump-driving ATPase	46	21	487	2720	8.63039	99.2339	12.2343	4.54788e-22	1.48553e-16	5.01868e-19
Pseudomonas_sp._MYb3_CDS_0158	Blue-light photoreceptor	293	893	240	1848	54.9719	67.4206	2.52643	4.6045e-22	1.50402e-16	5.06405e-19
Pseudomonas_sp._FW306-02-H06C_CDS_0970	Multidrug export protein EmrB	78	86	455	2655	14.6341	96.8625	5.29236	4.81578e-22	1.57304e-16	5.27865e-19
Pseudomonas_prosekii_A2-NA12_CDS_2996	Acetylornithine aminotransferase	232	619	301	2122	43.5272	77.417	2.64226	5.15369e-22	1.68341e-16	5.63013e-19
Pseudomonas_avellanae_R29095_CDS_2573	hypothetical protein	8	384	525	2357	1.50094	85.9905	0.0935317	5.22244e-22	1.70587e-16	5.68622e-19
Pseudomonas_chlororaphis_subsp_aurantiaca_449_7539_CDS_4678	Isopenicillin N epimerase	200	489	333	2252	37.5235	82.1598	2.76596	5.42815e-22	1.77306e-16	5.89058e-19
Pseudomonas_aeruginosa_1442_10356_CDS_3413	Cytochrome c oxidase assembly protein CtaG	521	2311	12	430	97.7486	15.6877	8.07839	5.66441e-22	1.85023e-16	6.1266e-19
Pseudomonas_avellanae_CRAFRUec1_CDS_4543	hypothetical protein	0	265	533	2476	0	90.332	0	5.95691e-22	1.94578e-16	6.4217e-19
Pseudomonas_chlororaphis_UFB2_isolate_Soil_2921_CDS_0243	hypothetical protein	14	451	519	2290	2.62664	83.5462	0.136968	6.11979e-22	1.99898e-16	6.57559e-19
Pseudomonas_amygdali_pv_photiniae_ICMP7840_3651_CDS_5337	hypothetical protein	0	266	533	2475	0	90.2955	0	6.15229e-22	2.0096e-16	6.58884e-19
Pseudomonas_sp._FW306-2-2C-B10A_CDS_0268	Protein GltF	31	3	502	2738	5.81614	99.8906	56.3599	6.33775e-22	2.07018e-16	6.75346e-19
Pseudomonas_sp._FW305-62_CDS_2357	Fe(3+)-binding periplasmic protein	114	186	419	2555	21.3884	93.2142	3.73739	6.38581e-22	2.08587e-16	6.75346e-19
Pseudomonas_extremaustralis_DSM_17835_CDS_2796	HTH-type transcriptional regulator DmlR	114	186	419	2555	21.3884	93.2142	3.73739	6.38581e-22	2.08587e-16	6.75346e-19
Pseudomonas_sp._478_CDS_2611	hypothetical protein	81	94	452	2647	15.197	96.5706	5.0463	6.40938e-22	2.09357e-16	6.75346e-19
Pseudomonas_putida_A514_7371_CDS_5848	Tryptophan 2-monooxygenase	81	94	452	2647	15.197	96.5706	5.0463	6.40938e-22	2.09357e-16	6.75346e-19
Pseudomonas_putida_DZ-C18_6395_CDS_3835	putative protein	109	171	424	2570	20.4503	93.7614	3.86365	6.468e-22	2.11272e-16	6.79331e-19
Pseudomonas_caspiana_FBF102_CDS_1613	Xylan 1%2C4-beta-xylosidase	11	418	522	2323	2.06379	84.7501	0.11711	6.57187e-22	2.14665e-16	6.88028e-19
Pseudomonas_amygdali_pv._aesculi_2315_CDS_4970	Vitamin B12-binding protein	5	345	528	2396	0.938086	87.4134	0.0657664	6.62614e-22	2.16438e-16	6.91494e-19
Pseudomonas_sp._OV286_CDS_2328	Thioredoxin 2	288	871	245	1870	54.0338	68.2233	2.52377	6.93176e-22	2.2642e-16	7.21084e-19
Pseudomonas_lini_48C10_7506_CDS_1070	Ribonuclease	128	230	405	2511	24.015	91.6089	3.45043	7.15479e-22	2.33706e-16	7.41923e-19
Pseudomonas_sp_QS1027_7283_CDS_3589	Argininosuccinate lyase	148	297	385	2444	27.7674	89.1645	3.16334	7.70905e-22	2.5181e-16	7.94353e-19
Pseudomonas_sp._NFR16_CDS_4727	Glutamine transport ATP-binding protein GlnQ	148	297	385	2444	27.7674	89.1645	3.16334	7.70905e-22	2.5181e-16	7.94353e-19
Pseudomonas_chlororaphis_subsp_aureofaciens_ChPhzTR39_7554_CDS_0166	hypothetical protein	225	593	308	2148	42.2139	78.3656	2.64613	7.94566e-22	2.59539e-16	8.14197e-19
Pseudomonas_chlororaphis_Pb-St2_7549_CDS_2381	Sensor protein RstB	182	421	351	2320	34.1463	84.6406	2.85739	7.95148e-22	2.59729e-16	8.14197e-19
Pseudomonas_extremaustralis_DSM_17835_CDS_2342	Serine/threonine transporter SstT	515	2254	18	487	96.6229	17.7672	6.18173	8.11252e-22	2.64989e-16	8.28091e-19
Pseudomonas_aeruginosa_BWHPSA022_CDS_4956	Cytochrome b	524	2346	9	395	98.3114	14.4108	9.80297	8.25363e-22	2.69598e-16	8.3987e-19
Pseudomonas_amygdali_pv_ciccaronei_ICMP5710_3654_CDS_4196	hypothetical protein	8	382	525	2359	1.50094	86.0635	0.0941012	8.31566e-22	2.71624e-16	8.43554e-19
Pseudomonas_sp_F01002_11347_CDS_4047	Lipoprotein LprI	69	66	464	2675	12.9456	97.5921	6.02714	8.37647e-22	2.73611e-16	8.46107e-19
Pseudomonas_coronafaciens_pv_garcae_ICMP4323_3667_CDS_2650	hypothetical protein	7	371	526	2370	1.31332	86.4648	0.0850133	8.39264e-22	2.74139e-16	8.46107e-19
Pseudomonas_syringae_ZUM3584_reassembled_CDS_2044	Bifunctional transcriptional activator/DNA repair enzyme Ada	8	383	525	2358	1.50094	86.027	0.0938157	8.52469e-22	2.78452e-16	8.56776e-19
Pseudomonas_sp._FW306-02-H05-AA_CDS_3359	hypothetical protein	114	187	419	2554	21.3884	93.1777	3.71595	8.69714e-22	2.84085e-16	8.71427e-19
Pseudomonas_sp._GP01-A14_CDS_4379	hypothetical protein	120	205	413	2536	22.5141	92.521	3.5944	8.84527e-22	2.88924e-16	8.83558e-19
Pseudomonas_sp._FW507-14D01_CDS_5647	hypothetical protein	33	5	500	2736	6.19137	99.8176	36.1152	9.19908e-22	3.00481e-16	9.16099e-19
Pseudomonas_sp._GW456-12-1-14-LB2_CDS_0504	hypothetical protein	34	6	499	2735	6.37899	99.7811	31.0588	9.23418e-22	3.01627e-16	9.168e-19
Pseudomonas_resinovorans_NBRC_106553_CDS_0799	Glucarate dehydratase	42	692	491	2049	7.87992	74.7537	0.253282	9.44192e-22	3.08413e-16	9.34584e-19
Pseudomonas_chlororaphis_14B11_7523_CDS_3812	hypothetical protein	193	464	340	2277	36.2101	83.0719	2.78563	9.74948e-22	3.18459e-16	9.62112e-19
Pseudomonas_syringae_NZ-45_5193_CDS_5111	hypothetical protein	0	263	533	2478	0	90.405	0	9.82949e-22	3.21072e-16	9.67085e-19
Pseudomonas_sp._GV087_CDS_3054	hypothetical protein	204	508	329	2233	38.2739	81.4666	2.72558	1.01509e-21	3.3157e-16	9.95705e-19
Pseudomonas_rhodesiae_FF9_11590_CDS_0903	hypothetical protein	145	288	388	2453	27.2045	89.4929	3.18303	1.03143e-21	3.36907e-16	1.0087e-18
Pseudomonas_aeruginosa_PA151_7211_CDS_1974	hypothetical protein	397	2484	136	257	74.4841	9.37614	0.302018	1.04355e-21	3.40868e-16	1.0168e-18
Pseudomonas_brassicacearum_37D10_11354_CDS_3181	Protein HemX	232	623	301	2118	43.5272	77.2711	2.62035	1.04593e-21	3.41644e-16	1.0168e-18
Pseudomonas_koreensis_WW6_CDS_1704	Porin D	219	568	314	2173	41.0882	79.2776	2.66825	1.05442e-21	3.44419e-16	1.01993e-18
Pseudomonas_amygdali_pv._aesculi_2279_CDS_4161	hypothetical protein	0	264	533	2477	0	90.3685	0	1.05539e-21	3.44735e-16	1.01993e-18
Pseudomonas_sp._Leaf129_CDS_1335	3-phosphoshikimate 1-carboxyvinyltransferase	522	2327	11	414	97.9362	15.104	8.44271	1.06297e-21	3.4721e-16	1.02422e-18
Pseudomonas_sp._GW460-12-1-14-LB3_CDS_4029	hypothetical protein	28	1	505	2740	5.25328	99.9635	151.921	1.13426e-21	3.70498e-16	1.0897e-18
Pseudomonas_amygdali_pv._aesculi_2306_CDS_2703	hypothetical protein	10	403	523	2338	1.87617	85.2973	0.110927	1.18255e-21	3.86272e-16	1.13071e-18
Pseudomonas_sp._DP16D-E2_CDS_2696	hypothetical protein	520	2305	13	436	97.561	15.9066	7.56616	1.18387e-21	3.86702e-16	1.13071e-18
Pseudomonas_asplenii_ES_FE-G7_CDS_3525	Fe(3+) ions import ATP-binding protein FbpC	113	185	420	2556	21.2008	93.2506	3.71722	1.23435e-21	4.03189e-16	1.17548e-18
Pseudomonas_syringae_MAFF212054_6837_CDS_3311	hypothetical protein	6	356	527	2385	1.1257	87.012	0.0762744	1.23814e-21	4.04429e-16	1.17566e-18
Pseudomonas_sp._GV085_CDS_3609	hypothetical protein	73	76	460	2665	13.6961	97.2273	5.56479	1.28379e-21	4.19339e-16	1.21547e-18
Pseudomonas_syringae_pv._actinidia_ICMP_9617_CDS_3003	hypothetical protein	9	391	524	2350	1.68856	85.7351	0.103229	1.28787e-21	4.20672e-16	1.21581e-18
Pseudomonas_syringae_PmaYM7930_CDS_0100	Disulfide bond formation protein B	8	379	525	2362	1.50094	86.1729	0.0949667	1.34142e-21	4.38163e-16	1.23426e-18
Pseudomonas_syringae_pv_papulans_CFBP_1754_3080_CDS_0783	FAD:protein FMN transferase	8	379	525	2362	1.50094	86.1729	0.0949667	1.34142e-21	4.38163e-16	1.23426e-18
Pseudomonas_amygdali_pv._myricae_CFBP_2897_CDS_0357	hypothetical protein	8	379	525	2362	1.50094	86.1729	0.0949667	1.34142e-21	4.38163e-16	1.23426e-18
Pseudomonas_amygdali_pv_aesculi_2250_375_CDS_3590	hypothetical protein	8	379	525	2362	1.50094	86.1729	0.0949667	1.34142e-21	4.38163e-16	1.23426e-18
Pseudomonas_syringae_ZUM3584_reassembled_CDS_1197	hypothetical protein	8	379	525	2362	1.50094	86.1729	0.0949667	1.34142e-21	4.38163e-16	1.23426e-18
Pseudomonas_syringae_Knox623a_6196_CDS_4741	hypothetical protein	8	379	525	2362	1.50094	86.1729	0.0949667	1.34142e-21	4.38163e-16	1.23426e-18
Pseudomonas_syringae_pv_maculicola_ICMP3935_3827_CDS_2233	hypothetical protein	8	379	525	2362	1.50094	86.1729	0.0949667	1.34142e-21	4.38163e-16	1.23426e-18
Pseudomonas_avellanae_R2sc214_CDS_0412	hypothetical protein	8	379	525	2362	1.50094	86.1729	0.0949667	1.34142e-21	4.38163e-16	1.23426e-18
Pseudomonas_avellanae_BPIC_631_CDS_3385	Cytochrome c5	8	379	525	2362	1.50094	86.1729	0.0949667	1.34142e-21	4.38163e-16	1.23426e-18
Pseudomonas_syringae_C27_6725_CDS_2460	Chromosome partition protein Smc	8	380	525	2361	1.50094	86.1364	0.0946767	1.34936e-21	4.40758e-16	1.23808e-18
Pseudomonas_sp_C9_5684_CDS_0725	hypothetical protein	123	216	410	2525	23.0769	92.1197	3.50694	1.35936e-21	4.44024e-16	1.24377e-18
Pseudomonas_azotoformans_SC_14_9376_CDS_2799	hypothetical protein	190	453	343	2288	35.6473	83.4732	2.7978	1.41055e-21	4.60745e-16	1.287e-18
Pseudomonas_brassicacearum_38D7_11357_CDS_2372	hypothetical protein	75	81	458	2660	14.0713	97.0449	5.37765	1.45434e-21	4.75049e-16	1.32326e-18
Pseudomonas_chlororaphis_subsp_aureofaciens_ChPhzS23_7547_CDS_2661	Hydroxyacylglutathione hydrolase GloB	231	620	302	2121	43.3396	77.3805	2.6167	1.53861e-21	5.02576e-16	1.38574e-18
Pseudomonas_fluorescens_HK44_CDS_3298	hypothetical protein	151	309	382	2432	28.3302	88.7267	3.11113	1.58358e-21	5.17263e-16	1.38574e-18
Pseudomonas_fluorescens_SS101_CDS_3250	2-hydroxy-3-keto-5-methylthiopentenyl-1-phosphate phosphatase	170	379	363	2362	31.8949	86.1729	2.91866	1.61021e-21	5.25961e-16	1.38574e-18
Pseudomonas_sp._M47T1_CDS_4067	Diaminobutyrate--2-oxoglutarate aminotransferase	170	379	363	2362	31.8949	86.1729	2.91866	1.61021e-21	5.25961e-16	1.38574e-18
Pseudomonas_sp._GW101-3F01_CDS_0271	HTH-type transcriptional regulator VirS	56	40	477	2701	10.5066	98.5407	7.92746	1.74315e-21	5.69387e-16	1.38574e-18
Pseudomonas_mandelii_JR-1_CDS_3501	hypothetical protein	56	40	477	2701	10.5066	98.5407	7.92746	1.74315e-21	5.69387e-16	1.38574e-18
Pseudomonas_sp_ZH-FAD_7107_CDS_4373	Disulfide-bond oxidoreductase YfcG	262	758	271	1983	49.1557	72.3459	2.52921	1.77931e-21	5.81196e-16	1.38574e-18
Pseudomonas_fluorescens_AU2390_2972_CDS_4330	hypothetical protein	58	44	475	2697	10.8818	98.3947	7.4845	1.86072e-21	6.07791e-16	1.38574e-18
Pseudomonas_moorei_KB4_7756_CDS_0393	Multidrug resistance protein Stp	58	44	475	2697	10.8818	98.3947	7.4845	1.86072e-21	6.07791e-16	1.38574e-18
Pseudomonas_moorei_KB4_7756_CDS_3095	Adaptive-response sensory-kinase SasA	170	380	363	2361	31.8949	86.1364	2.90974	1.87081e-21	6.11085e-16	1.38574e-18
Pseudomonas_sp_S3E12_S3E12_4113_CDS_0456	Thermostable monoacylglycerol lipase	170	380	363	2361	31.8949	86.1364	2.90974	1.87081e-21	6.11085e-16	1.38574e-18
Pseudomonas_sp._H1F5C_CDS_4291	Regulatory protein AtoC	170	380	363	2361	31.8949	86.1364	2.90974	1.87081e-21	6.11085e-16	1.38574e-18
Pseudomonas_sp._FW306-2-1A-C05A_CDS_3202	hypothetical protein	26	0	507	2741	4.87805	100	inf	1.8921e-21	6.1804e-16	1.38574e-18
Pseudomonas_sp._GW101-1A09_CDS_0632	hypothetical protein	26	0	507	2741	4.87805	100	inf	1.8921e-21	6.1804e-16	1.38574e-18
Pseudomonas_sp._GW456-12-1-14-LB2_CDS_1114	hypothetical protein	26	0	507	2741	4.87805	100	inf	1.8921e-21	6.1804e-16	1.38574e-18
Pseudomonas_sp._FW305-BF8_CDS_5968	hypothetical protein	26	0	507	2741	4.87805	100	inf	1.8921e-21	6.1804e-16	1.38574e-18
Pseudomonas_sp._GW460-E13_CDS_3559	hypothetical protein	26	0	507	2741	4.87805	100	inf	1.8921e-21	6.1804e-16	1.38574e-18
Pseudomonas_sp._MPR-AND1A_CDS_5131	hypothetical protein	26	0	507	2741	4.87805	100	inf	1.8921e-21	6.1804e-16	1.38574e-18
Pseudomonas_sp._GW460-8_CDS_4890	hypothetical protein	26	0	507	2741	4.87805	100	inf	1.8921e-21	6.1804e-16	1.38574e-18
Pseudomonas_sp._FW306-2-2C-B10A_CDS_4235	hypothetical protein	26	0	507	2741	4.87805	100	inf	1.8921e-21	6.1804e-16	1.38574e-18
Pseudomonas_sp._FW305-3-2-15-A-R2A1_CDS_2328	hypothetical protein	26	0	507	2741	4.87805	100	inf	1.8921e-21	6.1804e-16	1.38574e-18
Pseudomonas_sp._FW306-07-L_CDS_0726	hypothetical protein	26	0	507	2741	4.87805	100	inf	1.8921e-21	6.1804e-16	1.38574e-18
Pseudomonas_sp._GW460-E13_CDS_5639	hypothetical protein	26	0	507	2741	4.87805	100	inf	1.8921e-21	6.1804e-16	1.38574e-18
Pseudomonas_sp._FW306-1C-G01A_CDS_1095	hypothetical protein	26	0	507	2741	4.87805	100	inf	1.8921e-21	6.1804e-16	1.38574e-18
Pseudomonas_sp._GW460-E13_CDS_3754	hypothetical protein	26	0	507	2741	4.87805	100	inf	1.8921e-21	6.1804e-16	1.38574e-18
Pseudomonas_sp._GW460-C3_CDS_6053	hypothetical protein	26	0	507	2741	4.87805	100	inf	1.8921e-21	6.1804e-16	1.38574e-18
Pseudomonas_sp._GW460-C3_CDS_4645	putative protein	26	0	507	2741	4.87805	100	inf	1.8921e-21	6.1804e-16	1.38574e-18
Pseudomonas_sp._GW460-7_CDS_0232	hypothetical protein	26	0	507	2741	4.87805	100	inf	1.8921e-21	6.1804e-16	1.38574e-18
Pseudomonas_sp._FW507-14D01_CDS_5167	hypothetical protein	26	0	507	2741	4.87805	100	inf	1.8921e-21	6.1804e-16	1.38574e-18
Pseudomonas_sp._FW305-3-2-15-A-R2A1_CDS_3511	hypothetical protein	26	0	507	2741	4.87805	100	inf	1.8921e-21	6.1804e-16	1.38574e-18
Pseudomonas_sp._FW305-3-2-15-A-R2A1_CDS_1080	hypothetical protein	26	0	507	2741	4.87805	100	inf	1.8921e-21	6.1804e-16	1.38574e-18
Pseudomonas_sp._FW305-3-2-15-A-R2A1_CDS_1081	hypothetical protein	26	0	507	2741	4.87805	100	inf	1.8921e-21	6.1804e-16	1.38574e-18
Pseudomonas_sp._GW101-1A09_CDS_5653	hypothetical protein	26	0	507	2741	4.87805	100	inf	1.8921e-21	6.1804e-16	1.38574e-18
Pseudomonas_sp._FW306-2-1A-C05A_CDS_3038	hypothetical protein	26	0	507	2741	4.87805	100	inf	1.8921e-21	6.1804e-16	1.38574e-18
Pseudomonas_sp._FW306-1C-G01A_CDS_3818	hypothetical protein	26	0	507	2741	4.87805	100	inf	1.8921e-21	6.1804e-16	1.38574e-18
Pseudomonas_sp._FW306-1C-G01A_CDS_3815	hypothetical protein	26	0	507	2741	4.87805	100	inf	1.8921e-21	6.1804e-16	1.38574e-18
Pseudomonas_sp._FW305-BF8_CDS_1456	hypothetical protein	26	0	507	2741	4.87805	100	inf	1.8921e-21	6.1804e-16	1.38574e-18
Pseudomonas_sp._GW101-1A09_CDS_3640	hypothetical protein	26	0	507	2741	4.87805	100	inf	1.8921e-21	6.1804e-16	1.38574e-18
Pseudomonas_sp._MPR-AND1A_CDS_2507	hypothetical protein	26	0	507	2741	4.87805	100	inf	1.8921e-21	6.1804e-16	1.38574e-18
Pseudomonas_sp._FW305-3-2-15-A-R2A1_CDS_2423	Adaptive-response sensory-kinase SasA	26	0	507	2741	4.87805	100	inf	1.8921e-21	6.1804e-16	1.38574e-18
Pseudomonas_sp._GW460-8_CDS_2139	hypothetical protein	26	0	507	2741	4.87805	100	inf	1.8921e-21	6.1804e-16	1.38574e-18
Pseudomonas_sp._GW101-3F01_CDS_3407	HTH-type transcriptional regulator PrtR	26	0	507	2741	4.87805	100	inf	1.8921e-21	6.1804e-16	1.38574e-18
Pseudomonas_sp._MPR-TSA4_CDS_4110	hypothetical protein	26	0	507	2741	4.87805	100	inf	1.8921e-21	6.1804e-16	1.38574e-18
Pseudomonas_sp._GW460-8_CDS_1212	Magnesium-transporting ATPase%2C P-type 1	26	0	507	2741	4.87805	100	inf	1.8921e-21	6.1804e-16	1.38574e-18
Pseudomonas_sp._GW460-8_CDS_0987	hypothetical protein	26	0	507	2741	4.87805	100	inf	1.8921e-21	6.1804e-16	1.38574e-18
Pseudomonas_sp._GW456-12-1-14-LB2_CDS_1464	hypothetical protein	26	0	507	2741	4.87805	100	inf	1.8921e-21	6.1804e-16	1.38574e-18
Pseudomonas_sp._GW460-C8_CDS_5304	hypothetical protein	26	0	507	2741	4.87805	100	inf	1.8921e-21	6.1804e-16	1.38574e-18
Pseudomonas_sp._MPR-E5_CDS_5720	hypothetical protein	26	0	507	2741	4.87805	100	inf	1.8921e-21	6.1804e-16	1.38574e-18
Pseudomonas_sp._MPR-E5_CDS_1655	hypothetical protein	26	0	507	2741	4.87805	100	inf	1.8921e-21	6.1804e-16	1.38574e-18
Pseudomonas_sp._GW456-11-11-14-LB2_CDS_3879	Response regulator protein TmoT	26	0	507	2741	4.87805	100	inf	1.8921e-21	6.1804e-16	1.38574e-18
Pseudomonas_sp._GW101-3F01_CDS_5839	hypothetical protein	26	0	507	2741	4.87805	100	inf	1.8921e-21	6.1804e-16	1.38574e-18
Pseudomonas_sp._FW306-2-2C-B10A_CDS_4523	hypothetical protein	26	0	507	2741	4.87805	100	inf	1.8921e-21	6.1804e-16	1.38574e-18
Pseudomonas_sp._FW306-07-L_CDS_2262	hypothetical protein	26	0	507	2741	4.87805	100	inf	1.8921e-21	6.1804e-16	1.38574e-18
Pseudomonas_sp._GW101-20A5_CDS_3568	hypothetical protein	26	0	507	2741	4.87805	100	inf	1.8921e-21	6.1804e-16	1.38574e-18
Pseudomonas_sp._GW101-20A5_CDS_1454	hypothetical protein	26	0	507	2741	4.87805	100	inf	1.8921e-21	6.1804e-16	1.38574e-18
Pseudomonas_sp._GW456-11-11-14-LB2_CDS_5543	hypothetical protein	26	0	507	2741	4.87805	100	inf	1.8921e-21	6.1804e-16	1.38574e-18
Pseudomonas_sp._GW460-13_CDS_6072	hypothetical protein	26	0	507	2741	4.87805	100	inf	1.8921e-21	6.1804e-16	1.38574e-18
Pseudomonas_sp._MPR-E5_CDS_5047	hypothetical protein	26	0	507	2741	4.87805	100	inf	1.8921e-21	6.1804e-16	1.38574e-18
Pseudomonas_sp._GW456-11-11-14-LB2_CDS_6086	hypothetical protein	26	0	507	2741	4.87805	100	inf	1.8921e-21	6.1804e-16	1.38574e-18
Pseudomonas_sp._GW456-11-11-14-LB2_CDS_6087	2%2C3%2C4%2C5-tetrahydropyridine-2%2C6-dicarboxylate N-acetyltransferase	26	0	507	2741	4.87805	100	inf	1.8921e-21	6.1804e-16	1.38574e-18
Pseudomonas_sp._GW101-3F01_CDS_2129	hypothetical protein	26	0	507	2741	4.87805	100	inf	1.8921e-21	6.1804e-16	1.38574e-18
Pseudomonas_sp._GW460-E13_CDS_3751	Barstar	26	0	507	2741	4.87805	100	inf	1.8921e-21	6.1804e-16	1.38574e-18
Pseudomonas_sp._GW460-13_CDS_1465	hypothetical protein	26	0	507	2741	4.87805	100	inf	1.8921e-21	6.1804e-16	1.38574e-18
Pseudomonas_sp._MPR-AND1A_CDS_0972	hypothetical protein	26	0	507	2741	4.87805	100	inf	1.8921e-21	6.1804e-16	1.38574e-18
Pseudomonas_sp._FW305-BF8_CDS_5392	hypothetical protein	26	0	507	2741	4.87805	100	inf	1.8921e-21	6.1804e-16	1.38574e-18
Pseudomonas_sp._FW306-2-1A-C05A_CDS_1055	hypothetical protein	26	0	507	2741	4.87805	100	inf	1.8921e-21	6.1804e-16	1.38574e-18
Pseudomonas_sp._GW460-C8_CDS_6457	hypothetical protein	26	0	507	2741	4.87805	100	inf	1.8921e-21	6.1804e-16	1.38574e-18
Pseudomonas_sp._GW456-11-11-14-LB2_CDS_4360	hypothetical protein	26	0	507	2741	4.87805	100	inf	1.8921e-21	6.1804e-16	1.38574e-18
Pseudomonas_sp._FW305-3-2-15-A-R2A1_CDS_2327	hypothetical protein	26	0	507	2741	4.87805	100	inf	1.8921e-21	6.1804e-16	1.38574e-18
Pseudomonas_sp._GW460-13_CDS_6233	hypothetical protein	26	0	507	2741	4.87805	100	inf	1.8921e-21	6.1804e-16	1.38574e-18
Pseudomonas_sp._GW456-11-11-14-LB2_CDS_6247	hypothetical protein	26	0	507	2741	4.87805	100	inf	1.8921e-21	6.1804e-16	1.38574e-18
Pseudomonas_sp._MPR-E5_CDS_1656	Peroxiredoxin Bcp	26	0	507	2741	4.87805	100	inf	1.8921e-21	6.1804e-16	1.38574e-18
Pseudomonas_sp._GW460-11-11-14-LB11_CDS_2814	hypothetical protein	26	0	507	2741	4.87805	100	inf	1.8921e-21	6.1804e-16	1.38574e-18
Pseudomonas_sp._GW460-11-11-14-LB11_CDS_3614	hypothetical protein	26	0	507	2741	4.87805	100	inf	1.8921e-21	6.1804e-16	1.38574e-18
Pseudomonas_sp._GW460-12-1-14-LB3_CDS_1597	hypothetical protein	26	0	507	2741	4.87805	100	inf	1.8921e-21	6.1804e-16	1.38574e-18
Pseudomonas_sp._GW460-11-11-14-LB11_CDS_3613	hypothetical protein	26	0	507	2741	4.87805	100	inf	1.8921e-21	6.1804e-16	1.38574e-18
Pseudomonas_sp._GW460-7_CDS_6280	hypothetical protein	26	0	507	2741	4.87805	100	inf	1.8921e-21	6.1804e-16	1.38574e-18
Pseudomonas_sp._GW101-20A5_CDS_5581	hypothetical protein	26	0	507	2741	4.87805	100	inf	1.8921e-21	6.1804e-16	1.38574e-18
Pseudomonas_sp._FW306-1C-G01A_CDS_4007	hypothetical protein	26	0	507	2741	4.87805	100	inf	1.8921e-21	6.1804e-16	1.38574e-18
Pseudomonas_sp._MPR-AND1A_CDS_6027	hypothetical protein	26	0	507	2741	4.87805	100	inf	1.8921e-21	6.1804e-16	1.38574e-18
Pseudomonas_sp._FW305-BF8_CDS_5520	hypothetical protein	26	0	507	2741	4.87805	100	inf	1.8921e-21	6.1804e-16	1.38574e-18
Pseudomonas_sp._FW306-2-2C-B10A_CDS_2924	hypothetical protein	26	0	507	2741	4.87805	100	inf	1.8921e-21	6.1804e-16	1.38574e-18
Pseudomonas_sp._FW305-BF8_CDS_5521	hypothetical protein	26	0	507	2741	4.87805	100	inf	1.8921e-21	6.1804e-16	1.38574e-18
Pseudomonas_sp._FW507-14D01_CDS_6446	hypothetical protein	26	0	507	2741	4.87805	100	inf	1.8921e-21	6.1804e-16	1.38574e-18
Pseudomonas_sp._GW460-8_CDS_3612	hypothetical protein	26	0	507	2741	4.87805	100	inf	1.8921e-21	6.1804e-16	1.38574e-18
Pseudomonas_sp._GW460-13_CDS_1624	hypothetical protein	26	0	507	2741	4.87805	100	inf	1.8921e-21	6.1804e-16	1.38574e-18
Pseudomonas_sp._GW460-13_CDS_3160	hypothetical protein	26	0	507	2741	4.87805	100	inf	1.8921e-21	6.1804e-16	1.38574e-18
Pseudomonas_avellanae_BPIC_631_CDS_5791	hypothetical protein	10	400	523	2341	1.87617	85.4068	0.111902	1.90078e-21	6.20874e-16	1.38898e-18
Pseudomonas_stutzeri_24a75_6147_CDS_2799	Quercetin 2%2C3-dioxygenase	515	2258	18	483	96.6229	17.6213	6.12009	1.99054e-21	6.50194e-16	1.45133e-18
Pseudomonas_brassicacearum_36D4_11351_CDS_5972	hypothetical protein	140	272	393	2469	26.2664	90.0766	3.23361	2.00683e-21	6.55514e-16	1.45994e-18
Pseudomonas_fluorescens_NCIMB_11764_CDS_3282	hypothetical protein	122	214	411	2527	22.8893	92.1926	3.50517	2.01859e-21	6.59357e-16	1.46524e-18
Pseudomonas_rhizosphaerae_DSM_16299_3023_CDS_1601	HTH-type transcriptional regulator CynR	6	354	527	2387	1.1257	87.085	0.0767697	2.06037e-21	6.73004e-16	1.48032e-18
Pseudomonas_amygdali_R19657_6468_CDS_2600	Methyl-accepting chemotaxis protein McpQ	9	389	524	2352	1.68856	85.8081	0.103848	2.06729e-21	6.75263e-16	1.48032e-18
Pseudomonas_syringae_pv_actinidiae_ICMP_9617_2475_CDS_1193	hypothetical protein	9	389	524	2352	1.68856	85.8081	0.103848	2.06729e-21	6.75263e-16	1.48032e-18
Pseudomonas_syringae_pv_philadelphi_ICMP8903_3825_CDS_3123	hypothetical protein	9	389	524	2352	1.68856	85.8081	0.103848	2.06729e-21	6.75263e-16	1.48032e-18
Pseudomonas_sp._LP_7_YM_CDS_4708	hypothetical protein	148	300	385	2441	27.7674	89.0551	3.12786	2.0743e-21	6.77554e-16	1.48032e-18
Pseudomonas_avellanae_BPIC_631_CDS_4832	hypothetical protein	9	388	524	2353	1.68856	85.8446	0.10416	2.08016e-21	6.79466e-16	1.48032e-18
Pseudomonas_viridiflava_CFBP_1590_isolate_E12-5_7308_CDS_2252	hypothetical protein	9	388	524	2353	1.68856	85.8446	0.10416	2.08016e-21	6.79466e-16	1.48032e-18
Pseudomonas_viridiflava_ICMP2848_3844_CDS_3810	hypothetical protein	9	388	524	2353	1.68856	85.8446	0.10416	2.08016e-21	6.79466e-16	1.48032e-18
Pseudomonas_syringae_pv_helianthi_ICMP4531_3836_CDS_1359	Allophanate hydrolase	9	388	524	2353	1.68856	85.8446	0.10416	2.08016e-21	6.79466e-16	1.48032e-18
Pseudomonas_corrugata_NCPPB2445_CDS_2103	1-acyl-sn-glycerol-3-phosphate acyltransferase	244	678	289	2063	45.7786	75.2645	2.56898	2.14171e-21	6.99572e-16	1.4907e-18
Pseudomonas_savastanoi_pv_savastanoi_ICMP4352_3730_CDS_4439	hypothetical protein	8	377	525	2364	1.50094	86.2459	0.0955513	2.14903e-21	7.01963e-16	1.4907e-18
Pseudomonas_syringae_pv._glycinea_B076_CDS_0786	hypothetical protein	8	377	525	2364	1.50094	86.2459	0.0955513	2.14903e-21	7.01963e-16	1.4907e-18
Pseudomonas_syringae_ICMP9756_6086_CDS_0549	hypothetical protein	8	377	525	2364	1.50094	86.2459	0.0955513	2.14903e-21	7.01963e-16	1.4907e-18
Pseudomonas_coronafaciens_pv_garcae_ICMP4323_3667_CDS_3954	hypothetical protein	8	377	525	2364	1.50094	86.2459	0.0955513	2.14903e-21	7.01963e-16	1.4907e-18
Pseudomonas_syringae_PphY5_2_CDS_4050	Ferric iron reductase protein FhuF	8	377	525	2364	1.50094	86.2459	0.0955513	2.14903e-21	7.01963e-16	1.4907e-18
Pseudomonas_syringae_pv._actinidia_ICMP_9617_CDS_4964	hypothetical protein	8	377	525	2364	1.50094	86.2459	0.0955513	2.14903e-21	7.01963e-16	1.4907e-18
Pseudomonas_syringae_PmaES4326_CDS_3528	hypothetical protein	8	377	525	2364	1.50094	86.2459	0.0955513	2.14903e-21	7.01963e-16	1.4907e-18
Pseudomonas_frederiksbergensis_AS1_CDS_1707	hypothetical protein	66	61	467	2680	12.3827	97.7745	6.20915	2.15059e-21	7.02473e-16	1.4907e-18
Pseudomonas_sp._FW305-47B_CDS_4965	hypothetical protein	241	665	292	2076	45.2158	75.7388	2.57656	2.15254e-21	7.0311e-16	1.4907e-18
Pseudomonas_amygdali_pv._aesculi_2329_CDS_1540	hypothetical protein	9	390	524	2351	1.68856	85.7716	0.103538	2.15864e-21	7.05101e-16	1.4907e-18
Pseudomonas_sp._Leaf127_CDS_3260	Multidrug export protein AcrE	9	390	524	2351	1.68856	85.7716	0.103538	2.15864e-21	7.05101e-16	1.4907e-18
Pseudomonas_syringae_pv._actinidiae_ICMP_18800_CDS_3351	hypothetical protein	9	390	524	2351	1.68856	85.7716	0.103538	2.15864e-21	7.05101e-16	1.4907e-18
Pseudomonas_syringae_RM1_6415_CDS_3012	hypothetical protein	9	390	524	2351	1.68856	85.7716	0.103538	2.15864e-21	7.05101e-16	1.4907e-18
Pseudomonas_coronafaciens_pv_porri_ICMP8961_3670_CDS_1899	hypothetical protein	8	376	525	2365	1.50094	86.2824	0.095846	2.17573e-21	7.10684e-16	1.49303e-18
Pseudomonas_syringae_RMP20_5993_CDS_0604	hypothetical protein	8	376	525	2365	1.50094	86.2824	0.095846	2.17573e-21	7.10684e-16	1.49303e-18
Pseudomonas_syringae_CC1583_CDS_1928	Spermidine/spermine N(1)-acetyltransferase	8	376	525	2365	1.50094	86.2824	0.095846	2.17573e-21	7.10684e-16	1.49303e-18
Pseudomonas_syringae_C74_6262_CDS_2867	putative fimbrial chaperone YadV	8	378	525	2363	1.50094	86.2094	0.0952583	2.23241e-21	7.29198e-16	1.49733e-18
Pseudomonas_syringae_C12_6495_CDS_2750	hypothetical protein	8	378	525	2363	1.50094	86.2094	0.0952583	2.23241e-21	7.29198e-16	1.49733e-18
Pseudomonas_amygdali_pv._ulmi_CFBP_1407_CDS_3087	hypothetical protein	8	378	525	2363	1.50094	86.2094	0.0952583	2.23241e-21	7.29198e-16	1.49733e-18
Pseudomonas_coronafaciens_pv_atropurpurea_ICMP4457_3668_CDS_2226	Anti-sigma-E factor ChrR	8	378	525	2363	1.50094	86.2094	0.0952583	2.23241e-21	7.29198e-16	1.49733e-18
Pseudomonas_amygdali_pv._morsprunorum_HRI-W_5261_CDS_0243	hypothetical protein	8	378	525	2363	1.50094	86.2094	0.0952583	2.23241e-21	7.29198e-16	1.49733e-18
Pseudomonas_amygdali_pv._aesculi_2336_CDS_2108	hypothetical protein	8	378	525	2363	1.50094	86.2094	0.0952583	2.23241e-21	7.29198e-16	1.49733e-18
Pseudomonas_syringae_CC1466_CDS_4952	hypothetical protein	8	378	525	2363	1.50094	86.2094	0.0952583	2.23241e-21	7.29198e-16	1.49733e-18
Pseudomonas_amygdali_pv_aesculi_NCPPB_3681_486_CDS_0710	hypothetical protein	8	378	525	2363	1.50094	86.2094	0.0952583	2.23241e-21	7.29198e-16	1.49733e-18
Pseudomonas_congelans_LMG_21466_CDS_4207	Purine ribonucleoside efflux pump NepI	8	378	525	2363	1.50094	86.2094	0.0952583	2.23241e-21	7.29198e-16	1.49733e-18
Pseudomonas_tremae_ICMP9151_3840_CDS_3529	hypothetical protein	8	378	525	2363	1.50094	86.2094	0.0952583	2.23241e-21	7.29198e-16	1.49733e-18
Pseudomonas_amygdali_pv_aesculi_2250_375_CDS_4934	Histidinol-phosphatase	8	378	525	2363	1.50094	86.2094	0.0952583	2.23241e-21	7.29198e-16	1.49733e-18
Pseudomonas_syringae_PphY5_2_CDS_1637	hypothetical protein	12	422	521	2319	2.25141	84.6042	0.12657	2.30285e-21	7.52207e-16	1.4991e-18
Pseudomonas_sp._MPR-R2A2_CDS_0321	hypothetical protein	29	2	504	2739	5.4409	99.927	78.8006	2.40486e-21	7.85527e-16	1.4991e-18
Pseudomonas_sp._SJZ083_CDS_4007	hypothetical protein	29	2	504	2739	5.4409	99.927	78.8006	2.40486e-21	7.85527e-16	1.4991e-18
Pseudomonas_sp._GW456-11-11-14-LB2_CDS_6406	hypothetical protein	29	2	504	2739	5.4409	99.927	78.8006	2.40486e-21	7.85527e-16	1.4991e-18
Pseudomonas_mandelii_6A1_6651_CDS_0905	hypothetical protein	29	2	504	2739	5.4409	99.927	78.8006	2.40486e-21	7.85527e-16	1.4991e-18
Pseudomonas_sp._GW456-11-11-14-LB2_CDS_3590	hypothetical protein	29	2	504	2739	5.4409	99.927	78.8006	2.40486e-21	7.85527e-16	1.4991e-18
Pseudomonas_mandelii_NBRC_103147_CDS_2220	hypothetical protein	29	2	504	2739	5.4409	99.927	78.8006	2.40486e-21	7.85527e-16	1.4991e-18
Pseudomonas_sp._GW101-20A5_CDS_5615	hypothetical protein	29	2	504	2739	5.4409	99.927	78.8006	2.40486e-21	7.85527e-16	1.4991e-18
Pseudomonas_sp._FW507-14D01_CDS_0015	hypothetical protein	29	2	504	2739	5.4409	99.927	78.8006	2.40486e-21	7.85527e-16	1.4991e-18
Pseudomonas_sp._FW306-2-1A-C05A_CDS_1022	hypothetical protein	29	2	504	2739	5.4409	99.927	78.8006	2.40486e-21	7.85527e-16	1.4991e-18
Pseudomonas_sp._GW460-8_CDS_5402	hypothetical protein	29	2	504	2739	5.4409	99.927	78.8006	2.40486e-21	7.85527e-16	1.4991e-18
Pseudomonas_sp._GW456-E6_CDS_5310	hypothetical protein	29	2	504	2739	5.4409	99.927	78.8006	2.40486e-21	7.85527e-16	1.4991e-18
Pseudomonas_sp._GW460-13_CDS_3930	hypothetical protein	29	2	504	2739	5.4409	99.927	78.8006	2.40486e-21	7.85527e-16	1.4991e-18
Pseudomonas_sp._GW460-11-11-14-LB11_CDS_1181	hypothetical protein	29	2	504	2739	5.4409	99.927	78.8006	2.40486e-21	7.85527e-16	1.4991e-18
Pseudomonas_sp._GW460-C3_CDS_4678	hypothetical protein	29	2	504	2739	5.4409	99.927	78.8006	2.40486e-21	7.85527e-16	1.4991e-18
Pseudomonas_sp._GW101-1A09_CDS_4470	hypothetical protein	29	2	504	2739	5.4409	99.927	78.8006	2.40486e-21	7.85527e-16	1.4991e-18
Pseudomonas_sp._GW460-12-1-14-LB3_CDS_0348	hypothetical protein	29	2	504	2739	5.4409	99.927	78.8006	2.40486e-21	7.85527e-16	1.4991e-18
Pseudomonas_sp._FW305-3-2-15-A-R2A1_CDS_0601	hypothetical protein	29	2	504	2739	5.4409	99.927	78.8006	2.40486e-21	7.85527e-16	1.4991e-18
Pseudomonas_sp._GW460-C3_CDS_4902	hypothetical protein	29	2	504	2739	5.4409	99.927	78.8006	2.40486e-21	7.85527e-16	1.4991e-18
Pseudomonas_sp._SJZ077_CDS_2467	hypothetical protein	29	2	504	2739	5.4409	99.927	78.8006	2.40486e-21	7.85527e-16	1.4991e-18
Pseudomonas_sp._GW101-3F01_CDS_1423	hypothetical protein	29	2	504	2739	5.4409	99.927	78.8006	2.40486e-21	7.85527e-16	1.4991e-18
Pseudomonas_sp._GW460-8_CDS_5786	hypothetical protein	29	2	504	2739	5.4409	99.927	78.8006	2.40486e-21	7.85527e-16	1.4991e-18
Pseudomonas_sp._GW460-13_CDS_2616	hypothetical protein	29	2	504	2739	5.4409	99.927	78.8006	2.40486e-21	7.85527e-16	1.4991e-18
Pseudomonas_sp._GW460-11-11-14-LB11_CDS_0445	hypothetical protein	29	2	504	2739	5.4409	99.927	78.8006	2.40486e-21	7.85527e-16	1.4991e-18
Pseudomonas_mandelii_JR-1_CDS_1994	hypothetical protein	29	2	504	2739	5.4409	99.927	78.8006	2.40486e-21	7.85527e-16	1.4991e-18
Pseudomonas_sp._GW101-3F01_CDS_1936	hypothetical protein	29	2	504	2739	5.4409	99.927	78.8006	2.40486e-21	7.85527e-16	1.4991e-18
Pseudomonas_sp._GW460-11-11-14-LB11_CDS_1533	hypothetical protein	29	2	504	2739	5.4409	99.927	78.8006	2.40486e-21	7.85527e-16	1.4991e-18
Pseudomonas_sp._FW306-07-L_CDS_5461	hypothetical protein	29	2	504	2739	5.4409	99.927	78.8006	2.40486e-21	7.85527e-16	1.4991e-18
Pseudomonas_sp._FW306-2-1A-C05A_CDS_1120	hypothetical protein	29	2	504	2739	5.4409	99.927	78.8006	2.40486e-21	7.85527e-16	1.4991e-18
Pseudomonas_mandelii_JR-1_CDS_1290	hypothetical protein	29	2	504	2739	5.4409	99.927	78.8006	2.40486e-21	7.85527e-16	1.4991e-18
Pseudomonas_sp._GW460-C2_CDS_3943	hypothetical protein	29	2	504	2739	5.4409	99.927	78.8006	2.40486e-21	7.85527e-16	1.4991e-18
Pseudomonas_sp._GW456-E6_CDS_0509	hypothetical protein	29	2	504	2739	5.4409	99.927	78.8006	2.40486e-21	7.85527e-16	1.4991e-18
Pseudomonas_sp._GW460-C3_CDS_3492	hypothetical protein	29	2	504	2739	5.4409	99.927	78.8006	2.40486e-21	7.85527e-16	1.4991e-18
Pseudomonas_sp._GW460-E13_CDS_6279	hypothetical protein	29	2	504	2739	5.4409	99.927	78.8006	2.40486e-21	7.85527e-16	1.4991e-18
Pseudomonas_sp._MPR-TSA4_CDS_3853	hypothetical protein	29	2	504	2739	5.4409	99.927	78.8006	2.40486e-21	7.85527e-16	1.4991e-18
Pseudomonas_sp._GW101-1A09_CDS_1045	hypothetical protein	29	2	504	2739	5.4409	99.927	78.8006	2.40486e-21	7.85527e-16	1.4991e-18
Pseudomonas_sp._FW306-2-1A-C05A_CDS_1758	hypothetical protein	29	2	504	2739	5.4409	99.927	78.8006	2.40486e-21	7.85527e-16	1.4991e-18
Pseudomonas_asplenii_ES_PA-B6_CDS_4393	L-cystine-binding protein TcyA	146	295	387	2446	27.3921	89.2375	3.12807	2.48826e-21	8.12771e-16	1.54813e-18
Pseudomonas_sp._655_CDS_2781	Aldo/keto reductase	77	87	456	2654	14.4465	96.826	5.15119	2.52942e-21	8.26216e-16	1.57075e-18
Pseudomonas_amygdali_R19646_6396_CDS_5362	hypothetical protein	0	257	533	2484	0	90.6239	0	2.62578e-21	8.57691e-16	1.6275e-18
Pseudomonas_sp._FW305-122_CDS_2375	hypothetical protein	40	14	493	2727	7.50469	99.4892	15.8041	2.8111e-21	9.18224e-16	1.73906e-18
Pseudomonas_sp._24_E_13_CDS_3323	hypothetical protein	181	423	352	2318	33.9587	84.5677	2.81779	2.92647e-21	9.55907e-16	1.80701e-18
Pseudomonas_sp._MOIL14HWK12:I2_CDS_0932	hypothetical protein	13	430	520	2311	2.43902	84.3123	0.13436	2.99149e-21	9.77146e-16	1.84367e-18
Pseudomonas_savastanoi_pv_glycinea_ICMP2189_3727_CDS_0078	hypothetical protein	10	398	523	2343	1.87617	85.4798	0.112561	3.02757e-21	9.88932e-16	1.8624e-18
Pseudomonas_syringae_RMP66_6987_CDS_6072	DNA-binding transcriptional activator DecR	15	452	518	2289	2.81426	83.5097	0.146646	3.08211e-21	1.00674e-15	1.89238e-18
Pseudomonas_sp_SNU_WT1_7571_CDS_2439	Siroheme synthase	122	216	411	2525	22.8893	92.1197	3.46997	3.20731e-21	1.04764e-15	1.96556e-18
Pseudomonas_amygdali_pv._eriobotryae_CFBP_2343_CDS_2397	hypothetical protein	9	386	524	2355	1.68856	85.9175	0.104789	3.29897e-21	1.07758e-15	2.01417e-18
Pseudomonas_sp._S9_CDS_1852	Glycerate dehydrogenase	524	2355	9	386	98.3114	14.0825	9.54301	3.29897e-21	1.07758e-15	2.01417e-18
Pseudomonas_congelans_RMX815.1a_CDS_4312	Monomeric sarcosine oxidase	9	387	524	2354	1.68856	85.8811	0.104474	3.38244e-21	1.10485e-15	2.06128e-18
Pseudomonas_amygdali_pv._morsprunorum_HRI-W_5269_CDS_3307	hypothetical protein	7	362	526	2379	1.31332	86.7931	0.0874577	3.41276e-21	1.11475e-15	2.07589e-18
Pseudomonas_amygdali_7968A_6794_CDS_2098	Proteinase inhibitor	8	374	525	2367	1.50094	86.3553	0.09644	3.44307e-21	1.12465e-15	2.08655e-18
Pseudomonas_coronafaciens_pv_zizaniae_ICMP8921_3671_CDS_1155	hypothetical protein	8	374	525	2367	1.50094	86.3553	0.09644	3.44307e-21	1.12465e-15	2.08655e-18
Pseudomonas_amygdali_pv_myricae_ICMP7118_3653_CDS_1658	hypothetical protein	8	375	525	2366	1.50094	86.3189	0.0961422	3.50887e-21	1.14615e-15	2.11466e-18
Pseudomonas_syringae_CC1583_CDS_4903	hypothetical protein	8	375	525	2366	1.50094	86.3189	0.0961422	3.50887e-21	1.14615e-15	2.11466e-18
Pseudomonas_syringae_9643_6237_CDS_2054	hypothetical protein	8	375	525	2366	1.50094	86.3189	0.0961422	3.50887e-21	1.14615e-15	2.11466e-18
Pseudomonas_sp_T3_7351_CDS_3608	Heme A synthase	517	2282	16	459	96.9981	16.7457	6.49932	3.64078e-21	1.18923e-15	2.19011e-18
Pseudomonas_sp._FW306-1C-G01A_CDS_1224	hypothetical protein	30	3	503	2738	5.62852	99.8906	54.4334	3.72552e-21	1.21691e-15	2.22877e-18
Pseudomonas_cedrina_DSM_17516_5597_CDS_3626	hypothetical protein	30	3	503	2738	5.62852	99.8906	54.4334	3.72552e-21	1.21691e-15	2.22877e-18
Pseudomonas_sp._GW101-1A09_CDS_3350	hypothetical protein	30	3	503	2738	5.62852	99.8906	54.4334	3.72552e-21	1.21691e-15	2.22877e-18
Pseudomonas_azotifigens_DSM_17556_CDS_4178	Caffeine dehydrogenase subunit gamma	50	30	483	2711	9.38086	98.9055	9.35473	3.85432e-21	1.25898e-15	2.28906e-18
Pseudomonas_oleovorans_oleovorans_NBRC_13583_CDS_1897	hypothetical protein	50	30	483	2711	9.38086	98.9055	9.35473	3.85432e-21	1.25898e-15	2.28906e-18
Pseudomonas_pseudoalcaligenes_YKJ_6341_CDS_2854	6-hydroxypseudooxynicotine dehydrogenase complex subunit alpha	50	30	483	2711	9.38086	98.9055	9.35473	3.85432e-21	1.25898e-15	2.28906e-18
Pseudomonas_sp_P9A_9390_CDS_2539	Enoyl-CoA-hydratase	50	30	483	2711	9.38086	98.9055	9.35473	3.85432e-21	1.25898e-15	2.28906e-18
Pseudomonas_sp._GM21_CDS_0233	hypothetical protein	35	8	498	2733	6.5666	99.7081	24.0098	3.88869e-21	1.27021e-15	2.30528e-18
Pseudomonas_protegens_H1F10C_CDS_4306	hypothetical protein	232	630	301	2111	43.5272	77.0157	2.58267	3.97145e-21	1.29724e-15	2.35007e-18
Pseudomonas_azotoformans_S4_CDS_1715	hypothetical protein	280	844	253	1897	52.5328	69.2083	2.4875	4.06931e-21	1.32921e-15	2.40363e-18
Pseudomonas_putida_JBC17_6779_CDS_0616	hypothetical protein	72	76	461	2665	13.5084	97.2273	5.47665	4.27939e-21	1.39783e-15	2.52316e-18
Pseudomonas_amygdali_NM002_5127_CDS_2849	Protein tas	11	406	522	2335	2.06379	85.1879	0.121195	4.32874e-21	1.41395e-15	2.5456e-18
Pseudomonas_chlororaphis_48G9_7524_CDS_5763	Nodulation protein D 2	190	460	343	2281	35.6473	83.2178	2.7468	4.33305e-21	1.41536e-15	2.5456e-18
Pseudomonas_brassicacearum_48H11_11356_CDS_1365	hypothetical protein	51	32	482	2709	9.56848	98.8325	8.9574	4.6021e-21	1.50324e-15	2.69881e-18
Pseudomonas_sp._TTU2014-080ASC_CDS_1517	hypothetical protein	247	1868	286	873	46.3415	31.8497	0.403616	4.89435e-21	1.5987e-15	2.86506e-18
Pseudomonas_syringae_5271_7073_CDS_2998	hypothetical protein	10	396	523	2345	1.87617	85.5527	0.113226	4.91413e-21	1.60516e-15	2.86636e-18
Pseudomonas_sp_F51_6312_CDS_3934	Sensor histidine kinase RcsC	10	396	523	2345	1.87617	85.5527	0.113226	4.91413e-21	1.60516e-15	2.86636e-18
Pseudomonas_prosekii_P2673_5774_CDS_1242	HTH-type transcriptional regulator DmlR	33	6	500	2735	6.19137	99.7811	30.085	5.08343e-21	1.66046e-15	2.95983e-18
Pseudomonas_brassicacearum_36B7_11350_CDS_0955	hypothetical protein	286	874	247	1867	53.6585	68.1138	2.47344	5.09952e-21	1.66572e-15	2.96391e-18
Pseudomonas_sp_P9A_9390_CDS_2544	hypothetical protein	52	34	481	2707	9.7561	98.7596	8.60731	5.30236e-21	1.73197e-15	3.07088e-18
Pseudomonas_sp_C9_5684_CDS_4658	hypothetical protein	52	34	481	2707	9.7561	98.7596	8.60731	5.30236e-21	1.73197e-15	3.07088e-18
Pseudomonas_sp_FW300-N1A1_6276_CDS_0470	hypothetical protein	254	729	279	2012	47.6548	73.4039	2.51264	5.31894e-21	1.73739e-15	3.07503e-18
Pseudomonas_syringae_Knox652c_7330_CDS_4457	hypothetical protein	9	384	524	2357	1.68856	85.9905	0.105424	5.33005e-21	1.74102e-15	3.076e-18
Pseudomonas_sp_AOB-7_11585_CDS_2091	NAD-dependent protein deacetylase	255	1905	278	836	47.8424	30.4998	0.402538	5.40035e-21	1.76398e-15	3.11108e-18
Pseudomonas_syringae_B13-200_7111_CDS_0527	hypothetical protein	8	371	525	2370	1.50094	86.4648	0.0973431	5.54783e-21	1.81215e-15	3.15945e-18
Pseudomonas_amygdali_pv_hibisci_ICMP9623_3650_CDS_2337	hypothetical protein	8	371	525	2370	1.50094	86.4648	0.0973431	5.54783e-21	1.81215e-15	3.15945e-18
Pseudomonas_syringae_pv._actinidiae_ICMP_19071_CDS_1386	Cytochrome c oxidase assembly protein CtaG	8	372	525	2369	1.50094	86.4283	0.0970405	5.54946e-21	1.81269e-15	3.15945e-18
Pseudomonas_amygdali_pv_mellea_ICMP5711_3655_CDS_0047	hypothetical protein	8	372	525	2369	1.50094	86.4283	0.0970405	5.54946e-21	1.81269e-15	3.15945e-18
Pseudomonas_amygdali_814_98_6370_CDS_0416	Purine catabolism protein PucB	8	372	525	2369	1.50094	86.4283	0.0970405	5.54946e-21	1.81269e-15	3.15945e-18
Pseudomonas_tremae_ICMP9151_3840_CDS_1372	hypothetical protein	8	372	525	2369	1.50094	86.4283	0.0970405	5.54946e-21	1.81269e-15	3.15945e-18
Pseudomonas_sp_ACN5_6542_CDS_4927	Ycf48-like protein	41	16	492	2725	7.69231	99.4163	14.1927	5.55203e-21	1.81353e-15	3.15945e-18
Pseudomonas_putida_E41_6959_CDS_0783	Hydroxyacylglutathione hydrolase GloC	503	2158	30	583	94.3715	21.2696	4.52964	5.62796e-21	1.83833e-15	3.19709e-18
Pseudomonas_syringae_UB246_CDS_3458	hypothetical protein	48	27	485	2714	9.00563	99.015	9.94822	5.64171e-21	1.84282e-15	3.19934e-18
Pseudomonas_putida_A514_7371_CDS_3678	hypothetical protein	239	663	294	2078	44.8405	75.8117	2.5479	5.69361e-21	1.85977e-15	3.22318e-18
Pseudomonas_sp_K2W31S-8_7845_CDS_2961	Isocitrate dehydrogenase kinase/phosphatase	517	2284	16	457	96.9981	16.6727	6.46533	5.71265e-21	1.86599e-15	3.22836e-18
Pseudomonas_amygdali_pv._aesculi_2279_CDS_4385	putative protein YcbX	19	487	514	2254	3.56473	82.2328	0.171086	5.7324e-21	1.87244e-15	3.23392e-18
Pseudomonas_syringae_CC440_CDS_5126	hypothetical protein	8	373	525	2368	1.50094	86.3918	0.0967394	5.83971e-21	1.9075e-15	3.27748e-18
Pseudomonas_avellanae_R2leaf_CDS_0785	hypothetical protein	8	373	525	2368	1.50094	86.3918	0.0967394	5.83971e-21	1.9075e-15	3.27748e-18
Pseudomonas_syringae_RMP66_6987_CDS_1493	Lipopolysaccharide core heptose(II)-phosphate phosphatase	8	373	525	2368	1.50094	86.3918	0.0967394	5.83971e-21	1.9075e-15	3.27748e-18
Pseudomonas_sp._OV221_CDS_1653	hypothetical protein	53	36	480	2705	9.94371	98.6866	8.29659	5.91741e-21	1.93287e-15	3.31539e-18
Pseudomonas_frederiksbergensis_KNU-15_CDS_5611	hypothetical protein	100	151	433	2590	18.7617	94.4911	3.96127	5.9291e-21	1.93669e-15	3.31626e-18
Pseudomonas_sp._Leaf83_CDS_0488	hypothetical protein	519	2304	14	437	97.3734	15.9431	7.03134	6.07411e-21	1.98406e-15	3.39155e-18
Pseudomonas_fluorescens_BZ64_CDS_2110	Disulfide bond formation protein B	75	84	458	2657	14.0713	96.9354	5.17974	6.28189e-21	2.05193e-15	3.50159e-18
Pseudomonas_balearica_DSM_6083_CDS_3725	Intermembrane transport protein YebT	275	824	258	1917	51.5947	69.938	2.47975	6.53239e-21	2.13375e-15	3.63501e-18
Pseudomonas_syringae_Riq4_CDS_0399	Putrescine transporter PotE	105	166	428	2575	19.6998	93.9438	3.80553	6.676e-21	2.18066e-15	3.70861e-18
Pseudomonas_amygdali_pv_aesculi_2250_375_CDS_3846	hypothetical protein	0	252	533	2489	0	90.8063	0	6.99177e-21	2.2838e-15	3.87743e-18
Pseudomonas_sp._GW460-11-11-14-LB11_CDS_3646	hypothetical protein	27	1	506	2740	5.06567	99.9635	146.206	7.02708e-21	2.29534e-15	3.88325e-18
Pseudomonas_sp._GW456-12-1-14-LB2_CDS_5753	hypothetical protein	27	1	506	2740	5.06567	99.9635	146.206	7.02708e-21	2.29534e-15	3.88325e-18
Pseudomonas_amygdali_pv._morsprunorum_HRI-W_5269_CDS_0331	hypothetical protein	0	253	533	2488	0	90.7698	0	7.03793e-21	2.29888e-15	3.88325e-18
Pseudomonas_syringae_PavISPaVe013_CDS_4259	hypothetical protein	5	333	528	2408	0.938086	87.8511	0.0684776	7.16953e-21	2.34187e-15	3.94919e-18
Pseudomonas_sp._IS6_CDS_4813	NAD-dependent malic enzyme	244	1850	289	891	45.7786	32.5064	0.406629	7.50348e-21	2.45095e-15	4.12618e-18
Pseudomonas_floridensis_GEV388_CDS_2801	Outer membrane protein OprM	10	393	523	2348	1.87617	85.6622	0.114236	7.74915e-21	2.5312e-15	4.24698e-18
Pseudomonas_savastanoi_pv._fraxini_CFBP_5062_CDS_2681	Protein YdeP	10	393	523	2348	1.87617	85.6622	0.114236	7.74915e-21	2.5312e-15	4.24698e-18
Pseudomonas_coronafaciens_pv_zizaniae_ICMP8921_3671_CDS_0737	hypothetical protein	10	394	523	2347	1.87617	85.6257	0.113898	8.12893e-21	2.65525e-15	4.44766e-18
Pseudomonas_syringae_pv_tagetis_ICMP4091_3837_CDS_3011	hypothetical protein	6	344	527	2397	1.1257	87.4498	0.0793323	8.39804e-21	2.74315e-15	4.58721e-18
Pseudomonas_amygdali_pv._aesculi_2329_CDS_1796	hypothetical protein	9	380	524	2361	1.68856	86.1364	0.106715	8.53259e-21	2.7871e-15	4.63457e-18
Pseudomonas_syringae_C18_5973_CDS_4279	Release factor glutamine methyltransferase	9	380	524	2361	1.68856	86.1364	0.106715	8.53259e-21	2.7871e-15	4.63457e-18
Pseudomonas_syringae_pv._actinidiae_M302091_CDS_5270	hypothetical protein	9	380	524	2361	1.68856	86.1364	0.106715	8.53259e-21	2.7871e-15	4.63457e-18
Pseudomonas_chlororaphis_O6_CDS_3605	hypothetical protein	113	191	420	2550	21.2008	93.0317	3.592	8.5415e-21	2.79001e-15	4.63457e-18
Pseudomonas_pseudoalcaligenes_B9D3B_CDS_1661	4-chlorobenzoate--CoA ligase	50	31	483	2710	9.38086	98.869	9.04962	8.58154e-21	2.80309e-15	4.64857e-18
Pseudomonas_syringae_pv_delphinii_ICMP529_3824_CDS_3222	hypothetical protein	9	382	524	2359	1.68856	86.0635	0.106066	8.77652e-21	2.86678e-15	4.73339e-18
Pseudomonas_coronafaciens_pv_porri_ICMP8961_3670_CDS_0395	hypothetical protein	9	382	524	2359	1.68856	86.0635	0.106066	8.77652e-21	2.86678e-15	4.73339e-18
Pseudomonas_syringae_IPV-BO-8893_6161_CDS_0598	hypothetical protein	7	357	526	2384	1.31332	86.9756	0.088869	8.78158e-21	2.86843e-15	4.73339e-18
Pseudomonas_coronafaciens_pv_garcae_ICMP4323_3667_CDS_4402	hypothetical protein	8	369	525	2372	1.50094	86.5378	0.0979533	8.83034e-21	2.88436e-15	4.74401e-18
Pseudomonas_syringae_C69_6006_CDS_4469	hypothetical protein	8	369	525	2372	1.50094	86.5378	0.0979533	8.83034e-21	2.88436e-15	4.74401e-18
Pseudomonas_amygdali_ICMP3918_3649_CDS_0569	putative fimbrial chaperone LpfB	7	356	526	2385	1.31332	87.012	0.089156	8.97272e-21	2.93087e-15	4.79671e-18
Pseudomonas_syringae_pv_lapsa_ICMP3947_3791_CDS_4269	hypothetical protein	8	368	525	2373	1.50094	86.5742	0.0982609	8.98717e-21	2.93559e-15	4.79671e-18
Pseudomonas_amygdali_pv._aesculi_2279_CDS_1185	hypothetical protein	8	368	525	2373	1.50094	86.5742	0.0982609	8.98717e-21	2.93559e-15	4.79671e-18
Pseudomonas_amygdali_pv._aesculi_2315_CDS_2186	hypothetical protein	8	368	525	2373	1.50094	86.5742	0.0982609	8.98717e-21	2.93559e-15	4.79671e-18
Pseudomonas_syringae_K4_6858_CDS_5009	hypothetical protein	7	358	526	2383	1.31332	86.9391	0.0885836	9.03989e-21	2.95281e-15	4.81015e-18
Pseudomonas_fluorescens_Pf275_9398_CDS_2995	Putative aminoacrylate hydrolase RutD	251	718	282	2023	47.0919	73.8052	2.50782	9.1126e-21	2.97656e-15	4.81015e-18
Pseudomonas_syringae_C54_6796_CDS_5222	hypothetical protein	8	370	525	2371	1.50094	86.5013	0.0976474	9.11543e-21	2.97748e-15	4.81015e-18
Pseudomonas_syringae_RM1_6415_CDS_3923	hypothetical protein	8	370	525	2371	1.50094	86.5013	0.0976474	9.11543e-21	2.97748e-15	4.81015e-18
Pseudomonas_syringae_pv._avellanae_ISPaVe037_CDS_3647	hypothetical protein	8	370	525	2371	1.50094	86.5013	0.0976474	9.11543e-21	2.97748e-15	4.81015e-18
Pseudomonas_floridensis_GEV388_CDS_3673	hypothetical protein	8	370	525	2371	1.50094	86.5013	0.0976474	9.11543e-21	2.97748e-15	4.81015e-18
Pseudomonas_syringae_PmaYM7930_CDS_0872	hypothetical protein	8	370	525	2371	1.50094	86.5013	0.0976474	9.11543e-21	2.97748e-15	4.81015e-18
Pseudomonas_sp_11K1_7725_CDS_1173	hypothetical protein	219	580	314	2161	41.0882	78.8398	2.59861	9.28451e-21	3.03271e-15	4.89147e-18
Pseudomonas_avellanae_R29095_CDS_5037	hypothetical protein	4	317	529	2424	0.750469	88.4349	0.0578199	9.38502e-21	3.06554e-15	4.93646e-18
Pseudomonas_putida_JBC17_6779_CDS_0587	Ycf48-like protein	81	100	452	2641	15.197	96.3517	4.73277	9.52136e-21	3.11008e-15	5.00012e-18
Pseudomonas_sp._Z003-0.4C_8344-21__CDS_1616	HTH-type transcriptional regulator PgrR	152	320	381	2421	28.5178	88.3254	3.01831	9.62552e-21	3.1441e-15	5.04565e-18
Pseudomonas_sp._FW305-62_CDS_3547	hypothetical protein	115	197	418	2544	21.576	92.8128	3.55281	9.63895e-21	3.14849e-15	5.04565e-18
Pseudomonas_sp_ICMP22404_9443_CDS_3460	hypothetical protein	519	2308	14	433	97.3734	15.7972	6.95491	9.7042e-21	3.1698e-15	5.07168e-18
Pseudomonas_caspiana_FBF102_CDS_3336	hypothetical protein	519	2306	14	435	97.3734	15.8701	6.99309	9.86249e-21	3.2215e-15	5.13797e-18
Pseudomonas_sp._PDA_CDS_3639	Cytochrome c oxidase subunit 1	519	2306	14	435	97.3734	15.8701	6.99309	9.86249e-21	3.2215e-15	5.13797e-18
Pseudomonas_sp._GW101-1A09_CDS_4885	hypothetical protein	186	448	347	2293	34.8968	83.6556	2.74353	9.88999e-21	3.23049e-15	5.14409e-18
Pseudomonas_syringae_pv_daphniphylli_ICMP9757_3789_CDS_1026	Purine-binding protein	11	402	522	2339	2.06379	85.3338	0.12261	1.08231e-20	3.53528e-15	5.61578e-18
Pseudomonas_sp._Leaf83_CDS_2831	hypothetical protein	11	401	522	2340	2.06379	85.3703	0.122968	1.08606e-20	3.54752e-15	5.61578e-18
Pseudomonas_sp._31_E_6_CDS_1182	6-phosphogluconolactonase	17	462	516	2279	3.18949	83.1448	0.162518	1.08819e-20	3.55449e-15	5.61578e-18
Pseudomonas_sp_NBRC_111126_5488_CDS_2052	Hydroxyacylglutathione hydrolase GloB	297	2087	236	654	55.7223	23.8599	0.394366	1.11251e-20	3.63394e-15	5.61578e-18
Pseudomonas_syringae_C12_6495_CDS_1406	hypothetical protein	11	403	522	2338	2.06379	85.2973	0.122254	1.12978e-20	3.69033e-15	5.61578e-18
Pseudomonas_coronafaciens_pv_zizaniae_ICMP8921_3671_CDS_1188	Fructose import ATP-binding protein FruK	11	403	522	2338	2.06379	85.2973	0.122254	1.12978e-20	3.69033e-15	5.61578e-18
Pseudomonas_syringae_pv._tomato_A9_CDS_0161	hypothetical protein	0	250	533	2491	0	90.8792	0	1.13475e-20	3.70656e-15	5.61578e-18
Pseudomonas_savastanoi_pv_phaseolicola_ICMP2740_3729_CDS_3900	hypothetical protein	0	250	533	2491	0	90.8792	0	1.13475e-20	3.70656e-15	5.61578e-18
Pseudomonas_resinovorans_DSM_21078_CDS_4993	Putrescine-binding periplasmic protein SpuD	267	791	266	1950	50.0938	71.1419	2.4745	1.16556e-20	3.80721e-15	5.61578e-18
Pseudomonas_anguilliseptica_DSM_12111_CDS_4407	IS1595 family transposase ISBsp7	246	697	287	2044	46.1538	74.5713	2.51363	1.17249e-20	3.82986e-15	5.61578e-18
Pseudomonas_putida_MTCC_5279_CDS_1756	hypothetical protein	518	2299	15	442	97.1857	16.1255	6.63929	1.19405e-20	3.90026e-15	5.61578e-18
Pseudomonas_sp._GW460-C8_CDS_1176	hypothetical protein	25	0	508	2741	4.69043	100	inf	1.21013e-20	3.95278e-15	5.61578e-18
Pseudomonas_sp._MPR-E5_CDS_5143	hypothetical protein	25	0	508	2741	4.69043	100	inf	1.21013e-20	3.95278e-15	5.61578e-18
Pseudomonas_sp._GW460-8_CDS_1979	hypothetical protein	25	0	508	2741	4.69043	100	inf	1.21013e-20	3.95278e-15	5.61578e-18
Pseudomonas_sp._GW101-3F01_CDS_4687	hypothetical protein	25	0	508	2741	4.69043	100	inf	1.21013e-20	3.95278e-15	5.61578e-18
Pseudomonas_sp._GM102_CDS_1807	hypothetical protein	69	71	464	2670	12.9456	97.4097	5.59222	1.22334e-20	3.99594e-15	5.61578e-18
Pseudomonas_sp._CC6-YY-74_CDS_1660	Maltoporin	217	574	316	2167	40.7129	79.0587	2.59251	1.22382e-20	3.9975e-15	5.61578e-18
Pseudomonas_chlororaphis_14B11_7523_CDS_4156	Protoheme IX farnesyltransferase	518	2297	15	444	97.1857	16.1985	6.67514	1.22473e-20	4.00048e-15	5.61578e-18
Pseudomonas_avellanae_CRAFRUec1_CDS_4159	hypothetical protein	10	390	523	2351	1.87617	85.7716	0.115262	1.22813e-20	4.0116e-15	5.61578e-18
Pseudomonas_viridiflava_ICMP2848_3844_CDS_4066	hypothetical protein	10	390	523	2351	1.87617	85.7716	0.115262	1.22813e-20	4.0116e-15	5.61578e-18
Pseudomonas_viridiflava_CFBP13507_7767_CDS_4197	hypothetical protein	10	390	523	2351	1.87617	85.7716	0.115262	1.22813e-20	4.0116e-15	5.61578e-18
Pseudomonas_syringae_PphY5_2_CDS_0091	Deoxyribose-phosphate aldolase	10	390	523	2351	1.87617	85.7716	0.115262	1.22813e-20	4.0116e-15	5.61578e-18
Pseudomonas_syringae_PgyUnB647_CDS_1537	ECF RNA polymerase sigma factor RpoE	10	390	523	2351	1.87617	85.7716	0.115262	1.22813e-20	4.0116e-15	5.61578e-18
Pseudomonas_syringae_pv_antirrhini_ICMP4303_3832_CDS_3135	N-acetyl-alpha-D-glucosaminyl-diphospho-ditrans%2Coctacis-undecaprenol 4-epimerase	10	390	523	2351	1.87617	85.7716	0.115262	1.22813e-20	4.0116e-15	5.61578e-18
Pseudomonas_syringae_KCTC_12500_CDS_3843	hypothetical protein	10	390	523	2351	1.87617	85.7716	0.115262	1.22813e-20	4.0116e-15	5.61578e-18
Pseudomonas_amygdali_5270_7275_CDS_2642	hypothetical protein	10	390	523	2351	1.87617	85.7716	0.115262	1.22813e-20	4.0116e-15	5.61578e-18
Pseudomonas_syringae_CC1458_CDS_5034	hypothetical protein	10	390	523	2351	1.87617	85.7716	0.115262	1.22813e-20	4.0116e-15	5.61578e-18
Pseudomonas_syringae_5271_7073_CDS_0086	hypothetical protein	10	390	523	2351	1.87617	85.7716	0.115262	1.22813e-20	4.0116e-15	5.61578e-18
Pseudomonas_cannabina_pv._alisalensis_PSa1-3_CDS_3166	hypothetical protein	10	390	523	2351	1.87617	85.7716	0.115262	1.22813e-20	4.0116e-15	5.61578e-18
Pseudomonas_avellanae_NCPPB_2254_contigs_CDS_5468	Secreted chorismate mutase	10	390	523	2351	1.87617	85.7716	0.115262	1.22813e-20	4.0116e-15	5.61578e-18
Pseudomonas_floridensis_GEV388_CDS_0579	hypothetical protein	10	390	523	2351	1.87617	85.7716	0.115262	1.22813e-20	4.0116e-15	5.61578e-18
Pseudomonas_syringae_3023_7233_CDS_2876	hypothetical protein	10	390	523	2351	1.87617	85.7716	0.115262	1.22813e-20	4.0116e-15	5.61578e-18
Pseudomonas_syringae_pv_actinidifoliorum_CFBP8180_3813_CDS_2039	3-oxoadipate enol-lactonase 2	10	390	523	2351	1.87617	85.7716	0.115262	1.22813e-20	4.0116e-15	5.61578e-18
Pseudomonas_amygdali_pv._aesculi_2279_CDS_1729	Peroxyureidoacrylate/ureidoacrylate amidohydrolase RutB	10	390	523	2351	1.87617	85.7716	0.115262	1.22813e-20	4.0116e-15	5.61578e-18
Pseudomonas_floridensis_GEV388_CDS_3965	Beta-lactamase	10	390	523	2351	1.87617	85.7716	0.115262	1.22813e-20	4.0116e-15	5.61578e-18
Pseudomonas_syringae_1456A_6997_CDS_0232	hypothetical protein	10	390	523	2351	1.87617	85.7716	0.115262	1.22813e-20	4.0116e-15	5.61578e-18
Pseudomonas_congelans_DM2.1.12.02A_CDS_3126	Cytochrome c2	10	390	523	2351	1.87617	85.7716	0.115262	1.22813e-20	4.0116e-15	5.61578e-18
Pseudomonas_syringae_5275_6122_CDS_4552	hypothetical protein	10	390	523	2351	1.87617	85.7716	0.115262	1.22813e-20	4.0116e-15	5.61578e-18
Pseudomonas_syringae_pv_theae_NCPPB_2598_3074_CDS_3701	Virulence sensor protein BvgS	10	390	523	2351	1.87617	85.7716	0.115262	1.22813e-20	4.0116e-15	5.61578e-18
Pseudomonas_amygdali_R15244_5851_CDS_3793	hypothetical protein	10	390	523	2351	1.87617	85.7716	0.115262	1.22813e-20	4.0116e-15	5.61578e-18
Pseudomonas_avellanae_R2sc214_CDS_2300	Ribonuclease	10	390	523	2351	1.87617	85.7716	0.115262	1.22813e-20	4.0116e-15	5.61578e-18
Pseudomonas_avellanae_BPIC_631_CDS_4746	hypothetical protein	10	390	523	2351	1.87617	85.7716	0.115262	1.22813e-20	4.0116e-15	5.61578e-18
Pseudomonas_amygdali_pv_ulmi_ICMP3962_3657_CDS_3098	hypothetical protein	10	390	523	2351	1.87617	85.7716	0.115262	1.22813e-20	4.0116e-15	5.61578e-18
Pseudomonas_avellanae_BPIC_631_CDS_3741	hypothetical protein	10	390	523	2351	1.87617	85.7716	0.115262	1.22813e-20	4.0116e-15	5.61578e-18
Pseudomonas_coronafaciens_pv_zizaniae_ICMP8921_3671_CDS_1021	Cyclic di-GMP phosphodiesterase	10	390	523	2351	1.87617	85.7716	0.115262	1.22813e-20	4.0116e-15	5.61578e-18
Pseudomonas_syringae_CC1524_CDS_0254	hypothetical protein	10	390	523	2351	1.87617	85.7716	0.115262	1.22813e-20	4.0116e-15	5.61578e-18
Pseudomonas_meliae_ICMP6289_6691_CDS_0298	hypothetical protein	10	390	523	2351	1.87617	85.7716	0.115262	1.22813e-20	4.0116e-15	5.61578e-18
Pseudomonas_syringae_TLP2_CDS_2303	hypothetical protein	10	390	523	2351	1.87617	85.7716	0.115262	1.22813e-20	4.0116e-15	5.61578e-18
Pseudomonas_avellanae_BPIC_631_CDS_4381	hypothetical protein	10	390	523	2351	1.87617	85.7716	0.115262	1.22813e-20	4.0116e-15	5.61578e-18
Pseudomonas_syringae_CC1583_CDS_2356	hypothetical protein	10	390	523	2351	1.87617	85.7716	0.115262	1.22813e-20	4.0116e-15	5.61578e-18
Pseudomonas_amygdali_NM002_5127_CDS_1985	hypothetical protein	10	390	523	2351	1.87617	85.7716	0.115262	1.22813e-20	4.0116e-15	5.61578e-18
Pseudomonas_coronafaciens_pv_zizaniae_ICMP8921_3671_CDS_2162	Spermidine-binding periplasmic protein SpuE	10	390	523	2351	1.87617	85.7716	0.115262	1.22813e-20	4.0116e-15	5.61578e-18
Pseudomonas_syringae_pv_tagetis_ICMP4091_3837_CDS_4222	hypothetical protein	10	390	523	2351	1.87617	85.7716	0.115262	1.22813e-20	4.0116e-15	5.61578e-18
Pseudomonas_meliae_ICMP6289_6691_CDS_2114	hypothetical protein	10	390	523	2351	1.87617	85.7716	0.115262	1.22813e-20	4.0116e-15	5.61578e-18
Pseudomonas_syringae_pv_delphinii_ICMP529_3824_CDS_5098	hypothetical protein	10	390	523	2351	1.87617	85.7716	0.115262	1.22813e-20	4.0116e-15	5.61578e-18
Pseudomonas_syringae_CC1417_CDS_2677	Sensor histidine kinase RcsC	10	390	523	2351	1.87617	85.7716	0.115262	1.22813e-20	4.0116e-15	5.61578e-18
Pseudomonas_savastanoi_pv_phaseolicola_ICMP2740_3729_CDS_5151	hypothetical protein	10	390	523	2351	1.87617	85.7716	0.115262	1.22813e-20	4.0116e-15	5.61578e-18
Pseudomonas_syringae_5271_7073_CDS_1090	Carboxylesterase 2	10	390	523	2351	1.87617	85.7716	0.115262	1.22813e-20	4.0116e-15	5.61578e-18
Pseudomonas_syringae_CC1543_CDS_0782	Thiosulfate sulfurtransferase	523	2352	10	389	98.1238	14.1919	8.64996	1.24817e-20	4.07706e-15	5.61578e-18
Pseudomonas_savastanoi_pv_glycinea_B076_310_CDS_4328	Sigma factor SigB regulation protein RsbQ	10	389	523	2352	1.87617	85.8081	0.115608	1.24817e-20	4.07706e-15	5.61578e-18
Pseudomonas_congelans_NL.P123_CDS_2312	hypothetical protein	10	389	523	2352	1.87617	85.8081	0.115608	1.24817e-20	4.07706e-15	5.61578e-18
Pseudomonas_amygdali_R19326_7321_CDS_1224	hypothetical protein	10	389	523	2352	1.87617	85.8081	0.115608	1.24817e-20	4.07706e-15	5.61578e-18
Pseudomonas_syringae_PmaYM7930_CDS_2840	hypothetical protein	10	389	523	2352	1.87617	85.8081	0.115608	1.24817e-20	4.07706e-15	5.61578e-18
Pseudomonas_savastanoi_pv._nerii_CFBP_5067_CDS_0419	hypothetical protein	10	389	523	2352	1.87617	85.8081	0.115608	1.24817e-20	4.07706e-15	5.61578e-18
Pseudomonas_amygdali_814_98_6370_CDS_0256	hypothetical protein	10	389	523	2352	1.87617	85.8081	0.115608	1.24817e-20	4.07706e-15	5.61578e-18
Pseudomonas_amygdali_pv_dendropanacis_ICMP9150_3652_CDS_1682	hypothetical protein	10	389	523	2352	1.87617	85.8081	0.115608	1.24817e-20	4.07706e-15	5.61578e-18
Pseudomonas_syringae_pv_lapsa_ICMP3947_3791_CDS_1433	hypothetical protein	10	389	523	2352	1.87617	85.8081	0.115608	1.24817e-20	4.07706e-15	5.61578e-18
Pseudomonas_savastanoi_ESC_23_7062_CDS_0132	hypothetical protein	10	389	523	2352	1.87617	85.8081	0.115608	1.24817e-20	4.07706e-15	5.61578e-18
Pseudomonas_amygdali_R15244_5851_CDS_3185	hypothetical protein	10	389	523	2352	1.87617	85.8081	0.115608	1.24817e-20	4.07706e-15	5.61578e-18
Pseudomonas_syringae_PmpFTRS_U7_CDS_0054	Beta-barrel assembly-enhancing protease	10	389	523	2352	1.87617	85.8081	0.115608	1.24817e-20	4.07706e-15	5.61578e-18
Pseudomonas_amygdali_pv._morsprunorum_2341_CDS_1917	hypothetical protein	10	389	523	2352	1.87617	85.8081	0.115608	1.24817e-20	4.07706e-15	5.61578e-18
Pseudomonas_congelans_NL.P123_CDS_5096	hypothetical protein	10	389	523	2352	1.87617	85.8081	0.115608	1.24817e-20	4.07706e-15	5.61578e-18
Pseudomonas_avellanae_R29095_CDS_1613	hypothetical protein	10	389	523	2352	1.87617	85.8081	0.115608	1.24817e-20	4.07706e-15	5.61578e-18
Pseudomonas_amygdali_pv_tabaci_ATCC_11528_2907_CDS_1607	Sec-independent protein translocase protein TatB	10	389	523	2352	1.87617	85.8081	0.115608	1.24817e-20	4.07706e-15	5.61578e-18
Pseudomonas_savastanoi_pv._nerii_CFBP_5067_CDS_0302	hypothetical protein	10	389	523	2352	1.87617	85.8081	0.115608	1.24817e-20	4.07706e-15	5.61578e-18
Pseudomonas_amygdali_NM002_5127_CDS_5089	hypothetical protein	10	389	523	2352	1.87617	85.8081	0.115608	1.24817e-20	4.07706e-15	5.61578e-18
Pseudomonas_syringae_CC1559_CDS_1322	HTH-type transcriptional regulator VirS	10	389	523	2352	1.87617	85.8081	0.115608	1.24817e-20	4.07706e-15	5.61578e-18
Pseudomonas_caspiana_FBF102_CDS_1664	hypothetical protein	10	389	523	2352	1.87617	85.8081	0.115608	1.24817e-20	4.07706e-15	5.61578e-18
Pseudomonas_coronafaciens_pv_porri_ICMP8961_3670_CDS_1900	Protein UmuD	10	389	523	2352	1.87617	85.8081	0.115608	1.24817e-20	4.07706e-15	5.61578e-18
Pseudomonas_syringae_PavISPaVe037_CDS_0855	hypothetical protein	10	389	523	2352	1.87617	85.8081	0.115608	1.24817e-20	4.07706e-15	5.61578e-18
Pseudomonas_viridiflava_TA043_CDS_0670	hypothetical protein	10	389	523	2352	1.87617	85.8081	0.115608	1.24817e-20	4.07706e-15	5.61578e-18
Pseudomonas_savastanoi_pv._fraxini_CFBP_5062_CDS_3050	hypothetical protein	10	389	523	2352	1.87617	85.8081	0.115608	1.24817e-20	4.07706e-15	5.61578e-18
Pseudomonas_viridiflava_UASWS0038_CDS_4720	hypothetical protein	10	389	523	2352	1.87617	85.8081	0.115608	1.24817e-20	4.07706e-15	5.61578e-18
Pseudomonas_amygdali_R19657_6468_CDS_0904	hypothetical protein	10	389	523	2352	1.87617	85.8081	0.115608	1.24817e-20	4.07706e-15	5.61578e-18
Pseudomonas_syringae_B13-200_7111_CDS_0405	DNA ligase B	10	389	523	2352	1.87617	85.8081	0.115608	1.24817e-20	4.07706e-15	5.61578e-18
Pseudomonas_syringae_C14_7056_CDS_4115	putative diguanylate cyclase DgcC	10	389	523	2352	1.87617	85.8081	0.115608	1.24817e-20	4.07706e-15	5.61578e-18
Pseudomonas_syringae_pv_actinidifoliorum_CFBP8043_3814_CDS_1020	tRNA(Ile)-lysidine synthase	10	389	523	2352	1.87617	85.8081	0.115608	1.24817e-20	4.07706e-15	5.61578e-18
Pseudomonas_avellanae_NCPPB_2254_contigs_CDS_4252	hypothetical protein	10	389	523	2352	1.87617	85.8081	0.115608	1.24817e-20	4.07706e-15	5.61578e-18
Pseudomonas_syringae_C13_5780_CDS_2008	hypothetical protein	10	389	523	2352	1.87617	85.8081	0.115608	1.24817e-20	4.07706e-15	5.61578e-18
Pseudomonas_coronafaciens_pv_atropurpurea_ICMP4457_3668_CDS_4145	hypothetical protein	10	389	523	2352	1.87617	85.8081	0.115608	1.24817e-20	4.07706e-15	5.61578e-18
Pseudomonas_savastanoi_pv_fraxini_ICMP7711_3731_CDS_0485	HTH-type transcriptional regulator PgrR	10	389	523	2352	1.87617	85.8081	0.115608	1.24817e-20	4.07706e-15	5.61578e-18
Pseudomonas_ficuserectae_ICMP7848_6209_CDS_3735	hypothetical protein	10	389	523	2352	1.87617	85.8081	0.115608	1.24817e-20	4.07706e-15	5.61578e-18
Pseudomonas_amygdali_pv._aesculi_2306_CDS_2347	hypothetical protein	10	389	523	2352	1.87617	85.8081	0.115608	1.24817e-20	4.07706e-15	5.61578e-18
Pseudomonas_syringae_2682C_6321_CDS_4721	Phosphoribosyl-dephospho-CoA transferase	10	389	523	2352	1.87617	85.8081	0.115608	1.24817e-20	4.07706e-15	5.61578e-18
Pseudomonas_cerasi_isolate_Sour_cherry_Prunus_cerasus_symptoma_4022_CDS_3753	Adaptive-response sensory-kinase SasA	10	389	523	2352	1.87617	85.8081	0.115608	1.24817e-20	4.07706e-15	5.61578e-18
Pseudomonas_syringae_B13-200_7111_CDS_4185	hypothetical protein	10	389	523	2352	1.87617	85.8081	0.115608	1.24817e-20	4.07706e-15	5.61578e-18
Pseudomonas_savastanoi_ICMP16945_5776_CDS_4483	hypothetical protein	10	389	523	2352	1.87617	85.8081	0.115608	1.24817e-20	4.07706e-15	5.61578e-18
Pseudomonas_syringae_2507_4122_CDS_4823	Protein YdgA	10	389	523	2352	1.87617	85.8081	0.115608	1.24817e-20	4.07706e-15	5.61578e-18
Pseudomonas_avellanae_NCPPB_2254_contigs_CDS_3836	hypothetical protein	10	391	523	2350	1.87617	85.7351	0.114918	1.26624e-20	4.13607e-15	5.67363e-18
Pseudomonas_caspiana_FBF102_CDS_4623	hypothetical protein	10	391	523	2350	1.87617	85.7351	0.114918	1.26624e-20	4.13607e-15	5.67363e-18
Pseudomonas_syringae_pv._rhaphiolepidis_CFBP_4220_CDS_3626	PCP degradation transcriptional activation protein	10	391	523	2350	1.87617	85.7351	0.114918	1.26624e-20	4.13607e-15	5.67363e-18
Pseudomonas_extremaustralis_USBA_515_CDS_1969	hypothetical protein	198	496	335	2245	37.1482	81.9044	2.67519	1.27785e-20	4.174e-15	5.71781e-18
Pseudomonas_chlororaphis_ATCC_17415_7537_CDS_3794	putative protein YbaA	128	240	405	2501	24.015	91.2441	3.2935	1.32605e-20	4.33143e-15	5.92535e-18
Pseudomonas_aeruginosa_192S190811BSL_PA1_11091_CDS_2527	Transcriptional activator protein CzcR	310	2142	223	599	58.1614	21.8533	0.388744	1.3418e-20	4.38289e-15	5.98755e-18
Pseudomonas_mandelii_OWC5_7502_CDS_2749	hypothetical protein	86	114	447	2627	16.1351	95.8409	4.43349	1.34552e-20	4.39503e-15	5.98842e-18
Pseudomonas_amygdali_pv_mellea_ICMP5711_3655_CDS_3595	hypothetical protein	9	378	524	2363	1.68856	86.2094	0.10737	1.34566e-20	4.3955e-15	5.98842e-18
Pseudomonas_sp._CBZ-4_CDS_0347	hypothetical protein	174	404	359	2337	32.6454	85.2609	2.8037	1.3649e-20	4.45834e-15	6.06576e-18
Pseudomonas_amygdali_pv_photiniae_ICMP7840_3651_CDS_0057	hypothetical protein	9	379	524	2362	1.68856	86.1729	0.107041	1.37328e-20	4.48572e-15	6.09472e-18
Pseudomonas_syringae_711_CDS_1971	hypothetical protein	7	354	526	2387	1.31332	87.085	0.0897349	1.41062e-20	4.60767e-15	6.23034e-18
Pseudomonas_avellanae_BPIC_631_CDS_3597	hypothetical protein	8	366	525	2375	1.50094	86.6472	0.0988811	1.41338e-20	4.61668e-15	6.23034e-18
Pseudomonas_amygdali_pv_photiniae_ICMP7840_3651_CDS_2009	hypothetical protein	8	367	525	2374	1.50094	86.6107	0.0985701	1.43171e-20	4.67656e-15	6.23034e-18
Pseudomonas_sp._NP28-5_CDS_0909	hypothetical protein	8	367	525	2374	1.50094	86.6107	0.0985701	1.43171e-20	4.67656e-15	6.23034e-18
Pseudomonas_amygdali_pv._morsprunorum_HRI-W_5261_CDS_2041	hypothetical protein	8	367	525	2374	1.50094	86.6107	0.0985701	1.43171e-20	4.67656e-15	6.23034e-18
Pseudomonas_sp._GW456-12-1-14-LB2_CDS_2201	hypothetical protein	28	2	505	2739	5.25328	99.927	75.9327	1.4458e-20	4.7226e-15	6.23034e-18
Pseudomonas_sp._GW456-12-1-14-LB2_CDS_5048	hypothetical protein	28	2	505	2739	5.25328	99.927	75.9327	1.4458e-20	4.7226e-15	6.23034e-18
Pseudomonas_sp._FW306-1C-G01A_CDS_6151	hypothetical protein	28	2	505	2739	5.25328	99.927	75.9327	1.4458e-20	4.7226e-15	6.23034e-18
Pseudomonas_mandelii_6A1_6651_CDS_3074	hypothetical protein	28	2	505	2739	5.25328	99.927	75.9327	1.4458e-20	4.7226e-15	6.23034e-18
Pseudomonas_sp._FW306-2-2C-B10A_CDS_3915	hypothetical protein	28	2	505	2739	5.25328	99.927	75.9327	1.4458e-20	4.7226e-15	6.23034e-18
Pseudomonas_sp._FW306-1C-G01A_CDS_2473	hypothetical protein	28	2	505	2739	5.25328	99.927	75.9327	1.4458e-20	4.7226e-15	6.23034e-18
Pseudomonas_mandelii_JR-1_CDS_4586	hypothetical protein	28	2	505	2739	5.25328	99.927	75.9327	1.4458e-20	4.7226e-15	6.23034e-18
Pseudomonas_sp._GW101-3F01_CDS_3600	hypothetical protein	28	2	505	2739	5.25328	99.927	75.9327	1.4458e-20	4.7226e-15	6.23034e-18
Pseudomonas_sp._GW456-12-1-14-LB2_CDS_3257	hypothetical protein	28	2	505	2739	5.25328	99.927	75.9327	1.4458e-20	4.7226e-15	6.23034e-18
Pseudomonas_sp._MPR-AND1A_CDS_1005	hypothetical protein	28	2	505	2739	5.25328	99.927	75.9327	1.4458e-20	4.7226e-15	6.23034e-18
Pseudomonas_mandelii_JR-1_CDS_3274	hypothetical protein	28	2	505	2739	5.25328	99.927	75.9327	1.4458e-20	4.7226e-15	6.23034e-18
Pseudomonas_sp._FW305-BF8_CDS_1714	hypothetical protein	28	2	505	2739	5.25328	99.927	75.9327	1.4458e-20	4.7226e-15	6.23034e-18
Pseudomonas_sp._GW460-7_CDS_5354	hypothetical protein	28	2	505	2739	5.25328	99.927	75.9327	1.4458e-20	4.7226e-15	6.23034e-18
Pseudomonas_sp._GW456-E6_CDS_4126	hypothetical protein	28	2	505	2739	5.25328	99.927	75.9327	1.4458e-20	4.7226e-15	6.23034e-18
Pseudomonas_sp._25_R_14_CDS_1893	hypothetical protein	28	2	505	2739	5.25328	99.927	75.9327	1.4458e-20	4.7226e-15	6.23034e-18
Pseudomonas_mandelii_JR-1_CDS_6059	hypothetical protein	28	2	505	2739	5.25328	99.927	75.9327	1.4458e-20	4.7226e-15	6.23034e-18
Pseudomonas_mandelii_JR-1_CDS_2026	hypothetical protein	28	2	505	2739	5.25328	99.927	75.9327	1.4458e-20	4.7226e-15	6.23034e-18
Pseudomonas_sp_PA1_4988_CDS_0885	Cysteine desulfurase IscS	12	411	521	2330	2.25141	85.0055	0.130574	1.45777e-20	4.76167e-15	6.27361e-18
Pseudomonas_amygdali_7968A_6794_CDS_5170	hypothetical protein	4	315	529	2426	0.750469	88.5078	0.0582351	1.48665e-20	4.85602e-15	6.38951e-18
Pseudomonas_protegens_38G2_11370_CDS_1513	Acetyl-/propionyl-coenzyme A carboxylase alpha chain	201	508	332	2233	37.7111	81.4666	2.66123	1.49866e-20	4.89526e-15	6.43266e-18
Pseudomonas_sp_K1S02-6_7496_CDS_4140	Sensor histidine kinase CusS	125	231	408	2510	23.4522	91.5724	3.32898	1.56155e-20	5.10068e-15	6.69381e-18
Pseudomonas_sp._Snoq117.2_CDS_2893	GTP 3'%2C8-cyclase	269	802	264	1939	50.469	70.7406	2.4635	1.56762e-20	5.12049e-15	6.711e-18
Pseudomonas_trivialis_IHBB745_3101_CDS_2740	Colistin resistance protein EmrA	223	601	310	2140	41.8386	78.0737	2.56143	1.60449e-20	5.24094e-15	6.85987e-18
Pseudomonas_syringae_203_6899_CDS_1581	HTH-type transcriptional regulator HdfR	11	399	522	2342	2.06379	85.4433	0.12369	1.71337e-20	5.59658e-15	7.31579e-18
Pseudomonas_stutzeri_1W1-1A_7121_CDS_0134	Carboxypeptidase G2	260	1919	273	822	48.7805	29.9891	0.407951	1.74026e-20	5.68441e-15	7.40576e-18
Pseudomonas_syringae_CC1544_CDS_2097	hypothetical protein	11	398	522	2343	2.06379	85.4798	0.124054	1.74577e-20	5.70243e-15	7.40576e-18
Pseudomonas_syringae_USA011_CDS_1091	Methyl-accepting chemotaxis protein McpQ	11	398	522	2343	2.06379	85.4798	0.124054	1.74577e-20	5.70243e-15	7.40576e-18
Pseudomonas_cannabina_pv._alisalensis_PSa1-3_CDS_0590	hypothetical protein	11	398	522	2343	2.06379	85.4798	0.124054	1.74577e-20	5.70243e-15	7.40576e-18
Pseudomonas_amygdali_pv_ciccaronei_ICMP5710_3654_CDS_0253	hypothetical protein	11	398	522	2343	2.06379	85.4798	0.124054	1.74577e-20	5.70243e-15	7.40576e-18
Pseudomonas_amygdali_R19646_6396_CDS_0274	hypothetical protein	11	400	522	2341	2.06379	85.4068	0.123329	1.7594e-20	5.74694e-15	7.45388e-18
Pseudomonas_sp_2822-17_6806_CDS_2134	putative 4-amino-4-deoxy-L-arabinose-phosphoundecaprenol flippase subunit ArnF	197	493	336	2248	36.9606	82.0139	2.67348	1.84585e-20	6.02933e-15	7.81001e-18
Pseudomonas_sp._FW306-02-H06B_CDS_5549	putative efflux pump outer membrane protein TtgC	188	458	345	2283	35.272	83.2908	2.71631	1.86112e-20	6.0792e-15	7.86442e-18
Pseudomonas_sp_R2-7-07_9503_CDS_5110	GTP cyclohydrolase FolE2	252	726	281	2015	47.2795	73.5133	2.48904	1.88749e-20	6.16534e-15	7.96555e-18
Pseudomonas_syringae_pv_actinidiae_ICMP_9617_2475_CDS_0315	hypothetical protein	10	387	523	2354	1.87617	85.8811	0.116304	1.95592e-20	6.38884e-15	7.97519e-18
Pseudomonas_syringae_ICMP_18806_CDS_2093	hypothetical protein	10	387	523	2354	1.87617	85.8811	0.116304	1.95592e-20	6.38884e-15	7.97519e-18
Pseudomonas_savastanoi_pv_phaseolicola_ICMP2740_3729_CDS_4565	Mono(2-hydroxyethyl) terephthalate hydrolase	10	387	523	2354	1.87617	85.8811	0.116304	1.95592e-20	6.38884e-15	7.97519e-18
Pseudomonas_savastanoi_pv._nerii_CFBP_5067_CDS_1507	hypothetical protein	10	387	523	2354	1.87617	85.8811	0.116304	1.95592e-20	6.38884e-15	7.97519e-18
Pseudomonas_amygdali_pv_ulmi_ICMP3962_3657_CDS_4265	hypothetical protein	10	387	523	2354	1.87617	85.8811	0.116304	1.95592e-20	6.38884e-15	7.97519e-18
Pseudomonas_syringae_PseHC_1_CDS_0257	hypothetical protein	10	387	523	2354	1.87617	85.8811	0.116304	1.95592e-20	6.38884e-15	7.97519e-18
Pseudomonas_amygdali_pv_aesculi_2250_375_CDS_1446	hypothetical protein	10	387	523	2354	1.87617	85.8811	0.116304	1.95592e-20	6.38884e-15	7.97519e-18
Pseudomonas_syringae_PphY5_2_CDS_1250	Chaperone protein DnaJ	10	387	523	2354	1.87617	85.8811	0.116304	1.95592e-20	6.38884e-15	7.97519e-18
Pseudomonas_amygdali_pv_dendropanacis_ICMP9150_3652_CDS_2310	hypothetical protein	10	387	523	2354	1.87617	85.8811	0.116304	1.95592e-20	6.38884e-15	7.97519e-18
Pseudomonas_syringae_LP221b_6874_CDS_1139	Esterase EstB	10	387	523	2354	1.87617	85.8811	0.116304	1.95592e-20	6.38884e-15	7.97519e-18
Pseudomonas_syringae_pv._syringae_B301D_CDS_3036	hypothetical protein	10	387	523	2354	1.87617	85.8811	0.116304	1.95592e-20	6.38884e-15	7.97519e-18
Pseudomonas_viridiflava_CC1582_CDS_4319	hypothetical protein	10	388	523	2353	1.87617	85.8446	0.115955	1.98255e-20	6.47585e-15	7.97519e-18
Pseudomonas_syringae_pv._castaneae_CFBP_4217_CDS_5374	hypothetical protein	10	388	523	2353	1.87617	85.8446	0.115955	1.98255e-20	6.47585e-15	7.97519e-18
Pseudomonas_syringae_ICMP_18806_CDS_4717	hypothetical protein	10	388	523	2353	1.87617	85.8446	0.115955	1.98255e-20	6.47585e-15	7.97519e-18
Pseudomonas_coronafaciens_pv_oryzae_ICMP9088_3669_CDS_0526	hypothetical protein	10	388	523	2353	1.87617	85.8446	0.115955	1.98255e-20	6.47585e-15	7.97519e-18
Pseudomonas_syringae_C54_6796_CDS_2598	hypothetical protein	10	388	523	2353	1.87617	85.8446	0.115955	1.98255e-20	6.47585e-15	7.97519e-18
Pseudomonas_sp._NP28-5_CDS_2460	hypothetical protein	10	388	523	2353	1.87617	85.8446	0.115955	1.98255e-20	6.47585e-15	7.97519e-18
Pseudomonas_amygdali_NM002_5127_CDS_4609	hypothetical protein	10	388	523	2353	1.87617	85.8446	0.115955	1.98255e-20	6.47585e-15	7.97519e-18
Pseudomonas_amygdali_pv_aesculi_NCPPB_3681_486_CDS_0518	hypothetical protein	10	388	523	2353	1.87617	85.8446	0.115955	1.98255e-20	6.47585e-15	7.97519e-18
Pseudomonas_syringae_CC1583_CDS_2252	hypothetical protein	10	388	523	2353	1.87617	85.8446	0.115955	1.98255e-20	6.47585e-15	7.97519e-18
Pseudomonas_viridiflava_CFBP_1590_isolate_E12-5_7308_CDS_0412	hypothetical protein	10	388	523	2353	1.87617	85.8446	0.115955	1.98255e-20	6.47585e-15	7.97519e-18
Pseudomonas_indica_PIC105_6556_CDS_2336	6-deoxy-6-sulfogluconolactonase	10	388	523	2353	1.87617	85.8446	0.115955	1.98255e-20	6.47585e-15	7.97519e-18
Pseudomonas_syringae_pv._daphniphylli_CFBP_4219_CDS_4276	hypothetical protein	10	388	523	2353	1.87617	85.8446	0.115955	1.98255e-20	6.47585e-15	7.97519e-18
Pseudomonas_syringae_CC1583_CDS_1384	hypothetical protein	10	388	523	2353	1.87617	85.8446	0.115955	1.98255e-20	6.47585e-15	7.97519e-18
Pseudomonas_syringae_C30_7146_CDS_0784	hypothetical protein	10	388	523	2353	1.87617	85.8446	0.115955	1.98255e-20	6.47585e-15	7.97519e-18
Pseudomonas_amygdali_pv._aesculi_2279_CDS_0641	hypothetical protein	10	388	523	2353	1.87617	85.8446	0.115955	1.98255e-20	6.47585e-15	7.97519e-18
Pseudomonas_amygdali_814_98_6370_CDS_4896	hypothetical protein	10	388	523	2353	1.87617	85.8446	0.115955	1.98255e-20	6.47585e-15	7.97519e-18
Pseudomonas_amygdali_pv_aesculi_NCPPB_3681_486_CDS_4326	Sensor protein CzcS	10	388	523	2353	1.87617	85.8446	0.115955	1.98255e-20	6.47585e-15	7.97519e-18
Pseudomonas_syringae_pv._actinidiae_ICMP_18807_CDS_0894	hypothetical protein	10	388	523	2353	1.87617	85.8446	0.115955	1.98255e-20	6.47585e-15	7.97519e-18
Pseudomonas_viridiflava_UASWS0038_CDS_2005	Adaptive-response sensory-kinase SasA	10	388	523	2353	1.87617	85.8446	0.115955	1.98255e-20	6.47585e-15	7.97519e-18
Pseudomonas_amygdali_pv._aesculi_2329_CDS_0708	Response regulator protein TmoT	10	388	523	2353	1.87617	85.8446	0.115955	1.98255e-20	6.47585e-15	7.97519e-18
Pseudomonas_syringae_CC1417_CDS_4682	HTH-type transcriptional repressor RspR	10	388	523	2353	1.87617	85.8446	0.115955	1.98255e-20	6.47585e-15	7.97519e-18
Pseudomonas_amygdali_pv._morsprunorum_2341_CDS_3421	Co-chaperone protein DjlA	10	388	523	2353	1.87617	85.8446	0.115955	1.98255e-20	6.47585e-15	7.97519e-18
Pseudomonas_syringae_PmpFTRS_U7_CDS_0096	hypothetical protein	10	388	523	2353	1.87617	85.8446	0.115955	1.98255e-20	6.47585e-15	7.97519e-18
Pseudomonas_tremae_ICMP9151_3840_CDS_2522	hypothetical protein	10	388	523	2353	1.87617	85.8446	0.115955	1.98255e-20	6.47585e-15	7.97519e-18
Pseudomonas_savastanoi_pv._nerii_CFBP_5067_CDS_0143	hypothetical protein	10	388	523	2353	1.87617	85.8446	0.115955	1.98255e-20	6.47585e-15	7.97519e-18
Pseudomonas_syringae_7928A_6990_CDS_2204	hypothetical protein	10	388	523	2353	1.87617	85.8446	0.115955	1.98255e-20	6.47585e-15	7.97519e-18
Pseudomonas_syringae_TLP2_CDS_4447	hypothetical protein	10	388	523	2353	1.87617	85.8446	0.115955	1.98255e-20	6.47585e-15	7.97519e-18
Pseudomonas_sp_2822-15_7197_CDS_0541	Serine transporter	160	353	373	2388	30.0188	87.1215	2.90182	1.9905e-20	6.50182e-15	7.99732e-18
Pseudomonas_sp._GW456-E6_CDS_1277	hypothetical protein	38	13	495	2728	7.12946	99.5257	16.1094	2.06574e-20	6.74757e-15	8.28921e-18
Pseudomonas_fuscovaginae_IRRI_6609_3683_CDS_3892	hypothetical protein	146	303	387	2438	27.3921	88.9456	3.03552	2.06823e-20	6.75571e-15	8.28921e-18
Pseudomonas_sp._FW306-2-1A-C05A_CDS_2110	hypothetical protein	29	3	504	2738	5.4409	99.8906	52.5146	2.17997e-20	7.1207e-15	8.4169e-18
Pseudomonas_sp._FW507-14D01_CDS_5712	hypothetical protein	29	3	504	2738	5.4409	99.8906	52.5146	2.17997e-20	7.1207e-15	8.4169e-18
Pseudomonas_sp._GW460-E13_CDS_0488	hypothetical protein	29	3	504	2738	5.4409	99.8906	52.5146	2.17997e-20	7.1207e-15	8.4169e-18
Pseudomonas_sp._MPR-TSA4_CDS_1357	hypothetical protein	29	3	504	2738	5.4409	99.8906	52.5146	2.17997e-20	7.1207e-15	8.4169e-18
Pseudomonas_mandelii_JR-1_CDS_3980	hypothetical protein	29	3	504	2738	5.4409	99.8906	52.5146	2.17997e-20	7.1207e-15	8.4169e-18
Pseudomonas_sp._FW507-14D01_CDS_2574	hypothetical protein	29	3	504	2738	5.4409	99.8906	52.5146	2.17997e-20	7.1207e-15	8.4169e-18
Pseudomonas_sp._MPR-AND1A_CDS_1355	hypothetical protein	29	3	504	2738	5.4409	99.8906	52.5146	2.17997e-20	7.1207e-15	8.4169e-18
Pseudomonas_sp._GW101-20A5_CDS_6163	hypothetical protein	29	3	504	2738	5.4409	99.8906	52.5146	2.17997e-20	7.1207e-15	8.4169e-18
Pseudomonas_sp_31-12_6298_CDS_5413	Transcriptional activator protein AnoR	29	3	504	2738	5.4409	99.8906	52.5146	2.17997e-20	7.1207e-15	8.4169e-18
Pseudomonas_sp._GW460-C3_CDS_2628	hypothetical protein	29	3	504	2738	5.4409	99.8906	52.5146	2.17997e-20	7.1207e-15	8.4169e-18
Pseudomonas_sp._FW306-2-1A-C05A_CDS_2305	hypothetical protein	29	3	504	2738	5.4409	99.8906	52.5146	2.17997e-20	7.1207e-15	8.4169e-18
Pseudomonas_sp._GW101-20A5_CDS_1167	hypothetical protein	29	3	504	2738	5.4409	99.8906	52.5146	2.17997e-20	7.1207e-15	8.4169e-18
Pseudomonas_sp._SJZ083_CDS_3430	hypothetical protein	29	3	504	2738	5.4409	99.8906	52.5146	2.17997e-20	7.1207e-15	8.4169e-18
Pseudomonas_sp._GW456-11-11-14-LB2_CDS_0038	hypothetical protein	29	3	504	2738	5.4409	99.8906	52.5146	2.17997e-20	7.1207e-15	8.4169e-18
Pseudomonas_sp._MPR-R2A2_CDS_0736	hypothetical protein	29	3	504	2738	5.4409	99.8906	52.5146	2.17997e-20	7.1207e-15	8.4169e-18
Pseudomonas_sp._MPR-AND1A_CDS_5515	hypothetical protein	29	3	504	2738	5.4409	99.8906	52.5146	2.17997e-20	7.1207e-15	8.4169e-18
Pseudomonas_sp._GW460-13_CDS_3547	Glucose 1-dehydrogenase 4	29	3	504	2738	5.4409	99.8906	52.5146	2.17997e-20	7.1207e-15	8.4169e-18
Pseudomonas_sp._GW460-8_CDS_3034	hypothetical protein	29	3	504	2738	5.4409	99.8906	52.5146	2.17997e-20	7.1207e-15	8.4169e-18
Pseudomonas_mandelii_6A1_6651_CDS_3552	hypothetical protein	29	3	504	2738	5.4409	99.8906	52.5146	2.17997e-20	7.1207e-15	8.4169e-18
Pseudomonas_sp._FW306-07-L_CDS_0662	sugar efflux transporter	29	3	504	2738	5.4409	99.8906	52.5146	2.17997e-20	7.1207e-15	8.4169e-18
Pseudomonas_sp_31-12_6298_CDS_3862	hypothetical protein	29	3	504	2738	5.4409	99.8906	52.5146	2.17997e-20	7.1207e-15	8.4169e-18
Pseudomonas_sp._SJZ083_CDS_1501	hypothetical protein	29	3	504	2738	5.4409	99.8906	52.5146	2.17997e-20	7.1207e-15	8.4169e-18
Pseudomonas_sp._FW305-BF8_CDS_3856	hypothetical protein	29	3	504	2738	5.4409	99.8906	52.5146	2.17997e-20	7.1207e-15	8.4169e-18
Pseudomonas_sp._GW456-12-1-14-LB2_CDS_4472	hypothetical protein	29	3	504	2738	5.4409	99.8906	52.5146	2.17997e-20	7.1207e-15	8.4169e-18
Pseudomonas_sp._GW460-E13_CDS_5255	hypothetical protein	29	3	504	2738	5.4409	99.8906	52.5146	2.17997e-20	7.1207e-15	8.4169e-18
Pseudomonas_mandelii_NBRC_103147_CDS_0192	hypothetical protein	29	3	504	2738	5.4409	99.8906	52.5146	2.17997e-20	7.1207e-15	8.4169e-18
Pseudomonas_sp._MPR-AND1A_CDS_4396	hypothetical protein	29	3	504	2738	5.4409	99.8906	52.5146	2.17997e-20	7.1207e-15	8.4169e-18
Pseudomonas_sp._MPR-AND1A_CDS_0939	hypothetical protein	29	3	504	2738	5.4409	99.8906	52.5146	2.17997e-20	7.1207e-15	8.4169e-18
Pseudomonas_sp._FW306-07-L_CDS_3221	hypothetical protein	29	3	504	2738	5.4409	99.8906	52.5146	2.17997e-20	7.1207e-15	8.4169e-18
Pseudomonas_sp._FW306-2-2C-B10A_CDS_1995	hypothetical protein	29	3	504	2738	5.4409	99.8906	52.5146	2.17997e-20	7.1207e-15	8.4169e-18
Pseudomonas_brassicacearum_38D4_11358_CDS_1811	hypothetical protein	29	3	504	2738	5.4409	99.8906	52.5146	2.17997e-20	7.1207e-15	8.4169e-18
Pseudomonas_syringae_B13-200_7111_CDS_4322	hypothetical protein	7	352	526	2389	1.31332	87.158	0.0903204	2.25696e-20	7.37219e-15	8.70388e-18
Pseudomonas_syringae_PphNPS3121_CDS_1477	hypothetical protein	8	364	525	2377	1.50094	86.7202	0.0995081	2.26259e-20	7.39058e-15	8.7153e-18
Pseudomonas_sp._GM21_CDS_2606	hypothetical protein	214	565	319	2176	40.1501	79.3871	2.58365	2.26972e-20	7.41385e-15	8.73184e-18
Pseudomonas_syringae_PavISPaVe013_CDS_0441	hypothetical protein	8	363	525	2378	1.50094	86.7567	0.0998242	2.2749e-20	7.43079e-15	8.73184e-18
Pseudomonas_coronafaciens_pv_oryzae_ICMP9088_3669_CDS_2042	hypothetical protein	8	363	525	2378	1.50094	86.7567	0.0998242	2.2749e-20	7.43079e-15	8.73184e-18
Pseudomonas_nabeulensis_E10B_7580_CDS_0912	hypothetical protein	237	661	296	2080	44.4653	75.8847	2.51952	2.27868e-20	7.44314e-15	8.73608e-18
Pseudomonas_frederiksbergensis_OS210_3_CDS_4408	hypothetical protein	521	2333	12	408	97.7486	14.8851	7.5928	2.30296e-20	7.52244e-15	8.81881e-18
Pseudomonas_coronafaciens_pv_garcae_ICMP4323_3667_CDS_2994	hypothetical protein	12	409	521	2332	2.25141	85.0784	0.131325	2.3624e-20	7.71659e-15	9.01479e-18
Pseudomonas_syringae_8094A_7273_CDS_4167	hypothetical protein	8	365	525	2376	1.50094	86.6837	0.0991937	2.36518e-20	7.72568e-15	9.01479e-18
Pseudomonas_syringae_MAFF_212134_6985_CDS_1054	hypothetical protein	8	365	525	2376	1.50094	86.6837	0.0991937	2.36518e-20	7.72568e-15	9.01479e-18
Pseudomonas_syringae_Pci0788_9_CDS_1149	hypothetical protein	8	365	525	2376	1.50094	86.6837	0.0991937	2.36518e-20	7.72568e-15	9.01479e-18
Pseudomonas_sp._FW306-1C-G01A_CDS_3303	hypothetical protein	58	48	475	2693	10.8818	98.2488	6.85061	2.5167e-20	8.22061e-15	9.58113e-18
Pseudomonas_sp._SJZ073_CDS_1898	HTH-type transcriptional regulator DmlR	153	329	380	2412	28.7054	87.9971	2.95182	2.536e-20	8.28365e-15	9.64336e-18
Pseudomonas_psychrophila_BIGb0477_CDS_2263	hypothetical protein	247	706	286	2035	46.3415	74.243	2.48938	2.60371e-20	8.50483e-15	9.88933e-18
Pseudomonas_sp._GW456-E6_CDS_2461	Tyrosine recombinase XerC	42	19	491	2722	7.87992	99.3068	12.2547	2.68016e-20	8.75451e-15	1.01397e-17
Pseudomonas_sp._GW460-C3_CDS_3397	D-threonate 4-phosphate dehydrogenase	30	4	503	2737	5.62852	99.8541	40.8101	2.69136e-20	8.7911e-15	1.01397e-17
Pseudomonas_sp._FW305-3-2-15-A-R2A1_CDS_2968	Fluoroacetate dehalogenase	30	4	503	2737	5.62852	99.8541	40.8101	2.69136e-20	8.7911e-15	1.01397e-17
Pseudomonas_fluorescens_NCIMB_11764_CDS_2779	hypothetical protein	30	4	503	2737	5.62852	99.8541	40.8101	2.69136e-20	8.7911e-15	1.01397e-17
Pseudomonas_fluorescens_NCIMB_11764_CDS_2637	putative sulfoacetate transporter SauU	30	4	503	2737	5.62852	99.8541	40.8101	2.69136e-20	8.7911e-15	1.01397e-17
Pseudomonas_sp._SJZ077_CDS_4098	Putative alkyl/aryl-sulfatase YjcS	30	4	503	2737	5.62852	99.8541	40.8101	2.69136e-20	8.7911e-15	1.01397e-17
Pseudomonas_mandelii_NBRC_103147_CDS_2624	Prophage integrase IntA	30	4	503	2737	5.62852	99.8541	40.8101	2.69136e-20	8.7911e-15	1.01397e-17
Pseudomonas_syringae_C16_6303_CDS_0137	hypothetical protein	11	396	522	2345	2.06379	85.5527	0.124787	2.72431e-20	8.89873e-15	1.0252e-17
Pseudomonas_sp._CA3A_CDS_2725	C4-dicarboxylate transport transcriptional regulatory protein DctD	11	397	522	2344	2.06379	85.5162	0.12442	2.75273e-20	8.99157e-15	1.0347e-17
Pseudomonas_asplenii_ES_FE-G7_CDS_4869	G/U mismatch-specific DNA glycosylase	116	203	417	2538	21.7636	92.5939	3.4779	2.78137e-20	9.08513e-15	1.04427e-17
Pseudomonas_aeruginosa_AZPAE14933_2285_CDS_6491	Dihydropteroate synthase	3	297	530	2444	0.562852	89.1645	0.046579	2.79408e-20	9.12664e-15	1.04783e-17
Pseudomonas_sp._397MF_CDS_2842	L-carnitine/gamma-butyrobetaine antiporter	235	654	298	2087	44.0901	76.1401	2.5165	2.87171e-20	9.38023e-15	1.07571e-17
Pseudomonas_sp._GP01-A11_CDS_3317	hypothetical protein	31	5	502	2736	5.81614	99.8176	33.7912	2.88464e-20	9.42244e-15	1.07685e-17
Pseudomonas_frederiksbergensis_11-D3_5833_CDS_0777	Protein GltF	31	5	502	2736	5.81614	99.8176	33.7912	2.88464e-20	9.42244e-15	1.07685e-17
Pseudomonas_sp._GW101-1A09_CDS_2581	hypothetical protein	31	5	502	2736	5.81614	99.8176	33.7912	2.88464e-20	9.42244e-15	1.07685e-17
Pseudomonas_fluorescens_HK44_CDS_1583	Protein ChrB	99	152	434	2589	18.5741	94.4546	3.88538	2.93535e-20	9.58809e-15	1.09453e-17
Pseudomonas_fluorescens_BBc6R8_CDS_0215	Purine efflux pump PbuE	48	29	485	2712	9.00563	98.942	9.25531	2.95021e-20	9.63663e-15	1.09882e-17
Pseudomonas_sp._IS8_CDS_5634	hypothetical protein	13	417	520	2324	2.43902	84.7866	0.139329	2.99416e-20	9.7802e-15	1.11392e-17
Pseudomonas_coronafaciens_pv_garcae_ICMP4323_3667_CDS_1204	RecBCD enzyme subunit RecD	0	245	533	2496	0	91.0617	0	3.01542e-20	9.84963e-15	1.12055e-17
Pseudomonas_syringae_pv_coriandricola_ICMP12471_3823_CDS_4595	hypothetical protein	5	326	528	2415	0.938086	88.1065	0.0701513	3.06644e-20	1.00163e-14	1.13821e-17
Pseudomonas_syringae_CC1630_CDS_4153	hypothetical protein	10	385	523	2356	1.87617	85.954	0.117007	3.11994e-20	1.0191e-14	1.13831e-17
Pseudomonas_syringae_pv_solidagae_ICMP16925_3796_CDS_0249	Cobalt-precorrin-5A hydrolase	10	385	523	2356	1.87617	85.954	0.117007	3.11994e-20	1.0191e-14	1.13831e-17
Pseudomonas_syringae_C16_6303_CDS_1297	hypothetical protein	10	385	523	2356	1.87617	85.954	0.117007	3.11994e-20	1.0191e-14	1.13831e-17
Pseudomonas_syringae_CC1559_CDS_2572	Acetyltransferase YpeA	10	385	523	2356	1.87617	85.954	0.117007	3.11994e-20	1.0191e-14	1.13831e-17
Pseudomonas_amygdali_ICMP3918_3649_CDS_3216	hypothetical protein	10	385	523	2356	1.87617	85.954	0.117007	3.11994e-20	1.0191e-14	1.13831e-17
Pseudomonas_viridiflava_CH409_6322_CDS_1672	hypothetical protein	10	385	523	2356	1.87617	85.954	0.117007	3.11994e-20	1.0191e-14	1.13831e-17
Pseudomonas_syringae_Pci0788_9_CDS_0777	hypothetical protein	10	385	523	2356	1.87617	85.954	0.117007	3.11994e-20	1.0191e-14	1.13831e-17
Pseudomonas_amygdali_pv_mellea_ICMP5711_3655_CDS_4560	hypothetical protein	10	385	523	2356	1.87617	85.954	0.117007	3.11994e-20	1.0191e-14	1.13831e-17
Pseudomonas_syringae_pv_coriandricola_ICMP12471_3823_CDS_0759	hypothetical protein	10	385	523	2356	1.87617	85.954	0.117007	3.11994e-20	1.0191e-14	1.13831e-17
Pseudomonas_syringae_pv_viburni_ICMP3963_3830_CDS_0311	hypothetical protein	10	384	523	2357	1.87617	85.9905	0.117362	3.12943e-20	1.0222e-14	1.13831e-17
Pseudomonas_amygdali_pv_mellea_ICMP5711_3655_CDS_2480	hypothetical protein	10	384	523	2357	1.87617	85.9905	0.117362	3.12943e-20	1.0222e-14	1.13831e-17
Pseudomonas_syringae_CC1458_CDS_4980	hypothetical protein	10	384	523	2357	1.87617	85.9905	0.117362	3.12943e-20	1.0222e-14	1.13831e-17
Pseudomonas_syringae_CC1557_CDS_1626	FMN reductase (NADH) RutF	10	384	523	2357	1.87617	85.9905	0.117362	3.12943e-20	1.0222e-14	1.13831e-17
Pseudomonas_amygdali_pv._aesculi_2306_CDS_3275	hypothetical protein	10	384	523	2357	1.87617	85.9905	0.117362	3.12943e-20	1.0222e-14	1.13831e-17
Pseudomonas_amygdali_pv._aesculi_2315_CDS_2026	hypothetical protein	10	384	523	2357	1.87617	85.9905	0.117362	3.12943e-20	1.0222e-14	1.13831e-17
Pseudomonas_savastanoi_NCPPB_1006_7003_CDS_2194	hypothetical protein	10	384	523	2357	1.87617	85.9905	0.117362	3.12943e-20	1.0222e-14	1.13831e-17
Pseudomonas_sp_KBS0707_9490_CDS_2045	putative biofilm formation methyltransferase WspC	10	384	523	2357	1.87617	85.9905	0.117362	3.12943e-20	1.0222e-14	1.13831e-17
Pseudomonas_amygdali_ICMP3918_3649_CDS_1603	hypothetical protein	10	384	523	2357	1.87617	85.9905	0.117362	3.12943e-20	1.0222e-14	1.13831e-17
Pseudomonas_sp_MWU13-2625_9384_CDS_5314	3-oxoacyl-[acyl-carrier-protein] reductase FabG	181	433	352	2308	33.9587	84.2028	2.74084	3.23653e-20	1.05719e-14	1.16902e-17
Pseudomonas_sp._CFII64_CDS_1112	hypothetical protein	10	386	523	2355	1.87617	85.9175	0.116655	3.26038e-20	1.06498e-14	1.16902e-17
Pseudomonas_meliae_ICMP6289_6691_CDS_4354	IS66 family transposase ISPsy43	10	386	523	2355	1.87617	85.9175	0.116655	3.26038e-20	1.06498e-14	1.16902e-17
Pseudomonas_floridensis_GEV388_CDS_3274	hypothetical protein	10	386	523	2355	1.87617	85.9175	0.116655	3.26038e-20	1.06498e-14	1.16902e-17
Pseudomonas_syringae_CC1466_CDS_3163	Sensor histidine kinase RcsC	10	386	523	2355	1.87617	85.9175	0.116655	3.26038e-20	1.06498e-14	1.16902e-17
Pseudomonas_viridiflava_CFBP13515_7766_CDS_0340	hypothetical protein	10	386	523	2355	1.87617	85.9175	0.116655	3.26038e-20	1.06498e-14	1.16902e-17
Pseudomonas_syringae_ICMP9756_6086_CDS_1671	hypothetical protein	10	386	523	2355	1.87617	85.9175	0.116655	3.26038e-20	1.06498e-14	1.16902e-17
Pseudomonas_amygdali_pv_hibisci_ICMP9623_3650_CDS_1222	hypothetical protein	10	386	523	2355	1.87617	85.9175	0.116655	3.26038e-20	1.06498e-14	1.16902e-17
Pseudomonas_amygdali_pv._aesculi_2315_CDS_1098	hypothetical protein	10	386	523	2355	1.87617	85.9175	0.116655	3.26038e-20	1.06498e-14	1.16902e-17
Pseudomonas_syringae_PphY5_2_CDS_3118	Adaptive-response sensory-kinase SasA	10	386	523	2355	1.87617	85.9175	0.116655	3.26038e-20	1.06498e-14	1.16902e-17
Pseudomonas_syringae_pv._actinidia_ICMP_9617_CDS_2721	hypothetical protein	10	386	523	2355	1.87617	85.9175	0.116655	3.26038e-20	1.06498e-14	1.16902e-17
Pseudomonas_syringae_pv._actinidiae_ICMP_19071_CDS_1154	hypothetical protein	10	386	523	2355	1.87617	85.9175	0.116655	3.26038e-20	1.06498e-14	1.16902e-17
Pseudomonas_savastanoi_pv_nerii_ICMP16943_3728_CDS_4801	hypothetical protein	10	386	523	2355	1.87617	85.9175	0.116655	3.26038e-20	1.06498e-14	1.16902e-17
Pseudomonas_syringae_711_CDS_1352	3-succinoylsemialdehyde-pyridine dehydrogenase	27	547	506	2194	5.06567	80.0438	0.214024	3.35443e-20	1.0957e-14	1.20142e-17
Pseudomonas_syringae_CC1466_CDS_1169	HTH-type transcriptional regulator BetI	9	373	524	2368	1.68856	86.3918	0.10904	3.41917e-20	1.11685e-14	1.22193e-17
Pseudomonas_syringae_pv._actinidiae_ICMP_19071_CDS_0677	hypothetical protein	9	373	524	2368	1.68856	86.3918	0.10904	3.41917e-20	1.11685e-14	1.22193e-17
Pseudomonas_syringae_UB246_CDS_3726	Ferrichrome receptor FcuA	9	372	524	2369	1.68856	86.4283	0.109379	3.46846e-20	1.13295e-14	1.23819e-17
Pseudomonas_amygdali_ICMP3918_3649_CDS_1187	hypothetical protein	9	374	524	2367	1.68856	86.3553	0.108702	3.53506e-20	1.1547e-14	1.26059e-17
Pseudomonas_sp._FW305-20_CDS_4681	hypothetical protein	98	149	435	2592	18.3865	94.564	3.91909	3.56174e-20	1.16341e-14	1.26872e-17
Pseudomonas_fluorescens_CFBP13514_9420_CDS_0490	hypothetical protein	134	263	399	2478	25.1407	90.405	3.1643	3.57039e-20	1.16624e-14	1.27041e-17
Pseudomonas_aeruginosa_American_Cyanamid_Co._140_ATCC_7700_CDS_0721	Isocitrate dehydrogenase [NADP]	517	2294	16	447	96.9981	16.3079	6.29629	3.58107e-20	1.16973e-14	1.27283e-17
Pseudomonas_syringae_pv._actinidia_ICMP_19098_CDS_5112	Effector protein HopM1	8	361	525	2380	1.50094	86.8296	0.100462	3.59726e-20	1.17502e-14	1.27719e-17
Pseudomonas_syringae_TLP2_CDS_1604	hypothetical protein	7	349	526	2392	1.31332	87.2674	0.0912112	3.60194e-20	1.17654e-14	1.27746e-17
Pseudomonas_syringae_Pci0788_9_CDS_3209	L-methionine sulfoximine/L-methionine sulfone acetyltransferase	12	405	521	2336	2.25141	85.2244	0.13285	3.65274e-20	1.19314e-14	1.29408e-17
Pseudomonas_amygdali_pv._eriobotryae_CFBP_2343_CDS_4752	hypothetical protein	8	362	525	2379	1.50094	86.7931	0.100142	3.68956e-20	1.20517e-14	1.30571e-17
Pseudomonas_thivervalensis_DSM_13194_CDS_2539	hypothetical protein	119	214	414	2527	22.3265	92.1926	3.39421	3.82332e-20	1.24886e-14	1.35158e-17
Pseudomonas_syringae_pv._actinidia_ICMP_9617_CDS_2854	HTH-type transcriptional activator CmpR	11	394	522	2347	2.06379	85.6257	0.125528	4.32683e-20	1.41333e-14	1.4925e-17
Pseudomonas_fluorescens_LY3_6771_CDS_4069	IS110 family transposase ISBcen3	46	26	487	2715	8.63039	99.0514	9.86337	4.3328e-20	1.41528e-14	1.4925e-17
Pseudomonas_sp._LE6C9_CDS_0632	Regulator of RpoS	204	527	329	2214	38.2739	80.7734	2.60496	4.33983e-20	1.41757e-14	1.4925e-17
Pseudomonas_sp._GW460-11-11-14-LB11_CDS_4639	hypothetical protein	26	1	507	2740	4.87805	99.9635	140.513	4.34077e-20	1.41788e-14	1.4925e-17
Pseudomonas_sp._GW460-C8_CDS_2904	Transcription antitermination protein RfaH	26	1	507	2740	4.87805	99.9635	140.513	4.34077e-20	1.41788e-14	1.4925e-17
Pseudomonas_sp._GW460-C8_CDS_0024	hypothetical protein	26	1	507	2740	4.87805	99.9635	140.513	4.34077e-20	1.41788e-14	1.4925e-17
Pseudomonas_sp._GW460-C2_CDS_1479	ECA polysaccharide chain length modulation protein	26	1	507	2740	4.87805	99.9635	140.513	4.34077e-20	1.41788e-14	1.4925e-17
Pseudomonas_sp._FW507-14D01_CDS_2286	hypothetical protein	26	1	507	2740	4.87805	99.9635	140.513	4.34077e-20	1.41788e-14	1.4925e-17
Pseudomonas_sp._FW306-1C-G01A_CDS_5639	hypothetical protein	26	1	507	2740	4.87805	99.9635	140.513	4.34077e-20	1.41788e-14	1.4925e-17
Pseudomonas_frederiksbergensis_39A2_7578_CDS_6127	hypothetical protein	26	1	507	2740	4.87805	99.9635	140.513	4.34077e-20	1.41788e-14	1.4925e-17
Pseudomonas_sp._GW456-12-1-14-LB2_CDS_0761	hypothetical protein	26	1	507	2740	4.87805	99.9635	140.513	4.34077e-20	1.41788e-14	1.4925e-17
Pseudomonas_sp._GW101-1A09_CDS_1879	hypothetical protein	26	1	507	2740	4.87805	99.9635	140.513	4.34077e-20	1.41788e-14	1.4925e-17
Pseudomonas_sp._FW306-2-2C-B10A_CDS_1230	hypothetical protein	26	1	507	2740	4.87805	99.9635	140.513	4.34077e-20	1.41788e-14	1.4925e-17
Pseudomonas_sp._FW306-2-2C-B10A_CDS_1228	hypothetical protein	26	1	507	2740	4.87805	99.9635	140.513	4.34077e-20	1.41788e-14	1.4925e-17
Pseudomonas_sp._FW306-2-2C-B10A_CDS_1229	D-inositol-3-phosphate glycosyltransferase	26	1	507	2740	4.87805	99.9635	140.513	4.34077e-20	1.41788e-14	1.4925e-17
Pseudomonas_sp._FW306-2-2C-B10A_CDS_6091	hypothetical protein	26	1	507	2740	4.87805	99.9635	140.513	4.34077e-20	1.41788e-14	1.4925e-17
Pseudomonas_sp._GW456-E6_CDS_0064	hypothetical protein	26	1	507	2740	4.87805	99.9635	140.513	4.34077e-20	1.41788e-14	1.4925e-17
Pseudomonas_sp._MPR-E5_CDS_1980	hypothetical protein	26	1	507	2740	4.87805	99.9635	140.513	4.34077e-20	1.41788e-14	1.4925e-17
Pseudomonas_sp._GW460-8_CDS_3578	hypothetical protein	26	1	507	2740	4.87805	99.9635	140.513	4.34077e-20	1.41788e-14	1.4925e-17
Pseudomonas_sp._GW101-20A5_CDS_5837	hypothetical protein	26	1	507	2740	4.87805	99.9635	140.513	4.34077e-20	1.41788e-14	1.4925e-17
Pseudomonas_sp._GW460-11-11-14-LB11_CDS_6237	hypothetical protein	26	1	507	2740	4.87805	99.9635	140.513	4.34077e-20	1.41788e-14	1.4925e-17
Pseudomonas_sp._FW507-14D01_CDS_4206	hypothetical protein	26	1	507	2740	4.87805	99.9635	140.513	4.34077e-20	1.41788e-14	1.4925e-17
Pseudomonas_sp._GW460-7_CDS_0840	hypothetical protein	26	1	507	2740	4.87805	99.9635	140.513	4.34077e-20	1.41788e-14	1.4925e-17
Pseudomonas_sp._GW460-8_CDS_0988	hypothetical protein	26	1	507	2740	4.87805	99.9635	140.513	4.34077e-20	1.41788e-14	1.4925e-17
Pseudomonas_sp._FW306-07-L_CDS_2230	hypothetical protein	26	1	507	2740	4.87805	99.9635	140.513	4.34077e-20	1.41788e-14	1.4925e-17
Pseudomonas_sp._FW507-14D01_CDS_2958	hypothetical protein	26	1	507	2740	4.87805	99.9635	140.513	4.34077e-20	1.41788e-14	1.4925e-17
Pseudomonas_brassicacearum_48H11_11356_CDS_2985	hypothetical protein	110	187	423	2554	20.6379	93.1777	3.55166	4.41679e-20	1.44271e-14	1.51705e-17
Pseudomonas_syringae_UB246_CDS_4433	D-threo-3-hydroxyaspartate dehydratase	22	501	511	2240	4.12758	81.722	0.192492	4.45818e-20	1.45623e-14	1.52965e-17
Pseudomonas_sp._MYb115_CDS_0779	Crotonobetaine/carnitine--CoA ligase	206	536	327	2205	38.6492	80.4451	2.59157	4.47171e-20	1.46065e-14	1.53268e-17
Pseudomonas_sp_C9_5684_CDS_5518	hypothetical protein	64	62	469	2679	12.0075	97.7381	5.89642	4.54805e-20	1.48559e-14	1.55722e-17
Pseudomonas_sp._MOIL14HWK12:I1_CDS_1408	HTH-type transcriptional regulator DmlR	23	510	510	2231	4.3152	81.3937	0.197282	4.71105e-20	1.53883e-14	1.61134e-17
Pseudomonas_viridiflava_UASWS0038_CDS_1613	hypothetical protein	13	414	520	2327	2.43902	84.896	0.140519	4.73437e-20	1.54644e-14	1.61762e-17
Pseudomonas_cannabina_ICMP2823_3659_CDS_0907	hypothetical protein	13	415	520	2326	2.43902	84.8595	0.14012	4.79242e-20	1.56541e-14	1.63574e-17
Pseudomonas_fuscovaginae_SE-1_CDS_1098	Cytochrome c oxidase subunit 3	518	2305	15	436	97.1857	15.9066	6.53212	4.81335e-20	1.57224e-14	1.64117e-17
Pseudomonas_syringae_pv_maculicola_ICMP3935_3827_CDS_1977	hypothetical protein	10	382	523	2359	1.87617	86.0635	0.118076	4.93436e-20	1.61177e-14	1.67544e-17
Pseudomonas_syringae_CC1544_CDS_0140	hypothetical protein	10	382	523	2359	1.87617	86.0635	0.118076	4.93436e-20	1.61177e-14	1.67544e-17
Pseudomonas_syringae_pv_ribicola_ICMP3882_3828_CDS_5116	hypothetical protein	10	382	523	2359	1.87617	86.0635	0.118076	4.93436e-20	1.61177e-14	1.67544e-17
Pseudomonas_syringae_PmaKN91_CDS_3338	hypothetical protein	10	382	523	2359	1.87617	86.0635	0.118076	4.93436e-20	1.61177e-14	1.67544e-17
Pseudomonas_syringae_pv_theae_NCPPB_2598_3074_CDS_3816	Single-stranded DNA-binding protein	0	243	533	2498	0	91.1346	0	4.98566e-20	1.62852e-14	1.6911e-17
Pseudomonas_amygdali_R15244_5851_CDS_2693	hypothetical protein	10	381	523	2360	1.87617	86.1	0.118436	5.02882e-20	1.64262e-14	1.70397e-17
Pseudomonas_viridiflava_CFBP13515_7766_CDS_3144	hypothetical protein	10	383	523	2358	1.87617	86.027	0.117718	5.06895e-20	1.65573e-14	1.7087e-17
Pseudomonas_amygdali_pv_dendropanacis_ICMP9150_3652_CDS_1552	hypothetical protein	10	383	523	2358	1.87617	86.027	0.117718	5.06895e-20	1.65573e-14	1.7087e-17
Pseudomonas_avellanae_CRAFRUec1_CDS_4685	putative protein YqjZ	10	383	523	2358	1.87617	86.027	0.117718	5.06895e-20	1.65573e-14	1.7087e-17
Pseudomonas_syringae_pv._avii_CFBP_3846_CDS_1559	hypothetical protein	10	383	523	2358	1.87617	86.027	0.117718	5.06895e-20	1.65573e-14	1.7087e-17
Pseudomonas_syringae_pv._rhaphiolepidis_CFBP_4220_CDS_4855	hypothetical protein	10	383	523	2358	1.87617	86.027	0.117718	5.06895e-20	1.65573e-14	1.7087e-17
Pseudomonas_syringae_Knox623a_6196_CDS_2305	Adaptive-response sensory-kinase SasA	9	370	524	2371	1.68856	86.5013	0.110063	5.43914e-20	1.77665e-14	1.8316e-17
Pseudomonas_amygdali_pv._morsprunorum_2341_CDS_0221	hypothetical protein	6	335	527	2406	1.1257	87.7782	0.0817695	5.47539e-20	1.78849e-14	1.84191e-17
Pseudomonas_syringae_pv_syringae_2340_3879_CDS_1698	hypothetical protein	9	371	524	2370	1.68856	86.4648	0.10972	5.52406e-20	1.80439e-14	1.85637e-17
Pseudomonas_sp._NFACC11-2_CDS_0020	Arylamine N-acetyltransferase	182	441	351	2300	34.1463	83.911	2.70429	5.75073e-20	1.87843e-14	1.93056e-17
Pseudomonas_syringae_CC1629_CDS_3594	hypothetical protein	8	359	525	2382	1.50094	86.9026	0.101106	5.79124e-20	1.89166e-14	1.94016e-17
Pseudomonas_amygdali_ICMP3918_3649_CDS_1571	hypothetical protein	8	359	525	2382	1.50094	86.9026	0.101106	5.79124e-20	1.89166e-14	1.94016e-17
Pseudomonas_syringae_UB246_CDS_1696	Flagellar hook protein FlgE	12	402	521	2339	2.25141	85.3338	0.134013	5.81563e-20	1.89963e-14	1.94435e-17
Pseudomonas_amygdali_pv_aesculi_2250_375_CDS_3398	hypothetical protein	12	402	521	2339	2.25141	85.3338	0.134013	5.81563e-20	1.89963e-14	1.94435e-17
Pseudomonas_amygdali_pv._aesculi_2336_CDS_1337	Hydantoin racemase	12	404	521	2337	2.25141	85.2609	0.133236	6.02144e-20	1.96686e-14	2.00905e-17
Pseudomonas_amygdali_R19326_7321_CDS_1704	HTH-type transcriptional repressor RspR	12	404	521	2337	2.25141	85.2609	0.133236	6.02144e-20	1.96686e-14	2.00905e-17
Pseudomonas_taiwanensis_SJ9_CDS_1899	putative protein	241	686	292	2055	45.2158	74.9726	2.47242	6.19539e-20	2.02368e-14	2.06077e-17
Pseudomonas_chlororaphis_subsp_piscium_ChPhzS135_7532_CDS_5704	Sulfate/thiosulfate import ATP-binding protein CysA	241	686	292	2055	45.2158	74.9726	2.47242	6.19539e-20	2.02368e-14	2.06077e-17
Pseudomonas_sp_RIT_411_6109_CDS_1862	hypothetical protein	241	686	292	2055	45.2158	74.9726	2.47242	6.19539e-20	2.02368e-14	2.06077e-17
Pseudomonas_fluorescens_S613_CDS_1207	hypothetical protein	73	84	460	2657	13.6961	96.9354	5.01969	6.43081e-20	2.10057e-14	2.1369e-17
Pseudomonas_sp_11K1_7725_CDS_2757	Toluene-4-sulfonate monooxygenase system iron-sulfur subunit TsaM1	335	2236	198	505	62.8518	18.4239	0.382119	6.49786e-20	2.12247e-14	2.15698e-17
Pseudomonas_syringae_260-02_11495_CDS_3549	hypothetical protein	11	391	522	2350	2.06379	85.7351	0.126652	6.83182e-20	2.23156e-14	2.23156e-17
Pseudomonas_amygdali_R15244_5851_CDS_4017	hypothetical protein	11	391	522	2350	2.06379	85.7351	0.126652	6.83182e-20	2.23156e-14	2.23156e-17
Pseudomonas_amygdali_pv_myricae_ICMP7118_3653_CDS_4481	hypothetical protein	11	391	522	2350	2.06379	85.7351	0.126652	6.83182e-20	2.23156e-14	2.23156e-17
Pseudomonas_syringae_CC1524_CDS_3860	hypothetical protein	11	391	522	2350	2.06379	85.7351	0.126652	6.83182e-20	2.23156e-14	2.23156e-17
Pseudomonas_amygdali_R19326_7321_CDS_0776	hypothetical protein	11	391	522	2350	2.06379	85.7351	0.126652	6.83182e-20	2.23156e-14	2.23156e-17
Pseudomonas_amygdali_pv_photiniae_ICMP7840_3651_CDS_0281	hypothetical protein	11	391	522	2350	2.06379	85.7351	0.126652	6.83182e-20	2.23156e-14	2.23156e-17
Pseudomonas_sp._Leaf127_CDS_2400	Multiple antibiotic resistance protein MarR	11	391	522	2350	2.06379	85.7351	0.126652	6.83182e-20	2.23156e-14	2.23156e-17
Pseudomonas_amygdali_pv._aesculi_2279_CDS_3073	hypothetical protein	11	391	522	2350	2.06379	85.7351	0.126652	6.83182e-20	2.23156e-14	2.23156e-17
Pseudomonas_amygdali_NM002_5127_CDS_3361	hypothetical protein	11	391	522	2350	2.06379	85.7351	0.126652	6.83182e-20	2.23156e-14	2.23156e-17
Pseudomonas_syringae_pv._actinidiae_ICMP_18884_GCA_000648735_CDS_3872	hypothetical protein	11	391	522	2350	2.06379	85.7351	0.126652	6.83182e-20	2.23156e-14	2.23156e-17
Pseudomonas_amygdali_pv_photiniae_ICMP7840_3651_CDS_1727	hypothetical protein	11	391	522	2350	2.06379	85.7351	0.126652	6.83182e-20	2.23156e-14	2.23156e-17
Pseudomonas_amygdali_R19629_6891_CDS_1243	hypothetical protein	11	391	522	2350	2.06379	85.7351	0.126652	6.83182e-20	2.23156e-14	2.23156e-17
Pseudomonas_syringae_Pci0788_9_CDS_0014	hypothetical protein	11	391	522	2350	2.06379	85.7351	0.126652	6.83182e-20	2.23156e-14	2.23156e-17
Pseudomonas_syringae_pv._syringae_1212_CDS_4320	hypothetical protein	11	391	522	2350	2.06379	85.7351	0.126652	6.83182e-20	2.23156e-14	2.23156e-17
Pseudomonas_syringae_PmaKN91_CDS_4879	hypothetical protein	11	391	522	2350	2.06379	85.7351	0.126652	6.83182e-20	2.23156e-14	2.23156e-17
Pseudomonas_amygdali_pv_dendropanacis_CFBP_3226_2905_CDS_0732	hypothetical protein	11	391	522	2350	2.06379	85.7351	0.126652	6.83182e-20	2.23156e-14	2.23156e-17
Pseudomonas_syringae_Pss9097_6431_CDS_0719	hypothetical protein	11	390	522	2351	2.06379	85.7716	0.127031	6.9724e-20	2.27748e-14	2.26165e-17
Pseudomonas_syringae_CC1417_CDS_0630	hypothetical protein	11	390	522	2351	2.06379	85.7716	0.127031	6.9724e-20	2.27748e-14	2.26165e-17
Pseudomonas_syringae_NP291a_6410_CDS_1868	Cystathionine beta-lyase	11	390	522	2351	2.06379	85.7716	0.127031	6.9724e-20	2.27748e-14	2.26165e-17
Pseudomonas_amygdali_pv_ulmi_ICMP3962_3657_CDS_3642	hypothetical protein	11	390	522	2351	2.06379	85.7716	0.127031	6.9724e-20	2.27748e-14	2.26165e-17
Pseudomonas_sp_F51_6312_CDS_2003	hypothetical protein	11	390	522	2351	2.06379	85.7716	0.127031	6.9724e-20	2.27748e-14	2.26165e-17
Pseudomonas_sp._Leaf127_CDS_1032	hypothetical protein	11	390	522	2351	2.06379	85.7716	0.127031	6.9724e-20	2.27748e-14	2.26165e-17
Pseudomonas_amygdali_pv_dendropanacis_ICMP9150_3652_CDS_0233	hypothetical protein	11	390	522	2351	2.06379	85.7716	0.127031	6.9724e-20	2.27748e-14	2.26165e-17
Pseudomonas_viridiflava_ICMP2848_3844_CDS_3687	hypothetical protein	11	392	522	2349	2.06379	85.6987	0.126276	6.9984e-20	2.28597e-14	2.26334e-17
Pseudomonas_savastanoi_pv_phaseolicola_ICMP2740_3729_CDS_0252	Peptidyl-lysine N-acetyltransferase YjaB	11	392	522	2349	2.06379	85.6987	0.126276	6.9984e-20	2.28597e-14	2.26334e-17
Pseudomonas_savastanoi_Ph3_6096_CDS_3886	hypothetical protein	11	392	522	2349	2.06379	85.6987	0.126276	6.9984e-20	2.28597e-14	2.26334e-17
Pseudomonas_putida_KH-18-2_6278_CDS_0746	putative MFS-type transporter YhhS	42	20	491	2721	7.87992	99.2703	11.6377	7.07094e-20	2.30967e-14	2.28454e-17
Pseudomonas_lurida_MYb16_CDS_2808	hypothetical protein	161	361	372	2380	30.2064	86.8296	2.85333	7.20071e-20	2.35206e-14	2.32258e-17
Pseudomonas_fluorescens_FW300-N2E3_2_CDS_2318	HTH-type transcriptional regulator NimR	211	558	322	2183	39.5872	79.6425	2.56358	7.20291e-20	2.35277e-14	2.32258e-17
Pseudomonas_syringae_pv_actinidiae_ICMP_9617_2475_CDS_1006	hypothetical protein	15	431	518	2310	2.81426	84.2758	0.155202	7.43263e-20	2.42781e-14	2.39429e-17
Pseudomonas_frederiksbergensis_38F7_7579_CDS_5753	hypothetical protein	40	17	493	2724	7.50469	99.3798	13.0008	7.45079e-20	2.43374e-14	2.39777e-17
Pseudomonas_synxantha_30B_11593_CDS_4714	hypothetical protein	135	269	398	2472	25.3283	90.1861	3.11707	7.50544e-20	2.45159e-14	2.41273e-17
Pseudomonas_sp._IS6_CDS_4254	Major myo-inositol transporter IolT	13	411	520	2330	2.43902	85.0055	0.141727	7.51204e-20	2.45375e-14	2.41273e-17
Pseudomonas_sp._FW306-2-1A-C05A_CDS_2942	hypothetical protein	24	0	509	2741	4.50281	100	inf	7.72674e-20	2.52388e-14	2.46713e-17
Pseudomonas_sp._GW460-13_CDS_5240	hypothetical protein	24	0	509	2741	4.50281	100	inf	7.72674e-20	2.52388e-14	2.46713e-17
Pseudomonas_sp._GW456-12-1-14-LB2_CDS_5528	hypothetical protein	24	0	509	2741	4.50281	100	inf	7.72674e-20	2.52388e-14	2.46713e-17
Pseudomonas_sp._GW460-E13_CDS_6184	hypothetical protein	24	0	509	2741	4.50281	100	inf	7.72674e-20	2.52388e-14	2.46713e-17
Pseudomonas_sp._FW306-02-H06B_CDS_2663	hypothetical protein	24	0	509	2741	4.50281	100	inf	7.72674e-20	2.52388e-14	2.46713e-17
Pseudomonas_sp._FW305-BF8_CDS_3185	Very short patch repair protein	24	0	509	2741	4.50281	100	inf	7.72674e-20	2.52388e-14	2.46713e-17
Pseudomonas_syringae_2507_4122_CDS_2295	hypothetical protein	10	379	523	2362	1.87617	86.1729	0.119162	7.84155e-20	2.56138e-14	2.49647e-17
Pseudomonas_syringae_NCPPB_3871_5835_CDS_0380	hypothetical protein	10	379	523	2362	1.87617	86.1729	0.119162	7.84155e-20	2.56138e-14	2.49647e-17
Pseudomonas_syringae_ICMP9756_6086_CDS_1059	hypothetical protein	10	379	523	2362	1.87617	86.1729	0.119162	7.84155e-20	2.56138e-14	2.49647e-17
Pseudomonas_viridiflava_ICMP2848_3844_CDS_0354	B-type flagellar hook-associated protein 2	10	380	523	2361	1.87617	86.1364	0.118798	7.92109e-20	2.58736e-14	2.50471e-17
Pseudomonas_viridiflava_CC1582_CDS_4930	hypothetical protein	10	380	523	2361	1.87617	86.1364	0.118798	7.92109e-20	2.58736e-14	2.50471e-17
Pseudomonas_syringae_ZUM3984_reassembled_CDS_1414	hypothetical protein	10	380	523	2361	1.87617	86.1364	0.118798	7.92109e-20	2.58736e-14	2.50471e-17
Pseudomonas_amygdali_5270_7275_CDS_5074	hypothetical protein	10	380	523	2361	1.87617	86.1364	0.118798	7.92109e-20	2.58736e-14	2.50471e-17
Pseudomonas_savastanoi_ESC_23_7062_CDS_1893	hypothetical protein	10	380	523	2361	1.87617	86.1364	0.118798	7.92109e-20	2.58736e-14	2.50471e-17
Pseudomonas_floridensis_GEV388_CDS_2808	Ferripyoverdine receptor	10	380	523	2361	1.87617	86.1364	0.118798	7.92109e-20	2.58736e-14	2.50471e-17
Pseudomonas_syringae_LP221b_6874_CDS_4659	hypothetical protein	10	380	523	2361	1.87617	86.1364	0.118798	7.92109e-20	2.58736e-14	2.50471e-17
Pseudomonas_chlororaphis_ATCC_17415_7537_CDS_1906	hypothetical protein	265	793	268	1948	49.7186	71.069	2.429	8.12077e-20	2.65258e-14	2.56536e-17
Pseudomonas_coronafaciens_pv_oryzae_ICMP9088_3669_CDS_2904	hypothetical protein	0	239	533	2502	0	91.2806	0	8.14829e-20	2.66157e-14	2.56909e-17
Pseudomonas_syringae_C11_6913_CDS_0319	Replicative DNA helicase	0	239	533	2502	0	91.2806	0	8.14829e-20	2.66157e-14	2.56909e-17
Pseudomonas_chlororaphis_subsp_aurantiaca_M12_7538_CDS_4015	putative protein	199	510	334	2231	37.3358	81.3937	2.60637	8.34736e-20	2.7266e-14	2.62932e-17
Pseudomonas_sp._GW456-11-11-14-LB2_CDS_0102	hypothetical protein	27	2	506	2739	5.06567	99.927	73.0761	8.65802e-20	2.82807e-14	2.70112e-17
Pseudomonas_sp._MPR-E5_CDS_1979	hypothetical protein	27	2	506	2739	5.06567	99.927	73.0761	8.65802e-20	2.82807e-14	2.70112e-17
Pseudomonas_sp._FW305-BF8_CDS_4369	hypothetical protein	27	2	506	2739	5.06567	99.927	73.0761	8.65802e-20	2.82807e-14	2.70112e-17
Pseudomonas_sp._GW456-11-11-14-LB2_CDS_5894	hypothetical protein	27	2	506	2739	5.06567	99.927	73.0761	8.65802e-20	2.82807e-14	2.70112e-17
Pseudomonas_sp._MPR-E5_CDS_1623	hypothetical protein	27	2	506	2739	5.06567	99.927	73.0761	8.65802e-20	2.82807e-14	2.70112e-17
Pseudomonas_sp._MPR-E5_CDS_0215	hypothetical protein	27	2	506	2739	5.06567	99.927	73.0761	8.65802e-20	2.82807e-14	2.70112e-17
Pseudomonas_sp._GW101-3F01_CDS_2128	hypothetical protein	27	2	506	2739	5.06567	99.927	73.0761	8.65802e-20	2.82807e-14	2.70112e-17
Pseudomonas_sp._GW460-8_CDS_3615	hypothetical protein	27	2	506	2739	5.06567	99.927	73.0761	8.65802e-20	2.82807e-14	2.70112e-17
Pseudomonas_sp._GW460-C3_CDS_3365	hypothetical protein	27	2	506	2739	5.06567	99.927	73.0761	8.65802e-20	2.82807e-14	2.70112e-17
Pseudomonas_sp._MPR-TSA4_CDS_3405	hypothetical protein	27	2	506	2739	5.06567	99.927	73.0761	8.65802e-20	2.82807e-14	2.70112e-17
Pseudomonas_mandelii_OWC5_7502_CDS_2079	hypothetical protein	145	305	388	2436	27.2045	88.8727	2.98479	8.80228e-20	2.87519e-14	2.74351e-17
Pseudomonas_amygdali_pv_photiniae_ICMP7840_3651_CDS_4569	Hexitol phosphatase A	16	440	517	2301	3.00188	83.9475	0.161843	8.82689e-20	2.88323e-14	2.74855e-17
Pseudomonas_syringae_PmpFTRS_U7_CDS_4675	D-alanine--D-alanyl carrier protein ligase	12	400	521	2341	2.25141	85.4068	0.134798	9.11528e-20	2.97743e-14	2.83565e-17
Pseudomonas_chlororaphis_subsp_aurantiaca_M12_7538_CDS_0559	Iron-utilization periplasmic protein	225	619	308	2122	42.2139	77.417	2.5043	9.19558e-20	3.00366e-14	2.85791e-17
Pseudomonas_cerasi_58T_CDS_4208	hypothetical protein	8	355	525	2386	1.50094	87.0485	0.102417	9.24892e-20	3.02108e-14	2.86903e-17
Pseudomonas_avellanae_R25255_CDS_0875	hypothetical protein	8	355	525	2386	1.50094	87.0485	0.102417	9.24892e-20	3.02108e-14	2.86903e-17
Pseudomonas_sp._Leaf129_CDS_1206	hypothetical protein	12	399	521	2342	2.25141	85.4433	0.135194	9.29213e-20	3.0352e-14	2.87697e-17
Pseudomonas_cannabina_pv._alisalensis_PSa1-3_CDS_1739	hypothetical protein	12	399	521	2342	2.25141	85.4433	0.135194	9.29213e-20	3.0352e-14	2.87697e-17
Pseudomonas_syringae_pv._avellanae_ISPaVe013_CDS_0916	hypothetical protein	35	608	498	2133	6.5666	77.8183	0.246562	9.30941e-20	3.04084e-14	2.87959e-17
Pseudomonas_cannabina_pv._alisalensis_PSa1-3_CDS_0521	Phosphonoacetaldehyde hydrolase	14	421	519	2320	2.62664	84.6406	0.148651	9.43435e-20	3.08165e-14	2.91272e-17
Pseudomonas_sp._GV021_CDS_3929	Aldehyde oxidoreductase iron-sulfur-binding subunit PaoA	14	421	519	2320	2.62664	84.6406	0.148651	9.43435e-20	3.08165e-14	2.91272e-17
Pseudomonas_syringae_pv_theae_NCPPB_2598_3074_CDS_4691	hypothetical protein	8	357	525	2384	1.50094	86.9756	0.101758	9.49574e-20	3.10171e-14	2.9289e-17
Pseudomonas_viridiflava_CH409_6322_CDS_1163	hypothetical protein	11	388	522	2353	2.06379	85.8446	0.127795	1.08339e-19	3.53882e-14	3.32284e-17
Pseudomonas_congelans_NL.P123_CDS_4328	hypothetical protein	11	388	522	2353	2.06379	85.8446	0.127795	1.08339e-19	3.53882e-14	3.32284e-17
Pseudomonas_amygdali_pv_dendropanacis_CFBP_3226_2905_CDS_3103	hypothetical protein	11	388	522	2353	2.06379	85.8446	0.127795	1.08339e-19	3.53882e-14	3.32284e-17
Pseudomonas_viridiflava_CFBP13507_7767_CDS_0836	C4-dicarboxylate transport transcriptional regulatory protein DctD	11	388	522	2353	2.06379	85.8446	0.127795	1.08339e-19	3.53882e-14	3.32284e-17
Pseudomonas_coronafaciens_pv_zizaniae_ICMP8921_3671_CDS_1112	hypothetical protein	11	388	522	2353	2.06379	85.8446	0.127795	1.08339e-19	3.53882e-14	3.32284e-17
Pseudomonas_syringae_5264_5873_CDS_0479	hypothetical protein	11	388	522	2353	2.06379	85.8446	0.127795	1.08339e-19	3.53882e-14	3.32284e-17
Pseudomonas_avellanae_BPIC_631_CDS_5345	hypothetical protein	11	389	522	2352	2.06379	85.8081	0.127412	1.09226e-19	3.56778e-14	3.34689e-17
Pseudomonas_sp._PAMC_25886_CDS_3766	hypothetical protein	515	2283	18	458	96.6229	16.7092	5.73977	1.16918e-19	3.81904e-14	3.57924e-17
Pseudomonas_syringae_CC1466_CDS_1366	HTH-type transcriptional regulator CynR	13	409	520	2332	2.43902	85.0784	0.142543	1.17687e-19	3.84415e-14	3.59939e-17
Pseudomonas_sp._GM21_CDS_1312	hypothetical protein	41	19	492	2722	7.69231	99.3068	11.9386	1.20815e-19	3.94631e-14	3.69159e-17
Pseudomonas_sp_F01002_11347_CDS_1208	hypothetical protein	117	212	416	2529	21.9512	92.2656	3.3551	1.22065e-19	3.98714e-14	3.7263e-17
Pseudomonas_syringae_pv_actinidiae_P155_11457_CDS_5844	hypothetical protein	10	377	523	2364	1.87617	86.2459	0.119896	1.24408e-19	4.06368e-14	3.79429e-17
Pseudomonas_avellanae_R25255_CDS_2251	hypothetical protein	10	376	523	2365	1.87617	86.2824	0.120266	1.25184e-19	4.08905e-14	3.80731e-17
Pseudomonas_coronafaciens_pv_porri_ICMP8961_3670_CDS_4491	hypothetical protein	10	376	523	2365	1.87617	86.2824	0.120266	1.25184e-19	4.08905e-14	3.80731e-17
Pseudomonas_amygdali_pv._aesculi_2279_CDS_0737	hypothetical protein	10	376	523	2365	1.87617	86.2824	0.120266	1.25184e-19	4.08905e-14	3.80731e-17
Pseudomonas_sp._GW456-A1B_CDS_2646	hypothetical protein	205	537	328	2204	38.4615	80.4086	2.56518	1.25363e-19	4.09488e-14	3.80919e-17
Pseudomonas_sp._SJZ077_CDS_0099	hypothetical protein	28	3	505	2738	5.25328	99.8906	50.6033	1.26954e-19	4.14686e-14	3.85038e-17
Pseudomonas_sp._FW305-BF8_CDS_2128	hypothetical protein	28	3	505	2738	5.25328	99.8906	50.6033	1.26954e-19	4.14686e-14	3.85038e-17
Pseudomonas_syringae_CC1557_CDS_4786	CTP synthase	10	378	523	2363	1.87617	86.2094	0.119528	1.29489e-19	4.22964e-14	3.91997e-17
Pseudomonas_syringae_pv_theae_NCPPB_2598_3074_CDS_4458	Glutamine-dependent NAD(+) synthetase	10	378	523	2363	1.87617	86.2094	0.119528	1.29489e-19	4.22964e-14	3.91997e-17
Pseudomonas_syringae_pv_cunninghamiae_ICMP11894_3794_CDS_2578	hypothetical protein	0	237	533	2504	0	91.3535	0	1.30125e-19	4.25043e-14	3.93558e-17
Pseudomonas_mandelii_6A1_6651_CDS_0384	Fatty acid oxidation complex subunit alpha	32	7	501	2734	6.00375	99.7446	24.9467	1.31717e-19	4.30242e-14	3.97636e-17
Pseudomonas_sp._FW306-2-1A-C05A_CDS_1470	hypothetical protein	32	7	501	2734	6.00375	99.7446	24.9467	1.31717e-19	4.30242e-14	3.97636e-17
Pseudomonas_syringae_LP217a_6672_CDS_1614	hypothetical protein	0	238	533	2503	0	91.317	0	1.32159e-19	4.31688e-14	3.98604e-17
Pseudomonas_syringae_IPV-BO-8893_6161_CDS_4409	hypothetical protein	36	614	497	2127	6.75422	77.5994	0.250926	1.33744e-19	4.36863e-14	4.0301e-17
Pseudomonas_brassicacearum_Delaware_11352_CDS_1246	hypothetical protein	153	335	380	2406	28.7054	87.7782	2.89174	1.40686e-19	4.59541e-14	4.2354e-17
Pseudomonas_asplenii_ES_PA-B8_CDS_5483	D-alanine--D-alanyl carrier protein ligase	6	330	527	2411	1.1257	87.9606	0.083181	1.40927e-19	4.60327e-14	4.23874e-17
Pseudomonas_syringae_pv._actinidiae_ICMP_9853_CDS_0476	hypothetical protein	9	366	524	2375	1.68856	86.6472	0.111454	1.41069e-19	4.60789e-14	4.23909e-17
Pseudomonas_viridiflava_UASWS0038_CDS_3732	hypothetical protein	48	31	485	2710	9.00563	98.869	8.65181	1.41815e-19	4.63227e-14	4.2576e-17
Pseudomonas_sp._MYb115_CDS_0462	HTH-type transcriptional activator CmpR	240	685	293	2056	45.0281	75.0091	2.45853	1.43664e-19	4.69267e-14	4.30916e-17
Pseudomonas_amygdali_R19326_7321_CDS_2856	hypothetical protein	12	397	521	2344	2.25141	85.5162	0.135991	1.4413e-19	4.70791e-14	4.31127e-17
Pseudomonas_congelans_DM2.1.12.02A_CDS_0281	hypothetical protein	12	397	521	2344	2.25141	85.5162	0.135991	1.4413e-19	4.70791e-14	4.31127e-17
Pseudomonas_sp._NFACC10-1_CDS_1561	hypothetical protein	12	397	521	2344	2.25141	85.5162	0.135991	1.4413e-19	4.70791e-14	4.31127e-17
Pseudomonas_amygdali_pv_ciccaronei_ICMP5710_3654_CDS_4810	hypothetical protein	8	353	525	2388	1.50094	87.1215	0.103084	1.45292e-19	4.74585e-14	4.34204e-17
Pseudomonas_viridiflava_CFBP13507_7767_CDS_0613	hypothetical protein	12	398	521	2343	2.25141	85.4798	0.135592	1.45425e-19	4.75019e-14	4.34204e-17
Pseudomonas_sp._NP10-3_CDS_4330	hypothetical protein	8	354	525	2387	1.50094	87.085	0.10275	1.48048e-19	4.83586e-14	4.40826e-17
Pseudomonas_syringae_CC1629_CDS_2128	HTH-type transcriptional regulator NorG	8	354	525	2387	1.50094	87.085	0.10275	1.48048e-19	4.83586e-14	4.40826e-17
Pseudomonas_syringae_pv._actinidiae_Shaanxi_M228_GCA_000344475_CDS_5057	hypothetical protein	8	354	525	2387	1.50094	87.085	0.10275	1.48048e-19	4.83586e-14	4.40826e-17
Pseudomonas_caricapapayae_ICMP2855_3660_CDS_0426	hypothetical protein	7	342	526	2399	1.31332	87.5228	0.0933505	1.48476e-19	4.84984e-14	4.41698e-17
Pseudomonas_sp._Lz4W_CDS_1872	hypothetical protein	187	465	346	2276	35.0844	83.0354	2.64536	1.50517e-19	4.9165e-14	4.47362e-17
Pseudomonas_sp._GW456-E6_CDS_4254	Actin cross-linking toxin VgrG1	31	6	502	2735	5.81614	99.7811	28.1491	1.51195e-19	4.93865e-14	4.4856e-17
Pseudomonas_sp._SJZ083_CDS_4551	hypothetical protein	31	6	502	2735	5.81614	99.7811	28.1491	1.51195e-19	4.93865e-14	4.4856e-17
Pseudomonas_sp_R11-23-07_7390_CDS_2784	hypothetical protein	117	213	416	2528	21.9512	92.2291	3.33803	1.51711e-19	4.95553e-14	4.49685e-17
Pseudomonas_amygdali_pv._aesculi_2306_CDS_2187	Hippurate hydrolase	14	419	519	2322	2.62664	84.7136	0.149489	1.5219e-19	4.97116e-14	4.49758e-17
Pseudomonas_syringae_LMCP10_6799_CDS_3240	hypothetical protein	14	419	519	2322	2.62664	84.7136	0.149489	1.5219e-19	4.97116e-14	4.49758e-17
Pseudomonas_sp._OV226_CDS_5490	hypothetical protein	29	4	504	2737	5.4409	99.8541	39.3715	1.52838e-19	4.99232e-14	4.49758e-17
Pseudomonas_sp_F01002_11347_CDS_3043	hypothetical protein	29	4	504	2737	5.4409	99.8541	39.3715	1.52838e-19	4.99232e-14	4.49758e-17
Pseudomonas_sp._FW306-2-2C-B10A_CDS_0556	hypothetical protein	29	4	504	2737	5.4409	99.8541	39.3715	1.52838e-19	4.99232e-14	4.49758e-17
Pseudomonas_sp._GW460-C3_CDS_1381	hypothetical protein	29	4	504	2737	5.4409	99.8541	39.3715	1.52838e-19	4.99232e-14	4.49758e-17
Pseudomonas_sp._SJZ083_CDS_6006	hypothetical protein	29	4	504	2737	5.4409	99.8541	39.3715	1.52838e-19	4.99232e-14	4.49758e-17
Pseudomonas_sp._FW305-3-2-15-A-R2A1_CDS_5271	hypothetical protein	29	4	504	2737	5.4409	99.8541	39.3715	1.52838e-19	4.99232e-14	4.49758e-17
Pseudomonas_dryadis_FRB_230_CDS_2006	Glutathione-independent formaldehyde dehydrogenase	21	484	512	2257	3.93996	82.3422	0.191265	1.57707e-19	5.15137e-14	4.6367e-17
Pseudomonas_sp._B1D7C_CDS_0145	hypothetical protein	49	33	484	2708	9.19325	98.7961	8.30779	1.59983e-19	5.22571e-14	4.69477e-17
Pseudomonas_sp._GM60_CDS_0816	hypothetical protein	30	5	503	2736	5.62852	99.8176	32.6362	1.60113e-19	5.22997e-14	4.69477e-17
Pseudomonas_sp._GW101-1A09_CDS_3349	hypothetical protein	30	5	503	2736	5.62852	99.8176	32.6362	1.60113e-19	5.22997e-14	4.69477e-17
Pseudomonas_sp._PAMC_25886_CDS_5887	hypothetical protein	146	311	387	2430	27.3921	88.6538	2.94773	1.6164e-19	5.27985e-14	4.73529e-17
Pseudomonas_syringae_pv_syringae_ICMP3023_3798_CDS_3443	Transcriptional regulatory protein RcsB	11	386	522	2355	2.06379	85.9175	0.128566	1.71255e-19	5.59392e-14	4.99012e-17
Pseudomonas_floridensis_GEV388_CDS_4367	hypothetical protein	11	386	522	2355	2.06379	85.9175	0.128566	1.71255e-19	5.59392e-14	4.99012e-17
Pseudomonas_congelans_DM2.1.12.02A_CDS_2874	hypothetical protein	11	386	522	2355	2.06379	85.9175	0.128566	1.71255e-19	5.59392e-14	4.99012e-17
Pseudomonas_sp._Leaf127_CDS_4939	Multidrug resistance protein MdtA	11	386	522	2355	2.06379	85.9175	0.128566	1.71255e-19	5.59392e-14	4.99012e-17
Pseudomonas_syringae_2507_4122_CDS_5047	hypothetical protein	11	386	522	2355	2.06379	85.9175	0.128566	1.71255e-19	5.59392e-14	4.99012e-17
Pseudomonas_syringae_Psv4352_CDS_3238	hypothetical protein	11	386	522	2355	2.06379	85.9175	0.128566	1.71255e-19	5.59392e-14	4.99012e-17
Pseudomonas_fragi_DBC_CDS_1759	Mercuric resistance operon regulatory protein	128	249	405	2492	24.015	90.9157	3.16303	1.71808e-19	5.61197e-14	5.00175e-17
Pseudomonas_trivialis_MYb75_CDS_4666	hypothetical protein	112	196	421	2545	21.0131	92.8493	3.45436	1.72319e-19	5.62865e-14	5.01215e-17
Pseudomonas_syringae_CC1466_CDS_2897	hypothetical protein	11	385	522	2356	2.06379	85.954	0.128955	1.72513e-19	5.635e-14	5.01334e-17
Pseudomonas_syringae_UB246_CDS_4988	Adaptive-response sensory-kinase SasA	11	387	522	2354	2.06379	85.8811	0.128179	1.77808e-19	5.80797e-14	5.14435e-17
Pseudomonas_syringae_pv_theae_NCPPB_2598_3074_CDS_4369	GTP cyclohydrolase FolE2	11	387	522	2354	2.06379	85.8811	0.128179	1.77808e-19	5.80797e-14	5.14435e-17
Pseudomonas_sp_F51_6312_CDS_0492	hypothetical protein	11	387	522	2354	2.06379	85.8811	0.128179	1.77808e-19	5.80797e-14	5.14435e-17
Pseudomonas_savastanoi_NCPPB_1006_7003_CDS_1074	hypothetical protein	11	387	522	2354	2.06379	85.8811	0.128179	1.77808e-19	5.80797e-14	5.14435e-17
Pseudomonas_amygdali_pv._aesculi_2306_CDS_4651	hypothetical protein	11	387	522	2354	2.06379	85.8811	0.128179	1.77808e-19	5.80797e-14	5.14435e-17
Pseudomonas_fuscovaginae_SE-1_CDS_3404	Flavohemoprotein	518	2315	15	426	97.1857	15.5418	6.35473	1.81221e-19	5.91944e-14	5.23844e-17
Pseudomonas_sp._2_2015__CDS_4387	hypothetical protein	235	664	298	2077	44.0901	75.7753	2.46672	1.81456e-19	5.92711e-14	5.24059e-17
Pseudomonas_sp._C2L12B_CDS_4594	Surface presentation of antigens protein SpaR	13	406	520	2335	2.43902	85.1879	0.143781	1.85439e-19	6.05723e-14	5.35091e-17
Pseudomonas_floridensis_GEV388_CDS_3427	hypothetical protein	13	407	520	2334	2.43902	85.1514	0.143366	1.87667e-19	6.12998e-14	5.4104e-17
Pseudomonas_amygdali_ICMP3918_3649_CDS_0585	hypothetical protein	3	288	530	2453	0.562852	89.4929	0.0482115	1.88675e-19	6.16292e-14	5.43468e-17
Pseudomonas_sp._NFACC04-2_CDS_4542	Replicative DNA helicase	38	15	495	2726	7.12946	99.4528	13.9512	1.96148e-19	6.40701e-14	5.63611e-17
Pseudomonas_amygdali_pv_dendropanacis_ICMP9150_3652_CDS_1266	hypothetical protein	10	374	523	2367	1.87617	86.3553	0.121011	1.96359e-19	6.41389e-14	5.63611e-17
Pseudomonas_syringae_C62_7333_CDS_1200	hypothetical protein	10	374	523	2367	1.87617	86.3553	0.121011	1.96359e-19	6.41389e-14	5.63611e-17
Pseudomonas_amygdali_pv_aesculi_2250_375_CDS_3430	hypothetical protein	10	374	523	2367	1.87617	86.3553	0.121011	1.96359e-19	6.41389e-14	5.63611e-17
Pseudomonas_syringae_RMP66_6987_CDS_3478	hypothetical protein	10	373	523	2368	1.87617	86.3918	0.121387	2.007e-19	6.55569e-14	5.7506e-17
Pseudomonas_amygdali_pv_mellea_ICMP5711_3655_CDS_1168	hypothetical protein	10	373	523	2368	1.87617	86.3918	0.121387	2.007e-19	6.55569e-14	5.7506e-17
Pseudomonas_syringae_7969_7137_CDS_3879	hypothetical protein	10	375	523	2366	1.87617	86.3189	0.120637	2.00947e-19	6.56377e-14	5.75265e-17
Pseudomonas_moorei_KB4_7756_CDS_5974	3-oxoacyl-[acyl-carrier-protein] reductase FabG	253	1871	280	870	47.4672	31.7402	0.420153	2.03673e-19	6.65282e-14	5.82559e-17
Pseudomonas_syringae_CC1417_CDS_3384	hypothetical protein	16	435	517	2306	3.00188	84.1299	0.164059	2.14886e-19	7.01908e-14	6.13064e-17
Pseudomonas_syringae_C17_6865_CDS_4120	hypothetical protein	0	234	533	2507	0	91.463	0	2.14901e-19	7.01958e-14	6.13064e-17
Pseudomonas_amygdali_5270_7275_CDS_5618	hypothetical protein	0	234	533	2507	0	91.463	0	2.14901e-19	7.01958e-14	6.13064e-17
Pseudomonas_sp._GW460-12-1-14-LB3_CDS_1947	hypothetical protein	35	11	498	2730	6.5666	99.5987	17.4425	2.19948e-19	7.18442e-14	6.26913e-17
Pseudomonas_savastanoi_pv_glycinea_ICMP2189_3727_CDS_4800	hypothetical protein	0	236	533	2505	0	91.39	0	2.22655e-19	7.27286e-14	6.34077e-17
Pseudomonas_floridensis_GEV388_CDS_5243	hypothetical protein	12	395	521	2346	2.25141	85.5892	0.136796	2.27425e-19	7.42866e-14	6.46467e-17
Pseudomonas_syringae_Knox623a_6196_CDS_4046	Inner membrane protein YedI	12	395	521	2346	2.25141	85.5892	0.136796	2.27425e-19	7.42866e-14	6.46467e-17
Pseudomonas_sp._GW531-E2_CDS_0865	Methyl-accepting chemotaxis protein McpU	227	631	306	2110	42.5891	76.9792	2.4806	2.276e-19	7.43437e-14	6.46467e-17
Pseudomonas_syringae_NCPPB_3871_5835_CDS_2218	hypothetical protein	12	394	521	2347	2.25141	85.6257	0.137202	2.28754e-19	7.47206e-14	6.48054e-17
Pseudomonas_avellanae_ICMP_4330_contigs_CDS_4232	hypothetical protein	12	394	521	2347	2.25141	85.6257	0.137202	2.28754e-19	7.47206e-14	6.48054e-17
Pseudomonas_syringae_pv._broussonetiae_CFBP_5140_CDS_5110	hypothetical protein	12	394	521	2347	2.25141	85.6257	0.137202	2.28754e-19	7.47206e-14	6.48054e-17
Pseudomonas_syringae_9643_6237_CDS_1026	hypothetical protein	8	351	525	2390	1.50094	87.1945	0.103758	2.32244e-19	7.58607e-14	6.57371e-17
Pseudomonas_syringae_02-B4_11502_CDS_3579	hypothetical protein	7	339	526	2402	1.31332	87.6323	0.0942943	2.33893e-19	7.63992e-14	6.61465e-17
Pseudomonas_sp._C2L12B_CDS_2606	hypothetical protein	12	396	521	2345	2.25141	85.5527	0.136393	2.36207e-19	7.71552e-14	6.67433e-17
Pseudomonas_orientalis_R2-66-08W_11572_CDS_0977	Metal-pseudopaline receptor CntO	207	549	326	2192	38.8368	79.9708	2.53525	2.36494e-19	7.7249e-14	6.67666e-17
Pseudomonas_graminis_WP_8_CDS_5320	Invasion protein InvA	14	414	519	2327	2.62664	84.896	0.15162	2.3725e-19	7.74957e-14	6.68643e-17
Pseudomonas_syringae_UB246_CDS_5105	Manganese transport system membrane protein MntB	14	414	519	2327	2.62664	84.896	0.15162	2.3725e-19	7.74957e-14	6.68643e-17
Pseudomonas_sp_ACN8_6715_CDS_1207	Methylglyoxal synthase	130	257	403	2484	24.3902	90.6239	3.11786	2.41361e-19	7.88388e-14	6.79645e-17
Pseudomonas_sp._GV101_CDS_5370	Nitrilase	216	585	317	2156	40.5253	78.6574	2.51124	2.46785e-19	8.06103e-14	6.93834e-17
Pseudomonas_prosekii_P2406_6363_CDS_1913	hypothetical protein	203	531	330	2210	38.0863	80.6275	2.56024	2.46825e-19	8.06236e-14	6.93834e-17
Pseudomonas_syringae_pv_helianthi_ICMP4531_3836_CDS_5229	DNA topoisomerase 3	1	253	532	2488	0.187617	90.7698	0.0184849	2.49181e-19	8.13931e-14	6.99854e-17
Pseudomonas_mandelii_NBRC_103147_CDS_5760	hypothetical protein	43	23	490	2718	8.06754	99.1609	10.3704	2.51757e-19	8.22345e-14	7.06482e-17
Pseudomonas_sp_21C1_21C1_4070_CDS_0212	hypothetical protein	516	2298	17	443	96.8105	16.162	5.85133	2.56145e-19	8.36676e-14	7.18177e-17
Pseudomonas_sp._FW305-131_CDS_4138	hypothetical protein	59	54	474	2687	11.0694	98.0299	6.19366	2.57402e-19	8.40784e-14	7.21084e-17
Pseudomonas_putida_JBC17_6779_CDS_4552	hypothetical protein	205	541	328	2200	38.4615	80.2627	2.54159	2.58223e-19	8.43465e-14	7.22763e-17
Pseudomonas_amygdali_pv._ulmi_CFBP_1407_CDS_4303	hypothetical protein	11	383	522	2358	2.06379	86.027	0.129738	2.69712e-19	8.80993e-14	7.5363e-17
Pseudomonas_syringae_pv._syringae_B301D_CDS_2493	Glycine cleavage system transcriptional activator	11	383	522	2358	2.06379	86.027	0.129738	2.69712e-19	8.80993e-14	7.5363e-17
Pseudomonas_helmanticensis_BIGb0525_CDS_5760	hypothetical protein	196	503	337	2238	36.773	81.649	2.58773	2.70349e-19	8.83073e-14	7.54763e-17
Pseudomonas_sp._Ag1_CDS_1425	putative cyclic di-GMP phosphodiesterase PdeG	200	521	333	2220	37.5235	80.9923	2.55918	2.71116e-19	8.85578e-14	7.56258e-17
Pseudomonas_amygdali_NM002_5127_CDS_2561	hypothetical protein	11	384	522	2357	2.06379	85.9905	0.129345	2.7557e-19	9.00128e-14	7.67373e-17
Pseudomonas_amygdali_pv_mellea_ICMP5711_3655_CDS_1328	hypothetical protein	11	384	522	2357	2.06379	85.9905	0.129345	2.7557e-19	9.00128e-14	7.67373e-17
Pseudomonas_sp_RIT_409_6504_CDS_4705	Long-chain-alcohol dehydrogenase 1	225	624	308	2117	42.2139	77.2346	2.47838	2.82076e-19	9.2138e-14	7.84821e-17
Pseudomonas_aeruginosa_110238627_10857_CDS_5312	Hemin import ATP-binding protein HmuV	515	2287	18	454	96.6229	16.5633	5.67969	2.90624e-19	9.49298e-14	7.9944e-17
Pseudomonas_syringae_GR12-2_4124_CDS_2024	6-phosphogluconolactonase	13	404	520	2337	2.43902	85.2609	0.144616	2.92548e-19	9.55586e-14	7.9944e-17
Pseudomonas_amygdali_pv_tabaci_ICMP2835_3656_CDS_3550	hypothetical protein	13	404	520	2337	2.43902	85.2609	0.144616	2.92548e-19	9.55586e-14	7.9944e-17
Pseudomonas_amygdali_pv._eriobotryae_CFBP_2343_CDS_2103	hypothetical protein	13	404	520	2337	2.43902	85.2609	0.144616	2.92548e-19	9.55586e-14	7.9944e-17
Pseudomonas_syringae_pv_actinidiae_str_Shaanxi_M228_11439_CDS_5845	hypothetical protein	13	404	520	2337	2.43902	85.2609	0.144616	2.92548e-19	9.55586e-14	7.9944e-17
Pseudomonas_sp._CFII64_CDS_0086	Streptothricin acetyltransferase A	13	404	520	2337	2.43902	85.2609	0.144616	2.92548e-19	9.55586e-14	7.9944e-17
Pseudomonas_ficuserectae_ICMP7848_6209_CDS_0660	Protein-glutamine gamma-glutamyltransferase	13	404	520	2337	2.43902	85.2609	0.144616	2.92548e-19	9.55586e-14	7.9944e-17
Pseudomonas_syringae_pv._actinidiae_ICMP_19102_CDS_2937	DNA-binding transcriptional repressor YiaJ	13	404	520	2337	2.43902	85.2609	0.144616	2.92548e-19	9.55586e-14	7.9944e-17
Pseudomonas_viridiflava_CFBP_1590_isolate_E12-5_7308_CDS_1981	hypothetical protein	13	404	520	2337	2.43902	85.2609	0.144616	2.92548e-19	9.55586e-14	7.9944e-17
Pseudomonas_sp._C2L12B_CDS_2739	Alginate production protein AlgE	13	404	520	2337	2.43902	85.2609	0.144616	2.92548e-19	9.55586e-14	7.9944e-17
Pseudomonas_amygdali_NM002_5127_CDS_3457	hypothetical protein	13	404	520	2337	2.43902	85.2609	0.144616	2.92548e-19	9.55586e-14	7.9944e-17
Pseudomonas_graminis_WP_8_CDS_4873	Fanconi-associated nuclease 1	13	404	520	2337	2.43902	85.2609	0.144616	2.92548e-19	9.55586e-14	7.9944e-17
Pseudomonas_amygdali_pv_dendropanacis_CFBP_3226_2905_CDS_3631	Manganese-binding lipoprotein MntA	13	404	520	2337	2.43902	85.2609	0.144616	2.92548e-19	9.55586e-14	7.9944e-17
Pseudomonas_viridiflava_CFBP13507_7767_CDS_4073	5-amino-6-(5-phospho-D-ribitylamino)uracil phosphatase YcsE	13	403	520	2338	2.43902	85.2973	0.145037	2.93205e-19	9.5773e-14	7.9944e-17
Pseudomonas_amygdali_pv._eriobotryae_CFBP_2343_CDS_0183	hypothetical protein	13	403	520	2338	2.43902	85.2973	0.145037	2.93205e-19	9.5773e-14	7.9944e-17
Pseudomonas_amygdali_814_98_6370_CDS_2080	hypothetical protein	13	403	520	2338	2.43902	85.2973	0.145037	2.93205e-19	9.5773e-14	7.9944e-17
Pseudomonas_syringae_CC1630_CDS_2513	Protein RarD	13	403	520	2338	2.43902	85.2973	0.145037	2.93205e-19	9.5773e-14	7.9944e-17
Pseudomonas_syringae_Pss9644_6655_CDS_0402	hypothetical protein	13	403	520	2338	2.43902	85.2973	0.145037	2.93205e-19	9.5773e-14	7.9944e-17
Pseudomonas_lutea_DSM_17257_2436_CDS_2438	Porin D	13	403	520	2338	2.43902	85.2973	0.145037	2.93205e-19	9.5773e-14	7.9944e-17
Pseudomonas_coronafaciens_pv_atropurpurea_ICMP4457_3668_CDS_2782	Manganese transport system ATP-binding protein MntB	13	403	520	2338	2.43902	85.2973	0.145037	2.93205e-19	9.5773e-14	7.9944e-17
Pseudomonas_savastanoi_Ph3_6096_CDS_3544	hypothetical protein	13	403	520	2338	2.43902	85.2973	0.145037	2.93205e-19	9.5773e-14	7.9944e-17
Pseudomonas_sp_Bc-h_6554_CDS_2184	hypothetical protein	13	403	520	2338	2.43902	85.2973	0.145037	2.93205e-19	9.5773e-14	7.9944e-17
Pseudomonas_amygdali_pv_mellea_ICMP5711_3655_CDS_1095	hypothetical protein	13	403	520	2338	2.43902	85.2973	0.145037	2.93205e-19	9.5773e-14	7.9944e-17
Pseudomonas_caricapapayae_ICMP2855_3660_CDS_2145	Quinone oxidoreductase 2	13	403	520	2338	2.43902	85.2973	0.145037	2.93205e-19	9.5773e-14	7.9944e-17
Pseudomonas_sp._LE6C9_CDS_1941	hypothetical protein	68	75	465	2666	12.758	97.2638	5.19822	2.98539e-19	9.75154e-14	8.13306e-17
Pseudomonas_syringae_pv._syringae_B64_CDS_4096	hypothetical protein	3	285	530	2456	0.562852	89.6023	0.0487786	3.00409e-19	9.81262e-14	8.17148e-17
Pseudomonas_indica_PIC105_6556_CDS_2100	Ubiquinone biosynthesis accessory factor UbiJ	119	222	414	2519	22.3265	91.9008	3.26153	3.0045e-19	9.81395e-14	8.17148e-17
Pseudomonas_amygdali_pv_photiniae_ICMP7840_3651_CDS_2056	Divalent metal cation transporter MntH	26	524	507	2217	4.87805	80.8829	0.21697	3.01039e-19	9.8332e-14	8.1807e-17
Pseudomonas_savastanoi_pv._nerii_CFBP_5067_CDS_2819	hypothetical protein	2	270	531	2471	0.375235	90.1496	0.0344703	3.0444e-19	9.94429e-14	8.25096e-17
Pseudomonas_amygdali_814_98_6370_CDS_1495	putative protein YedJ	13	405	520	2336	2.43902	85.2244	0.144198	3.04635e-19	9.95066e-14	8.25096e-17
Pseudomonas_amygdali_pv_ulmi_ICMP3962_3657_CDS_0474	Yop proteins translocation protein U	13	405	520	2336	2.43902	85.2244	0.144198	3.04635e-19	9.95066e-14	8.25096e-17
Pseudomonas_syringae_UB246_CDS_1612	hypothetical protein	13	405	520	2336	2.43902	85.2244	0.144198	3.04635e-19	9.95066e-14	8.25096e-17
Pseudomonas_avellanae_CRAFRUec1_CDS_1372	hypothetical protein	2	269	531	2472	0.375235	90.1861	0.0346124	3.05228e-19	9.97004e-14	8.25334e-17
Pseudomonas_amygdali_pv_photiniae_ICMP7840_3651_CDS_1049	hypothetical protein	2	269	531	2472	0.375235	90.1861	0.0346124	3.05228e-19	9.97004e-14	8.25334e-17
Pseudomonas_sp._GM18_CDS_4723	CRP-like cAMP-activated global transcriptional regulator	216	588	317	2153	40.5253	78.548	2.49495	3.0923e-19	1.01008e-13	8.35464e-17
Pseudomonas_sp._LE6C6_CDS_0845	HTH-type transcriptional regulator NimR	37	14	496	2727	6.94184	99.4892	14.5304	3.10518e-19	1.01428e-13	8.36866e-17
Pseudomonas_fluorescens_GcM5-1A_CDS_2781	Colistin resistance protein EmrA	37	14	496	2727	6.94184	99.4892	14.5304	3.10518e-19	1.01428e-13	8.36866e-17
Pseudomonas_sp._FW301-21B01_CDS_4238	putative efflux pump outer membrane protein TtgC	37	14	496	2727	6.94184	99.4892	14.5304	3.10518e-19	1.01428e-13	8.36866e-17
Pseudomonas_syringae_PmaES4326_CDS_0622	hypothetical protein	10	371	523	2370	1.87617	86.4648	0.122144	3.1139e-19	1.01713e-13	8.38524e-17
Pseudomonas_sp._GW460-12-1-14-LB3_CDS_4955	hypothetical protein	34	10	499	2731	6.37899	99.6352	18.608	3.11923e-19	1.01887e-13	8.38576e-17
Pseudomonas_sp_FFUP_PS_473_6095_CDS_2932	Outer membrane protein OprM	34	10	499	2731	6.37899	99.6352	18.608	3.11923e-19	1.01887e-13	8.38576e-17
Pseudomonas_savastanoi_pv._fraxini_CFBP_5062_CDS_5130	Type III secretion protein hrcQa	10	372	523	2369	1.87617	86.4283	0.121764	3.13426e-19	1.02378e-13	8.39474e-17
Pseudomonas_avellanae_R25260_CDS_2165	hypothetical protein	10	372	523	2369	1.87617	86.4283	0.121764	3.13426e-19	1.02378e-13	8.39474e-17
Pseudomonas_congelans_DM2.1.12.02A_CDS_0875	hypothetical protein	10	372	523	2369	1.87617	86.4283	0.121764	3.13426e-19	1.02378e-13	8.39474e-17
Pseudomonas_sp._FW305-67_CDS_3816	hypothetical protein	41	20	492	2721	7.69231	99.2703	11.3375	3.13541e-19	1.02416e-13	8.39474e-17
Pseudomonas_putida_DRA525_CDS_3580	hypothetical protein	41	20	492	2721	7.69231	99.2703	11.3375	3.13541e-19	1.02416e-13	8.39474e-17
Pseudomonas_kairouanensis_KC12_9492_CDS_5711	hypothetical protein	514	2280	19	461	96.4353	16.8187	5.46985	3.21073e-19	1.04876e-13	8.58935e-17
Pseudomonas_sp._OV226_CDS_3412	hypothetical protein	187	469	346	2272	35.0844	82.8895	2.61819	3.27579e-19	1.07001e-13	8.75099e-17
Pseudomonas_sp_ML96_3054_CDS_1111	hypothetical protein	158	358	375	2383	29.6435	86.9391	2.80457	3.27651e-19	1.07025e-13	8.75099e-17
Pseudomonas_stutzeri_MF28_CDS_3188	Peroxyureidoacrylate/ureidoacrylate amidohydrolase RutB	9	359	524	2382	1.68856	86.9026	0.113962	3.47768e-19	1.13596e-13	9.2731e-17
Pseudomonas_monteilii_QM_CDS_0290	hypothetical protein	9	359	524	2382	1.68856	86.9026	0.113962	3.47768e-19	1.13596e-13	9.2731e-17
Pseudomonas_syringae_BS2121_reassembled_CDS_5227	hypothetical protein	12	392	521	2349	2.25141	85.6987	0.13802	3.57111e-19	1.16647e-13	9.42987e-17
Pseudomonas_syringae_Pla107_CDS_3852	hypothetical protein	12	392	521	2349	2.25141	85.6987	0.13802	3.57111e-19	1.16647e-13	9.42987e-17
Pseudomonas_cannabina_ICMP2823_3659_CDS_3478	hypothetical protein	12	392	521	2349	2.25141	85.6987	0.13802	3.57111e-19	1.16647e-13	9.42987e-17
Pseudomonas_syringae_RMP66_6987_CDS_1092	hypothetical protein	12	392	521	2349	2.25141	85.6987	0.13802	3.57111e-19	1.16647e-13	9.42987e-17
Pseudomonas_syringae_GR12-2_4124_CDS_5832	hypothetical protein	12	392	521	2349	2.25141	85.6987	0.13802	3.57111e-19	1.16647e-13	9.42987e-17
Pseudomonas_amygdali_814_98_6370_CDS_2112	hypothetical protein	12	392	521	2349	2.25141	85.6987	0.13802	3.57111e-19	1.16647e-13	9.42987e-17
Pseudomonas_syringae_C48_6709_CDS_2318	hypothetical protein	12	392	521	2349	2.25141	85.6987	0.13802	3.57111e-19	1.16647e-13	9.42987e-17
Pseudomonas_amygdali_pv._morsprunorum_HRI-W_5261_CDS_5458	hypothetical protein	12	392	521	2349	2.25141	85.6987	0.13802	3.57111e-19	1.16647e-13	9.42987e-17
Pseudomonas_meliae_ICMP6289_6691_CDS_4309	hypothetical protein	12	392	521	2349	2.25141	85.6987	0.13802	3.57111e-19	1.16647e-13	9.42987e-17
Pseudomonas_syringae_pv_ribicola_ICMP3882_3828_CDS_0370	hypothetical protein	12	392	521	2349	2.25141	85.6987	0.13802	3.57111e-19	1.16647e-13	9.42987e-17
Pseudomonas_syringae_3023_7233_CDS_0729	hypothetical protein	12	392	521	2349	2.25141	85.6987	0.13802	3.57111e-19	1.16647e-13	9.42987e-17
Pseudomonas_viridiflava_ICMP2848_3844_CDS_4223	putative signaling protein	12	392	521	2349	2.25141	85.6987	0.13802	3.57111e-19	1.16647e-13	9.42987e-17
Pseudomonas_sp._B11D7A_CDS_1218	hypothetical protein	262	1909	271	832	49.1557	30.3539	0.421356	3.6179e-19	1.18176e-13	9.5457e-17
Pseudomonas_putida_1290_11534_CDS_1771	ABC transporter ATP-binding/permease protein YojI	49	705	484	2036	9.19325	74.2795	0.292374	3.63852e-19	1.18849e-13	9.55263e-17
Pseudomonas_viridiflava_CFBP13507_7767_CDS_1866	hypothetical protein	12	391	521	2350	2.25141	85.7351	0.138431	3.64335e-19	1.19007e-13	9.55263e-17
Pseudomonas_syringae_ZUM3984_reassembled_CDS_0430	Esterase EstA	12	391	521	2350	2.25141	85.7351	0.138431	3.64335e-19	1.19007e-13	9.55263e-17
Pseudomonas_amygdali_7968A_6794_CDS_5010	hypothetical protein	12	391	521	2350	2.25141	85.7351	0.138431	3.64335e-19	1.19007e-13	9.55263e-17
Pseudomonas_syringae_Pci0788_9_CDS_2580	hypothetical protein	12	391	521	2350	2.25141	85.7351	0.138431	3.64335e-19	1.19007e-13	9.55263e-17
Pseudomonas_avellanae_R2sc214_CDS_2972	Basal-body rod modification protein FlgD	12	391	521	2350	2.25141	85.7351	0.138431	3.64335e-19	1.19007e-13	9.55263e-17
Pseudomonas_syringae_C67_6405_CDS_1175	hypothetical protein	12	391	521	2350	2.25141	85.7351	0.138431	3.64335e-19	1.19007e-13	9.55263e-17
Pseudomonas_caspiana_FBF102_CDS_4998	Type III secretion ATP synthase HrcN	14	412	519	2329	2.62664	84.969	0.152487	3.64753e-19	1.19144e-13	9.55263e-17
Pseudomonas_amygdali_pv._morsprunorum_HRI-W_5261_CDS_0178	3-phosphoshikimate 1-carboxyvinyltransferase	14	412	519	2329	2.62664	84.969	0.152487	3.64753e-19	1.19144e-13	9.55263e-17
Pseudomonas_syringae_CC1466_CDS_0193	hypothetical protein	12	393	521	2348	2.25141	85.6622	0.13761	3.65269e-19	1.19312e-13	9.55263e-17
Pseudomonas_syringae_pv._actinidiae_ICMP_18807_CDS_3163	Proline/betaine transporter	12	393	521	2348	2.25141	85.6622	0.13761	3.65269e-19	1.19312e-13	9.55263e-17
Pseudomonas_amygdali_pv._ulmi_CFBP_1407_CDS_2571	hypothetical protein	8	347	525	2394	1.50094	87.3404	0.10513	3.72824e-19	1.2178e-13	9.7346e-17
Pseudomonas_amygdali_R19326_7321_CDS_3208	Homoisocitrate dehydrogenase	8	347	525	2394	1.50094	87.3404	0.10513	3.72824e-19	1.2178e-13	9.7346e-17
Pseudomonas_fluorescens_UM270_2952_CDS_3649	hypothetical protein	204	539	329	2202	38.2739	80.3356	2.53316	3.8626e-19	1.26169e-13	1.00774e-16
Pseudomonas_putida_A514_7371_CDS_4419	Multidrug resistance protein Stp	134	272	399	2469	25.1407	90.0766	3.04849	3.90387e-19	1.27517e-13	1.01769e-16
Pseudomonas_syringae_pv_actinidifoliorum_CFBP8160_3815_CDS_4879	hypothetical protein	17	442	516	2299	3.18949	83.8745	0.171363	3.9115e-19	1.27766e-13	1.01887e-16
Pseudomonas_frederiksbergensis_37A10_7577_CDS_0503	putative HTH-type transcriptional regulator	126	245	407	2496	23.6398	91.0617	3.15395	3.92769e-19	1.28295e-13	1.02227e-16
Pseudomonas_furukawaii_KF707_CDS_4651	Betaine aldehyde dehydrogenase	187	471	346	2270	35.0844	82.8165	2.60478	4.08572e-19	1.33457e-13	1.06255e-16
Pseudomonas_sp_SNU_WT1_7571_CDS_4504	putative multidrug resistance protein EmrY	232	658	301	2083	43.5272	75.9942	2.43997	4.16906e-19	1.36179e-13	1.08337e-16
Pseudomonas_sp._GW456-E7_CDS_5855	hypothetical protein	33	9	500	2732	6.19137	99.6717	20.0347	4.2683e-19	1.39421e-13	1.10739e-16
Pseudomonas_sp._GW101-20A5_CDS_6253	hypothetical protein	33	9	500	2732	6.19137	99.6717	20.0347	4.2683e-19	1.39421e-13	1.10739e-16
Pseudomonas_syringae_3023_7233_CDS_4794	Multidrug resistance protein MdtA	11	381	522	2360	2.06379	86.1	0.13053	4.29056e-19	1.40148e-13	1.11052e-16
Pseudomonas_congelans_RMX815.1a_CDS_1433	hypothetical protein	11	381	522	2360	2.06379	86.1	0.13053	4.29056e-19	1.40148e-13	1.11052e-16
Pseudomonas_amygdali_pv_myricae_ICMP7118_3653_CDS_4570	HTH-type quorum sensing-dependent transcriptional regulator RpaR	11	381	522	2360	2.06379	86.1	0.13053	4.29056e-19	1.40148e-13	1.11052e-16
Pseudomonas_sp._GW460-8_CDS_6074	hypothetical protein	170	405	363	2336	31.8949	85.2244	2.70122	4.3513e-19	1.42132e-13	1.12535e-16
Pseudomonas_alcaligenes_NEB_585_CDS_0889	Methyl-accepting chemotaxis protein CtpL	264	801	269	1940	49.531	70.7771	2.37695	4.37023e-19	1.4275e-13	1.12935e-16
Pseudomonas_putida_NCTC7914_7232_CDS_1457	putative RNA polymerase sigma factor FecI	210	564	323	2177	39.3996	79.4236	2.50955	4.40061e-19	1.43742e-13	1.1363e-16
Pseudomonas_sp._SJZ078_CDS_4279	Transcriptional regulatory protein OmpR	224	623	309	2118	42.0263	77.2711	2.46449	4.46702e-19	1.45912e-13	1.15218e-16
Pseudomonas_sp_C9_5684_CDS_5257	hypothetical protein	42	22	491	2719	7.87992	99.1974	10.5719	4.46914e-19	1.45981e-13	1.15218e-16
Pseudomonas_sp_Sample_16_11430_CDS_1487	hypothetical protein	121	230	412	2511	22.7017	91.6089	3.20632	4.53423e-19	1.48107e-13	1.16804e-16
Pseudomonas_sp._GW704-F3_CDS_3640	HTH-type transcriptional regulator PgrR	59	55	474	2686	11.0694	97.9934	6.07879	4.55123e-19	1.48662e-13	1.17149e-16
Pseudomonas_amygdali_pv_aesculi_2250_375_CDS_0614	hypothetical protein	13	401	520	2340	2.43902	85.3703	0.145885	4.57745e-19	1.49519e-13	1.17639e-16
Pseudomonas_viridiflava_UASWS0038_CDS_2189	Phosphohistidine phosphatase SixA	13	401	520	2340	2.43902	85.3703	0.145885	4.57745e-19	1.49519e-13	1.17639e-16
Pseudomonas_graminis_LMG_21661_CDS_0641	hypothetical protein	13	402	520	2339	2.43902	85.3338	0.14546	4.69741e-19	1.53437e-13	1.20343e-16
Pseudomonas_syringae_MAFF212054_6837_CDS_1980	hypothetical protein	13	402	520	2339	2.43902	85.3338	0.14546	4.69741e-19	1.53437e-13	1.20343e-16
Pseudomonas_syringae_NZ43_7315_CDS_2487	hypothetical protein	13	402	520	2339	2.43902	85.3338	0.14546	4.69741e-19	1.53437e-13	1.20343e-16
Pseudomonas_syringae_PmaYM7930_CDS_3304	Alginate lyase	13	402	520	2339	2.43902	85.3338	0.14546	4.69741e-19	1.53437e-13	1.20343e-16
Pseudomonas_aeruginosa_6003_7301_CDS_4143	hypothetical protein	36	604	497	2137	6.75422	77.9642	0.256279	4.77527e-19	1.5598e-13	1.22242e-16
Pseudomonas_sp._A214_CDS_3215	hypothetical protein	101	167	432	2574	18.9493	93.9073	3.60354	4.87303e-19	1.59174e-13	1.24498e-16
Pseudomonas_amygdali_pv_aesculi_2250_375_CDS_1574	hypothetical protein	2	267	531	2474	0.375235	90.259	0.0348999	4.87864e-19	1.59357e-13	1.24498e-16
Pseudomonas_syringae_Cl-PS-15_6812_CDS_0705	Type 3 secretion system secretin	2	267	531	2474	0.375235	90.259	0.0348999	4.87864e-19	1.59357e-13	1.24498e-16
Pseudomonas_syringae_NZ48_5818_CDS_1010	hypothetical protein	2	267	531	2474	0.375235	90.259	0.0348999	4.87864e-19	1.59357e-13	1.24498e-16
Pseudomonas_syringae_pv._phaseolicola_1644R_CDS_2805	hypothetical protein	3	283	530	2458	0.562852	89.6753	0.0491633	4.90515e-19	1.60223e-13	1.25076e-16
Pseudomonas_savastanoi_2411_5819_CDS_0380	hypothetical protein	19	459	514	2282	3.56473	83.2543	0.183778	4.95554e-19	1.61869e-13	1.26263e-16
Pseudomonas_syringae_pv_cunninghamiae_ICMP11894_3794_CDS_3026	Multidrug resistance protein MdtA	10	368	523	2373	1.87617	86.5742	0.123296	4.96019e-19	1.62021e-13	1.26283e-16
Pseudomonas_cerasi_isolate_Sour_cherry_Prunus_cerasus_symptoma_4022_CDS_2852	hypothetical protein	2	268	531	2473	0.375235	90.2225	0.0347556	5.03177e-19	1.64359e-13	1.2798e-16
Pseudomonas_cannabina_pv._alisalensis_PSa1-3_CDS_2301	Co-chaperone protein DjlA	40	635	493	2106	7.50469	76.8333	0.26909	5.03492e-19	1.64462e-13	1.2798e-16
Pseudomonas_sp._GM18_CDS_2587	Hemin transport system permease protein HmuU	514	2283	19	458	96.4353	16.7092	5.42712	5.0386e-19	1.64582e-13	1.2798e-16
Pseudomonas_syringae_pv._actinidia_ICMP_9617_CDS_3646	Glycine cleavage system transcriptional activator	5	309	528	2432	0.938086	88.7267	0.0745317	5.05711e-19	1.65186e-13	1.2835e-16
Pseudomonas_syringae_C27_6725_CDS_5212	hypothetical protein	10	370	523	2371	1.87617	86.5013	0.122526	5.09261e-19	1.66346e-13	1.29151e-16
Pseudomonas_sp._GW460-C3_CDS_1287	hypothetical protein	115	211	418	2530	21.576	92.3021	3.29883	5.14677e-19	1.68115e-13	1.29442e-16
Pseudomonas_sp._GW101-3F01_CDS_4559	hypothetical protein	26	2	507	2739	4.87805	99.927	70.2308	5.16355e-19	1.68663e-13	1.29442e-16
Pseudomonas_sp._FW306-2-1A-C05A_CDS_3199	hypothetical protein	26	2	507	2739	4.87805	99.927	70.2308	5.16355e-19	1.68663e-13	1.29442e-16
Pseudomonas_sp._GW460-13_CDS_5115	hypothetical protein	26	2	507	2739	4.87805	99.927	70.2308	5.16355e-19	1.68663e-13	1.29442e-16
Pseudomonas_sp._SJZ077_CDS_5495	hypothetical protein	26	2	507	2739	4.87805	99.927	70.2308	5.16355e-19	1.68663e-13	1.29442e-16
Pseudomonas_sp._SJZ083_CDS_3654	hypothetical protein	26	2	507	2739	4.87805	99.927	70.2308	5.16355e-19	1.68663e-13	1.29442e-16
Pseudomonas_sp._GW460-13_CDS_1978	hypothetical protein	26	2	507	2739	4.87805	99.927	70.2308	5.16355e-19	1.68663e-13	1.29442e-16
Pseudomonas_trivialis_DSM_14937_CDS_1367	hypothetical protein	26	2	507	2739	4.87805	99.927	70.2308	5.16355e-19	1.68663e-13	1.29442e-16
Pseudomonas_sp._FW306-2-2C-A10BC_CDS_1011	hypothetical protein	26	2	507	2739	4.87805	99.927	70.2308	5.16355e-19	1.68663e-13	1.29442e-16
Pseudomonas_sp._GW460-E13_CDS_5448	hypothetical protein	26	2	507	2739	4.87805	99.927	70.2308	5.16355e-19	1.68663e-13	1.29442e-16
Pseudomonas_sp._FW306-07-L_CDS_3381	hypothetical protein	26	2	507	2739	4.87805	99.927	70.2308	5.16355e-19	1.68663e-13	1.29442e-16
Pseudomonas_sp._FW507-14D01_CDS_5168	hypothetical protein	26	2	507	2739	4.87805	99.927	70.2308	5.16355e-19	1.68663e-13	1.29442e-16
Pseudomonas_sp._GW460-E13_CDS_5449	hypothetical protein	26	2	507	2739	4.87805	99.927	70.2308	5.16355e-19	1.68663e-13	1.29442e-16
Pseudomonas_sp._GW460-13_CDS_5464	hypothetical protein	26	2	507	2739	4.87805	99.927	70.2308	5.16355e-19	1.68663e-13	1.29442e-16
Pseudomonas_sp._FW305-BF8_CDS_6096	hypothetical protein	26	2	507	2739	4.87805	99.927	70.2308	5.16355e-19	1.68663e-13	1.29442e-16
Pseudomonas_fluorescens_BRZ63_9415_CDS_4432	hypothetical protein	165	386	368	2355	30.9568	85.9175	2.73552	5.26617e-19	1.72015e-13	1.31913e-16
Pseudomonas_sp._YL-MPn6-2015_CDS_4199	Vitamin B12 import ATP-binding protein BtuD	65	69	468	2672	12.1951	97.4827	5.37842	5.31369e-19	1.73567e-13	1.33002e-16
Pseudomonas_aeruginosa_1046_PAER_2859_CDS_3492	putative oxidoreductase	517	2310	16	431	96.9981	15.7242	6.02887	5.32833e-19	1.74046e-13	1.33266e-16
Pseudomonas_aeruginosa_PABL022_9618_CDS_5558	Undecaprenyl-phosphate 4-deoxy-4-formamido-L-arabinose transferase	248	1842	285	899	46.5291	32.7982	0.424695	5.33914e-19	1.74399e-13	1.33434e-16
Pseudomonas_amygdali_pv._morsprunorum_HRI-W_5261_CDS_4754	hypothetical protein	5	311	528	2430	0.938086	88.6538	0.0739915	5.38438e-19	1.75876e-13	1.34359e-16
Pseudomonas_syringae_Pla107_CDS_0964	hypothetical protein	5	311	528	2430	0.938086	88.6538	0.0739915	5.38438e-19	1.75876e-13	1.34359e-16
Pseudomonas_syringae_C16_6303_CDS_1065	hypothetical protein	9	357	524	2384	1.68856	86.9756	0.114696	5.45167e-19	1.78074e-13	1.35935e-16
Pseudomonas_mandelii_OWC5_7502_CDS_5662	FMN-dependent NADH-azoreductase	84	118	449	2623	15.7598	95.695	4.15862	5.52491e-19	1.80467e-13	1.37656e-16
Pseudomonas_sp_R5-89-07_11556_CDS_1882	Cytosine deaminase	267	815	266	1926	50.0938	70.2663	2.37207	5.62762e-19	1.83822e-13	1.39939e-16
Pseudomonas_viridiflava_UASWS0038_CDS_4877	hypothetical protein	12	389	521	2352	2.25141	85.8081	0.139262	5.62941e-19	1.8388e-13	1.39939e-16
Pseudomonas_syringae_1845_4123_CDS_4884	Gamma-glutamylputrescine oxidoreductase	12	389	521	2352	2.25141	85.8081	0.139262	5.62941e-19	1.8388e-13	1.39939e-16
Pseudomonas_amygdali_pv_ulmi_ICMP3962_3657_CDS_3674	Aromatic-amino-acid aminotransferase	12	390	521	2351	2.25141	85.7716	0.138845	5.67223e-19	1.85279e-13	1.40842e-16
Pseudomonas_amygdali_pv._eriobotryae_CFBP_2343_CDS_4906	Adaptive-response sensory-kinase SasA	6	321	527	2420	1.1257	88.2889	0.0858323	5.67433e-19	1.85347e-13	1.40842e-16
Pseudomonas_savastanoi_pv_glycinea_ICMP2189_3727_CDS_4480	hypothetical protein	7	334	526	2407	1.31332	87.8147	0.0959051	5.94656e-19	1.9424e-13	1.47486e-16
Pseudomonas_sp_R3-52-08_11540_CDS_3848	hypothetical protein	206	549	327	2192	38.6492	79.9708	2.51529	5.97394e-19	1.95134e-13	1.48053e-16
Pseudomonas_putida_KH-18-2_6278_CDS_0778	3-phenylpropionate-dihydrodiol/cinnamic acid-dihydrodiol dehydrogenase	43	24	490	2717	8.06754	99.1244	9.93461	5.9817e-19	1.95388e-13	1.48133e-16
Pseudomonas_sp._IS6_CDS_4788	Porin-like protein NicP	81	110	452	2631	15.197	95.9869	4.28622	6.00873e-19	1.9627e-13	1.4869e-16
Pseudomonas_sp_MDMC216_6790_CDS_2148	hypothetical protein	516	2302	17	439	96.8105	16.0161	5.78842	6.07518e-19	1.98441e-13	1.5022e-16
Pseudomonas_sp_s211_2017_6831_CDS_4603	hypothetical protein	17	440	516	2301	3.18949	83.9475	0.172291	6.23977e-19	2.03817e-13	1.54173e-16
Pseudomonas_moraviensis_Devor_CDS_3736	putative transport protein HsrA	71	84	462	2657	13.3208	96.9354	4.86103	6.35063e-19	2.07438e-13	1.56794e-16
Pseudomonas_aeruginosa_SP4528_9945_CDS_5576	putative GMC-type oxidoreductase	511	2255	22	486	95.8724	17.7308	5.00597	6.38933e-19	2.08702e-13	1.5763e-16
Pseudomonas_sp_BIOMIG1BAC_BIOMIG1BAC_4095_CDS_1806	hypothetical protein	196	509	337	2232	36.773	81.4301	2.55037	6.48008e-19	2.11667e-13	1.59748e-16
Pseudomonas_putida_1290_11534_CDS_3222	Sialic acid transporter NanT	23	493	510	2248	4.3152	82.0139	0.20564	6.62237e-19	2.16314e-13	1.63133e-16
Pseudomonas_amygdali_pv_ulmi_ICMP3962_3657_CDS_5265	hypothetical protein	1	250	532	2491	0.187617	90.8792	0.0187293	6.69555e-19	2.18705e-13	1.64811e-16
Pseudomonas_cannabina_pv._alisalensis_PSa1-3_CDS_0376	Glutathione transport system permease protein GsiD	11	377	522	2364	2.06379	86.2459	0.132138	6.77457e-19	2.21286e-13	1.66631e-16
Pseudomonas_aeruginosa_BK6_7000_CDS_5753	General stress protein 16U	41	642	492	2099	7.69231	76.5779	0.272456	6.85521e-19	2.2392e-13	1.68361e-16
Pseudomonas_sp._IS8_CDS_3536	Cysteine protease StiP	41	642	492	2099	7.69231	76.5779	0.272456	6.85521e-19	2.2392e-13	1.68361e-16
Pseudomonas_syringae_CC1416_CDS_0794	hypothetical protein	15	418	518	2323	2.81426	84.7501	0.160929	6.94859e-19	2.2697e-13	1.70526e-16
Pseudomonas_sp._FW306-2-1A-C05A_CDS_1663	Protein GltF	31	7	502	2734	5.81614	99.7446	24.119	6.97601e-19	2.27866e-13	1.70942e-16
Pseudomonas_fluorescens_NCIMB_11764_CDS_4014	N-ethylmaleimide reductase	31	7	502	2734	5.81614	99.7446	24.119	6.97601e-19	2.27866e-13	1.70942e-16
Pseudomonas_syringae_CC1417_CDS_4495	hypothetical protein	13	398	520	2343	2.43902	85.4798	0.147173	7.18796e-19	2.34789e-13	1.75823e-16
Pseudomonas_viridiflava_UASWS0038_CDS_3694	hypothetical protein	13	398	520	2343	2.43902	85.4798	0.147173	7.18796e-19	2.34789e-13	1.75823e-16
Pseudomonas_savastanoi_Ph3_6096_CDS_3768	(Z)-2-((N-methylformamido)methylene)-5-hydroxybutyrolactone dehydrogenase	15	420	518	2321	2.81426	84.6771	0.160025	7.19135e-19	2.349e-13	1.75823e-16
Pseudomonas_fluorescens_90D7A_9412_CDS_0595	hypothetical protein	93	144	440	2597	17.4484	94.7464	3.81188	7.22384e-19	2.35961e-13	1.76485e-16
Pseudomonas_savastanoi_NCPPB_1006_7003_CDS_0018	hypothetical protein	13	399	520	2342	2.43902	85.4433	0.146742	7.271e-19	2.37501e-13	1.76844e-16
Pseudomonas_viridiflava_TA043_CDS_0348	putative protein YjiK	13	399	520	2342	2.43902	85.4433	0.146742	7.271e-19	2.37501e-13	1.76844e-16
Pseudomonas_bohemica_IA19_6358_CDS_4940	Alpha-D-ribose 1-methylphosphonate 5-triphosphate synthase subunit PhnH	13	399	520	2342	2.43902	85.4433	0.146742	7.271e-19	2.37501e-13	1.76844e-16
Pseudomonas_gingeri_NCPPB_3146_CDS_5382	ECF RNA polymerase sigma factor SigR	13	399	520	2342	2.43902	85.4433	0.146742	7.271e-19	2.37501e-13	1.76844e-16
Pseudomonas_savastanoi_ICMP16945_5776_CDS_1988	hypothetical protein	13	399	520	2342	2.43902	85.4433	0.146742	7.271e-19	2.37501e-13	1.76844e-16
Pseudomonas_syringae_PphNPS3121_CDS_0517	hypothetical protein	13	399	520	2342	2.43902	85.4433	0.146742	7.271e-19	2.37501e-13	1.76844e-16
Pseudomonas_sp._GM21_CDS_0696	putative multidrug resistance protein EmrK	35	12	498	2729	6.5666	99.5622	15.9831	7.32469e-19	2.39255e-13	1.77885e-16
Pseudomonas_sp._GW456-E6_CDS_2589	hypothetical protein	35	12	498	2729	6.5666	99.5622	15.9831	7.32469e-19	2.39255e-13	1.77885e-16
Pseudomonas_sp._GW460-C8_CDS_4090	hypothetical protein	27	3	506	2738	5.06567	99.8906	48.6996	7.35679e-19	2.40304e-13	1.78003e-16
Pseudomonas_sp._Root562_CDS_4583	hypothetical protein	27	3	506	2738	5.06567	99.8906	48.6996	7.35679e-19	2.40304e-13	1.78003e-16
Pseudomonas_sp._MYb187_CDS_0746	hypothetical protein	27	3	506	2738	5.06567	99.8906	48.6996	7.35679e-19	2.40304e-13	1.78003e-16
Pseudomonas_sp._GW456-11-11-14-LB2_CDS_2440	2-(hydroxymethyl)glutarate dehydrogenase	27	3	506	2738	5.06567	99.8906	48.6996	7.35679e-19	2.40304e-13	1.78003e-16
Pseudomonas_sp._SJZ083_CDS_4070	hypothetical protein	27	3	506	2738	5.06567	99.8906	48.6996	7.35679e-19	2.40304e-13	1.78003e-16
Pseudomonas_syringae_ICMP_18804_CDS_4336	Vitamin B12 transporter BtuB	3	279	530	2462	0.562852	89.8212	0.0499493	7.84468e-19	2.5624e-13	1.89667e-16
Pseudomonas_sp_8_R_14_isolate_8_R_14_4088_CDS_4634	putative transcriptional regulatory protein NarL	10	367	523	2374	1.87617	86.6107	0.123684	7.8889e-19	2.57685e-13	1.90595e-16
Pseudomonas_syringae_Psa_105743_6941_CDS_1448	hypothetical protein	10	365	523	2376	1.87617	86.6837	0.124466	7.93407e-19	2.5916e-13	1.91545e-16
Pseudomonas_sp_GL93_9494_CDS_2940	Iron import ATP-binding/permease protein IrtA	59	56	474	2685	11.0694	97.957	5.96802	7.9725e-19	2.60415e-13	1.9233e-16
Pseudomonas_citronellolis_DSM_50332_7662_CDS_6292	Putative aliphatic sulfonates transport permease protein SsuC	90	136	443	2605	16.8856	95.0383	3.89142	8.11353e-19	2.65022e-13	1.953e-16
Pseudomonas_sp_QS1027_7283_CDS_4350	Nitrate import ATP-binding protein NrtD	90	136	443	2605	16.8856	95.0383	3.89142	8.11353e-19	2.65022e-13	1.953e-16
Pseudomonas_sp_BMS12_BMS12_4099_CDS_3634	hypothetical protein	90	136	443	2605	16.8856	95.0383	3.89142	8.11353e-19	2.65022e-13	1.953e-16
Pseudomonas_sp._GW460-C3_CDS_2884	hypothetical protein	30	6	503	2735	5.62852	99.7811	27.1869	8.16447e-19	2.66686e-13	1.96237e-16
Pseudomonas_mandelii_NBRC_103147_CDS_4352	hypothetical protein	30	6	503	2735	5.62852	99.7811	27.1869	8.16447e-19	2.66686e-13	1.96237e-16
Pseudomonas_agarici_NCPPB_2289_CDS_1296	Porin-like protein NicP	195	505	338	2236	36.5854	81.5761	2.55446	8.45932e-19	2.76317e-13	2.02953e-16
Pseudomonas_savastanoi_pv_savastanoi_ICMP4352_3730_CDS_1879	hypothetical protein	2	266	531	2475	0.375235	90.2955	0.0350452	8.46874e-19	2.76625e-13	2.02953e-16
Pseudomonas_syringae_C28_5926_CDS_0531	hypothetical protein	2	266	531	2475	0.375235	90.2955	0.0350452	8.46874e-19	2.76625e-13	2.02953e-16
Pseudomonas_amygdali_pv_tabaci_ICMP2835_3656_CDS_0478	hypothetical protein	2	266	531	2475	0.375235	90.2955	0.0350452	8.46874e-19	2.76625e-13	2.02953e-16
Pseudomonas_extremaustralis_USBA_515_CDS_3239	hypothetical protein	154	348	379	2393	28.8931	87.3039	2.79412	8.58747e-19	2.80503e-13	2.05647e-16
Pseudomonas_baetica_a390_6594_CDS_0189	GlcNAc-binding protein A	142	303	391	2438	26.6417	88.9456	2.92215	8.61185e-19	2.81299e-13	2.05702e-16
Pseudomonas_sp._CBZ-4_CDS_0567	HTH-type transcriptional activator RhaR	202	535	331	2206	37.8987	80.4816	2.51637	8.62029e-19	2.81575e-13	2.05702e-16
Pseudomonas_protegens_JUb28_CDS_4434	D-inositol-3-phosphate glycosyltransferase	20	466	513	2275	3.75235	82.9989	0.19033	8.6228e-19	2.81657e-13	2.05702e-16
Pseudomonas_sp._SJZ080_CDS_2653	hypothetical protein	28	4	505	2737	5.25328	99.8541	37.9386	8.63037e-19	2.81904e-13	2.05702e-16
Pseudomonas_sp._GM21_CDS_0228	hypothetical protein	28	4	505	2737	5.25328	99.8541	37.9386	8.63037e-19	2.81904e-13	2.05702e-16
Pseudomonas_sp._MPR-E5_CDS_5851	Antitoxin HigA-1	28	4	505	2737	5.25328	99.8541	37.9386	8.63037e-19	2.81904e-13	2.05702e-16
Pseudomonas_syringae_14-32_reassembled_CDS_0749	Purine ribonucleoside efflux pump NepI	9	354	524	2387	1.68856	87.085	0.115814	8.64644e-19	2.82429e-13	2.05702e-16
Pseudomonas_viridiflava_CH409_6322_CDS_1129	hypothetical protein	9	354	524	2387	1.68856	87.085	0.115814	8.64644e-19	2.82429e-13	2.05702e-16
Pseudomonas_syringae_Pss9293_6573_CDS_2066	hypothetical protein	9	354	524	2387	1.68856	87.085	0.115814	8.64644e-19	2.82429e-13	2.05702e-16
Pseudomonas_sp._IS6_CDS_5471	hypothetical protein	65	70	468	2671	12.1951	97.4462	5.2996	8.74919e-19	2.85785e-13	2.07995e-16
Pseudomonas_sp._SJZ083_CDS_5543	hypothetical protein	29	5	504	2736	5.4409	99.8176	31.4857	8.83197e-19	2.88489e-13	2.0905e-16
Pseudomonas_sp._OV226_CDS_1409	hypothetical protein	29	5	504	2736	5.4409	99.8176	31.4857	8.83197e-19	2.88489e-13	2.0905e-16
Pseudomonas_mandelii_JR-1_CDS_0454	hypothetical protein	29	5	504	2736	5.4409	99.8176	31.4857	8.83197e-19	2.88489e-13	2.0905e-16
Pseudomonas_sp._GW460-C3_CDS_1382	hypothetical protein	29	5	504	2736	5.4409	99.8176	31.4857	8.83197e-19	2.88489e-13	2.0905e-16
Pseudomonas_fluorescens_FW300-N2E3_2_CDS_5259	hypothetical protein	29	5	504	2736	5.4409	99.8176	31.4857	8.83197e-19	2.88489e-13	2.0905e-16
Pseudomonas_mandelii_6A1_6651_CDS_5728	hypothetical protein	29	5	504	2736	5.4409	99.8176	31.4857	8.83197e-19	2.88489e-13	2.0905e-16
Pseudomonas_viridiflava_TA043_CDS_3451	Cobalt-zinc-cadmium resistance protein CzcB	12	387	521	2354	2.25141	85.8811	0.1401	8.84482e-19	2.88909e-13	2.09203e-16
Pseudomonas_sp_RIT_409_6504_CDS_0035	hypothetical protein	236	680	297	2061	44.2777	75.1915	2.40838	8.91584e-19	2.91229e-13	2.1073e-16
Pseudomonas_chlororaphis_14D6_7521_CDS_4555	Minor extracellular protease Epr	109	193	424	2548	20.4503	92.9588	3.39393	8.99333e-19	2.9376e-13	2.12254e-16
Pseudomonas_helleri_DSM_28141_3043_CDS_1915	hypothetical protein	109	193	424	2548	20.4503	92.9588	3.39393	8.99333e-19	2.9376e-13	2.12254e-16
Pseudomonas_amygdali_pv._aesculi_2306_CDS_0331	Lipopolysaccharide core heptose(II)-phosphate phosphatase	0	227	533	2514	0	91.7184	0	9.02871e-19	2.94916e-13	2.12935e-16
Pseudomonas_syringae_pv_cunninghamiae_ICMP11894_3794_CDS_3423	Alpha-ketoglutaric semialdehyde dehydrogenase 1	14	408	519	2333	2.62664	85.1149	0.154246	9.07019e-19	2.9627e-13	2.13451e-16
Pseudomonas_syringae_pv_cunninghamiae_ICMP11894_3794_CDS_3177	2-(hydroxymethyl)glutarate dehydrogenase	14	408	519	2333	2.62664	85.1149	0.154246	9.07019e-19	2.9627e-13	2.13451e-16
Pseudomonas_syringae_PmaES4326_CDS_2008	Sensor histidine kinase RcsC	14	408	519	2333	2.62664	85.1149	0.154246	9.07019e-19	2.9627e-13	2.13451e-16
Pseudomonas_syringae_UB246_CDS_1137	Maltooligosyl trehalose synthase	14	406	519	2335	2.62664	85.1879	0.155139	9.12323e-19	2.98003e-13	2.14083e-16
Pseudomonas_syringae_pv._atrofaciens_DSM_50255_CDS_3681	Transcriptional regulator AcuR	14	406	519	2335	2.62664	85.1879	0.155139	9.12323e-19	2.98003e-13	2.14083e-16
Pseudomonas_sp_F51_6312_CDS_2953	UDP-glucose:undecaprenyl-phosphate glucose-1-phosphate transferase	14	406	519	2335	2.62664	85.1879	0.155139	9.12323e-19	2.98003e-13	2.14083e-16
Pseudomonas_congelans_DM2.1.12.02A_CDS_0150	hypothetical protein	14	406	519	2335	2.62664	85.1879	0.155139	9.12323e-19	2.98003e-13	2.14083e-16
Pseudomonas_chlororaphis_14D6_7521_CDS_1827	Fe(3+)-pyochelin receptor	12	388	521	2353	2.25141	85.8446	0.13968	9.16888e-19	2.99494e-13	2.14845e-16
Pseudomonas_syringae_pv_tagetis_ICMP4091_3837_CDS_4530	Inner membrane transport protein YdhP	12	388	521	2353	2.25141	85.8446	0.13968	9.16888e-19	2.99494e-13	2.14845e-16
Pseudomonas_syringae_Pss9293_6573_CDS_2649	hypothetical protein	0	228	533	2513	0	91.6819	0	9.21068e-19	3.00859e-13	2.1567e-16
Pseudomonas_syringae_pv_delphinii_ICMP529_3824_CDS_2017	hypothetical protein	8	342	525	2399	1.50094	87.5228	0.106889	9.28703e-19	3.03353e-13	2.17302e-16
Pseudomonas_sp._OV286_CDS_4128	hypothetical protein	213	581	320	2160	39.9625	78.8034	2.47461	9.40838e-19	3.07317e-13	2.19984e-16
Pseudomonas_avellanae_R25255_CDS_3179	Putative hydro-lyase	17	436	516	2305	3.18949	84.0934	0.174174	9.45885e-19	3.08966e-13	2.21006e-16
Pseudomonas_amygdali_pv._morsprunorum_HRI-W_5269_CDS_3979	hypothetical protein	7	330	526	2411	1.31332	87.9606	0.0972289	9.50066e-19	3.10331e-13	2.21824e-16
Pseudomonas_aeruginosa_239A_isolate_13121-1_9926_CDS_0006	General stress protein 16U	41	639	492	2102	7.69231	76.6873	0.274126	1.03986e-18	3.39663e-13	2.42444e-16
Pseudomonas_aeruginosa_A3_H638_10059_CDS_2113	Stress response protein SCP2	41	639	492	2102	7.69231	76.6873	0.274126	1.03986e-18	3.39663e-13	2.42444e-16
Pseudomonas_syringae_pv._broussonetiae_CFBP_5140_CDS_0164	hypothetical protein	1	247	532	2494	0.187617	90.9887	0.0189796	1.04974e-18	3.4289e-13	2.44572e-16
Pseudomonas_savastanoi_pv_phaseolicola_ICMP2740_3729_CDS_4092	hypothetical protein	11	375	522	2366	2.06379	86.3189	0.132955	1.05422e-18	3.44351e-13	2.45439e-16
Pseudomonas_avellanae_R29095_CDS_3085	Dipeptide transport system permease protein DppB	11	376	522	2365	2.06379	86.2824	0.132546	1.07415e-18	3.50862e-13	2.49724e-16
Pseudomonas_syringae_C68_6353_CDS_3553	FAD-dependent urate hydroxylase	11	376	522	2365	2.06379	86.2824	0.132546	1.07415e-18	3.50862e-13	2.49724e-16
Pseudomonas_sp._OV529_CDS_0769	p-hydroxybenzoic acid efflux pump subunit AaeA	34	11	499	2730	6.37899	99.5987	16.9102	1.08485e-18	3.54358e-13	2.51496e-16
Pseudomonas_putida_II-2_11530_CDS_0144	putative ABC transporter ATP-binding protein	34	11	499	2730	6.37899	99.5987	16.9102	1.08485e-18	3.54358e-13	2.51496e-16
Pseudomonas_sp._MPR-R5A_CDS_1353	hypothetical protein	34	11	499	2730	6.37899	99.5987	16.9102	1.08485e-18	3.54358e-13	2.51496e-16
Pseudomonas_sp._FW305-3-2-15-A-R2A1_CDS_5847	hypothetical protein	34	11	499	2730	6.37899	99.5987	16.9102	1.08485e-18	3.54358e-13	2.51496e-16
Pseudomonas_sp._FW306-02-F04-AA_CDS_4695	hypothetical protein	206	552	327	2189	38.6492	79.8614	2.49819	1.12145e-18	3.66314e-13	2.59797e-16
Pseudomonas_congelans_RMX815.1a_CDS_4088	Protein-glutamate methylesterase/protein-glutamine glutaminase	13	396	520	2345	2.43902	85.5527	0.148043	1.12971e-18	3.69011e-13	2.61525e-16
Pseudomonas_amygdali_pv._aesculi_2336_CDS_3577	hypothetical protein	13	397	520	2344	2.43902	85.5162	0.147607	1.17523e-18	3.83879e-13	2.71293e-16
Pseudomonas_viridiflava_ICMP2848_3844_CDS_2689	hypothetical protein	13	397	520	2344	2.43902	85.5162	0.147607	1.17523e-18	3.83879e-13	2.71293e-16
Pseudomonas_syringae_CC1583_CDS_0877	hypothetical protein	13	397	520	2344	2.43902	85.5162	0.147607	1.17523e-18	3.83879e-13	2.71293e-16
Pseudomonas_avellanae_R2leaf_CDS_2315	hypothetical protein	13	397	520	2344	2.43902	85.5162	0.147607	1.17523e-18	3.83879e-13	2.71293e-16
Pseudomonas_asplenii_ES_PA-B8_CDS_3104	Manganese transport system membrane protein MntC	220	611	313	2130	41.2758	77.7089	2.45029	1.18446e-18	3.86896e-13	2.73231e-16
Pseudomonas_aeruginosa_192S190811BSL_PA1_11091_CDS_3679	2-oxo-tetronate isomerase	304	2091	229	650	57.0356	23.714	0.412665	1.2117e-18	3.95792e-13	2.79317e-16
Pseudomonas_viridiflava_CFBP_1590_isolate_E12-5_7308_CDS_1926	Linear gramicidin synthase subunit B	10	364	523	2377	1.87617	86.7202	0.124861	1.22822e-18	4.01189e-13	2.82727e-16
Pseudomonas_amygdali_5270_7275_CDS_2002	hypothetical protein	10	364	523	2377	1.87617	86.7202	0.124861	1.22822e-18	4.01189e-13	2.82727e-16
Pseudomonas_stutzeri_KMS_55_7247_CDS_4120	Acetoacetyl-CoA reductase	68	78	465	2663	12.758	97.1543	4.99267	1.24247e-18	4.05843e-13	2.85805e-16
Pseudomonas_syringae_711_CDS_2931	hypothetical protein	3	278	530	2463	0.562852	89.8577	0.0501493	1.27196e-18	4.15477e-13	2.92383e-16
Pseudomonas_sp_WCHPs060044_6485_CDS_5421	HTH-type transcriptional regulator DmlR	48	34	485	2707	9.00563	98.7596	7.87968	1.29656e-18	4.2351e-13	2.97827e-16
Pseudomonas_protegens_CHA0_CDS_4261	hypothetical protein	20	461	513	2280	3.75235	83.1813	0.192818	1.34339e-18	4.38807e-13	3.08368e-16
Pseudomonas_indica_PIC105_6556_CDS_4361	3-(3-hydroxydecanoyloxy)decanoate synthase	49	36	484	2705	9.19325	98.6866	7.60704	1.36773e-18	4.46759e-13	3.13736e-16
Pseudomonas_viridiflava_CFBP13515_7766_CDS_3311	hypothetical protein	12	384	521	2357	2.25141	85.9905	0.141375	1.38474e-18	4.52313e-13	3.15764e-16
Pseudomonas_viridiflava_CH409_6322_CDS_1161	hypothetical protein	12	384	521	2357	2.25141	85.9905	0.141375	1.38474e-18	4.52313e-13	3.15764e-16
Pseudomonas_syringae_UB246_CDS_4954	hypothetical protein	12	384	521	2357	2.25141	85.9905	0.141375	1.38474e-18	4.52313e-13	3.15764e-16
Pseudomonas_viridiflava_CFBP13515_7766_CDS_1361	Cardiolipin synthase B	14	404	519	2337	2.62664	85.2609	0.156041	1.39864e-18	4.56853e-13	3.15764e-16
Pseudomonas_syringae_pv._atrofaciens_DSM_50255_CDS_3883	hypothetical protein	14	404	519	2337	2.62664	85.2609	0.156041	1.39864e-18	4.56853e-13	3.15764e-16
Pseudomonas_sp._Leaf127_CDS_3877	hypothetical protein	14	404	519	2337	2.62664	85.2609	0.156041	1.39864e-18	4.56853e-13	3.15764e-16
Pseudomonas_ficuserectae_ICMP7848_6209_CDS_1946	putative oxidoreductase	14	404	519	2337	2.62664	85.2609	0.156041	1.39864e-18	4.56853e-13	3.15764e-16
Pseudomonas_syringae_pv._broussonetiae_CFBP_5140_CDS_0064	hypothetical protein	14	404	519	2337	2.62664	85.2609	0.156041	1.39864e-18	4.56853e-13	3.15764e-16
Pseudomonas_sp._NFACC02_CDS_5296	hypothetical protein	14	404	519	2337	2.62664	85.2609	0.156041	1.39864e-18	4.56853e-13	3.15764e-16
Pseudomonas_ficuserectae_ICMP7848_6209_CDS_2665	putative 2-dehydro-3-deoxygalactonokinase DgoK1	14	404	519	2337	2.62664	85.2609	0.156041	1.39864e-18	4.56853e-13	3.15764e-16
Pseudomonas_savastanoi_pv_phaseolicola_ICMP2740_3729_CDS_5212	hypothetical protein	14	404	519	2337	2.62664	85.2609	0.156041	1.39864e-18	4.56853e-13	3.15764e-16
Pseudomonas_amygdali_pv_ciccaronei_ICMP5710_3654_CDS_1636	hypothetical protein	14	404	519	2337	2.62664	85.2609	0.156041	1.39864e-18	4.56853e-13	3.15764e-16
Pseudomonas_amygdali_ICMP3918_3649_CDS_4323	hypothetical protein	14	404	519	2337	2.62664	85.2609	0.156041	1.39864e-18	4.56853e-13	3.15764e-16
Pseudomonas_congelans_LP205a_CDS_3350	hypothetical protein	14	404	519	2337	2.62664	85.2609	0.156041	1.39864e-18	4.56853e-13	3.15764e-16
Pseudomonas_syringae_Pss9659_6695_CDS_3991	Cytochrome b561	14	405	519	2336	2.62664	85.2244	0.155589	1.40365e-18	4.5849e-13	3.15764e-16
Pseudomonas_caricapapayae_ICMP2855_3660_CDS_2245	hypothetical protein	14	405	519	2336	2.62664	85.2244	0.155589	1.40365e-18	4.5849e-13	3.15764e-16
Pseudomonas_avellanae_CRAFRUec1_CDS_0831	hypothetical protein	14	405	519	2336	2.62664	85.2244	0.155589	1.40365e-18	4.5849e-13	3.15764e-16
Pseudomonas_ficuserectae_ICMP7848_6209_CDS_3988	Sensor histidine kinase RcsC	14	405	519	2336	2.62664	85.2244	0.155589	1.40365e-18	4.5849e-13	3.15764e-16
Pseudomonas_syringae_pv_tagetis_ICMP4091_3837_CDS_4016	Chemotaxis protein CheY	14	405	519	2336	2.62664	85.2244	0.155589	1.40365e-18	4.5849e-13	3.15764e-16
Pseudomonas_ficuserectae_ICMP7848_6209_CDS_0730	hypothetical protein	14	405	519	2336	2.62664	85.2244	0.155589	1.40365e-18	4.5849e-13	3.15764e-16
Pseudomonas_amygdali_pv_ulmi_ICMP3962_3657_CDS_0730	FMN reductase (NADPH)	14	405	519	2336	2.62664	85.2244	0.155589	1.40365e-18	4.5849e-13	3.15764e-16
Pseudomonas_floridensis_GEV388_CDS_0305	hypothetical protein	14	405	519	2336	2.62664	85.2244	0.155589	1.40365e-18	4.5849e-13	3.15764e-16
Pseudomonas_sp_RIT_409_6504_CDS_4320	Intermembrane transport protein PqiB	14	405	519	2336	2.62664	85.2244	0.155589	1.40365e-18	4.5849e-13	3.15764e-16
Pseudomonas_caspiana_FBF102_CDS_4608	hypothetical protein	14	405	519	2336	2.62664	85.2244	0.155589	1.40365e-18	4.5849e-13	3.15764e-16
Pseudomonas_sp._Leaf127_CDS_3583	hypothetical protein	14	405	519	2336	2.62664	85.2244	0.155589	1.40365e-18	4.5849e-13	3.15764e-16
Pseudomonas_syringae_CC1416_CDS_1919	hypothetical protein	14	405	519	2336	2.62664	85.2244	0.155589	1.40365e-18	4.5849e-13	3.15764e-16
Pseudomonas_avellanae_R25260_CDS_1525	hypothetical protein	14	405	519	2336	2.62664	85.2244	0.155589	1.40365e-18	4.5849e-13	3.15764e-16
Pseudomonas_caspiana_FBF102_CDS_4064	hypothetical protein	14	405	519	2336	2.62664	85.2244	0.155589	1.40365e-18	4.5849e-13	3.15764e-16
Pseudomonas_amygdali_pv._morsprunorum_HRI-W_5261_CDS_4818	Adaptive-response sensory-kinase SasA	9	353	524	2388	1.68856	87.1215	0.116191	1.41108e-18	4.60916e-13	3.17216e-16
Pseudomonas_syringae_GR12-2_4124_CDS_1295	hypothetical protein	12	385	521	2356	2.25141	85.954	0.140948	1.41393e-18	4.6185e-13	3.17216e-16
Pseudomonas_congelans_DM2.1.12.02A_CDS_4206	Adenine deaminase	12	385	521	2356	2.25141	85.954	0.140948	1.41393e-18	4.6185e-13	3.17216e-16
Pseudomonas_sp._CFII64_CDS_0935	HTH-type transcriptional regulator PrtR	12	383	521	2358	2.25141	86.027	0.141804	1.41411e-18	4.61907e-13	3.17216e-16
Pseudomonas_nitroreducens_DF05_6670_CDS_1577	Putative membrane-bound redox modulator Alx	42	645	491	2096	7.87992	76.4684	0.277971	1.41571e-18	4.62431e-13	3.17216e-16
Pseudomonas_orientalis_R2-66-08W_11572_CDS_0737	hypothetical protein	201	534	332	2207	37.7111	80.5181	2.50218	1.41593e-18	4.62501e-13	3.17216e-16
Pseudomonas_sp._IS6_CDS_5037	D-alanine--D-alanine ligase A	155	354	378	2387	29.0807	87.085	2.76496	1.41827e-18	4.63268e-13	3.17524e-16
Pseudomonas_syringae_PmaES4326_CDS_2533	hypothetical protein	8	339	525	2402	1.50094	87.6323	0.10797	1.49001e-18	4.86699e-13	3.32506e-16
Pseudomonas_graminis_WP_8_CDS_0516	putative amino-acid ABC transporter-binding protein	8	341	525	2400	1.50094	87.5593	0.107248	1.4913e-18	4.87122e-13	3.32506e-16
Pseudomonas_sp._LP_7_YM_CDS_0867	L-cystine transport system permease protein YecS	8	341	525	2400	1.50094	87.5593	0.107248	1.4913e-18	4.87122e-13	3.32506e-16
Pseudomonas_syringae_C11_6913_CDS_2429	putative amino-acid permease protein YxeN	8	341	525	2400	1.50094	87.5593	0.107248	1.4913e-18	4.87122e-13	3.32506e-16
Pseudomonas_ficuserectae_ICMP7848_6209_CDS_5213	Glutamine transport ATP-binding protein GlnQ	8	341	525	2400	1.50094	87.5593	0.107248	1.4913e-18	4.87122e-13	3.32506e-16
Pseudomonas_aeruginosa_1472_10345_CDS_2566	Tyrosine recombinase XerC	8	341	525	2400	1.50094	87.5593	0.107248	1.4913e-18	4.87122e-13	3.32506e-16
Pseudomonas_sp._FW305-47B_CDS_1415	Alkaline proteinase inhibitor	33	10	500	2731	6.19137	99.6352	18.0246	1.5602e-18	5.09628e-13	3.47632e-16
Pseudomonas_sp._S9_CDS_1262	hypothetical protein	41	637	492	2104	7.69231	76.7603	0.275249	1.60788e-18	5.252e-13	3.58009e-16
Pseudomonas_putida_BIGb0473_CDS_2435	HTH-type transcriptional regulator LutR	227	644	306	2097	42.5891	76.5049	2.41556	1.62891e-18	5.32071e-13	3.62446e-16
Pseudomonas_sp._FW305-53_CDS_4781	hypothetical protein	24	1	509	2740	4.50281	99.9635	129.194	1.64125e-18	5.36102e-13	3.63953e-16
Pseudomonas_sp._GW460-12-1-14-LB3_CDS_1115	hypothetical protein	24	1	509	2740	4.50281	99.9635	129.194	1.64125e-18	5.36102e-13	3.63953e-16
Pseudomonas_sp._FW306-2-11AB_CDS_1285	hypothetical protein	24	1	509	2740	4.50281	99.9635	129.194	1.64125e-18	5.36102e-13	3.63953e-16
Pseudomonas_sp._FW306-02-H06B_CDS_3178	3-methyl-2-oxobutanoate hydroxymethyltransferase	24	1	509	2740	4.50281	99.9635	129.194	1.64125e-18	5.36102e-13	3.63953e-16
Pseudomonas_sp_GW456-R21_7249_CDS_5607	HTH-type transcriptional regulator CynR	24	1	509	2740	4.50281	99.9635	129.194	1.64125e-18	5.36102e-13	3.63953e-16
Pseudomonas_sp._Leaf127_CDS_2547	Sensor histidine kinase RcsC	11	373	522	2368	2.06379	86.3918	0.133781	1.66848e-18	5.44996e-13	3.69739e-16
Pseudomonas_sp._SAT88_CDS_1427	Release factor glutamine methyltransferase	518	2328	15	413	97.1857	15.0675	6.1264	1.68362e-18	5.49941e-13	3.72336e-16
Pseudomonas_abietaniphila_LMG_20220_CDS_5857	hypothetical protein	15	413	518	2328	2.81426	84.9325	0.163228	1.68362e-18	5.49941e-13	3.72336e-16
Pseudomonas_amygdali_pv._aesculi_2279_CDS_5313	Release factor glutamine methyltransferase	15	413	518	2328	2.81426	84.9325	0.163228	1.68362e-18	5.49941e-13	3.72336e-16
Pseudomonas_fluorescens_N214_9414_CDS_2376	hypothetical protein	202	539	331	2202	37.8987	80.3356	2.49317	1.7415e-18	5.68849e-13	3.84877e-16
Pseudomonas_fluorescens_R124_CDS_4946	hypothetical protein	1	245	532	2496	0.187617	91.0617	0.0191499	1.75638e-18	5.73708e-13	3.85692e-16
Pseudomonas_savastanoi_2411_5819_CDS_0156	Cyclic-di-GMP receptor FimW	13	393	520	2348	2.43902	85.6622	0.149364	1.76172e-18	5.75453e-13	3.85692e-16
Pseudomonas_viridiflava_CDRTc14_CDS_4576	Peptidoglycan-associated lipoprotein	13	393	520	2348	2.43902	85.6622	0.149364	1.76172e-18	5.75453e-13	3.85692e-16
Pseudomonas_syringae_pv_solidagae_ICMP16925_3796_CDS_4234	Regulator of RpoS	13	393	520	2348	2.43902	85.6622	0.149364	1.76172e-18	5.75453e-13	3.85692e-16
Pseudomonas_syringae_pv._actinidiae_PA459_CDS_5523	hypothetical protein	13	393	520	2348	2.43902	85.6622	0.149364	1.76172e-18	5.75453e-13	3.85692e-16
Pseudomonas_amygdali_5270_7275_CDS_2674	hypothetical protein	13	393	520	2348	2.43902	85.6622	0.149364	1.76172e-18	5.75453e-13	3.85692e-16
Pseudomonas_sp_F51_6312_CDS_1931	hypothetical protein	13	393	520	2348	2.43902	85.6622	0.149364	1.76172e-18	5.75453e-13	3.85692e-16
Pseudomonas_amygdali_pv._morsprunorum_2341_CDS_1597	hypothetical protein	13	393	520	2348	2.43902	85.6622	0.149364	1.76172e-18	5.75453e-13	3.85692e-16
Pseudomonas_syringae_PmaKN91_CDS_0964	hypothetical protein	13	393	520	2348	2.43902	85.6622	0.149364	1.76172e-18	5.75453e-13	3.85692e-16
Pseudomonas_syringae_pv._actinidiae_ICMP_19439_CDS_4973	hypothetical protein	13	393	520	2348	2.43902	85.6622	0.149364	1.76172e-18	5.75453e-13	3.85692e-16
Pseudomonas_congelans_NL.P123_CDS_1450	hypothetical protein	13	393	520	2348	2.43902	85.6622	0.149364	1.76172e-18	5.75453e-13	3.85692e-16
Pseudomonas_caspiana_FBF102_CDS_3702	hypothetical protein	13	393	520	2348	2.43902	85.6622	0.149364	1.76172e-18	5.75453e-13	3.85692e-16
Pseudomonas_syringae_200-1_reassembled_CDS_4260	hypothetical protein	13	393	520	2348	2.43902	85.6622	0.149364	1.76172e-18	5.75453e-13	3.85692e-16
Pseudomonas_syringae_pv_ribicola_ICMP3882_3828_CDS_0403	hypothetical protein	13	393	520	2348	2.43902	85.6622	0.149364	1.76172e-18	5.75453e-13	3.85692e-16
Pseudomonas_sp._52_E_6_CDS_2446	Formyl-CoA:oxalate CoA-transferase	205	551	328	2190	38.4615	79.8978	2.48412	1.78279e-18	5.82334e-13	3.89063e-16
Pseudomonas_meliae_ICMP6289_6691_CDS_0256	Protein FecR	13	392	520	2349	2.43902	85.6987	0.149809	1.79022e-18	5.84762e-13	3.89063e-16
Pseudomonas_syringae_2682C_6321_CDS_4402	HTH-type transcriptional regulator GltR	13	392	520	2349	2.43902	85.6987	0.149809	1.79022e-18	5.84762e-13	3.89063e-16
Pseudomonas_coronafaciens_pv_porri_ICMP8961_3670_CDS_0971	hypothetical protein	13	392	520	2349	2.43902	85.6987	0.149809	1.79022e-18	5.84762e-13	3.89063e-16
Pseudomonas_sp_F51_6312_CDS_3054	putative isomerase YddE	13	392	520	2349	2.43902	85.6987	0.149809	1.79022e-18	5.84762e-13	3.89063e-16
Pseudomonas_syringae_pv_cunninghamiae_ICMP11894_3794_CDS_5212	hypothetical protein	13	392	520	2349	2.43902	85.6987	0.149809	1.79022e-18	5.84762e-13	3.89063e-16
Pseudomonas_avellanae_R25255_CDS_4812	hypothetical protein	13	392	520	2349	2.43902	85.6987	0.149809	1.79022e-18	5.84762e-13	3.89063e-16
Pseudomonas_syringae_pv._rhaphiolepidis_CFBP_4220_CDS_3524	hypothetical protein	13	392	520	2349	2.43902	85.6987	0.149809	1.79022e-18	5.84762e-13	3.89063e-16
Pseudomonas_syringae_PseHC_1_CDS_5423	hypothetical protein	13	392	520	2349	2.43902	85.6987	0.149809	1.79022e-18	5.84762e-13	3.89063e-16
Pseudomonas_syringae_1845_4123_CDS_4714	D-inositol-3-phosphate glycosyltransferase	13	392	520	2349	2.43902	85.6987	0.149809	1.79022e-18	5.84762e-13	3.89063e-16
Pseudomonas_syringae_C10_6340_CDS_1812	Protease PrtS	13	392	520	2349	2.43902	85.6987	0.149809	1.79022e-18	5.84762e-13	3.89063e-16
Pseudomonas_savastanoi_CECT_4861_6810_CDS_3203	Threonine efflux protein	13	394	520	2347	2.43902	85.6257	0.148921	1.80642e-18	5.90054e-13	3.91542e-16
Pseudomonas_amygdali_NM002_5127_CDS_2433	NAD-dependent methanol dehydrogenase	13	394	520	2347	2.43902	85.6257	0.148921	1.80642e-18	5.90054e-13	3.91542e-16
Pseudomonas_syringae_CC1557_CDS_3696	putative protein	13	394	520	2347	2.43902	85.6257	0.148921	1.80642e-18	5.90054e-13	3.91542e-16
Pseudomonas_amygdali_pv_tabaci_ATCC_11528_2907_CDS_4103	HTH-type transcriptional regulator CdhR	13	394	520	2347	2.43902	85.6257	0.148921	1.80642e-18	5.90054e-13	3.91542e-16
Pseudomonas_caspiana_FBF102_CDS_2919	Monomeric sarcosine oxidase	19	452	514	2289	3.56473	83.5097	0.187197	1.8986e-18	6.20164e-13	4.11249e-16
Pseudomonas_coronafaciens_pv_oryzae_ICMP9088_3669_CDS_1240	hypothetical protein	10	361	523	2380	1.87617	86.8296	0.126057	1.92169e-18	6.27703e-13	4.15698e-16
Pseudomonas_syringae_PphY5_2_CDS_0499	hypothetical protein	10	361	523	2380	1.87617	86.8296	0.126057	1.92169e-18	6.27703e-13	4.15698e-16
Pseudomonas_sp._QTF5_CDS_4530	hypothetical protein	81	113	452	2628	15.197	95.8774	4.16767	1.92685e-18	6.29392e-13	4.1654e-16
Pseudomonas_sp._GM102_CDS_0422	Biotin biosynthesis cytochrome P450	86	127	447	2614	16.1351	95.3667	3.95998	1.94067e-18	6.33905e-13	4.1925e-16
Pseudomonas_sp._FW305-20_CDS_1225	hypothetical protein	45	29	488	2712	8.44278	98.942	8.62352	1.99381e-18	6.51262e-13	4.30444e-16
Pseudomonas_sp._GP01-A5_CDS_2054	putative signaling protein	190	491	343	2250	35.6473	82.0868	2.5384	1.99806e-18	6.52652e-13	4.31078e-16
Pseudomonas_amygdali_pv_dendropanacis_ICMP9150_3652_CDS_4830	hypothetical protein	3	275	530	2466	0.562852	89.9672	0.0507581	2.00493e-18	6.54896e-13	4.32252e-16
Pseudomonas_simiae_RGCB_73_CDS_0078	hypothetical protein	203	543	330	2198	38.0863	80.1897	2.49006	2.00615e-18	6.55294e-13	4.32252e-16
Pseudomonas_viridiflava_CDRTc14_CDS_0029	hypothetical protein	2	259	531	2482	0.375235	90.5509	0.0360942	2.04267e-18	6.67222e-13	4.3983e-16
Pseudomonas_meliae_ICMP6289_6691_CDS_2597	Sensory/regulatory protein RpfC	5	301	528	2440	0.938086	89.0186	0.0767643	2.06504e-18	6.74528e-13	4.44353e-16
Pseudomonas_sp_K1S02-6_7496_CDS_4052	hypothetical protein	82	116	451	2625	15.3846	95.768	4.11442	2.11013e-18	6.89258e-13	4.53758e-16
Pseudomonas_amygdali_pv._aesculi_2279_CDS_4961	hypothetical protein	3	276	530	2465	0.562852	89.9307	0.0505537	2.11957e-18	6.92339e-13	4.55486e-16
Pseudomonas_syringae_pv._actinidia_ICMP_9855_CDS_2679	FMNH(2)-dependent dimethylsulfone monooxygenase	9	349	524	2392	1.68856	87.2674	0.117719	2.1472e-18	7.01365e-13	4.61121e-16
Pseudomonas_fluorescens_FW300-N2A2_CDS_5351	Dihydroanticapsin 7-dehydrogenase	121	236	412	2505	22.7017	91.39	3.11734	2.168e-18	7.0816e-13	4.65009e-16
Pseudomonas_amygdali_pv._aesculi_2306_CDS_0523	Osmotically-inducible putative lipoprotein OsmE	14	402	519	2339	2.62664	85.3338	0.156951	2.17954e-18	7.11929e-13	4.65009e-16
Pseudomonas_amygdali_ICMP3918_3649_CDS_3094	hypothetical protein	14	402	519	2339	2.62664	85.3338	0.156951	2.17954e-18	7.11929e-13	4.65009e-16
Pseudomonas_caspiana_FBF102_CDS_2391	Inner membrane protein YbhN	14	402	519	2339	2.62664	85.3338	0.156951	2.17954e-18	7.11929e-13	4.65009e-16
Pseudomonas_sp_Bc-h_6554_CDS_5364	4-alpha-glucanotransferase	14	402	519	2339	2.62664	85.3338	0.156951	2.17954e-18	7.11929e-13	4.65009e-16
Pseudomonas_syringae_CC1583_CDS_4774	STAS-domain containing protein	14	402	519	2339	2.62664	85.3338	0.156951	2.17954e-18	7.11929e-13	4.65009e-16
Pseudomonas_sp._NP28-5_CDS_4387	hypothetical protein	14	402	519	2339	2.62664	85.3338	0.156951	2.17954e-18	7.11929e-13	4.65009e-16
Pseudomonas_syringae_CC1524_CDS_1201	hypothetical protein	14	402	519	2339	2.62664	85.3338	0.156951	2.17954e-18	7.11929e-13	4.65009e-16
Pseudomonas_sp_F51_6312_CDS_0238	hypothetical protein	14	402	519	2339	2.62664	85.3338	0.156951	2.17954e-18	7.11929e-13	4.65009e-16
Pseudomonas_sp._NFR16_CDS_4058	Phosphoglucosamine mutase	14	402	519	2339	2.62664	85.3338	0.156951	2.17954e-18	7.11929e-13	4.65009e-16
Pseudomonas_sp._NFIX28_CDS_1621	hypothetical protein	217	602	316	2139	40.7129	78.0372	2.43998	2.18299e-18	7.13055e-13	4.65441e-16
Pseudomonas_sp_F51_6312_CDS_1766	Molybdenum cofactor guanylyltransferase	14	401	519	2340	2.62664	85.3703	0.15741	2.20043e-18	7.18754e-13	4.67635e-16
Pseudomonas_sp._CFII64_CDS_0214	hypothetical protein	14	401	519	2340	2.62664	85.3703	0.15741	2.20043e-18	7.18754e-13	4.67635e-16
Pseudomonas_syringae_pv_actinidiae_ICMP_19095_408_CDS_0784	hypothetical protein	14	401	519	2340	2.62664	85.3703	0.15741	2.20043e-18	7.18754e-13	4.67635e-16
Pseudomonas_amygdali_pv_ulmi_ICMP3962_3657_CDS_2147	hypothetical protein	14	401	519	2340	2.62664	85.3703	0.15741	2.20043e-18	7.18754e-13	4.67635e-16
Pseudomonas_amygdali_pv._myricae_CFBP_2897_CDS_1925	hypothetical protein	14	401	519	2340	2.62664	85.3703	0.15741	2.20043e-18	7.18754e-13	4.67635e-16
Pseudomonas_sp._P1.31_CDS_1656	putative protein YhaZ	184	466	349	2275	34.5216	82.9989	2.57388	2.22606e-18	7.27124e-13	4.72773e-16
Pseudomonas_viridiflava_CFBP_1590_isolate_E12-5_7308_CDS_4192	hypothetical protein	14	403	519	2338	2.62664	85.2973	0.156495	2.24794e-18	7.34272e-13	4.7403e-16
Pseudomonas_syringae_pv._actinidia_ICMP_18883_CDS_2472	hypothetical protein	14	403	519	2338	2.62664	85.2973	0.156495	2.24794e-18	7.34272e-13	4.7403e-16
Pseudomonas_amygdali_R19629_6891_CDS_4091	hypothetical protein	14	403	519	2338	2.62664	85.2973	0.156495	2.24794e-18	7.34272e-13	4.7403e-16
Pseudomonas_syringae_PavISPaVe013_CDS_3125	hypothetical protein	14	403	519	2338	2.62664	85.2973	0.156495	2.24794e-18	7.34272e-13	4.7403e-16
Pseudomonas_sp._Leaf127_CDS_0373	D-alanine--D-alanine ligase A	14	403	519	2338	2.62664	85.2973	0.156495	2.24794e-18	7.34272e-13	4.7403e-16
Pseudomonas_syringae_13-429_reassembled_CDS_1008	hypothetical protein	14	403	519	2338	2.62664	85.2973	0.156495	2.24794e-18	7.34272e-13	4.7403e-16
Pseudomonas_sp._Leaf127_CDS_3750	Membrane-bound lytic murein transglycosylase D	14	403	519	2338	2.62664	85.2973	0.156495	2.24794e-18	7.34272e-13	4.7403e-16
Pseudomonas_syringae_pv_maculicola_ICMP3935_3827_CDS_2237	hypothetical protein	14	403	519	2338	2.62664	85.2973	0.156495	2.24794e-18	7.34272e-13	4.7403e-16
Pseudomonas_sp._Leaf127_CDS_2568	HTH-type transcriptional regulator RutR	14	403	519	2338	2.62664	85.2973	0.156495	2.24794e-18	7.34272e-13	4.7403e-16
Pseudomonas_sp_F51_6312_CDS_2963	2-ketogluconate reductase	14	403	519	2338	2.62664	85.2973	0.156495	2.24794e-18	7.34272e-13	4.7403e-16
Pseudomonas_amygdali_pv_aesculi_2250_375_CDS_2342	hypothetical protein	14	403	519	2338	2.62664	85.2973	0.156495	2.24794e-18	7.34272e-13	4.7403e-16
Pseudomonas_fluorescens_GW456-L13_CDS_1426	HTH-type transcriptional regulator LutR	229	654	304	2087	42.9644	76.1401	2.40385	2.25249e-18	7.35759e-13	4.74683e-16
Pseudomonas_chlororaphis_48G9_7524_CDS_0630	hypothetical protein	83	119	450	2622	15.5722	95.6585	4.06398	2.28943e-18	7.47823e-13	4.82155e-16
Pseudomonas_sp._GM79_CDS_1332	Adaptive-response sensory-kinase SasA	173	423	360	2318	32.4578	84.5677	2.6334	2.297e-18	7.50296e-13	4.83438e-16
Pseudomonas_syringae_pv_tagetis_ICMP4091_3837_CDS_0392	hypothetical protein	8	337	525	2404	1.50094	87.7052	0.108701	2.31008e-18	7.54569e-13	4.85879e-16
Pseudomonas_poae_MYb114_CDS_3551	hypothetical protein	242	712	291	2029	45.4034	74.0241	2.36987	2.34735e-18	7.66743e-13	4.93399e-16
Pseudomonas_sp_C9_5684_CDS_0638	Flavodoxin FldP	95	153	438	2588	17.8236	94.4181	3.66879	2.35524e-18	7.6932e-13	4.94739e-16
Pseudomonas_syringae_K4_6858_CDS_2225	hypothetical protein	7	325	526	2416	1.31332	88.143	0.0989295	2.37097e-18	7.74459e-13	4.97724e-16
Pseudomonas_syringae_pv_coriandricola_ICMP12471_3823_CDS_1298	hypothetical protein	6	315	527	2426	1.1257	88.5078	0.0876841	2.37518e-18	7.75834e-13	4.98287e-16
Pseudomonas_sp._GM48_CDS_3402	putative metallo-hydrolase	175	432	358	2309	32.833	84.2393	2.61273	2.41747e-18	7.89647e-13	5.06834e-16
Pseudomonas_amygdali_pv._morsprunorum_HRI-W_5261_CDS_5170	hypothetical protein	41	634	492	2107	7.69231	76.8698	0.276945	2.42343e-18	7.91593e-13	5.07757e-16
Pseudomonas_sp._GM79_CDS_0790	Glutathione-regulated potassium-efflux system ancillary protein KefG	176	1468	357	1273	33.0206	46.4429	0.427511	2.52778e-18	8.25678e-13	5.29281e-16
Pseudomonas_sp._OV397_CDS_1677	hypothetical protein	209	570	324	2171	39.212	79.2047	2.45689	2.56398e-18	8.37504e-13	5.36518e-16
Pseudomonas_sp_VI41_11343_CDS_0621	hypothetical protein	37	16	496	2725	6.94184	99.4163	12.7048	2.57892e-18	8.42383e-13	5.38953e-16
Pseudomonas_sp._GW456-E6_CDS_4125	Glycine betaine transporter 1	37	16	496	2725	6.94184	99.4163	12.7048	2.57892e-18	8.42383e-13	5.38953e-16
Pseudomonas_orientalis_F9_CDS_3194	Cytochrome b561	206	558	327	2183	38.6492	79.6425	2.46456	2.58704e-18	8.45036e-13	5.40304e-16
Pseudomonas_prosekii_A2-NA13_CDS_3553	Adaptive-response sensory-kinase SasA	113	209	420	2532	21.2008	92.375	3.25947	2.60848e-18	8.5204e-13	5.44434e-16
Pseudomonas_sp_2588-5_6226_CDS_5303	hypothetical protein	52	43	481	2698	9.7561	98.4312	6.78316	2.61968e-18	8.55697e-13	5.46422e-16
Pseudomonas_avellanae_BPIC_631_CDS_4373	hypothetical protein	11	371	522	2370	2.06379	86.4648	0.134616	2.68659e-18	8.77554e-13	5.60022e-16
Pseudomonas_donghuensis_SVBP6_5836_CDS_3717	hypothetical protein	171	417	362	2324	32.0826	84.7866	2.63262	2.6918e-18	8.79254e-13	5.60749e-16
Pseudomonas_sp._NFACC46-3_CDS_5044	putative protein	119	229	414	2512	22.3265	91.6454	3.15305	2.70978e-18	8.85127e-13	5.64134e-16
Pseudomonas_cannabina_ICMP2823_3659_CDS_0101	Methionine aminopeptidase	15	412	518	2329	2.81426	84.969	0.163694	2.73347e-18	8.92866e-13	5.68343e-16
Pseudomonas_floridensis_GEV388_CDS_0904	hypothetical protein	15	412	518	2329	2.81426	84.969	0.163694	2.73347e-18	8.92866e-13	5.68343e-16
Pseudomonas_syringae_5275_6122_CDS_4968	hypothetical protein	4	286	529	2455	0.750469	89.5659	0.0649067	2.75063e-18	8.98473e-13	5.71548e-16
Pseudomonas_syringae_pv._syringae_2339_CDS_3667	hypothetical protein	13	390	520	2351	2.43902	85.7716	0.150705	2.75704e-18	9.00564e-13	5.7215e-16
Pseudomonas_congelans_RMX815.1a_CDS_1467	Outer membrane usher protein FimD	13	390	520	2351	2.43902	85.7716	0.150705	2.75704e-18	9.00564e-13	5.7215e-16
Pseudomonas_sp._Root562_CDS_1534	Riboflavin transporter RibZ	86	128	447	2613	16.1351	95.3302	3.92754	2.77826e-18	9.07498e-13	5.76189e-16
Pseudomonas_syringae_pv._broussonetiae_CFBP_5140_CDS_4957	Carbohydrate diacid regulator	13	391	520	2350	2.43902	85.7351	0.150256	2.78712e-18	9.10392e-13	5.76562e-16
Pseudomonas_syringae_C68_6353_CDS_3361	L-ornithine N(5)-monooxygenase	13	391	520	2350	2.43902	85.7351	0.150256	2.78712e-18	9.10392e-13	5.76562e-16
Pseudomonas_sp._Leaf127_CDS_0364	hypothetical protein	13	391	520	2350	2.43902	85.7351	0.150256	2.78712e-18	9.10392e-13	5.76562e-16
Pseudomonas_amygdali_pv_dendropanacis_ICMP9150_3652_CDS_3794	hypothetical protein	13	391	520	2350	2.43902	85.7351	0.150256	2.78712e-18	9.10392e-13	5.76562e-16
Pseudomonas_fuscovaginae_UPB0736_CDS_3601	hypothetical protein	263	807	270	1934	49.3433	70.5582	2.3344	2.84125e-18	9.28072e-13	5.87387e-16
Pseudomonas_sp._OV221_CDS_2889	hypothetical protein	31	8	502	2733	5.81614	99.7081	21.0964	2.8904e-18	9.44127e-13	5.9604e-16
Pseudomonas_sp._FW306-07-L_CDS_6230	hypothetical protein	31	8	502	2733	5.81614	99.7081	21.0964	2.8904e-18	9.44127e-13	5.9604e-16
Pseudomonas_fluorescens_FW300-N2A2_CDS_1142	hypothetical protein	31	8	502	2733	5.81614	99.7081	21.0964	2.8904e-18	9.44127e-13	5.9604e-16
Pseudomonas_sp._GW460-8_CDS_3611	hypothetical protein	31	8	502	2733	5.81614	99.7081	21.0964	2.8904e-18	9.44127e-13	5.9604e-16
Pseudomonas_avellanae_R29095_CDS_5005	hypothetical protein	10	358	523	2383	1.87617	86.9391	0.127274	3.02106e-18	9.86805e-13	6.2259e-16
Pseudomonas_sp._FW306-02-F04-AA_CDS_0886	putative protein.1	25	2	508	2739	4.69043	99.927	67.3967	3.06636e-18	1.0016e-12	6.31129e-16
Pseudomonas_sp._FW306-02-H05-AA_CDS_1631	Thiol:disulfide interchange protein DsbA	25	2	508	2739	4.69043	99.927	67.3967	3.06636e-18	1.0016e-12	6.31129e-16
Pseudomonas_sp._FW306-2-11AA_CDS_0995	Purine efflux pump PbuE	22	0	511	2741	4.12758	100	inf	3.13453e-18	1.02387e-12	6.43943e-16
Pseudomonas_sp_AP42_AP42_4092_CDS_5316	hypothetical protein	22	0	511	2741	4.12758	100	inf	3.13453e-18	1.02387e-12	6.43943e-16
Pseudomonas_sp._GP01-A14_CDS_1208	hypothetical protein	22	0	511	2741	4.12758	100	inf	3.13453e-18	1.02387e-12	6.43943e-16
Pseudomonas_sp._CFII64_CDS_4390	Protein LemA	234	678	299	2063	43.9024	75.2645	2.3813	3.16705e-18	1.03449e-12	6.50215e-16
Pseudomonas_syringae_RM1_6415_CDS_2465	hypothetical protein	3	272	530	2469	0.562852	90.0766	0.0513804	3.19311e-18	1.043e-12	6.55152e-16
Pseudomonas_aeruginosa_144S190811BSL_PA2_11079_CDS_2563	L-amino acid dehydrogenase	341	2240	192	501	63.9775	18.278	0.397231	3.20891e-18	1.04816e-12	6.57982e-16
Pseudomonas_syringae_pv._syringae_SM_CDS_3164	hypothetical protein	3	273	530	2468	0.562852	90.0401	0.0511715	3.2896e-18	1.07452e-12	6.73681e-16
Pseudomonas_syringae_GR12-2_4124_CDS_5242	hypothetical protein	3	273	530	2468	0.562852	90.0401	0.0511715	3.2896e-18	1.07452e-12	6.73681e-16
Pseudomonas_amygdali_pv._morsprunorum_HRI-W_5269_CDS_4939	hypothetical protein	21	466	512	2275	3.93996	82.9989	0.200237	3.38013e-18	1.10409e-12	6.91786e-16
Pseudomonas_syringae_CC1466_CDS_0516	hypothetical protein	14	399	519	2342	2.62664	85.4433	0.158334	3.39538e-18	1.10907e-12	6.94039e-16
Pseudomonas_syringae_pv_coriandricola_ICMP12471_3823_CDS_2900	putative murein peptide carboxypeptidase	14	399	519	2342	2.62664	85.4433	0.158334	3.39538e-18	1.10907e-12	6.94039e-16
Pseudomonas_amygdali_pv._aesculi_2306_CDS_4590	hypothetical protein	9	346	524	2395	1.68856	87.3769	0.118889	3.40043e-18	1.11072e-12	6.94078e-16
Pseudomonas_syringae_5264_5873_CDS_0744	hypothetical protein	9	346	524	2395	1.68856	87.3769	0.118889	3.40043e-18	1.11072e-12	6.94078e-16
Pseudomonas_amygdali_pv_aesculi_2250_375_CDS_3974	4-hydroxy-2-oxovalerate aldolase	9	347	524	2394	1.68856	87.3404	0.118497	3.40195e-18	1.11122e-12	6.94078e-16
Pseudomonas_coronafaciens_pv_oryzae_ICMP9088_3669_CDS_0314	hypothetical protein	12	378	521	2363	2.25141	86.2094	0.143984	3.4327e-18	1.12126e-12	6.99915e-16
Pseudomonas_amygdali_ICMP3918_3649_CDS_3075	hypothetical protein	14	400	519	2341	2.62664	85.4068	0.157871	3.45446e-18	1.12837e-12	7.03475e-16
Pseudomonas_sp._CFII64_CDS_2712	hypothetical protein	14	400	519	2341	2.62664	85.4068	0.157871	3.45446e-18	1.12837e-12	7.03475e-16
Pseudomonas_syringae_BRIP34881_CDS_0719	hypothetical protein	14	398	519	2343	2.62664	85.4798	0.1588	3.47143e-18	1.13392e-12	7.0605e-16
Pseudomonas_abietaniphila_LMG_20220_CDS_4096	putative HTH-type transcriptional regulator YahB	14	398	519	2343	2.62664	85.4798	0.1588	3.47143e-18	1.13392e-12	7.0605e-16
Pseudomonas_syringae_USA011_CDS_0602	Alpha-ketoglutarate-dependent 2%2C4-dichlorophenoxyacetate dioxygenase	12	380	521	2361	2.25141	86.1364	0.143105	3.52178e-18	1.15036e-12	7.15844e-16
Pseudomonas_sp._GW460-12-1-14-LB3_CDS_5467	hypothetical protein	34	12	499	2729	6.37899	99.5622	15.4953	3.53541e-18	1.15481e-12	7.17276e-16
Pseudomonas_sp._FW306-1C-G01A_CDS_1031	hypothetical protein	34	12	499	2729	6.37899	99.5622	15.4953	3.53541e-18	1.15481e-12	7.17276e-16
Pseudomonas_sp._FW306-07-L_CDS_2199	hypothetical protein	34	12	499	2729	6.37899	99.5622	15.4953	3.53541e-18	1.15481e-12	7.17276e-16
Pseudomonas_sp._GW247-5R2A_CDS_0715	hypothetical protein	30	7	503	2734	5.62852	99.7446	23.2945	3.66753e-18	1.19797e-12	7.42696e-16
Pseudomonas_sp._FW306-07-L_CDS_6069	Glutamate/aspartate import solute-binding protein	30	7	503	2734	5.62852	99.7446	23.2945	3.66753e-18	1.19797e-12	7.42696e-16
Pseudomonas_sp._FW507-14D01_CDS_6286	hypothetical protein	30	7	503	2734	5.62852	99.7446	23.2945	3.66753e-18	1.19797e-12	7.42696e-16
Pseudomonas_amygdali_5270_7275_CDS_0914	Transcriptional activator protein AnoR	8	334	525	2407	1.50094	87.8147	0.109815	3.68385e-18	1.2033e-12	7.45539e-16
Pseudomonas_asplenii_4A7_6887_CDS_2074	hypothetical protein	190	494	343	2247	35.6473	81.9774	2.51962	3.75721e-18	1.22726e-12	7.59915e-16
Pseudomonas_sp._Eur1_9.41_CDS_3256	Regulator of RpoS	205	556	328	2185	38.4615	79.7154	2.45616	3.83478e-18	1.2526e-12	7.75123e-16
Pseudomonas_syringae_C13_5780_CDS_0728	hypothetical protein	0	220	533	2521	0	91.9737	0	3.845e-18	1.25594e-12	7.75749e-16
Pseudomonas_congelans_ME812.2b_CDS_2701	hypothetical protein	0	220	533	2521	0	91.9737	0	3.845e-18	1.25594e-12	7.75749e-16
Pseudomonas_syringae_pv_actinidiae_ICMP_9617_2475_CDS_0650	hypothetical protein	0	220	533	2521	0	91.9737	0	3.845e-18	1.25594e-12	7.75749e-16
Pseudomonas_sp._JUb52_CDS_3122	hypothetical protein	0	219	533	2522	0	92.0102	0	3.88819e-18	1.27005e-12	7.83979e-16
Pseudomonas_bohemica_IA19_6358_CDS_2350	HTH-type transcriptional activator RhaS	193	505	340	2236	36.2101	81.5761	2.51338	3.89676e-18	1.27284e-12	7.85222e-16
Pseudomonas_sp._SJZ101_CDS_0719	Major cold shock protein CspA	515	2304	18	437	96.6229	15.9431	5.42667	4.00557e-18	1.30839e-12	8.06651e-16
Pseudomonas_syringae_C26_7192_CDS_0059	hypothetical protein	0	221	533	2520	0	91.9372	0	4.07429e-18	1.33083e-12	8.19984e-16
Pseudomonas_sp_06C_126_5633_CDS_1665	hypothetical protein	118	227	415	2514	22.1388	91.7184	3.149	4.09463e-18	1.33748e-12	8.23569e-16
Pseudomonas_amygdali_pv._morsprunorum_HRI-W_5261_CDS_0754	hypothetical protein	15	409	518	2332	2.81426	85.0784	0.165107	4.18278e-18	1.36627e-12	8.40266e-16
Pseudomonas_sp._443_CDS_0797	Protein tas	518	2332	15	409	97.1857	14.9216	6.05666	4.18278e-18	1.36627e-12	8.40266e-16
Pseudomonas_balearica_DSM_6083_CDS_2191	Virulence protein	298	2056	235	685	55.9099	24.9909	0.422489	4.20056e-18	1.37208e-12	8.43318e-16
Pseudomonas_sp._FW306-2-1A-C05A_CDS_2398	hypothetical protein	26	3	507	2738	4.87805	99.8906	46.8034	4.24107e-18	1.38531e-12	8.46768e-16
Pseudomonas_sp._FW305-BF8_CDS_4464	hypothetical protein	26	3	507	2738	4.87805	99.8906	46.8034	4.24107e-18	1.38531e-12	8.46768e-16
Pseudomonas_sp._GW460-13_CDS_5116	hypothetical protein	26	3	507	2738	4.87805	99.8906	46.8034	4.24107e-18	1.38531e-12	8.46768e-16
Pseudomonas_sp._GW101-20A5_CDS_5838	hypothetical protein	26	3	507	2738	4.87805	99.8906	46.8034	4.24107e-18	1.38531e-12	8.46768e-16
Pseudomonas_sp._GW460-13_CDS_2043	putative chromate transport protein	26	3	507	2738	4.87805	99.8906	46.8034	4.24107e-18	1.38531e-12	8.46768e-16
Pseudomonas_sp._NFACC13-1_CDS_4106	hypothetical protein	26	3	507	2738	4.87805	99.8906	46.8034	4.24107e-18	1.38531e-12	8.46768e-16
Pseudomonas_sp._NFACC13-1_CDS_4102	hypothetical protein	26	3	507	2738	4.87805	99.8906	46.8034	4.24107e-18	1.38531e-12	8.46768e-16
Pseudomonas_sp._FW305-BF8_CDS_4465	hypothetical protein	26	3	507	2738	4.87805	99.8906	46.8034	4.24107e-18	1.38531e-12	8.46768e-16
Pseudomonas_sp._GW460-C8_CDS_4088	hypothetical protein	26	3	507	2738	4.87805	99.8906	46.8034	4.24107e-18	1.38531e-12	8.46768e-16
Pseudomonas_amygdali_pv_photiniae_ICMP7840_3651_CDS_0409	hypothetical protein	13	388	520	2353	2.43902	85.8446	0.151611	4.31629e-18	1.40988e-12	8.60733e-16
Pseudomonas_syringae_UB246_CDS_4799	Zinc-binding GTPase YeiR	13	388	520	2353	2.43902	85.8446	0.151611	4.31629e-18	1.40988e-12	8.60733e-16
Pseudomonas_sp._GW460-8_CDS_5658	hypothetical protein	29	6	504	2735	5.4409	99.7811	26.2285	4.3781e-18	1.43007e-12	8.70403e-16
Pseudomonas_brassicacearum_38D7_11357_CDS_1747	hypothetical protein	29	6	504	2735	5.4409	99.7811	26.2285	4.3781e-18	1.43007e-12	8.70403e-16
Pseudomonas_sp._FW306-2-1A-C05A_CDS_2750	hypothetical protein	29	6	504	2735	5.4409	99.7811	26.2285	4.3781e-18	1.43007e-12	8.70403e-16
Pseudomonas_sp._GW460-C3_CDS_4903	hypothetical protein	29	6	504	2735	5.4409	99.7811	26.2285	4.3781e-18	1.43007e-12	8.70403e-16
Pseudomonas_extremaustralis_DSM_17835_CDS_3271	hypothetical protein	29	6	504	2735	5.4409	99.7811	26.2285	4.3781e-18	1.43007e-12	8.70403e-16
Pseudomonas_amygdali_pv._aesculi_2306_CDS_0651	hypothetical protein	1	238	532	2503	0.187617	91.317	0.0197684	4.38673e-18	1.43289e-12	8.71588e-16
Pseudomonas_veronii_1YdBTEX2_CDS_5455	hypothetical protein	209	572	324	2169	39.212	79.1317	2.44605	4.41812e-18	1.44314e-12	8.77291e-16
Pseudomonas_chlororaphis_14D6_7521_CDS_4160	Penicillin-binding protein 1C	82	118	451	2623	15.3846	95.695	4.0416	4.45477e-18	1.45512e-12	8.84031e-16
Pseudomonas_sp_PIC25_7207_CDS_1664	Phosphoglucosamine mutase	514	2295	19	446	96.4353	16.2714	5.25729	4.45859e-18	1.45636e-12	8.84252e-16
Pseudomonas_chlororaphis_StFRB508_6952_CDS_6119	hypothetical protein	136	289	397	2452	25.5159	89.4564	2.9065	4.46191e-18	1.45745e-12	8.84374e-16
Pseudomonas_amygdali_ICMP3918_3649_CDS_1541	Alanine dehydrogenase	13	389	520	2352	2.43902	85.8081	0.151157	4.48497e-18	1.46498e-12	8.87867e-16
Pseudomonas_syringae_KN2a3_6844_CDS_0435	Type 3 secretion system secretin	13	389	520	2352	2.43902	85.8081	0.151157	4.48497e-18	1.46498e-12	8.87867e-16
Pseudomonas_sp._SJZ080_CDS_1628	hypothetical protein	75	99	458	2642	14.0713	96.3882	4.37012	4.65141e-18	1.51935e-12	9.20178e-16
Pseudomonas_aeruginosa_DR1_2575_CDS_2656	3-mercaptopropionate dioxygenase	327	2180	206	561	61.3508	20.467	0.408495	4.65382e-18	1.52013e-12	9.20178e-16
Pseudomonas_sp._MPR-E5_CDS_4700	hypothetical protein	28	5	505	2736	5.25328	99.8176	30.3398	4.84015e-18	1.581e-12	9.54428e-16
Pseudomonas_frederiksbergensis_36C6_7576_CDS_2696	hypothetical protein	28	5	505	2736	5.25328	99.8176	30.3398	4.84015e-18	1.581e-12	9.54428e-16
Pseudomonas_mandelii_NBRC_103147_CDS_1483	NAD-dependent protein deacylase	28	5	505	2736	5.25328	99.8176	30.3398	4.84015e-18	1.581e-12	9.54428e-16
Pseudomonas_sp._GW460-E13_CDS_2120	hypothetical protein	27	4	506	2737	5.06567	99.8541	36.5114	4.84457e-18	1.58244e-12	9.54428e-16
Pseudomonas_sp._GW101-3F01_CDS_3408	hypothetical protein	27	4	506	2737	5.06567	99.8541	36.5114	4.84457e-18	1.58244e-12	9.54428e-16
Pseudomonas_sp._FW306-07-L_CDS_3831	hypothetical protein	27	4	506	2737	5.06567	99.8541	36.5114	4.84457e-18	1.58244e-12	9.54428e-16
Pseudomonas_aeruginosa_274S010611BSL_PA1_11052_CDS_0255	hypothetical protein	495	2136	38	605	92.8705	22.0722	3.68957	4.94364e-18	1.6148e-12	9.73359e-16
Pseudomonas_aeruginosa_AZPAE14976_2203_CDS_1801	hypothetical protein	3	270	530	2471	0.562852	90.1496	0.0518029	5.15982e-18	1.68541e-12	1.0147e-15
Pseudomonas_amygdali_pv._aesculi_2336_CDS_2107	Gluconolactonase	3	270	530	2471	0.562852	90.1496	0.0518029	5.15982e-18	1.68541e-12	1.0147e-15
Pseudomonas_sp._GW460-C3_CDS_0932	Protein/nucleic acid deglycase HchA	33	11	500	2730	6.19137	99.5987	16.38	5.30505e-18	1.73285e-12	1.04156e-15
Pseudomonas_amygdali_pv_ulmi_ICMP3962_3657_CDS_2725	Sensor histidine kinase RcsC	14	396	519	2345	2.62664	85.5527	0.159738	5.30596e-18	1.73315e-12	1.04156e-15
Pseudomonas_syringae_pv._syringae_B301D_CDS_2690	Isonitrile hydratase	14	396	519	2345	2.62664	85.5527	0.159738	5.30596e-18	1.73315e-12	1.04156e-15
Pseudomonas_syringae_C28_5926_CDS_1683	hypothetical protein	9	344	524	2397	1.68856	87.4498	0.11968	5.32538e-18	1.73949e-12	1.04436e-15
Pseudomonas_coronafaciens_pv_atropurpurea_ICMP4457_3668_CDS_0504	hypothetical protein	14	397	519	2344	2.62664	85.5162	0.159268	5.32664e-18	1.73991e-12	1.04436e-15
Pseudomonas_syringae_pv_papulans_CFBP_1754_3080_CDS_4848	HTH-type transcriptional regulator PgrR	9	343	524	2398	1.68856	87.4863	0.120079	5.41067e-18	1.76735e-12	1.0602e-15
Pseudomonas_trivialis_IHBB745_3101_CDS_2940	hypothetical protein	123	245	410	2496	23.0769	91.0617	3.05633	5.43762e-18	1.77616e-12	1.0642e-15
Pseudomonas_sp._H1F10D_CDS_1776	Hemolysin transporter protein ShlB	123	245	410	2496	23.0769	91.0617	3.05633	5.43762e-18	1.77616e-12	1.0642e-15
Pseudomonas_monteilii_GTC_10899_5717_CDS_3133	HTH-type transcriptional regulator GltR	209	575	324	2166	39.212	79.0223	2.42992	5.48203e-18	1.79066e-12	1.0718e-15
Pseudomonas_caricapapayae_ICMP2855_3660_CDS_1010	F420-dependent glucose-6-phosphate dehydrogenase	9	345	524	2396	1.68856	87.4134	0.119283	5.483e-18	1.79098e-12	1.0718e-15
Pseudomonas_syringae_13-140A_reassembled_CDS_2014	Outer membrane protein P1	5	298	528	2443	0.938086	89.1281	0.0776324	5.50159e-18	1.79705e-12	1.07479e-15
Pseudomonas_brassicacearum_Wood3_11349_CDS_3389	hypothetical protein	204	554	329	2187	38.2739	79.7884	2.44779	5.67851e-18	1.85484e-12	1.10803e-15
Pseudomonas_sp._MYb115_CDS_1795	hypothetical protein	204	554	329	2187	38.2739	79.7884	2.44779	5.67851e-18	1.85484e-12	1.10803e-15
Pseudomonas_sp._FW305-47B_CDS_5348	hypothetical protein	42	25	491	2716	7.87992	99.0879	9.29303	5.7355e-18	1.87345e-12	1.1182e-15
Pseudomonas_syringae_pv_coriandricola_ICMP12471_3823_CDS_0504	Biopolymer transport protein ExbD	8	332	525	2409	1.50094	87.8876	0.110568	5.73748e-18	1.8741e-12	1.1182e-15
Pseudomonas_syringae_pv_lapsa_ICMP3947_3791_CDS_1465	hypothetical protein	6	309	527	2432	1.1257	88.7267	0.0896078	5.75387e-18	1.87946e-12	1.12006e-15
Pseudomonas_cannabina_pv._alisalensis_PSa1-3_CDS_5536	Glutamyl-tRNA(Gln) amidotransferase subunit A	6	309	527	2432	1.1257	88.7267	0.0896078	5.75387e-18	1.87946e-12	1.12006e-15
Pseudomonas_composti_LY1_CDS_2057	hypothetical protein	510	2260	23	481	95.6848	17.5483	4.71932	5.82013e-18	1.9011e-12	1.13228e-15
Pseudomonas_frederiksbergensis_38F7_7579_CDS_4696	hypothetical protein	167	405	366	2336	31.3321	85.2244	2.6318	6.03166e-18	1.97019e-12	1.17273e-15
Pseudomonas_amygdali_pv._ulmi_CFBP_1407_CDS_3631	hypothetical protein	6	310	527	2431	1.1257	88.6903	0.089282	6.06316e-18	1.98048e-12	1.17746e-15
Pseudomonas_amygdali_pv._ulmi_CFBP_1407_CDS_2418	hypothetical protein	6	310	527	2431	1.1257	88.6903	0.089282	6.06316e-18	1.98048e-12	1.17746e-15
Pseudomonas_sp._GW460-C2_CDS_1543	hypothetical protein	205	557	328	2184	38.4615	79.6789	2.45063	6.14739e-18	2.008e-12	1.19311e-15
Pseudomonas_aeruginosa_59992_10917_CDS_2836	IS6 family transposase IS6100	0	217	533	2524	0	92.0832	0	6.20369e-18	2.02639e-12	1.20332e-15
Pseudomonas_sp_RIT_412_6686_CDS_2198	Protein HemX	15	405	518	2336	2.81426	85.2244	0.167024	6.34358e-18	2.07208e-12	1.22899e-15
Pseudomonas_psychrophila_L1010_3872_CDS_1779	Aldehyde oxidoreductase molybdenum-binding subunit PaoC	15	405	518	2336	2.81426	85.2244	0.167024	6.34358e-18	2.07208e-12	1.22899e-15
Pseudomonas_amygdali_R19326_7321_CDS_5833	Translational regulator CsrA	0	218	533	2523	0	92.0467	0	6.34931e-18	2.07395e-12	1.22937e-15
Pseudomonas_amygdali_pv_myricae_ICMP7118_3653_CDS_4506	Periplasmic dipeptide transport protein	11	365	522	2376	2.06379	86.6837	0.137175	6.42295e-18	2.09801e-12	1.24289e-15
Pseudomonas_fluorescens_NCIMB_11764_CDS_2162	hypothetical protein	205	558	328	2183	38.4615	79.6425	2.44512	6.43808e-18	2.10295e-12	1.24435e-15
Pseudomonas_sp._LG1D9_CDS_1375	HTH-type transcriptional activator RhaS	205	558	328	2183	38.4615	79.6425	2.44512	6.43808e-18	2.10295e-12	1.24435e-15
Pseudomonas_sp_VI41_11343_CDS_2042	Aldehyde dehydrogenase%2C thermostable	208	570	325	2171	39.0244	79.2047	2.43761	6.59304e-18	2.15356e-12	1.27354e-15
Pseudomonas_chlororaphis_aureofaciens_NBRC_3521_CDS_2816	hypothetical protein	90	142	443	2599	16.8856	94.8194	3.71841	6.59809e-18	2.15521e-12	1.27377e-15
Pseudomonas_syringae_pv_actinidiae_ICMP_9855_410_CDS_0070	hypothetical protein	13	385	520	2356	2.43902	85.954	0.152987	6.70871e-18	2.19135e-12	1.29283e-15
Pseudomonas_amygdali_pv_dendropanacis_ICMP9150_3652_CDS_3474	hypothetical protein	13	385	520	2356	2.43902	85.954	0.152987	6.70871e-18	2.19135e-12	1.29283e-15
Pseudomonas_amygdali_pv_ciccaronei_ICMP5710_3654_CDS_1956	hypothetical protein	13	385	520	2356	2.43902	85.954	0.152987	6.70871e-18	2.19135e-12	1.29283e-15
Pseudomonas_sp._Root71_CDS_0913	hypothetical protein	89	139	444	2602	16.6979	94.9289	3.75232	6.73848e-18	2.20107e-12	1.2978e-15
Pseudomonas_amygdali_pv_ciccaronei_ICMP5710_3654_CDS_2500	Cysteine desulfurase IscS	13	384	520	2357	2.43902	85.9905	0.153451	6.81906e-18	2.22739e-12	1.31255e-15
Pseudomonas_sp_C9_5684_CDS_2246	hypothetical protein	35	14	498	2727	6.5666	99.4892	13.6898	6.8427e-18	2.23511e-12	1.31632e-15
Pseudomonas_amygdali_NM002_5127_CDS_2840	hypothetical protein	13	386	520	2355	2.43902	85.9175	0.152526	6.87219e-18	2.24475e-12	1.32044e-15
Pseudomonas_congelans_RMX815.1a_CDS_3549	hypothetical protein	13	386	520	2355	2.43902	85.9175	0.152526	6.87219e-18	2.24475e-12	1.32044e-15
Pseudomonas_mandelii_JR-1_CDS_0085	hypothetical protein	117	226	416	2515	21.9512	91.7548	3.12984	6.94619e-18	2.26892e-12	1.33387e-15
Pseudomonas_asplenii_4A7_6887_CDS_2704	hypothetical protein	239	704	294	2037	44.8405	74.3159	2.35217	7.00277e-18	2.2874e-12	1.34395e-15
Pseudomonas_sp._FW306-1C-G01A_CDS_6247	Methyl-accepting chemotaxis protein PctB	54	49	479	2692	10.1313	98.2123	6.19352	7.5864e-18	2.47804e-12	1.4551e-15
Pseudomonas_syringae_CC1416_CDS_3525	hypothetical protein	10	354	523	2387	1.87617	87.085	0.128928	7.6493e-18	2.49858e-12	1.4663e-15
Pseudomonas_fluorescens_NCIMB_11764_CDS_2487	hypothetical protein	32	10	501	2731	6.00375	99.6352	17.4435	7.73834e-18	2.52767e-12	1.48163e-15
Pseudomonas_mandelii_NBRC_103147_CDS_4608	hypothetical protein	32	10	501	2731	6.00375	99.6352	17.4435	7.73834e-18	2.52767e-12	1.48163e-15
Pseudomonas_sp_Y278_2_7345_CDS_4735	hypothetical protein	58	58	475	2683	10.8818	97.884	5.64842	8.0141e-18	2.61774e-12	1.53353e-15
Pseudomonas_sp._RIT357_CDS_1069	hypothetical protein	232	676	301	2065	43.5272	75.3375	2.35448	8.05323e-18	2.63052e-12	1.54012e-15
Pseudomonas_syringae_PmpFTRS_U7_CDS_5171	Polygalacturonase	3	267	530	2474	0.562852	90.259	0.0524486	8.17808e-18	2.67131e-12	1.56308e-15
Pseudomonas_cannabina_ICMP2823_3659_CDS_1113	Transcription antitermination protein RfaH	14	394	519	2347	2.62664	85.6257	0.160686	8.24086e-18	2.69181e-12	1.57324e-15
Pseudomonas_syringae_CC1583_CDS_3452	putative protein YphB	14	394	519	2347	2.62664	85.6257	0.160686	8.24086e-18	2.69181e-12	1.57324e-15
Pseudomonas_syringae_PgyKN44_CDS_0374	Putative tyrosine-protein kinase in cps region	14	393	519	2348	2.62664	85.6622	0.161163	8.31594e-18	2.71634e-12	1.58479e-15
Pseudomonas_sp_F51_6312_CDS_2166	hypothetical protein	14	393	519	2348	2.62664	85.6622	0.161163	8.31594e-18	2.71634e-12	1.58479e-15
Pseudomonas_amygdali_pv_hibisci_ICMP9623_3650_CDS_4166	3-(3-hydroxydecanoyloxy)decanoate synthase	14	393	519	2348	2.62664	85.6622	0.161163	8.31594e-18	2.71634e-12	1.58479e-15
Pseudomonas_coronafaciens_pv_zizaniae_ICMP8921_3671_CDS_1216	hypothetical protein	3	266	530	2475	0.562852	90.2955	0.052667	8.33662e-18	2.72309e-12	1.58781e-15
Pseudomonas_cannabina_ICMP2823_3659_CDS_1607	hypothetical protein	3	268	530	2473	0.562852	90.2225	0.0522318	8.48437e-18	2.77135e-12	1.61501e-15
Pseudomonas_sp._GV012_CDS_3003	Multidrug resistance protein MdtE	14	395	519	2346	2.62664	85.5892	0.160211	8.49777e-18	2.77573e-12	1.61662e-15
Pseudomonas_sp_GW460-R15_7185_CDS_1720	hypothetical protein	81	117	452	2624	15.197	95.7315	4.01906	8.6519e-18	2.82607e-12	1.64498e-15
Pseudomonas_aeruginosa_0C2E_CDS_0148	hypothetical protein	511	2271	22	470	95.8724	17.147	4.80705	8.69102e-18	2.83885e-12	1.65146e-15
Pseudomonas_aeruginosa_18A_CDS_4754	hypothetical protein	510	2264	23	477	95.6848	17.4024	4.6718	8.77448e-18	2.86612e-12	1.66635e-15
Pseudomonas_benzenivorans_DSM_8628_CDS_3461	Succinyl-CoA--L-malate CoA-transferase beta subunit	17	424	516	2317	3.18949	84.5312	0.180036	8.79437e-18	2.87261e-12	1.66915e-15
Pseudomonas_amygdali_pv._morsprunorum_2341_CDS_4349	hypothetical protein	2	253	531	2488	0.375235	90.7698	0.0370395	8.87371e-18	2.89853e-12	1.68323e-15
Pseudomonas_sp._NFACC42-2_CDS_1108	Homoserine/homoserine lactone efflux protein	224	640	309	2101	42.0263	76.6509	2.37977	8.94665e-18	2.92235e-12	1.69608e-15
Pseudomonas_syringae_BRIP34876_CDS_1105	hypothetical protein	6	306	527	2435	1.1257	88.8362	0.0905979	9.05511e-18	2.95778e-12	1.71565e-15
Pseudomonas_putida_FDAARGOS_516_11528_CDS_1046	Multidrug efflux pump subunit AcrB	282	1980	251	761	52.9081	27.7636	0.431812	9.09708e-18	2.97149e-12	1.7226e-15
Pseudomonas_sp._FW306-02-F02-AA_CDS_5527	hypothetical protein	105	189	428	2552	19.6998	93.1047	3.31256	9.52966e-18	3.11279e-12	1.80347e-15
Pseudomonas_aeruginosa_American_Cyanamid_Co._140_ATCC_7700_CDS_3761	putative manganese efflux pump MntP	285	1994	248	747	53.4709	27.2528	0.430515	9.53548e-18	3.11469e-12	1.80353e-15
Pseudomonas_prosekii_P2406_6363_CDS_0768	hypothetical protein	179	455	354	2286	33.5835	83.4002	2.54047	9.63766e-18	3.14806e-12	1.8218e-15
Pseudomonas_psychrophila_HA-4_CDS_0230	hypothetical protein	50	41	483	2700	9.38086	98.5042	6.81715	9.90715e-18	3.23609e-12	1.87165e-15
Pseudomonas_sp._GM41_2012__CDS_1299	Sensor protein PfeS	218	616	315	2125	40.9006	77.5265	2.38739	9.91887e-18	3.23992e-12	1.87279e-15
Pseudomonas_orientalis_R2-66-08W_11572_CDS_2019	FAD-dependent catabolic D-arginine dehydrogenase DauA	199	535	334	2206	37.3358	80.4816	2.45674	9.966e-18	3.25532e-12	1.8806e-15
Pseudomonas_sp._LE5C9_CDS_5253	hypothetical protein	23	1	510	2740	4.3152	99.9635	123.569	1.00438e-17	3.28074e-12	1.89419e-15
Pseudomonas_amygdali_814_98_6370_CDS_3264	hypothetical protein	0	215	533	2526	0	92.1561	0	1.0061e-17	3.28634e-12	1.89633e-15
Pseudomonas_veronii_VI4T1_CDS_6432	putative EAL-domain containing protein YkuI	188	492	345	2249	35.272	82.0503	2.49094	1.01107e-17	3.30257e-12	1.9046e-15
Pseudomonas_fluorescens_NZ007_CDS_0577	hypothetical protein	132	279	401	2462	24.7655	89.8212	2.90478	1.01591e-17	3.3184e-12	1.91262e-15
Pseudomonas_azotoformans_DSM_18862_5651_CDS_6099	Nodulation protein D 2	204	557	329	2184	38.2739	79.6789	2.43126	1.02153e-17	3.33673e-12	1.92208e-15
Pseudomonas_sp._CF161_CDS_0895	Inner membrane protein CreD	201	545	332	2196	37.7111	80.1167	2.43946	1.0223e-17	3.33926e-12	1.92243e-15
Pseudomonas_sp_WCHPs060044_6485_CDS_5442	hypothetical protein	11	363	522	2378	2.06379	86.7567	0.138047	1.02845e-17	3.35934e-12	1.93288e-15
Pseudomonas_sp._SJZ080_CDS_4467	hypothetical protein	210	581	323	2160	39.3996	78.8034	2.4171	1.03669e-17	3.38627e-12	1.94725e-15
Pseudomonas_benzenivorans_DSM_8628_CDS_0549	hypothetical protein	116	224	417	2517	21.7636	91.8278	3.12577	1.04355e-17	3.40869e-12	1.95901e-15
Pseudomonas_syringae_Pci0788_9_CDS_2351	hypothetical protein	13	382	520	2359	2.43902	86.0635	0.154385	1.04635e-17	3.41783e-12	1.96314e-15
Pseudomonas_syringae_pv._rhaphiolepidis_CFBP_4220_CDS_0179	RNA polymerase-binding transcription factor DksA	0	216	533	2525	0	92.1197	0	1.06744e-17	3.48669e-12	2.00155e-15
Pseudomonas_sp_FH4_2462_CDS_0483	hypothetical protein	158	374	375	2367	29.6435	86.3553	2.66657	1.07079e-17	3.49765e-12	2.00668e-15
Pseudomonas_sp._NFACC08-1_CDS_2871	HTH-type transcriptional regulator PrtR	224	643	309	2098	42.0263	76.5414	2.36529	1.08234e-17	3.53538e-12	2.02717e-15
Pseudomonas_sp_C9_5684_CDS_2037	hypothetical protein	34	13	499	2728	6.37899	99.5257	14.2981	1.08662e-17	3.54936e-12	2.03401e-15
Pseudomonas_syringae_pv._theae_ICMP_3923_CDS_2827	hypothetical protein	4	280	529	2461	0.750469	89.7848	0.0664596	1.11188e-17	3.63188e-12	2.07913e-15
Pseudomonas_stutzeri_DSM_17088_5799_CDS_4298	Inner membrane transport protein YdhP	129	268	404	2473	24.2026	90.2225	2.94644	1.11247e-17	3.63378e-12	2.07913e-15
Pseudomonas_extremaustralis_14-3_sub14-3b_CDS_4778	hypothetical protein	204	558	329	2183	38.2739	79.6425	2.42579	1.11326e-17	3.63639e-12	2.07913e-15
Pseudomonas_prosekii_P2406_6363_CDS_2864	putative biofilm formation methyltransferase WspC	204	558	329	2183	38.2739	79.6425	2.42579	1.11326e-17	3.63639e-12	2.07913e-15
Pseudomonas_syringae_ICMP9756_6086_CDS_4389	Type IV secretion system protein VirB11	1	234	532	2507	0.187617	91.463	0.0201385	1.12948e-17	3.68934e-12	2.1082e-15
Pseudomonas_sp._LP_7_YM_CDS_2125	hypothetical protein	16	412	517	2329	3.00188	84.969	0.174945	1.16156e-17	3.79415e-12	2.16685e-15
Pseudomonas_sp._GW704-F2_CDS_4986	putative ABC transporter ATP-binding protein NosF	96	161	437	2580	18.0113	94.1262	3.52033	1.16734e-17	3.81303e-12	2.17639e-15
Pseudomonas_sp._GW101-20A5_CDS_3789	NADPH-dependent reductase BacG	36	16	497	2725	6.75422	99.4163	12.3365	1.16994e-17	3.82152e-12	2.17874e-15
Pseudomonas_sp._FW305-20_CDS_5354	hypothetical protein	36	16	497	2725	6.75422	99.4163	12.3365	1.16994e-17	3.82152e-12	2.17874e-15
Pseudomonas_mandelii_6A1_6651_CDS_5700	hypothetical protein	68	83	465	2658	12.758	96.9719	4.68309	1.18936e-17	3.88495e-12	2.21365e-15
Pseudomonas_protegens_15G2_11368_CDS_6214	Acetoin dehydrogenase operon transcriptional activator AcoR	113	215	420	2526	21.2008	92.1561	3.161	1.19991e-17	3.91941e-12	2.23201e-15
Pseudomonas_sp_FH4_2462_CDS_1305	hypothetical protein	258	793	275	1948	48.4053	71.069	2.30464	1.21153e-17	3.95738e-12	2.25235e-15
Pseudomonas_sp_VI41_11343_CDS_3497	hypothetical protein	177	449	356	2292	33.2083	83.6191	2.538	1.23111e-17	4.02134e-12	2.28745e-15
Pseudomonas_aeruginosa_American_Cyanamid_Co._140_ATCC_7700_CDS_4698	hypothetical protein	512	2283	21	458	96.06	16.7092	4.89114	1.2356e-17	4.036e-12	2.29448e-15
Pseudomonas_sp._SJZ080_CDS_5982	Transcriptional regulator HilA	81	118	452	2623	15.197	95.695	3.98348	1.24826e-17	4.07733e-12	2.31667e-15
Pseudomonas_sp._FW306-1C-G01A_CDS_6087	hypothetical protein	42	26	491	2715	7.87992	99.0514	8.93232	1.27637e-17	4.16916e-12	2.36749e-15
Pseudomonas_sp._OV397_CDS_1223	hypothetical protein	77	107	456	2634	14.4465	96.0963	4.15679	1.2958e-17	4.23263e-12	2.40217e-15
Pseudomonas_syringae_PmeN6801_CDS_3198	hypothetical protein	14	392	519	2349	2.62664	85.6987	0.161643	1.30128e-17	4.25051e-12	2.40822e-15
Pseudomonas_caspiana_FBF102_CDS_4622	hypothetical protein	14	392	519	2349	2.62664	85.6987	0.161643	1.30128e-17	4.25051e-12	2.40822e-15
Pseudomonas_syringae_GR12-2_4124_CDS_5032	D-inositol-3-phosphate glycosyltransferase	14	392	519	2349	2.62664	85.6987	0.161643	1.30128e-17	4.25051e-12	2.40822e-15
Pseudomonas_amygdali_5270_7275_CDS_5554	hypothetical protein	3	264	530	2477	0.562852	90.3685	0.0531089	1.30923e-17	4.2765e-12	2.42157e-15
Pseudomonas_syringae_7969_7137_CDS_3516	hypothetical protein	8	327	525	2414	1.50094	88.07	0.112492	1.42272e-17	4.6472e-12	2.62999e-15
Pseudomonas_sp_BBP2017_6291_CDS_1519	Colistin resistance protein EmrB	69	86	464	2655	12.9456	96.8625	4.59089	1.43932e-17	4.70144e-12	2.65919e-15
Pseudomonas_chlororaphis_LMG_1245_5384_CDS_3706	Molybdopterin synthase sulfur carrier subunit	205	564	328	2177	38.4615	79.4236	2.41246	1.47273e-17	4.81054e-12	2.71782e-15
Pseudomonas_sp._OV081_CDS_2895	HTH-type transcriptional regulator RutR	205	564	328	2177	38.4615	79.4236	2.41246	1.47273e-17	4.81054e-12	2.71782e-15
Pseudomonas_sp._SJZ080_CDS_1309	hypothetical protein	30	8	503	2733	5.62852	99.7081	20.3752	1.48048e-17	4.83586e-12	2.72904e-15
Pseudomonas_sp._QTF5_CDS_2007	Oligopeptidase A	30	8	503	2733	5.62852	99.7081	20.3752	1.48048e-17	4.83586e-12	2.72904e-15
Pseudomonas_versuta_L10.10_CDS_2366	Aldehyde oxidoreductase FAD-binding subunit PaoB	18	428	515	2313	3.37711	84.3853	0.188885	1.48689e-17	4.85682e-12	2.73932e-15
Pseudomonas_sp_C9_5684_CDS_0970	hypothetical protein	67	81	466	2660	12.5704	97.0449	4.72156	1.50682e-17	4.92191e-12	2.77291e-15
Pseudomonas_sp._GM78_CDS_4213	Poly(3-hydroxyalkanoate) polymerase subunit PhaC	67	81	466	2660	12.5704	97.0449	4.72156	1.50682e-17	4.92191e-12	2.77291e-15
Pseudomonas_fluorescens_CFBP13514_9420_CDS_4525	hypothetical protein	209	579	324	2162	39.212	78.8763	2.40868	1.54208e-17	5.03707e-12	2.83619e-15
Pseudomonas_meliae_ICMP6289_6691_CDS_1387	hypothetical protein	15	401	518	2340	2.81426	85.3703	0.168979	1.5661e-17	5.11554e-12	2.87713e-15
Pseudomonas_sp._Leaf129_CDS_1315	hypothetical protein	15	401	518	2340	2.81426	85.3703	0.168979	1.5661e-17	5.11554e-12	2.87713e-15
Pseudomonas_sp._25_R_14_CDS_0582	hypothetical protein	240	715	293	2026	45.0281	73.9146	2.32101	1.56934e-17	5.12611e-12	2.88146e-15
Pseudomonas_frederiksbergensis_11-D3_5833_CDS_3513	hypothetical protein	169	419	364	2322	31.7073	84.7136	2.57296	1.62169e-17	5.2971e-12	2.9759e-15
Pseudomonas_aeruginosa_AUS511_10617_CDS_2841	Cation efflux system protein CusF	52	46	481	2695	9.7561	98.3218	6.33373	1.62347e-17	5.30294e-12	2.97751e-15
Pseudomonas_syringae_ICMP9756_6086_CDS_0126	hypothetical protein	13	380	520	2361	2.43902	86.1364	0.155329	1.63154e-17	5.32929e-12	2.99062e-15
Pseudomonas_psychrophila_L1010_3872_CDS_0591	HTH-type transcriptional regulator DmlR	203	556	330	2185	38.0863	79.7154	2.41746	1.64101e-17	5.36021e-12	3.00629e-15
Pseudomonas_chlororaphis_subsp_piscium_SLPH10_7528_CDS_6319	hypothetical protein	195	523	338	2218	36.5854	80.9194	2.44668	1.64227e-17	5.36434e-12	3.00691e-15
Pseudomonas_syringae_pv_cerasicola_CFBP_6109_3885_CDS_5095	hypothetical protein	0	213	533	2528	0	92.2291	0	1.6602e-17	5.42292e-12	3.03635e-15
Pseudomonas_savastanoi_2411_5819_CDS_5623	hypothetical protein	0	213	533	2528	0	92.2291	0	1.6602e-17	5.42292e-12	3.03635e-15
Pseudomonas_baetica_a390_6594_CDS_1946	Protocatechuate 3%2C4-dioxygenase beta chain	201	547	332	2194	37.7111	80.0438	2.42833	1.70828e-17	5.57997e-12	3.12079e-15
Pseudomonas_chlororaphis_subsp_aurantiaca_Q16_7543_CDS_1293	Protocatechuate 3%2C4-dioxygenase alpha chain	201	547	332	2194	37.7111	80.0438	2.42833	1.70828e-17	5.57997e-12	3.12079e-15
Pseudomonas_sp._GM78_CDS_1742	hypothetical protein	209	581	324	2160	39.212	78.8034	2.39816	1.71068e-17	5.58779e-12	3.12167e-15
Pseudomonas_fluorescens_FR1_6108_CDS_5686	hypothetical protein	209	581	324	2160	39.212	78.8034	2.39816	1.71068e-17	5.58779e-12	3.12167e-15
Pseudomonas_fluorescens_A3422A_5090_CDS_1239	hypothetical protein	204	559	329	2182	38.2739	79.606	2.42034	1.75663e-17	5.7379e-12	3.20374e-15
Pseudomonas_aeruginosa_TNCF_154_5246_CDS_2179	Rhomboid protease GlpG	268	1912	265	829	50.2814	30.2444	0.438486	1.75847e-17	5.7439e-12	3.2053e-15
Pseudomonas_sp._GW460-C8_CDS_1624	hypothetical protein	24	2	509	2739	4.50281	99.927	64.5737	1.81283e-17	5.92148e-12	3.30028e-15
Pseudomonas_sp._FW306-1C-G01A_CDS_2503	hypothetical protein	24	2	509	2739	4.50281	99.927	64.5737	1.81283e-17	5.92148e-12	3.30028e-15
Pseudomonas_donghuensis_HYS_CDS_2751	hypothetical protein	45	32	488	2709	8.44278	98.8325	7.80642	1.81361e-17	5.924e-12	3.30028e-15
Pseudomonas_tremae_ICMP9151_3840_CDS_0129	Undecaprenyl phosphate-alpha-4-amino-4-deoxy-L-arabinose arabinosyl transferase	10	348	523	2393	1.87617	87.3039	0.131481	1.83193e-17	5.98387e-12	3.32992e-15
Pseudomonas_caspiana_FBF102_CDS_1750	Acylamidase	10	348	523	2393	1.87617	87.3039	0.131481	1.83193e-17	5.98387e-12	3.32992e-15
Pseudomonas_brassicacearum_38D4_11358_CDS_3988	hypothetical protein	207	572	326	2169	38.8368	79.1317	2.40778	1.86543e-17	6.09328e-12	3.38892e-15
Pseudomonas_frederiksbergensis_39A2_7578_CDS_2326	hypothetical protein	40	23	493	2718	7.50469	99.1609	9.58815	1.90117e-17	6.21001e-12	3.45001e-15
Pseudomonas_grimontii_DSM_17515_CDS_1874	hypothetical protein	40	23	493	2718	7.50469	99.1609	9.58815	1.90117e-17	6.21001e-12	3.45001e-15
Pseudomonas_syringae_MAFF212063_6757_CDS_2277	Outer membrane usher protein FimD	10	349	523	2392	1.87617	87.2674	0.131049	1.90492e-17	6.22227e-12	3.4549e-15
Pseudomonas_sp._GW101-3F01_CDS_5071	hypothetical protein	29	7	504	2734	5.4409	99.7446	22.4734	1.91335e-17	6.24981e-12	3.46058e-15
Pseudomonas_sp._GW460-13_CDS_4312	hypothetical protein	29	7	504	2734	5.4409	99.7446	22.4734	1.91335e-17	6.24981e-12	3.46058e-15
Pseudomonas_sp._FW305-3-2-15-A-R2A1_CDS_4663	hypothetical protein	29	7	504	2734	5.4409	99.7446	22.4734	1.91335e-17	6.24981e-12	3.46058e-15
Pseudomonas_frederiksbergensis_38F7_7579_CDS_4704	hypothetical protein	29	7	504	2734	5.4409	99.7446	22.4734	1.91335e-17	6.24981e-12	3.46058e-15
Pseudomonas_sp._FW305-BF8_CDS_4656	hypothetical protein	29	7	504	2734	5.4409	99.7446	22.4734	1.91335e-17	6.24981e-12	3.46058e-15
Pseudomonas_putida_KH-21-114_5825_CDS_4357	hypothetical protein	35	15	498	2726	6.5666	99.4528	12.7724	1.93921e-17	6.33429e-12	3.50348e-15
Pseudomonas_sp._FW306-2-2C-B10A_CDS_0876	hypothetical protein	35	15	498	2726	6.5666	99.4528	12.7724	1.93921e-17	6.33429e-12	3.50348e-15
Pseudomonas_sp._GP01-A14_CDS_1176	hypothetical protein	21	0	512	2741	3.93996	100	inf	1.99153e-17	6.50517e-12	3.57623e-15
Pseudomonas_sp._GP01-A4_CDS_3538	hypothetical protein	21	0	512	2741	3.93996	100	inf	1.99153e-17	6.50517e-12	3.57623e-15
Pseudomonas_sp._GP01-A15_CDS_3262	hypothetical protein	21	0	512	2741	3.93996	100	inf	1.99153e-17	6.50517e-12	3.57623e-15
Pseudomonas_sp._GP01-A3_CDS_3534	hypothetical protein	21	0	512	2741	3.93996	100	inf	1.99153e-17	6.50517e-12	3.57623e-15
Pseudomonas_sp._MPR-LB3_CDS_3070	hypothetical protein	21	0	512	2741	3.93996	100	inf	1.99153e-17	6.50517e-12	3.57623e-15
Pseudomonas_sp._GP01-A6_CDS_3608	hypothetical protein	21	0	512	2741	3.93996	100	inf	1.99153e-17	6.50517e-12	3.57623e-15
Pseudomonas_sp._GP01-A5_CDS_3753	hypothetical protein	21	0	512	2741	3.93996	100	inf	1.99153e-17	6.50517e-12	3.57623e-15
Pseudomonas_sp._GP01-A6_CDS_3609	Mercuric resistance operon regulatory protein	21	0	512	2741	3.93996	100	inf	1.99153e-17	6.50517e-12	3.57623e-15
Pseudomonas_sp._GP01-A3_CDS_3500	Cation efflux system protein CusF	21	0	512	2741	3.93996	100	inf	1.99153e-17	6.50517e-12	3.57623e-15
Pseudomonas_sp._MPR-R2A4_CDS_3215	hypothetical protein	21	0	512	2741	3.93996	100	inf	1.99153e-17	6.50517e-12	3.57623e-15
Pseudomonas_sp._MPR-R2A4_CDS_3214	hypothetical protein	21	0	512	2741	3.93996	100	inf	1.99153e-17	6.50517e-12	3.57623e-15
Pseudomonas_sp._NFR16_CDS_0056	hypothetical protein	14	389	519	2352	2.62664	85.8081	0.163098	1.99935e-17	6.53072e-12	3.58831e-15
Pseudomonas_sp_AP19_AP19_4091_CDS_3898	hypothetical protein	210	586	323	2155	39.3996	78.6209	2.39093	2.05418e-17	6.70982e-12	3.68469e-15
Pseudomonas_avellanae_R2sc214_CDS_3324	hypothetical protein	12	367	521	2374	2.25141	86.6107	0.14899	2.06577e-17	6.74766e-12	3.70344e-15
Pseudomonas_syringae_B13-200_7111_CDS_4241	hypothetical protein	3	262	530	2479	0.562852	90.4414	0.0535575	2.08912e-17	6.82395e-12	3.74325e-15
Pseudomonas_syringae_pv_ribicola_ICMP3882_3828_CDS_0753	Carboxypeptidase G2	5	288	528	2453	0.938086	89.4929	0.0806568	2.09636e-17	6.84759e-12	3.75416e-15
Pseudomonas_avellanae_R25255_CDS_1835	hypothetical protein	3	261	530	2480	0.562852	90.4779	0.0537844	2.11571e-17	6.91079e-12	3.78673e-15
Pseudomonas_syringae_pv._syringae_SM_CDS_1501	Sensory/regulatory protein RpfC	5	290	528	2451	0.938086	89.4199	0.0800353	2.16105e-17	7.05889e-12	3.86577e-15
Pseudomonas_sp_AP19_AP19_4091_CDS_3817	hypothetical protein	202	553	331	2188	37.8987	79.8249	2.4146	2.23321e-17	7.29461e-12	3.99267e-15
Pseudomonas_syringae_pv._avellanae_ISPaVe037_CDS_1980	hypothetical protein	8	325	525	2416	1.50094	88.143	0.113278	2.26293e-17	7.39167e-12	4.04358e-15
Pseudomonas_syringae_RMX24a1_6882_CDS_3369	5-oxoprolinase subunit C	7	312	526	2429	1.31332	88.6173	0.103606	2.32956e-17	7.60932e-12	4.1554e-15
Pseudomonas_sp_BRM28_6516_CDS_2361	hypothetical protein	28	6	505	2735	5.25328	99.7811	25.2739	2.33059e-17	7.6127e-12	4.1554e-15
Pseudomonas_sp._FW305-BF8_CDS_1584	hypothetical protein	28	6	505	2735	5.25328	99.7811	25.2739	2.33059e-17	7.6127e-12	4.1554e-15
Pseudomonas_sp._GW460-12-1-14-LB3_CDS_5820	hypothetical protein	28	6	505	2735	5.25328	99.7811	25.2739	2.33059e-17	7.6127e-12	4.1554e-15
Pseudomonas_fluorescens_NCIMB_11764_CDS_3179	hypothetical protein	67	82	466	2659	12.5704	97.0084	4.66223	2.33756e-17	7.63546e-12	4.16555e-15
Pseudomonas_putida_ASAD_5181_CDS_0654	K(+)/H(+) antiporter NhaP2	41	25	492	2716	7.69231	99.0879	9.05333	2.35132e-17	7.68041e-12	4.18779e-15
Pseudomonas_sp._CBZ-4_CDS_3814	putative xanthine dehydrogenase subunit A	54	51	479	2690	10.1313	98.1394	5.94621	2.35949e-17	7.70709e-12	4.20005e-15
Pseudomonas_mosselii_BW11M1_4048_CDS_1997	2-aminoethylphosphonate--pyruvate transaminase	96	164	437	2577	18.0113	94.0168	3.45192	2.38455e-17	7.78893e-12	4.24234e-15
Pseudomonas_savastanoi_pv._nerii_CFBP_5067_CDS_3273	Protein FecR	15	398	518	2343	2.81426	85.4798	0.170471	2.39461e-17	7.82181e-12	4.25793e-15
Pseudomonas_brassicacearum_38D7_11357_CDS_3066	hypothetical protein	210	588	323	2153	39.3996	78.548	2.38058	2.41698e-17	7.89488e-12	4.29303e-15
Pseudomonas_sp._NFACC36_CDS_4956	hypothetical protein	210	588	323	2153	39.3996	78.548	2.38058	2.41698e-17	7.89488e-12	4.29303e-15
Pseudomonas_sp._FW305-3-2-15-A-R2A1_CDS_5111	hypothetical protein	25	3	508	2738	4.69043	99.8906	44.9147	2.43164e-17	7.94276e-12	4.31672e-15
Pseudomonas_protegens_H1F10B_CDS_5455	Hca operon transcriptional activator HcaR	150	348	383	2393	28.1426	87.3039	2.69312	2.43745e-17	7.96172e-12	4.32467e-15
Pseudomonas_caspiana_FBF102_CDS_2823	Oligopeptide transport ATP-binding protein OppD	11	356	522	2385	2.06379	87.012	0.141176	2.45274e-17	8.01168e-12	4.34944e-15
Pseudomonas_syringae_pv._actinidiae_ICMP_19071_CDS_1127	hypothetical protein	13	377	520	2364	2.43902	86.2459	0.156764	2.52751e-17	8.25592e-12	4.47961e-15
Pseudomonas_helmanticensis_BIGb0525_CDS_5253	hypothetical protein	32	11	501	2730	6.00375	99.5987	15.8519	2.57111e-17	8.39832e-12	4.5544e-15
Pseudomonas_fluorescens_S613_CDS_0966	hypothetical protein	205	567	328	2174	38.4615	79.3141	2.39638	2.58872e-17	8.45586e-12	4.58312e-15
Pseudomonas_syringae_pv._syringae_B64_CDS_3567	FMNH(2)-dependent dimethylsulfone monooxygenase	381	2385	152	356	71.4822	12.988	0.374148	2.61078e-17	8.52792e-12	4.61967e-15
Pseudomonas_sp._GW460-C3_CDS_1285	3-oxoacyl-[acyl-carrier-protein] reductase FabG	27	5	506	2736	5.06567	99.8176	29.1984	2.63449e-17	8.60534e-12	4.64651e-15
Pseudomonas_sp._GW460-C3_CDS_1286	hypothetical protein	27	5	506	2736	5.06567	99.8176	29.1984	2.63449e-17	8.60534e-12	4.64651e-15
Pseudomonas_sp._FW306-2-1A-C05A_CDS_5822	hypothetical protein	27	5	506	2736	5.06567	99.8176	29.1984	2.63449e-17	8.60534e-12	4.64651e-15
Pseudomonas_sp._GW101-3F01_CDS_0816	hypothetical protein	27	5	506	2736	5.06567	99.8176	29.1984	2.63449e-17	8.60534e-12	4.64651e-15
Pseudomonas_sp._GW460-C8_CDS_5272	hypothetical protein	27	5	506	2736	5.06567	99.8176	29.1984	2.63449e-17	8.60534e-12	4.64651e-15
Pseudomonas_sp._GM60_CDS_4275	2-hydroxy-6-oxo-2%2C4-heptadienoate hydrolase	27	5	506	2736	5.06567	99.8176	29.1984	2.63449e-17	8.60534e-12	4.64651e-15
Pseudomonas_syringae_C48_6709_CDS_4558	hypothetical protein	0	209	533	2532	0	92.375	0	2.64887e-17	8.65231e-12	4.66935e-15
Pseudomonas_sp._FW306-2-1A-C05A_CDS_2399	hypothetical protein	26	4	507	2737	4.87805	99.8541	35.0897	2.70261e-17	8.82787e-12	4.7395e-15
Pseudomonas_sp._MPR-TSA4_CDS_4461	hypothetical protein	26	4	507	2737	4.87805	99.8541	35.0897	2.70261e-17	8.82787e-12	4.7395e-15
Pseudomonas_sp._FW306-07-L_CDS_6165	hypothetical protein	26	4	507	2737	4.87805	99.8541	35.0897	2.70261e-17	8.82787e-12	4.7395e-15
Pseudomonas_sp._FW306-07-L_CDS_3382	hypothetical protein	26	4	507	2737	4.87805	99.8541	35.0897	2.70261e-17	8.82787e-12	4.7395e-15
Pseudomonas_sp._GW460-13_CDS_5113	hypothetical protein	26	4	507	2737	4.87805	99.8541	35.0897	2.70261e-17	8.82787e-12	4.7395e-15
Pseudomonas_sp._GW460-12-1-14-LB3_CDS_0795	hypothetical protein	26	4	507	2737	4.87805	99.8541	35.0897	2.70261e-17	8.82787e-12	4.7395e-15
Pseudomonas_sp._GW460-8_CDS_0955	hypothetical protein	26	4	507	2737	4.87805	99.8541	35.0897	2.70261e-17	8.82787e-12	4.7395e-15
Pseudomonas_sp._GW460-12-1-14-LB3_CDS_1659	hypothetical protein	26	4	507	2737	4.87805	99.8541	35.0897	2.70261e-17	8.82787e-12	4.7395e-15
Pseudomonas_sp._GW460-E13_CDS_5641	hypothetical protein	26	4	507	2737	4.87805	99.8541	35.0897	2.70261e-17	8.82787e-12	4.7395e-15
Pseudomonas_sp._GW101-20A5_CDS_6637	hypothetical protein	200	546	333	2195	37.5235	80.0803	2.4145	2.70317e-17	8.82969e-12	4.7395e-15
Pseudomonas_sp_BMS12_BMS12_4099_CDS_3486	hypothetical protein	513	2298	20	443	96.2477	16.162	4.94471	2.70838e-17	8.84671e-12	4.74609e-15
Pseudomonas_sp_C9_5684_CDS_3001	Outer membrane protein W	223	644	310	2097	41.8386	76.5049	2.34237	2.71663e-17	8.87367e-12	4.75555e-15
Pseudomonas_sp._OV081_CDS_5313	Vitamin B12-binding protein	237	704	296	2037	44.4653	74.3159	2.31673	2.71669e-17	8.87386e-12	4.75555e-15
Pseudomonas_mandelii_6A1_6651_CDS_5740	Histidinol-phosphate aminotransferase	125	259	408	2482	23.4522	90.5509	2.93597	2.74781e-17	8.97549e-12	4.80744e-15
Pseudomonas_frederiksbergensis_AS1_CDS_2154	Universal stress protein E	127	265	406	2476	23.8274	90.332	2.92269	2.7559e-17	9.00192e-12	4.81901e-15
Pseudomonas_cerasi_isolate_Sour_cherry_Prunus_cerasus_symptoma_4022_CDS_3594	2-pyrone-4%2C6-dicarbaxylate hydrolase	16	407	517	2334	3.00188	85.1514	0.177474	2.81168e-17	9.18412e-12	4.91392e-15
Pseudomonas_sp_HMSC16B01_5418_CDS_4083	Intermembrane transport protein PqiA	512	2290	21	451	96.06	16.4538	4.80166	2.92018e-17	9.53853e-12	5.10082e-15
Pseudomonas_sp_Y286_2_3_11346_CDS_1165	Xylulose-5-phosphate/fructose-6-phosphate phosphoketolase	90	146	443	2595	16.8856	94.6735	3.61097	2.92877e-17	9.56659e-12	5.11309e-15
Pseudomonas_syringae_Pph1448A_CDS_5549	hypothetical protein	1	228	532	2513	0.187617	91.6819	0.0207179	2.93182e-17	9.57655e-12	5.11568e-15
Pseudomonas_sp._CFII64_CDS_1825	hypothetical protein	217	619	316	2122	40.7129	77.417	2.35411	2.9732e-17	9.71173e-12	5.18512e-15
Pseudomonas_sp._FW306-2-2C-D06C_CDS_0672	hypothetical protein	218	622	315	2119	40.9006	77.3076	2.35769	3.04684e-17	9.95227e-12	5.31071e-15
Pseudomonas_cannabina_ICMP2823_3659_CDS_1463	hypothetical protein	111	212	422	2529	20.8255	92.2656	3.13779	3.07848e-17	1.00556e-11	5.36299e-15
Pseudomonas_sp._NFACC14_CDS_2199	putative 2-ketoarginine decarboxylase AruI	231	678	302	2063	43.3396	75.2645	2.32742	3.09218e-17	1.01004e-11	5.38399e-15
Pseudomonas_lini_48C10_7506_CDS_1166	hypothetical protein	36	17	497	2724	6.75422	99.3798	11.6066	3.10134e-17	1.01303e-11	5.38844e-15
Pseudomonas_putida_JBC17_6779_CDS_1113	hypothetical protein	36	17	497	2724	6.75422	99.3798	11.6066	3.10134e-17	1.01303e-11	5.38844e-15
Pseudomonas_sp._MPR-AND1A_CDS_0203	Formyl-CoA:oxalate CoA-transferase	36	17	497	2724	6.75422	99.3798	11.6066	3.10134e-17	1.01303e-11	5.38844e-15
Pseudomonas_stutzeri_MF28_CDS_3081	hypothetical protein	36	17	497	2724	6.75422	99.3798	11.6066	3.10134e-17	1.01303e-11	5.38844e-15
Pseudomonas_syringae_ZUM3984_reassembled_CDS_4894	hypothetical protein	1	230	532	2511	0.187617	91.6089	0.0205214	3.1141e-17	1.0172e-11	5.40774e-15
Pseudomonas_frederiksbergensis_37A10_7577_CDS_6255	HTH-type transcriptional activator RhaS	43	29	490	2712	8.06754	98.942	8.20662	3.14569e-17	1.02751e-11	5.4539e-15
Pseudomonas_silesiensis_A3_2016__CDS_1188	hypothetical protein	43	29	490	2712	8.06754	98.942	8.20662	3.14569e-17	1.02751e-11	5.4539e-15
Pseudomonas_sp_BIOMIG1BAC_BIOMIG1BAC_4095_CDS_1742	hypothetical protein	43	29	490	2712	8.06754	98.942	8.20662	3.14569e-17	1.02751e-11	5.4539e-15
Pseudomonas_sp._KK4_CDS_4766	HTH-type transcriptional regulator LutR	34	14	499	2727	6.37899	99.4892	13.272	3.16711e-17	1.03451e-11	5.48521e-15
Pseudomonas_sp_31-12_6298_CDS_2392	D-galactarolactone cycloisomerase	34	14	499	2727	6.37899	99.4892	13.272	3.16711e-17	1.03451e-11	5.48521e-15
Pseudomonas_mandelii_OWC5_7502_CDS_2689	hypothetical protein	163	398	370	2343	30.5816	85.4798	2.59343	3.21707e-17	1.05083e-11	5.56878e-15
Pseudomonas_amygdali_ICMP3918_3649_CDS_4291	hypothetical protein	9	333	524	2408	1.68856	87.8511	0.124201	3.24018e-17	1.05838e-11	5.60285e-15
Pseudomonas_syringae_C10_6340_CDS_0084	Sensor histidine kinase RcsC	9	333	524	2408	1.68856	87.8511	0.124201	3.24018e-17	1.05838e-11	5.60285e-15
Pseudomonas_entomophila_1257_11436_CDS_0274	hypothetical protein	508	2255	25	486	95.3096	17.7308	4.37939	3.26004e-17	1.06487e-11	5.63421e-15
Pseudomonas_mandelii_6A1_6651_CDS_1708	D-amino acid dehydrogenase	75	104	458	2637	14.0713	96.2058	4.15215	3.34035e-17	1.0911e-11	5.76995e-15
Pseudomonas_amygdali_pv._morsprunorum_HRI-W_5269_CDS_3211	Protein hcp1	5	287	528	2454	0.938086	89.5294	0.0809709	3.34484e-17	1.09257e-11	5.77467e-15
Pseudomonas_amygdali_ICMP3918_3649_CDS_4253	hypothetical protein	3	260	530	2481	0.562852	90.5144	0.0540131	3.39007e-17	1.10734e-11	5.84965e-15
Pseudomonas_sp_BIOMIG1BAC_BIOMIG1BAC_4095_CDS_2130	hypothetical protein	39	22	494	2719	7.31707	99.1974	9.75718	3.43358e-17	1.12155e-11	5.92159e-15
Pseudomonas_chlororaphis_subsp_aurantiaca_M71_7541_CDS_1496	hypothetical protein	207	576	326	2165	38.8368	78.9858	2.38665	3.51764e-17	1.14901e-11	6.06337e-15
Pseudomonas_aeruginosa_163940_9946_CDS_0968	hypothetical protein	515	2317	18	424	96.6229	15.4688	5.2357	3.53061e-17	1.15325e-11	6.08252e-15
Pseudomonas_viridiflava_CC1582_CDS_2500	hypothetical protein	6	298	527	2443	1.1257	89.1281	0.0933357	3.57761e-17	1.1686e-11	6.16023e-15
Pseudomonas_syringae_MAFF212054_6837_CDS_1509	hypothetical protein	7	310	526	2431	1.31332	88.6903	0.10436	3.64567e-17	1.19083e-11	6.27413e-15
Pseudomonas_viridiflava_CH409_6322_CDS_2603	hypothetical protein	6	299	527	2442	1.1257	89.0916	0.0929855	3.65269e-17	1.19312e-11	6.27959e-15
Pseudomonas_coronafaciens_pv_zizaniae_ICMP8921_3671_CDS_2788	HTH-type transcriptional regulator DmlR	6	299	527	2442	1.1257	89.0916	0.0929855	3.65269e-17	1.19312e-11	6.27959e-15
Pseudomonas_sp_SCPG-7_6120_CDS_5090	ABC transporter ATP-binding/permease protein YojI	319	1096	214	1645	59.8499	60.0146	2.23734	3.67283e-17	1.1997e-11	6.31089e-15
Pseudomonas_savastanoi_ICMP16945_5776_CDS_2499	hypothetical protein	7	309	526	2432	1.31332	88.7267	0.104741	3.71573e-17	1.21371e-11	6.38124e-15
Pseudomonas_sp_GW456-12-10-14-LB1_7335_CDS_1164	hypothetical protein	90	147	443	2594	16.8856	94.637	3.58502	3.73921e-17	1.22138e-11	6.41821e-15
Pseudomonas_sp._FW306-1C-G01A_CDS_5416	hypothetical protein	46	35	487	2706	8.63039	98.7231	7.30279	3.76294e-17	1.22913e-11	6.45553e-15
Pseudomonas_sp._MPR-AND1A_CDS_5099	hypothetical protein	31	10	502	2731	5.81614	99.6352	16.8647	3.80441e-17	1.24268e-11	6.51147e-15
Pseudomonas_sp._FW305-BF8_CDS_5841	hypothetical protein	31	10	502	2731	5.81614	99.6352	16.8647	3.80441e-17	1.24268e-11	6.51147e-15
Pseudomonas_fluorescens_TR3_CDS_0915	hypothetical protein	31	10	502	2731	5.81614	99.6352	16.8647	3.80441e-17	1.24268e-11	6.51147e-15
Pseudomonas_sp._GW456-12-1-14-LB2_CDS_3928	Dimethlysulfonioproprionate lyase DddP	31	10	502	2731	5.81614	99.6352	16.8647	3.80441e-17	1.24268e-11	6.51147e-15
Pseudomonas_sp._P1.31_CDS_5495	hypothetical protein	204	565	329	2176	38.2739	79.3871	2.38806	3.80551e-17	1.24304e-11	6.51147e-15
Pseudomonas_sp._MYb115_CDS_5340	hypothetical protein	210	590	323	2151	39.3996	78.475	2.37031	3.86966e-17	1.26399e-11	6.61431e-15
Pseudomonas_sp._OV081_CDS_1999	6-phosphogluconolactonase	210	590	323	2151	39.3996	78.475	2.37031	3.86966e-17	1.26399e-11	6.61431e-15
Pseudomonas_abietaniphila_LMG_20220_CDS_0995	putative 4-amino-4-deoxy-L-arabinose-phosphoundecaprenol flippase subunit ArnF	11	355	522	2386	2.06379	87.0485	0.141633	3.89688e-17	1.27288e-11	6.65386e-15
Pseudomonas_syringae_NZ45_6142_CDS_3383	Undecaprenyl phosphate-alpha-4-amino-4-deoxy-L-arabinose arabinosyl transferase	11	355	522	2386	2.06379	87.0485	0.141633	3.89688e-17	1.27288e-11	6.65386e-15
Pseudomonas_sp._58_R_12_CDS_1192	hypothetical protein	107	199	426	2542	20.075	92.7399	3.20846	3.92149e-17	1.28092e-11	6.69239e-15
Pseudomonas_mohnii_DSM_18327_CDS_1909	Potassium-transporting ATPase ATP-binding subunit	77	110	456	2631	14.4465	95.9869	4.03882	4.02366e-17	1.3143e-11	6.86316e-15
Pseudomonas_sp._Snoq117.2_CDS_1544	hypothetical protein	32	543	501	2198	6.00375	80.1897	0.258547	4.09023e-17	1.33604e-11	6.97307e-15
Pseudomonas_chlororaphis_48G9_7524_CDS_3582	Cadmium%2C cobalt and zinc/H(+)-K(+) antiporter	153	362	380	2379	28.7054	86.7931	2.64602	4.09762e-17	1.33846e-11	6.9805e-15
Pseudomonas_sp._MIACH_CDS_2447	HTH-type transcriptional regulator CdhR	205	568	328	2173	38.4615	79.2776	2.39107	4.09886e-17	1.33886e-11	6.9805e-15
Pseudomonas_sp._424_CDS_2926	Biofilm dispersion protein BdlA	177	454	356	2287	33.2083	83.4367	2.50457	4.10891e-17	1.34214e-11	6.99396e-15
Pseudomonas_sp._GW456-12-1-14-LB3_CDS_5322	Phosphoethanolamine transferase EptC	210	591	323	2150	39.3996	78.4385	2.3652	4.18146e-17	1.36584e-11	7.11375e-15
Pseudomonas_gingeri_NCPPB_3146_CDS_3166	Ferric-anguibactin receptor FatA	16	403	517	2338	3.00188	85.2973	0.179543	4.24489e-17	1.38656e-11	7.2179e-15
Pseudomonas_sp_GW531-T4_6608_CDS_0160	hypothetical protein	205	569	328	2172	38.4615	79.2412	2.38576	4.27727e-17	1.39714e-11	7.26918e-15
Pseudomonas_sp._GW460-E13_CDS_1191	hypothetical protein	202	557	331	2184	37.8987	79.6789	2.39288	4.29414e-17	1.40265e-11	7.29026e-15
Pseudomonas_sp._FW215-T2_CDS_1991	Ferrichrome outer membrane transporter/phage receptor	202	557	331	2184	37.8987	79.6789	2.39288	4.29414e-17	1.40265e-11	7.29026e-15
Pseudomonas_sp_FW507-12TSA_6896_CDS_2441	Cysteine desulfurase IscS	213	604	320	2137	39.9625	77.9642	2.35503	4.29744e-17	1.40372e-11	7.29208e-15
Pseudomonas_silesiensis_A3_2016__CDS_3388	hypothetical protein	40	24	493	2717	7.50469	99.1244	9.18526	4.31255e-17	1.40866e-11	7.31011e-15
Pseudomonas_sp._GM55_CDS_3937	hypothetical protein	40	24	493	2717	7.50469	99.1244	9.18526	4.31255e-17	1.40866e-11	7.31011e-15
Pseudomonas_fluorescens_FW300-N2E3_1_CDS_3206	Transcriptional repressor FrmR	151	355	382	2386	28.3302	87.0485	2.65678	4.34406e-17	1.41895e-11	7.35971e-15
Pseudomonas_aeruginosa_BK1_CDS_3186	hypothetical protein	314	2111	219	630	58.9118	22.9843	0.427896	4.37659e-17	1.42958e-11	7.41098e-15
Pseudomonas_caspiana_FBF102_CDS_3836	HTH-type transcriptional regulator LutR	4	272	529	2469	0.750469	90.0766	0.0686367	4.42466e-17	1.44528e-11	7.48849e-15
Pseudomonas_rhizosphaerae_DSM_16299_3023_CDS_0945	hypothetical protein	512	2293	21	448	96.06	16.3444	4.76348	4.51232e-17	1.47391e-11	7.63289e-15
Pseudomonas_sp._GW456-L14_CDS_6193	hypothetical protein	37	19	496	2722	6.94184	99.3068	10.687	4.5367e-17	1.48188e-11	7.6662e-15
Pseudomonas_sp_BIOMIG1BDMA_BIOMIG1BDMA_4097_CDS_1749	2-dehydro-3-deoxy-D-gluconate 5-dehydrogenase	37	19	496	2722	6.94184	99.3068	10.687	4.5367e-17	1.48188e-11	7.6662e-15
Pseudomonas_sp._HCN1_CDS_0363	hypothetical protein	79	116	454	2625	14.8218	95.768	3.9377	4.66469e-17	1.52368e-11	7.87841e-15
Pseudomonas_putida_FDAARGOS_376_6746_CDS_4222	hypothetical protein	159	386	374	2355	29.8311	85.9175	2.59376	4.72606e-17	1.54373e-11	7.97793e-15
Pseudomonas_amygdali_5270_7275_CDS_4978	hypothetical protein	1	227	532	2514	0.187617	91.7184	0.0208175	4.81821e-17	1.57383e-11	8.12929e-15
Pseudomonas_protegens_3295_CDS_1254	Multidrug resistance protein MdtA	227	664	306	2077	42.5891	75.7753	2.32045	4.94611e-17	1.61561e-11	8.34077e-15
Pseudomonas_thermotolerans_DSM_14292_CDS_2382	putative protein YcbX	490	2114	43	627	91.9325	22.8749	3.37979	4.98108e-17	1.62703e-11	8.3954e-15
Pseudomonas_sp._GW460-13_CDS_2872	hypothetical protein	33	13	500	2728	6.19137	99.5257	13.8498	5.08629e-17	1.6614e-11	8.56832e-15
Pseudomonas_chlororaphis_TAMOak81_7536_CDS_2914	Na(+)%2C Li(+)%2C K(+)/H(+) antiporter	170	429	363	2312	31.8949	84.3488	2.5239	5.11707e-17	1.67145e-11	8.61572e-15
Pseudomonas_protegens_38G2_11370_CDS_2824	hypothetical protein	72	97	461	2644	13.5084	96.4611	4.25717	5.17588e-17	1.69066e-11	8.71025e-15
Pseudomonas_viridiflava_CDRTc14_CDS_1732	Tyrocidine synthase 3	5	284	528	2457	0.938086	89.6388	0.0819262	5.22002e-17	1.70508e-11	8.78002e-15
Pseudomonas_amygdali_pv._morsprunorum_HRI-W_5261_CDS_5042	hypothetical protein	3	257	530	2484	0.562852	90.6239	0.0547096	5.32253e-17	1.73856e-11	8.94782e-15
Pseudomonas_chlororaphis_B25_7556_CDS_5458	Methyl-accepting chemotaxis protein McpS	230	679	303	2062	43.152	75.228	2.30518	5.33917e-17	1.744e-11	8.97117e-15
Pseudomonas_fuscovaginae_SE-1_CDS_0649	hypothetical protein	110	211	423	2530	20.6379	92.3021	3.1181	5.35749e-17	1.74998e-11	8.99734e-15
Pseudomonas_brassicacearum_36B7_11350_CDS_0451	hypothetical protein	209	587	324	2154	39.212	78.5845	2.36706	5.39104e-17	1.76094e-11	9.04902e-15
Pseudomonas_sp._GW456-E6_CDS_5950	hypothetical protein	30	9	503	2732	5.62852	99.6717	18.1047	5.45193e-17	1.78083e-11	9.14184e-15
Pseudomonas_sp_MPR-ANC1_6645_CDS_2158	3'%2C5'-cyclic adenosine monophosphate phosphodiesterase CpdA	30	9	503	2732	5.62852	99.6717	18.1047	5.45193e-17	1.78083e-11	9.14184e-15
Pseudomonas_chlororaphis_Lzh-T5_6478_CDS_4166	hypothetical protein	261	819	272	1922	48.9681	70.1204	2.25186	5.47959e-17	1.78986e-11	9.18349e-15
Pseudomonas_sp_B1_11426_CDS_1280	Molybdenum cofactor guanylyltransferase	198	541	335	2200	37.1482	80.2627	2.40351	5.52882e-17	1.80595e-11	9.26126e-15
Pseudomonas_chlororaphis_subsp_aureofaciens_ChPhzTR18_7555_CDS_1417	PCP degradation transcriptional activation protein	203	563	330	2178	38.0863	79.4601	2.37975	5.58809e-17	1.82531e-11	9.35575e-15
Pseudomonas_sp_BIOMIG1N_BIOMIG1N_4098_CDS_4209	hypothetical protein	160	390	373	2351	30.0188	85.7716	2.58583	5.61646e-17	1.83457e-11	9.39842e-15
Pseudomonas_syringae_PmaES4326_CDS_4535	hypothetical protein	7	308	526	2433	1.31332	88.7632	0.105124	5.7989e-17	1.89416e-11	9.69874e-15
Pseudomonas_sp._MPR-R3B_CDS_3764	hypothetical protein	65	79	468	2662	12.1951	97.1178	4.68003	5.81313e-17	1.89881e-11	9.71756e-15
Pseudomonas_aeruginosa_213BR_CDS_0964	hypothetical protein	42	28	491	2713	7.87992	98.9785	8.28819	5.90336e-17	1.92828e-11	9.86335e-15
Pseudomonas_fluorescens_TDH5_5239_CDS_0084	Putative multidrug resistance protein MdtD	11	352	522	2389	2.06379	87.158	0.14302	5.98495e-17	1.95494e-11	9.99456e-15
Pseudomonas_sp._FW306-2-11AA_CDS_0996	hypothetical protein	22	1	511	2740	4.12758	99.9635	117.965	6.12583e-17	2.00095e-11	1.02162e-14
Pseudomonas_sp._LE6C6_CDS_4552	hypothetical protein	22	1	511	2740	4.12758	99.9635	117.965	6.12583e-17	2.00095e-11	1.02162e-14
Pseudomonas_syringae_CC1524_CDS_1362	Carbon storage regulator	13	371	520	2370	2.43902	86.4648	0.159704	6.12705e-17	2.00135e-11	1.02162e-14
Pseudomonas_sp._GV012_CDS_4859	Streptothricin hydrolase	242	733	291	2008	45.4034	73.2579	2.27815	6.2522e-17	2.04223e-11	1.04195e-14
Pseudomonas_sp._S4G9_CDS_1806	hypothetical protein	204	567	329	2174	38.2739	79.3141	2.37745	6.30739e-17	2.06026e-11	1.05062e-14
Pseudomonas_bohemica_IA19_6358_CDS_0339	hypothetical protein	207	579	326	2162	38.8368	78.8763	2.37099	6.32633e-17	2.06644e-11	1.05323e-14
Pseudomonas_sp._GM55_CDS_2258	Vitamin B12 transporter BtuB	218	628	315	2113	40.9006	77.0887	2.32855	6.41103e-17	2.09411e-11	1.06679e-14
Pseudomonas_silesiensis_A3_2016__CDS_3748	HTH-type transcriptional activator RhaR	20	437	513	2304	3.75235	84.0569	0.205548	6.42863e-17	2.09986e-11	1.06918e-14
Pseudomonas_fluorescens_Ps006_CDS_5388	Glycerophosphodiester phosphodiesterase	210	592	323	2149	39.3996	78.402	2.36011	6.5083e-17	2.12589e-11	1.08188e-14
Pseudomonas_sp._478_CDS_5446	hypothetical protein	43	30	490	2711	8.06754	98.9055	7.93014	6.51343e-17	2.12756e-11	1.08218e-14
Pseudomonas_sp._ERMR1:02_CDS_6200	Rhomboid protease GlpG	207	580	326	2161	38.8368	78.8398	2.36581	6.59153e-17	2.15307e-11	1.0946e-14
Pseudomonas_chlororaphis_subsp_aurantiaca_M12_7538_CDS_4591	hypothetical protein	204	568	329	2173	38.2739	79.2776	2.37217	6.70292e-17	2.18945e-11	1.11196e-14
Pseudomonas_sp._CBZ-4_CDS_2711	Maltooligosyl trehalose synthase	204	568	329	2173	38.2739	79.2776	2.37217	6.70292e-17	2.18945e-11	1.11196e-14
Pseudomonas_mandelii_OWC5_7502_CDS_2528	hypothetical protein	236	705	297	2036	44.2777	74.2795	2.2948	6.81678e-17	2.22665e-11	1.13028e-14
Pseudomonas_syringae_pv._actinidiae_M302091_CDS_2164	Metal-pseudopaline receptor CntO	0	205	533	2536	0	92.521	0	6.83546e-17	2.23275e-11	1.1328e-14
Pseudomonas_syringae_1456A_6997_CDS_3264	hypothetical protein	0	204	533	2537	0	92.5575	0	6.88987e-17	2.25052e-11	1.14124e-14
Pseudomonas_frederiksbergensis_OS210_3_CDS_3321	hypothetical protein	89	146	444	2595	16.6979	94.6735	3.5628	6.9011e-17	2.25419e-11	1.14252e-14
Pseudomonas_tolaasii_PMS117_CDS_2446	hypothetical protein	225	659	308	2082	42.2139	75.9577	2.30795	7.12811e-17	2.32834e-11	1.1795e-14
Pseudomonas_stutzeri_ATCC_14405___CCUG_16156_332_CDS_0946	5-oxoprolinase subunit A 3	504	2227	29	514	94.5591	18.7523	4.01121	7.14424e-17	2.33361e-11	1.18157e-14
Pseudomonas_mandelii_6A1_6651_CDS_2336	Glutathione-regulated potassium-efflux system protein KefC	47	38	486	2703	8.81801	98.6136	6.87898	7.20987e-17	2.35505e-11	1.19122e-14
Pseudomonas_sp_K2I15_5966_CDS_2103	Type II secretion system protein G	47	38	486	2703	8.81801	98.6136	6.87898	7.20987e-17	2.35505e-11	1.19122e-14
Pseudomonas_avellanae_BPIC_631_CDS_5912	putative fimbrial chaperone YadV	10	341	523	2400	1.87617	87.5593	0.134572	7.21584e-17	2.357e-11	1.19161e-14
Pseudomonas_brassicacearum_L13-6-12_CDS_1832	hypothetical protein	210	594	323	2147	39.3996	78.3291	2.34997	7.24538e-17	2.36665e-11	1.19588e-14
Pseudomonas_sp_MWU13-2860_7563_CDS_3738	hypothetical protein	202	559	331	2182	37.8987	79.606	2.38213	7.29676e-17	2.38343e-11	1.20375e-14
Pseudomonas_canadensis_36C8_7372_CDS_1218	hypothetical protein	64	77	469	2664	12.0075	97.1908	4.72118	7.33525e-17	2.396e-11	1.20949e-14
Pseudomonas_syringae_2507_4122_CDS_1239	hypothetical protein	14	380	519	2361	2.62664	86.1364	0.1676	7.39208e-17	2.41457e-11	1.21825e-14
Pseudomonas_aeruginosa_AZPAE14970_2196_CDS_4130	hypothetical protein	301	2051	232	690	56.4728	25.1733	0.436478	7.43356e-17	2.42811e-11	1.22446e-14
Pseudomonas_sp._FW306-07-L_CDS_4917	Colicin-E2 immunity protein	29	8	504	2733	5.4409	99.7081	19.657	7.51978e-17	2.45627e-11	1.23555e-14
Pseudomonas_stutzeri_19_6268_CDS_3541	putative protein	29	8	504	2733	5.4409	99.7081	19.657	7.51978e-17	2.45627e-11	1.23555e-14
Pseudomonas_sp_C9_5684_CDS_4879	hypothetical protein	29	8	504	2733	5.4409	99.7081	19.657	7.51978e-17	2.45627e-11	1.23555e-14
Pseudomonas_sp._655_CDS_5646	hypothetical protein	29	8	504	2733	5.4409	99.7081	19.657	7.51978e-17	2.45627e-11	1.23555e-14
Pseudomonas_sp._GM55_CDS_2115	hypothetical protein	29	8	504	2733	5.4409	99.7081	19.657	7.51978e-17	2.45627e-11	1.23555e-14
Pseudomonas_chlororaphis_subsp_piscium_PCL1391_7530_CDS_0623	Sulfite reductase [ferredoxin]	202	560	331	2181	37.8987	79.5695	2.37679	7.65225e-17	2.49955e-11	1.25668e-14
Pseudomonas_sp._IS8_CDS_2557	putative ABC transporter ATP-binding protein YejF	205	572	328	2169	38.4615	79.1317	2.36997	7.66818e-17	2.50475e-11	1.25804e-14
Pseudomonas_sp._MYb13_CDS_0171	Zinc-binding GTPase YeiR	205	572	328	2169	38.4615	79.1317	2.36997	7.66818e-17	2.50475e-11	1.25804e-14
Pseudomonas_aeruginosa_WH-SGI-V-07265_3526_CDS_5114	Colistin resistance protein EmrA	69	90	464	2651	12.9456	96.7165	4.38024	7.67901e-17	2.50829e-11	1.25918e-14
Pseudomonas_mandelii_6A1_6651_CDS_0174	hypothetical protein	210	595	323	2146	39.3996	78.2926	2.34493	7.86953e-17	2.57052e-11	1.28827e-14
Pseudomonas_sp_VI41_11343_CDS_0427	hypothetical protein	210	595	323	2146	39.3996	78.2926	2.34493	7.86953e-17	2.57052e-11	1.28827e-14
Pseudomonas_sp._NFPP28_CDS_4424	Ferrous iron permease EfeU	39	23	494	2718	7.31707	99.1609	9.32952	7.8722e-17	2.57139e-11	1.28827e-14
Pseudomonas_sp._DP16D-L5_CDS_1634	hypothetical protein	39	23	494	2718	7.31707	99.1609	9.32952	7.8722e-17	2.57139e-11	1.28827e-14
Pseudomonas_sp._ERMR1:02_CDS_5791	hypothetical protein	36	18	497	2723	6.75422	99.3433	10.9577	7.91074e-17	2.58398e-11	1.292e-14
Pseudomonas_sp._GW460-11-11-14-LB11_CDS_1085	hypothetical protein	36	18	497	2723	6.75422	99.3433	10.9577	7.91074e-17	2.58398e-11	1.292e-14
Pseudomonas_sp._FW507-14D01_CDS_2094	hypothetical protein	36	18	497	2723	6.75422	99.3433	10.9577	7.91074e-17	2.58398e-11	1.292e-14
[truncated: 4,920 more rows]

## Sheet: Animals
Gene	Annotation	Number_pos_present_in	Number_neg_present_in	Number_pos_not_present_in	Number_neg_not_present_in	Sensitivity	Specificity	Odds_ratio	Naive_p	Bonferroni_p	Benjamini_H_p
Pseudomonas_aeruginosa_AU11866_CDS_3047	Putative thiamine pyrophosphate-containing protein YdaP	1294	300	204	1476	86.3818	83.1081	31.2082	0	0	0
Pseudomonas_aeruginosa_Pae_CF6706d_2830_CDS_2053	hypothetical protein	1373	424	125	1352	91.6555	76.1261	35.0245	0	0	0
Pseudomonas_aeruginosa_CR1_7655_CDS_0177	Chemotaxis protein methyltransferase	1341	341	157	1435	89.5194	80.7995	35.944	0	0	0
Pseudomonas_aeruginosa_001-5A_10078_CDS_3072	CRP-like cAMP-activated global transcriptional regulator	1337	328	161	1448	89.2523	81.5315	36.6607	0	0	0
Pseudomonas_aeruginosa_19BR_CDS_2016	hypothetical protein	1329	329	169	1447	88.7183	81.4752	34.5868	0	0	0
Pseudomonas_aeruginosa_12-4-4_59__CDS_4938	Iron-utilization periplasmic protein	1323	336	175	1440	88.3178	81.0811	32.4	0	0	0
Pseudomonas_aeruginosa_297_6956_CDS_4545	hypothetical protein	1286	324	212	1452	85.8478	81.7568	27.1848	0	0	0
Pseudomonas_aeruginosa_VET-68_contigs_CDS_3018	hypothetical protein	1333	325	165	1451	88.9853	81.7005	36.0687	0	0	0
Pseudomonas_aeruginosa_001-6_10053_CDS_4294	hypothetical protein	1331	329	167	1447	88.8518	81.4752	35.0537	0	0	0
Pseudomonas_aeruginosa_1079_PAER_2864_CDS_0426	hypothetical protein	1355	407	143	1369	90.4539	77.0833	31.8722	0	0	0
Pseudomonas_synxantha_30B_11593_CDS_5364	DNA polymerase III PolC-type	114	1322	1384	454	7.61015	25.5631	0.0282874	0	0	0
Pseudomonas_aeruginosa_AZPAE14873_2127_CDS_5544	hypothetical protein	1316	323	182	1453	87.8505	81.8131	32.5273	0	0	0
Pseudomonas_azotifigens_DSM_17556_CDS_4162	Lactoylglutathione lyase	1341	339	157	1437	89.5194	80.9122	36.2065	0	0	0
Pseudomonas_aeruginosa_1090_10259_CDS_4162	Phenazine-1-carboxylate N-methyltransferase	1337	327	161	1449	89.2523	81.5878	36.7982	0	0	0
Pseudomonas_aeruginosa_105777_CDS_1229	hypothetical protein	1343	329	155	1447	89.6529	81.4752	38.1081	0	0	0
Pseudomonas_aeruginosa_0C2E_CDS_1524	Thiopurine S-methyltransferase	1340	329	158	1447	89.4526	81.4752	37.301	0	0	0
Pseudomonas_sp._NFIX28_CDS_4004	Multidrug resistance protein MdtA	119	1275	1379	501	7.94393	28.2095	0.0339086	0	0	0
Pseudomonas_baetica_a390_6594_CDS_4524	Fructokinase	54	1134	1444	642	3.60481	36.1486	0.0211713	0	0	0
Pseudomonas_sp._GM55_CDS_1093	Multicopper oxidase mco	150	1418	1348	358	10.0134	20.1577	0.0280936	0	0	0
Pseudomonas_aeruginosa_AU10410_CDS_1972	hypothetical protein	1341	330	157	1446	89.5194	81.4189	37.4269	0	0	0
Pseudomonas_aeruginosa_105819_CDS_2744	hypothetical protein	1299	326	199	1450	86.7156	81.6441	29.034	0	0	0
Pseudomonas_aeruginosa_A3_H638_10059_CDS_3527	Membrane-bound lytic murein transglycosylase F	1315	355	183	1421	87.7837	80.0113	28.7634	0	0	0
Pseudomonas_fluorescens_A3422A_5090_CDS_1079	hypothetical protein	127	1290	1371	486	8.47797	27.3649	0.034899	0	0	0
Pseudomonas_aeruginosa_American_Cyanamid_Co._140_ATCC_7700_CDS_0065	hypothetical protein	1343	329	155	1447	89.6529	81.4752	38.1081	0	0	0
Pseudomonas_aeruginosa_192S190811BSL_PA2_11077_CDS_0483	Exotoxin A	1316	324	182	1452	87.8505	81.7568	32.4046	0	0	0
Pseudomonas_aeruginosa_AZPAE15045_2154_CDS_1830	Fanconi-associated nuclease 1	1333	328	165	1448	88.9853	81.5315	35.6649	0	0	0
Pseudomonas_aeruginosa_American_Cyanamid_Co._140_ATCC_7700_CDS_4080	hypothetical protein	1305	327	193	1449	87.1162	81.5878	29.9622	0	0	0
Pseudomonas_aeruginosa_Pae_CF6706t_7626_CDS_5235	hypothetical protein	1343	328	155	1448	89.6529	81.5315	38.2507	0	0	0
Pseudomonas_aeruginosa_Pae_CF6708p_2744_CDS_5126	hypothetical protein	1279	326	219	1450	85.3805	81.6441	25.9763	0	0	0
Pseudomonas_aeruginosa_5014375233_10849_CDS_6067	hypothetical protein	1334	328	164	1448	89.0521	81.5315	35.9093	0	0	0
Pseudomonas_balearica_st101_CDS_2539	hypothetical protein	1370	477	128	1299	91.4553	73.1419	29.1475	0	0	0
Pseudomonas_sp._M1_CDS_0178	Outer membrane protein W	1347	341	151	1435	89.9199	80.7995	37.5395	0	0	0
Pseudomonas_aeruginosa_130_7339_CDS_1985	Short-chain-enoyl-CoA hydratase	1334	326	164	1450	89.0521	81.6441	36.1795	0	0	0
Pseudomonas_aeruginosa_Pae_CF6706t_7626_CDS_2846	hypothetical protein	1340	339	158	1437	89.4526	80.9122	35.9505	0	0	0
Pseudomonas_aeruginosa_AU9899_CDS_2916	putative signaling protein	1332	334	166	1442	88.9186	81.1937	34.643	0	0	0
Pseudomonas_aeruginosa_499_PAER_2898_CDS_1377	ADP-L-glycero-D-manno-heptose-6-epimerase	1376	385	122	1391	91.8558	78.3221	40.7498	0	0	0
Pseudomonas_aeruginosa_AZPAE14698_2308_CDS_3719	Isopenicillin N epimerase	1342	329	156	1447	89.5861	81.4752	37.8356	0	0	0
Pseudomonas_aeruginosa_1472_10345_CDS_3942	hypothetical protein	1339	328	159	1448	89.3858	81.5315	37.1773	0	0	0
Pseudomonas_aeruginosa_213BR_CDS_3780	hypothetical protein	1332	325	166	1451	88.9186	81.7005	35.8245	0	0	0
Pseudomonas_aeruginosa_152504sp2_10256_CDS_5229	hypothetical protein	1363	458	135	1318	90.988	74.2117	29.0544	0	0	0
Pseudomonas_aeruginosa_AH16_CDS_4130	HTH-type transcriptional regulator SutR	1344	339	154	1437	89.7196	80.9122	36.9944	0	0	0
Pseudomonas_sp_K2W31S-8_7845_CDS_0716	Sulfur carrier protein FdhD	1366	453	132	1323	91.1883	74.4932	30.2231	0	0	0
Pseudomonas_aeruginosa_PAC94A_11000_CDS_1146	Putrescine transporter PotE	1324	328	174	1448	88.3845	81.5315	33.5918	0	0	0
Pseudomonas_aeruginosa_CL232_5100_CDS_3063	Multidrug resistance operon repressor	1327	329	171	1447	88.5848	81.4752	34.1309	0	0	0
Pseudomonas_aeruginosa_Pae_CF6701c_9513_CDS_0938	hypothetical protein	1316	326	182	1450	87.8505	81.6441	32.1614	0	0	0
Pseudomonas_aeruginosa_014-2A_10072_CDS_5849	hypothetical protein	1326	329	172	1447	88.518	81.4752	33.9069	0	0	0
Pseudomonas_aeruginosa_010-4_10048_CDS_0269	hypothetical protein	1339	328	159	1448	89.3858	81.5315	37.1773	0	0	0
Pseudomonas_aeruginosa_020MIC_10043_CDS_0020	hypothetical protein	1337	327	161	1449	89.2523	81.5878	36.7982	0	0	0
Pseudomonas_fluorescens_AU11164_2968_CDS_0588	putative ATP synthase YscN	1339	341	159	1435	89.3858	80.7995	35.439	0	0	0
Pseudomonas_sp_ATCC_PTA-122608_5149_CDS_4755	Cell division protein DedD	112	1254	1386	522	7.47664	29.3919	0.0336378	0	0	0
Pseudomonas_aeruginosa_Pae_CF6706e_2831_CDS_1753	hypothetical protein	1336	328	162	1448	89.1856	81.5315	36.4071	0	0	0
Pseudomonas_sp_R3-18-08_7774_CDS_4285	Disulfide bond formation protein B	122	1276	1376	500	8.14419	28.1532	0.0347425	0	0	0
Pseudomonas_aeruginosa_S402_C09_RS_6265_CDS_2831	Peptidyl-prolyl cis-trans isomerase Mip	1335	328	163	1448	89.1188	81.5315	36.1567	0	0	0
Pseudomonas_aeruginosa_JYH13_10630_CDS_1408	hypothetical protein	1332	329	166	1447	88.9186	81.4752	35.2914	0	0	0
Pseudomonas_aeruginosa_140_7096_CDS_5483	hypothetical protein	1342	328	156	1448	89.5861	81.5315	37.9772	0	0	0
Pseudomonas_brassicacearum_Wood3_11349_CDS_5451	50S ribosomal protein L36	1414	578	84	1198	94.3925	67.455	34.8899	0	0	0
Pseudomonas_aeruginosa_110238627_10857_CDS_1792	3'%2C5'-cyclic adenosine monophosphate phosphodiesterase CpdA	1339	329	159	1447	89.3858	81.4752	37.0387	0	0	0
Pseudomonas_aeruginosa_ICB10P_6499_CDS_3358	Regulator of RpoS	1343	328	155	1448	89.6529	81.5315	38.2507	0	0	0
Pseudomonas_aeruginosa_852_PAER_2879_CDS_5222	hypothetical protein	1317	325	181	1451	87.9172	81.7005	32.4856	0	0	0
Pseudomonas_aeruginosa_1086_PAER_2865_CDS_2466	Zinc-binding GTPase YeiR	1338	328	160	1448	89.3191	81.5315	36.9174	0	0	0
Pseudomonas_aeruginosa_010-4_10048_CDS_2893	hypothetical protein	1287	335	211	1441	85.9146	81.1374	26.2371	0	0	0
Pseudomonas_aeruginosa_MRSN6241_10441_CDS_2849	putative HTH-type transcriptional regulator	1309	314	189	1462	87.3832	82.3198	32.2475	0	0	0
Pseudomonas_sp._M30-35_CDS_1557	NADPH-dependent curcumin reductase	1301	391	197	1385	86.8491	77.9842	23.3929	0	0	0
Pseudomonas_aeruginosa_001-5A_10078_CDS_4896	hypothetical protein	1342	329	156	1447	89.5861	81.4752	37.8356	0	0	0
Pseudomonas_sp._SJZ094_CDS_5509	Bicarbonate transporter BicA	137	1362	1361	414	9.14553	23.3108	0.0305975	0	0	0
Pseudomonas_aeruginosa_SJU-R10_1_6384_CDS_0885	HTH-type transcriptional regulator PgrR	1340	328	158	1448	89.4526	81.5315	37.4406	0	0	0
Pseudomonas_sp_K2W31S-8_7845_CDS_0212	Inner membrane ABC transporter permease protein YdcV	1341	355	157	1421	89.5194	80.0113	34.1897	0	0	0
Pseudomonas_aeruginosa_WH-SGI-V-07284_3577_CDS_6384	2-heptyl-4(1H)-quinolone synthase subunit PqsC	1338	323	160	1453	89.3191	81.8131	37.6183	0	0	0
Pseudomonas_aeruginosa_PGPR2_CDS_2235	Porin D	1344	341	154	1435	89.7196	80.7995	36.7262	0	0	0
Pseudomonas_aeruginosa_0C2E_CDS_3604	hypothetical protein	1334	329	164	1447	89.0521	81.4752	35.7754	0	0	0
Pseudomonas_aeruginosa_AZPAE14975_2202_CDS_4484	Putative multidrug resistance protein MdtD	1339	341	159	1435	89.3858	80.7995	35.439	0	0	0
Pseudomonas_balearica_LS401_CDS_3321	Sigma factor AlgU negative regulatory protein	140	1367	1358	409	9.34579	23.0293	0.0308449	0	0	0
Pseudomonas_aeruginosa_5054408350-22_10896_CDS_3081	Exoenzyme S synthesis regulatory protein ExsA	1336	342	162	1434	89.1856	80.7432	34.5792	0	0	0
Pseudomonas_sp._SLBN-26_CDS_4515	hypothetical protein	1346	331	152	1445	89.8531	81.3626	38.6582	0	0	0
Pseudomonas_sp_CB1_3040_CDS_2640	Lysine/arginine/ornithine-binding periplasmic protein	68	1172	1430	604	4.53939	34.009	0.0245066	0	0	0
Pseudomonas_sp_ADP_3736_CDS_5293	hypothetical protein	1341	340	157	1436	89.5194	80.8559	36.0749	0	0	0
Pseudomonas_aeruginosa_Pae_CF6708n_2742_CDS_4339	hypothetical protein	1332	329	166	1447	88.9186	81.4752	35.2914	0	0	0
Pseudomonas_aeruginosa_105857_CDS_3188	hypothetical protein	1338	327	160	1449	89.3191	81.5878	37.0558	0	0	0
Pseudomonas_aeruginosa_4094341901_10894_CDS_5284	hypothetical protein	1339	329	159	1447	89.3858	81.4752	37.0387	0	0	0
Pseudomonas_aeruginosa_856_contigs_CDS_3093	hypothetical protein	1343	329	155	1447	89.6529	81.4752	38.1081	0	0	0
Pseudomonas_aeruginosa_1046_PAER_2859_CDS_2244	hypothetical protein	1306	326	192	1450	87.1829	81.6441	30.2547	0	0	0
Pseudomonas_aeruginosa_549_PAER_2897_CDS_1857	hypothetical protein	1343	329	155	1447	89.6529	81.4752	38.1081	0	0	0
Pseudomonas_aeruginosa_5997_10919_CDS_3126	3-oxoacyl-[acyl-carrier-protein] reductase FabG	1316	336	182	1440	87.8505	81.0811	30.989	0	0	0
Pseudomonas_aeruginosa_AZPAE14901_2524_CDS_1118	Pseudopaline synthase	1342	329	156	1447	89.5861	81.4752	37.8356	0	0	0
Pseudomonas_aeruginosa_18G_11014_CDS_2975	hypothetical protein	1339	396	159	1380	89.3858	77.7027	29.3472	0	0	0
Pseudomonas_aeruginosa_130_7339_CDS_6049	hypothetical protein	1337	340	161	1436	89.2523	80.8559	35.0737	0	0	0
Pseudomonas_aeruginosa_1090_10259_CDS_0994	hypothetical protein	1346	343	152	1433	89.8531	80.6869	36.9959	0	0	0
Pseudomonas_aeruginosa_M55212_6119_CDS_6755	hypothetical protein	1273	324	225	1452	84.98	81.7568	25.3552	0	0	0
Pseudomonas_aeruginosa_1713_10333_CDS_2327	hypothetical protein	1342	329	156	1447	89.5861	81.4752	37.8356	0	0	0
Pseudomonas_aeruginosa_1079_PAER_2864_CDS_5738	(S)-1-Phenylethanol dehydrogenase	1349	346	149	1430	90.0534	80.518	37.4184	0	0	0
Pseudomonas_aeruginosa_Pae111_7123_CDS_4116	putative HTH-type transcriptional regulator YahB	1337	336	161	1440	89.2523	81.0811	35.5901	0	0	0
Pseudomonas_aeruginosa_Pae_CF6706t_7626_CDS_4571	Threonine efflux protein	1339	329	159	1447	89.3858	81.4752	37.0387	0	0	0
Pseudomonas_aeruginosa_12-4-4_59__CDS_4458	hypothetical protein	1339	329	159	1447	89.3858	81.4752	37.0387	0	0	0
Pseudomonas_aeruginosa_AZPAE14723_2348_CDS_5950	Non-hemolytic phospholipase C	1338	326	160	1450	89.3191	81.6441	37.1952	0	0	0
Pseudomonas_sp._ERMR1:02_CDS_1504	hypothetical protein	146	1423	1352	353	9.74633	19.8761	0.0267884	0	0	0
Pseudomonas_aeruginosa_BK1_CDS_0341	hypothetical protein	1343	340	155	1436	89.6529	80.8559	36.5948	0	0	0
Pseudomonas_aeruginosa_AL363_Israel_14_9987_CDS_3642	hypothetical protein	1350	401	148	1375	90.1202	77.4212	31.2774	0	0	0
Pseudomonas_tuomuerensis_JCM_14085_3091_CDS_0672	Protein LemA	1353	457	145	1319	90.3204	74.268	26.9314	0	0	0
Pseudomonas_aeruginosa_Pae_CF6706p_2846_CDS_0736	Outer membrane protein assembly factor BamC	1346	341	152	1435	89.8531	80.7995	37.2648	0	0	0
Pseudomonas_aeruginosa_Pae_CF6706r_2839_CDS_4993	hypothetical protein	1330	328	168	1448	88.785	81.5315	34.9492	0	0	0
Pseudomonas_mohnii_DSM_18327_CDS_3753	HTH-type transcriptional repressor NicS	118	1334	1380	442	7.87717	24.8874	0.0283315	0	0	0
Pseudomonas_sp._SJZ080_CDS_1934	hypothetical protein	93	1213	1405	563	6.20828	31.7005	0.0307223	0	0	0
Pseudomonas_aeruginosa_DMC-27b_10828_CDS_4586	Mannuronan synthase	1344	340	154	1436	89.7196	80.8559	36.8599	0	0	0
Pseudomonas_aeruginosa_AZPAE15038_2118_CDS_4321	Dual-specificity RNA methyltransferase RlmN	1371	477	127	1299	91.522	73.1419	29.3985	0	0	0
Pseudomonas_aeruginosa_001-5A_10078_CDS_4960	hypothetical protein	1338	329	160	1447	89.3191	81.4752	36.7797	0	0	0
Pseudomonas_pseudoalcaligenes_KF707_363_CDS_1185	Glycine betaine-binding periplasmic protein OusX	1343	357	155	1419	89.6529	79.8986	34.4396	0	0	0
Pseudomonas_aeruginosa_5054408352_10858_CDS_3057	hypothetical protein	1305	325	193	1451	87.1162	81.7005	30.1882	0	0	0
Pseudomonas_aeruginosa_141_10839_CDS_1839	hypothetical protein	1340	328	158	1448	89.4526	81.5315	37.4406	0	0	0
Pseudomonas_aeruginosa_VRFPA02_CDS_0604	hypothetical protein	1339	327	159	1449	89.3858	81.5878	37.3168	0	0	0
Pseudomonas_aeruginosa_American_Cyanamid_Co._140_ATCC_7700_CDS_1116	N-acetylmuramoyl-L-alanine amidase AmiD	1343	329	155	1447	89.6529	81.4752	38.1081	0	0	0
Pseudomonas_aeruginosa_DN1_7646_CDS_1430	Cobalt-zinc-cadmium resistance protein CzcC	1338	328	160	1448	89.3191	81.5315	36.9174	0	0	0
Pseudomonas_aeruginosa_105819_CDS_5144	hypothetical protein	1306	327	192	1449	87.1829	81.5878	30.1413	0	0	0
Pseudomonas_fluorescens_S613_CDS_6004	Dual-specificity RNA pseudouridine synthase RluF	119	1281	1379	495	7.94393	27.8716	0.0333456	0	0	0
Pseudomonas_aeruginosa_M60_10725_CDS_5313	putative fimbrial chaperone YadV	1303	323	195	1453	86.9826	81.8131	30.0589	0	0	0
Pseudomonas_aeruginosa_WH-SGI-V-07287_3607_CDS_1899	hypothetical protein	1345	350	153	1426	89.7864	80.2928	35.8164	0	0	0
Pseudomonas_deceptionensis_DSM_26521_CDS_3063	hypothetical protein	119	1271	1379	505	7.94393	28.4347	0.0342869	0	0	0
Pseudomonas_aeruginosa_AZPAE14901_2524_CDS_3501	hypothetical protein	1334	336	164	1440	89.0521	81.0811	34.8606	0	0	0
Pseudomonas_aeruginosa_138244_CDS_2494	hypothetical protein	1343	329	155	1447	89.6529	81.4752	38.1081	0	0	0
Pseudomonas_aeruginosa_CLJ3_5974_CDS_3630	hypothetical protein	1343	329	155	1447	89.6529	81.4752	38.1081	0	0	0
Pseudomonas_aeruginosa_AU10241_CDS_2221	Glutamate/aspartate import permease protein GltJ	1312	356	186	1420	87.5834	79.955	28.1358	0	0	0
Pseudomonas_aeruginosa_105777_CDS_6733	hypothetical protein	1328	329	170	1447	88.6515	81.4752	34.3575	0	0	0
Pseudomonas_aeruginosa_105777_CDS_4397	RNA-splicing ligase RtcB	1354	418	144	1358	90.3872	76.464	30.5478	0	0	0
Pseudomonas_aeruginosa_VRFPA02_CDS_4397	hypothetical protein	1329	327	169	1449	88.7183	81.5878	34.8465	0	0	0
Pseudomonas_aeruginosa_138244_CDS_2302	hypothetical protein	1330	328	168	1448	88.785	81.5315	34.9492	0	0	0
Pseudomonas_aeruginosa_Jp238_10604_CDS_5832	hypothetical protein	1330	329	168	1447	88.785	81.4752	34.8189	0	0	0
Pseudomonas_fluorescens_AU2390_2972_CDS_4810	hypothetical protein	119	1274	1379	502	7.94393	28.2658	0.034003	0	0	0
Pseudomonas_aeruginosa_Pa347_9901_CDS_4921	hypothetical protein	1344	341	154	1435	89.7196	80.7995	36.7262	0	0	0
Pseudomonas_aeruginosa_American_Cyanamid_Co._140_ATCC_7700_CDS_1961	Phosphatidylcholine-sterol acyltransferase	1339	328	159	1448	89.3858	81.5315	37.1773	0	0	0
Pseudomonas_sp_2_1_26_686_CDS_1847	Gentisate 1%2C2-dioxygenase	1339	355	159	1421	89.3858	80.0113	33.7093	0	0	0
Pseudomonas_aeruginosa_85_6935_CDS_4497	hypothetical protein	1331	352	167	1424	88.8518	80.1802	32.2425	0	0	0
Pseudomonas_sp_ADP_3736_CDS_5737	putative HTH-type transcriptional regulator YxaF	1345	341	153	1435	89.7864	80.7995	36.9938	0	0	0
Pseudomonas_aeruginosa_Pa58_6334_CDS_0055	putative protein	1341	329	157	1447	89.5194	81.4752	37.5666	0	0	0
Pseudomonas_aeruginosa_010-4_10048_CDS_5549	hypothetical protein	1335	327	163	1449	89.1188	81.5878	36.2923	0	0	0
Pseudomonas_sp._PTA1_CDS_1806	putative oxidoreductase/MSMEI_2347	94	1299	1404	477	6.27503	26.8581	0.024585	0	0	0
Pseudomonas_syringae_pv_actinidiae_ICMP_19100_7742_CDS_2434	Isocitrate dehydrogenase [NADP]	130	1282	1368	494	8.67824	27.8153	0.0366181	0	0	0
Pseudomonas_sp_2822-17_6806_CDS_0674	hypothetical protein	118	1263	1380	513	7.87717	28.8851	0.034731	0	0	0
Pseudomonas_aeruginosa_AUS232_10240_CDS_3237	hypothetical protein	1293	316	205	1460	86.3151	82.2072	29.1414	0	0	0
Pseudomonas_aeruginosa_JYH13_10630_CDS_3381	hypothetical protein	1346	446	152	1330	89.8531	74.8874	26.407	0	0	0
Pseudomonas_sp_HMSC11A05_5574_CDS_0994	hypothetical protein	1339	328	159	1448	89.3858	81.5315	37.1773	0	0	0
Pseudomonas_aeruginosa_JYH8_10055_CDS_4668	Acetolactate synthase isozyme 2 large subunit	1328	344	170	1432	88.6515	80.6306	32.5187	0	0	0
Pseudomonas_aeruginosa_UQCCR_35166-1996_AC02_6339_CDS_4884	hypothetical protein	1254	318	244	1458	83.7116	82.0946	23.5634	0	0	0
Pseudomonas_aeruginosa_CLJ3_5974_CDS_2894	hypothetical protein	1341	329	157	1447	89.5194	81.4752	37.5666	0	0	0
Pseudomonas_aeruginosa_Pae_CF6706t_7626_CDS_2365	hypothetical protein	1341	329	157	1447	89.5194	81.4752	37.5666	0	0	0
Pseudomonas_aeruginosa_MCF149_10578_CDS_2062	Ferrichrome outer membrane transporter/phage receptor	1345	335	153	1441	89.7864	81.1374	37.8138	0	0	0
Pseudomonas_aeruginosa_M53_10726_CDS_4548	hypothetical protein	1338	327	160	1449	89.3191	81.5878	37.0558	0	0	0
Pseudomonas_sp_VI41_11343_CDS_2010	Lipopolysaccharide export system protein LptC	119	1277	1379	499	7.94393	28.0968	0.0337204	0	0	0
Pseudomonas_fuscovaginae_IRRI_6609_3683_CDS_5410	hypothetical protein	1321	333	177	1443	88.1842	81.25	32.3409	0	0	0
Pseudomonas_aeruginosa_VRFPA04_CDS_2118	hypothetical protein	1323	321	175	1455	88.3178	81.9257	34.2673	0	0	0
Pseudomonas_amygdali_R19326_7321_CDS_3560	hypothetical protein	134	1357	1364	419	8.94526	23.5923	0.0303336	0	0	0
Pseudomonas_aeruginosa_020MIC_10043_CDS_0692	hypothetical protein	1301	321	197	1455	86.8491	81.9257	29.9343	0	0	0
Pseudomonas_aeruginosa_A19_10174_CDS_2705	hypothetical protein	1307	324	191	1452	87.2497	81.7568	30.6665	0	0	0
Pseudomonas_aeruginosa_1472_10345_CDS_5963	hypothetical protein	1333	328	165	1448	88.9853	81.5315	35.6649	0	0	0
Pseudomonas_aeruginosa_141_10839_CDS_2223	hypothetical protein	1353	412	145	1364	90.3204	76.8018	30.8921	0	0	0
Pseudomonas_avellanae_R25260_CDS_1493	L-cystine-binding protein FliY	127	1346	1371	430	8.47797	24.2117	0.029593	0	0	0
Pseudomonas_sp._GV054_CDS_3052	4-hydroxyphenylpyruvate dioxygenase	1364	453	134	1323	91.0547	74.4932	29.7284	0	0	0
Pseudomonas_aeruginosa_12-4-4_59__CDS_4202	Anthranilate--CoA ligase	1335	322	163	1454	89.1188	81.8694	36.983	0	0	0
Pseudomonas_sp_SDI_7573_CDS_1289	hypothetical protein	117	1265	1381	511	7.81041	28.7725	0.0342234	0	0	0
Pseudomonas_aeruginosa_Pae_CF6706r_2839_CDS_5400	hypothetical protein	1336	327	162	1449	89.1856	81.5878	36.5437	0	0	0
Pseudomonas_aeruginosa_RNS_PA92_6546_CDS_2122	hypothetical protein	1315	325	183	1451	87.7837	81.7005	32.0818	0	0	0
Pseudomonas_sp._SJZ079_CDS_3049	Beta-alanine--pyruvate aminotransferase	1348	395	150	1381	89.9866	77.759	31.4192	0	0	0
Pseudomonas_aeruginosa_PABL014_9623_CDS_2577	Cell division coordinator CpoB	1334	329	164	1447	89.0521	81.4752	35.7754	0	0	0
Pseudomonas_syringae_PsyCit7_CDS_3761	ATP-dependent RNA helicase DeaD	95	1235	1403	541	6.34179	30.4617	0.0296617	0	0	0
Pseudomonas_aeruginosa_VET-29_contigs_CDS_3641	Porin-like protein NicP	1333	336	165	1440	88.9853	81.0811	34.6234	0	0	0
Pseudomonas_alcaligenes_OT_69_CDS_5237	Bifunctional transcriptional activator/DNA repair enzyme Ada	1355	406	143	1370	90.4539	77.1396	31.9741	0	0	0
Pseudomonas_sp_WP001_11389_CDS_1999	hypothetical protein	91	1247	1407	529	6.07477	29.786	0.027437	0	0	0
Pseudomonas_aeruginosa_PsVir02_CDS_0544	hypothetical protein	1326	329	172	1447	88.518	81.4752	33.9069	0	0	0
Pseudomonas_sp._NFACC39-1_CDS_1171	hypothetical protein	124	1277	1374	499	8.2777	28.0968	0.0352651	0	0	0
Pseudomonas_aeruginosa_AU10015_CDS_3275	hypothetical protein	1339	327	159	1449	89.3858	81.5878	37.3168	0	0	0
Pseudomonas_aeruginosa_1463_10354_CDS_5278	hypothetical protein	1340	328	158	1448	89.4526	81.5315	37.4406	0	0	0
Pseudomonas_chlororaphis_ATCC_17415_7537_CDS_4626	hypothetical protein	117	1259	1381	517	7.81041	29.1104	0.0347902	0	0	0
Pseudomonas_sp_K1S02-6_7496_CDS_1388	2-hydroxychromene-2-carboxylate isomerase	1338	345	160	1431	89.3191	80.5743	34.6862	0	0	0
Pseudomonas_aeruginosa_Pae_CF6709f_2754_CDS_1913	HTH-type transcriptional regulator RutR	1334	329	164	1447	89.0521	81.4752	35.7754	0	0	0
Pseudomonas_aeruginosa_AZPAE14971_2198_CDS_3953	Urea transporter	1332	326	166	1450	88.9186	81.6441	35.69	0	0	0
Pseudomonas_aeruginosa_PA-W48_10314_CDS_3249	Stringent starvation protein A	1328	327	170	1449	88.6515	81.5878	34.6154	0	0	0
Pseudomonas_aeruginosa_138244_CDS_3838	PCP degradation transcriptional activation protein	1327	325	171	1451	88.5848	81.7005	34.6465	0	0	0
Pseudomonas_aeruginosa_014-2A_10072_CDS_3033	RNA 2'%2C3'-cyclic phosphodiesterase	1340	328	158	1448	89.4526	81.5315	37.4406	0	0	0
Pseudomonas_aeruginosa_CR1_7655_CDS_0848	hypothetical protein	1343	329	155	1447	89.6529	81.4752	38.1081	0	0	0
Pseudomonas_aeruginosa_00041437_6471_CDS_5494	hypothetical protein	1336	329	162	1447	89.1856	81.4752	36.2714	0	0	0
Pseudomonas_aeruginosa_PAS3_6264_CDS_2587	hypothetical protein	1290	328	208	1448	86.1148	81.5315	27.3792	0	0	0
Pseudomonas_aeruginosa_WH-SGI-V-07050_3348_CDS_2844	hypothetical protein	1322	321	176	1455	88.251	81.9257	34.0468	0	0	0
Pseudomonas_sp._NP10-3_CDS_3146	hypothetical protein	122	1276	1376	500	8.14419	28.1532	0.0347425	0	0	0
Pseudomonas_aeruginosa_001-6_10053_CDS_4102	Methyl-accepting chemotaxis protein McpU	1317	415	181	1361	87.9172	76.6329	23.8626	0	0	0
Pseudomonas_syringae_pv._actinidiae_CH2010-6_CDS_5455	hypothetical protein	94	1263	1404	513	6.27503	28.8851	0.0271941	0	0	0
Pseudomonas_sp_EpSL25_SL25_3772_CDS_3707	putative protein	1361	452	137	1324	90.8545	74.5495	29.0996	0	0	0
Pseudomonas_aeruginosa_AUS186_10304_CDS_2852	hypothetical protein	1330	325	168	1451	88.785	81.7005	35.3449	0	0	0
Pseudomonas_stutzeri_ASK-1_CDS_2313	hypothetical protein	1344	372	154	1404	89.7196	79.0541	32.9384	0	0	0
Pseudomonas_aeruginosa_SMC5450_10553_CDS_4670	HTH-type transcriptional regulatory protein GabR	1355	429	143	1347	90.4539	75.8446	29.7518	0	0	0
Pseudomonas_aeruginosa_272S250511BSL_PA1_11056_CDS_5192	Colicin I receptor	1324	333	174	1443	88.3845	81.25	32.9732	0	0	0
Pseudomonas_sp_IC_126_9430_CDS_3938	Regulator of sigma D	1363	409	135	1367	90.988	76.9707	33.7448	0	0	0
Pseudomonas_aeruginosa_LiA179_2006_10111_CDS_2198	HTH-type transcriptional activator RhaS	1348	392	150	1384	89.9866	77.9279	31.7284	0	0	0
Pseudomonas_aeruginosa_1311_10355_CDS_4852	hypothetical protein	1338	329	160	1447	89.3191	81.4752	36.7797	0	0	0
Pseudomonas_aeruginosa_PGPR2_CDS_1041	hypothetical protein	1338	339	160	1437	89.3191	80.9122	35.4481	0	0	0
Pseudomonas_aeruginosa_020MIC_10043_CDS_1588	hypothetical protein	1345	338	153	1438	89.7864	80.9685	37.4001	0	0	0
Pseudomonas_putida_FDAARGOS_409_7271_CDS_1302	hypothetical protein	136	1370	1362	406	9.07877	22.8604	0.0295915	0	0	0
Pseudomonas_aeruginosa_Pae_CF6706a_2827_CDS_4555	hypothetical protein	1342	328	156	1448	89.5861	81.5315	37.9772	0	0	0
Pseudomonas_aeruginosa_AUS483_10208_CDS_5592	hypothetical protein	1338	328	160	1448	89.3191	81.5315	36.9174	0	0	0
Pseudomonas_aeruginosa_274S010611BSL_PA1_11052_CDS_3167	hypothetical protein	1351	365	147	1411	90.1869	79.4482	35.5281	0	0	0
Pseudomonas_aeruginosa_6098_10875_CDS_5290	hypothetical protein	1288	327	210	1449	85.9813	81.5878	27.178	0	0	0
Pseudomonas_aeruginosa_105857_CDS_5556	hypothetical protein	1338	329	160	1447	89.3191	81.4752	36.7797	0	0	0
Pseudomonas_aeruginosa_001-5A_10078_CDS_5216	hypothetical protein	1331	328	167	1448	88.8518	81.5315	35.1849	0	0	0
Pseudomonas_aeruginosa_SMC5451_10529_CDS_4717	Inner membrane protein YfdC	1321	339	177	1437	88.1842	80.9122	31.6364	0	0	0
Pseudomonas_sp_RW407_5933_CDS_0712	hypothetical protein	1345	347	153	1429	89.7864	80.4617	36.2021	0	0	0
Pseudomonas_cremoricolorata_ND07_CDS_1616	Glucose-6-phosphate 1-dehydrogenase	124	1282	1374	494	8.2777	27.8153	0.0347755	0	0	0
Pseudomonas_aeruginosa_014-2A_10072_CDS_1497	p-hydroxybenzoic acid efflux pump subunit AaeB	1274	316	224	1460	85.0467	82.2072	26.2777	0	0	0
Pseudomonas_aeruginosa_AZPAE15042_2131_CDS_1075	NAD(P)H-dependent FMN reductase	1339	332	159	1444	89.3858	81.3063	36.6279	0	0	0
Pseudomonas_aeruginosa_001-6_10053_CDS_2598	hypothetical protein	1337	329	161	1447	89.2523	81.4752	36.524	0	0	0
Pseudomonas_aeruginosa_152504_CDS_2266	hypothetical protein	1343	329	155	1447	89.6529	81.4752	38.1081	0	0	0
Pseudomonas_aeruginosa_2042723558_10892_CDS_3517	hypothetical protein	1336	330	162	1446	89.1856	81.4189	36.1365	0	0	0
Pseudomonas_aeruginosa_1098_10263_CDS_2357	hypothetical protein	1342	329	156	1447	89.5861	81.4752	37.8356	0	0	0
Pseudomonas_aeruginosa_AUS449_10614_CDS_5723	Adaptive-response sensory-kinase SasA	1343	329	155	1447	89.6529	81.4752	38.1081	0	0	0
Pseudomonas_aeruginosa_5997_10919_CDS_3674	hypothetical protein	1351	362	147	1414	90.1869	79.6171	35.8987	0	0	0
Pseudomonas_aeruginosa_142_10879_CDS_0211	2Fe-2S ferredoxin	1369	435	129	1341	91.3885	75.5068	32.7155	0	0	0
Pseudomonas_aeruginosa_RNS_PA65_6194_CDS_0424	hypothetical protein	1330	325	168	1451	88.785	81.7005	35.3449	0	0	0
Pseudomonas_aeruginosa_12-4-4_59__CDS_1834	hypothetical protein	1337	328	161	1448	89.2523	81.5315	36.6607	0	0	0
Pseudomonas_aeruginosa_WH-SGI-V-07287_3607_CDS_2179	Elastase	1340	329	158	1447	89.4526	81.4752	37.301	0	0	0
Pseudomonas_aeruginosa_Pae_CF6701c_9513_CDS_4577	UbiD-like decarboxylase	1337	329	161	1447	89.2523	81.4752	36.524	0	0	0
Pseudomonas_sp_HAR-UPW-AIA-41_6294_CDS_2914	Outer membrane lipoprotein Blc	1343	334	155	1442	89.6529	81.1937	37.4079	0	0	0
Pseudomonas_aeruginosa_5054408350-22_10896_CDS_4260	hypothetical protein	1292	325	206	1451	86.2483	81.7005	28.0014	0	0	0
Pseudomonas_aeruginosa_AUS217_10245_CDS_4729	hypothetical protein	1326	325	172	1451	88.518	81.7005	34.4191	0	0	0
Pseudomonas_aeruginosa_IC1_contigs_CDS_2347	hypothetical protein	1343	329	155	1447	89.6529	81.4752	38.1081	0	0	0
Pseudomonas_aeruginosa_Pa2562_9906_CDS_0711	hypothetical protein	1332	328	166	1448	88.9186	81.5315	35.4234	0	0	0
Pseudomonas_aeruginosa_1086_PAER_2865_CDS_3938	hypothetical protein	1337	329	161	1447	89.2523	81.4752	36.524	0	0	0
Pseudomonas_aeruginosa_AZPAE14974_2531_CDS_6316	hypothetical protein	1324	328	174	1448	88.3845	81.5315	33.5918	0	0	0
Pseudomonas_sp._NFACC19-2_CDS_1889	hypothetical protein	1341	349	157	1427	89.5194	80.3491	34.9243	0	0	0
Pseudomonas_aeruginosa_LiA18_2003_10108_CDS_2319	hypothetical protein	1343	329	155	1447	89.6529	81.4752	38.1081	0	0	0
Pseudomonas_aeruginosa_020MIC_10043_CDS_1748	hypothetical protein	1325	324	173	1452	88.4513	81.7568	34.3235	0	0	0
Pseudomonas_aeruginosa_Pae_CF6706s_2840_CDS_0955	Phthiocerol synthesis polyketide synthase type I PpsC	1344	379	154	1397	89.7196	78.6599	32.1689	0	0	0
Pseudomonas_aeruginosa_AZPAE15042_2131_CDS_3057	HTH-type transcriptional regulator DmlR	1306	327	192	1449	87.1829	81.5878	30.1413	0	0	0
Pseudomonas_aeruginosa_130_7339_CDS_1377	Isocitrate lyase	1375	498	123	1278	91.7891	71.9595	28.6879	0	0	0
Pseudomonas_sp._GM79_CDS_2068	HTH-type transcriptional activator RhaS	123	1345	1375	431	8.21095	24.268	0.0286654	0	0	0
Pseudomonas_aeruginosa_1046_PAER_2859_CDS_1828	hypothetical protein	1283	326	215	1450	85.6475	81.6441	26.5423	0	0	0
Pseudomonas_aeruginosa_AZPAE14900_2159_CDS_6174	hypothetical protein	1332	327	166	1449	88.9186	81.5878	35.5563	0	0	0
Pseudomonas_aeruginosa_Pae_CF6709o_2763_CDS_5867	hypothetical protein	1337	329	161	1447	89.2523	81.4752	36.524	0	0	0
Pseudomonas_aeruginosa_Pae_CF6712e_2810_CDS_5848	Type II secretion system protein N	1338	329	160	1447	89.3191	81.4752	36.7797	0	0	0
Pseudomonas_aeruginosa_19R_10978_CDS_2368	putative HTH-type transcriptional regulator	1332	325	166	1451	88.9186	81.7005	35.8245	0	0	0
Pseudomonas_aeruginosa_CCBH4851_6103_CDS_3840	hypothetical protein	1337	327	161	1449	89.2523	81.5878	36.7982	0	0	0
Pseudomonas_aeruginosa_001-5A_10078_CDS_5152	hypothetical protein	1353	430	145	1346	90.3204	75.7883	29.2083	0	0	0
Pseudomonas_aeruginosa_Tu863_10148_CDS_4970	hypothetical protein	1340	328	158	1448	89.4526	81.5315	37.4406	0	0	0
Pseudomonas_pseudoalcaligenes_B9D3B_CDS_3845	UDP-glucose 6-dehydrogenase	1337	402	161	1374	89.2523	77.3649	28.3835	0	0	0
Pseudomonas_aeruginosa_0C2E_CDS_2836	hypothetical protein	1343	350	155	1426	89.6529	80.2928	35.3017	0	0	0
Pseudomonas_aeruginosa_WH-SGI-V-07368_3382_CDS_5955	Single-stranded DNA-binding protein	1344	354	154	1422	89.7196	80.0676	35.057	0	0	0
Pseudomonas_aeruginosa_AUS217_10245_CDS_3834	hypothetical protein	1342	328	156	1448	89.5861	81.5315	37.9772	0	0	0
Pseudomonas_aeruginosa_278S180511BSL_PA2_11053_CDS_3739	Undecaprenyl phosphate-alpha-4-amino-4-deoxy-L-arabinose arabinosyl transferase	1334	325	164	1451	89.0521	81.7005	36.3158	0	0	0
Pseudomonas_aeruginosa_295s071211BSL_PA1_11055_CDS_0508	hypothetical protein	1291	337	207	1439	86.1816	81.0248	26.631	0	0	0
Pseudomonas_aeruginosa_American_Cyanamid_Co._140_ATCC_7700_CDS_5377	hypothetical protein	1308	324	190	1452	87.3164	81.7568	30.8515	0	0	0
Pseudomonas_aeruginosa_PABL017_9633_CDS_5643	HTH-type transcriptional regulator NorG	1342	329	156	1447	89.5861	81.4752	37.8356	0	0	0
Pseudomonas_aeruginosa_S769_C16_RS_7296_CDS_3400	putative cyclic di-GMP phosphodiesterase PdeB	1292	324	206	1452	86.2483	81.7568	28.1072	0	0	0
Pseudomonas_aeruginosa_AUS321_10291_CDS_4338	General stress protein 39	1327	427	171	1349	88.5848	75.9572	24.5165	0	0	0
Pseudomonas_aeruginosa_6085_10910_CDS_1553	hypothetical protein	1340	327	158	1449	89.4526	81.5878	37.581	0	0	0
Pseudomonas_aeruginosa_001-5A_10078_CDS_4096	hypothetical protein	1343	329	155	1447	89.6529	81.4752	38.1081	0	0	0
Pseudomonas_aeruginosa_Pae_CF6701e_7625_CDS_5649	hypothetical protein	1330	329	168	1447	88.785	81.4752	34.8189	0	0	0
Pseudomonas_chlororaphis_subsp_aureofaciens_P2_7544_CDS_3899	Ferric enterobactin transport system permease protein FepD	1306	374	192	1402	87.1829	78.9414	25.4987	0	0	0
Pseudomonas_aeruginosa_AZPAE14726_2315_CDS_2455	hypothetical protein	1348	362	150	1414	89.9866	79.6171	35.1026	0	0	0
Pseudomonas_aeruginosa_env202_7053_CDS_5467	Ion-translocating oxidoreductase complex subunit C	1287	325	211	1451	85.9146	81.7005	27.232	0	0	0
Pseudomonas_aeruginosa_UQCCR_364724162_AA73_5982_CDS_5530	Cyclic di-GMP phosphodiesterase	1334	328	164	1448	89.0521	81.5315	35.9093	0	0	0
Pseudomonas_sp._Leaf48_CDS_4042	Acetylornithine aminotransferase	51	1134	1447	642	3.40454	36.1486	0.0199537	0	0	0
Pseudomonas_syringae_pv._actinidiae_ICMP_19071_CDS_4819	Lipid A deacylase PagL	129	1304	1369	472	8.61148	26.5766	0.0341076	0	0	0
Pseudomonas_aeruginosa_138244_CDS_5214	Type II secretion system protein K	1330	329	168	1447	88.785	81.4752	34.8189	0	0	0
Pseudomonas_sp_NDM_7514_CDS_4904	hypothetical protein	118	1320	1380	456	7.87717	25.6757	0.0295389	0	0	0
Pseudomonas_aeruginosa_PABL014_9623_CDS_3455	hypothetical protein	1338	327	160	1449	89.3191	81.5878	37.0558	0	0	0
Pseudomonas_aeruginosa_MRSN26263_10498_CDS_0170	HTH-type transcriptional regulator ArgP	1321	382	177	1394	88.1842	78.491	27.2351	0	0	0
Pseudomonas_mosselii_Gil3_4049_CDS_5165	USG-1 protein	124	1296	1374	480	8.2777	27.027	0.033425	0	0	0
Pseudomonas_aeruginosa_1472_10345_CDS_5190	putative oxidoreductase EphD	1345	341	153	1435	89.7864	80.7995	36.9938	0	0	0
Pseudomonas_aeruginosa_Pae81_10700_CDS_3101	Glycogen synthase	1294	326	204	1450	86.3818	81.6441	28.2133	0	0	0
Pseudomonas_sp_1D4_1D4_4068_CDS_3477	putative RNA polymerase sigma factor FecI	1339	351	159	1425	89.3858	80.2365	34.1894	0	0	0
Pseudomonas_aeruginosa_Tu61_10122_CDS_5401	hypothetical protein	1318	322	180	1454	87.984	81.8694	33.0637	0	0	0
Pseudomonas_sp._FW306-02-H06C_CDS_1771	Cytochrome bo(3) ubiquinol oxidase subunit 2	123	1277	1375	499	8.21095	28.0968	0.0349552	0	0	0
Pseudomonas_aeruginosa_014-2A_10072_CDS_0985	hypothetical protein	1341	333	157	1443	89.5194	81.25	37.0127	0	0	0
Pseudomonas_aeruginosa_VRFPA04_CDS_4529	hypothetical protein	1338	337	160	1439	89.3191	81.0248	35.7081	0	0	0
Pseudomonas_aeruginosa_197S020911BSL_PA2_11074_CDS_1911	hypothetical protein	1340	328	158	1448	89.4526	81.5315	37.4406	0	0	0
Pseudomonas_aeruginosa_1664_10347_CDS_2148	hypothetical protein	1342	329	156	1447	89.5861	81.4752	37.8356	0	0	0
Pseudomonas_mendocina_MAE1-K_CDS_1245	hypothetical protein	1352	407	146	1369	90.2537	77.0833	31.1482	0	0	0
Pseudomonas_aeruginosa_SMC4386_CDS_3648	hypothetical protein	1331	329	167	1447	88.8518	81.4752	35.0537	0	0	0
Pseudomonas_aeruginosa_VET-45_contigs_CDS_3912	hypothetical protein	1345	331	153	1445	89.7864	81.3626	38.377	0	0	0
Pseudomonas_anguilliseptica_DSM_12111_CDS_4604	Pantothenate precursors transporter PanS	1389	502	109	1274	92.7236	71.7342	32.3401	0	0	0
Pseudomonas_aeruginosa_AZPAE14901_2524_CDS_5257	Phosphorylated carbohydrates phosphatase	1314	328	184	1448	87.717	81.5315	31.5262	0	0	0
Pseudomonas_aeruginosa_AZPAE14901_2524_CDS_5256	putative 3-phenylpropionic acid transporter	1322	327	176	1449	88.251	81.5878	33.2843	0	0	0
Pseudomonas_mendocina_B2U3D_CDS_2621	hypothetical protein	1344	393	154	1383	89.7196	77.8716	30.712	0	0	0
Pseudomonas_aeruginosa_VET-43_contigs_CDS_0450	hypothetical protein	1312	325	186	1451	87.5834	81.7005	31.4923	0	0	0
Pseudomonas_aeruginosa_2321_6508_CDS_0916	Putrescine-binding periplasmic protein SpuD	1343	329	155	1447	89.6529	81.4752	38.1081	0	0	0
Pseudomonas_savastanoi_pv_savastanoi_ICMP4352_3730_CDS_0508	hypothetical protein	154	1423	1344	353	10.2804	19.8761	0.0284244	0	0	0
Pseudomonas_aeruginosa_2D9A_isolate_AUS23_6462_CDS_5630	hypothetical protein	1281	324	217	1452	85.514	81.7568	26.4552	0	0	0
Pseudomonas_aeruginosa_18A_CDS_3765	L-lactate transporter	1312	322	186	1454	87.5834	81.8694	31.8515	0	0	0
Pseudomonas_aeruginosa_AUS217_10245_CDS_4184	HTH-type transcriptional regulator CynR	1272	323	226	1453	84.9132	81.8131	25.3187	0	0	0
Pseudomonas_citronellolis_TTU2014-011ASC_CDS_0577	hypothetical protein	1344	336	154	1440	89.7196	81.0811	37.4026	0	0	0
Pseudomonas_sp_PI1_3057_CDS_1816	Phosphoethanolamine transferase EptA	1356	471	142	1305	90.5207	73.4797	26.4582	0	0	0
Pseudomonas_aeruginosa_0C2E_CDS_3700	hypothetical protein	1322	325	176	1451	88.251	81.7005	33.5353	0	0	0
Pseudomonas_aeruginosa_E2_CDS_3193	Multidrug export protein AcrE	1331	328	167	1448	88.8518	81.5315	35.1849	0	0	0
Pseudomonas_anguilliseptica_DSM_12111_CDS_5028	Phage shock protein A	1345	451	153	1325	89.7864	74.6059	25.8268	0	0	0
Pseudomonas_aeruginosa_286S270711BSL_PA1_11068_CDS_2230	hypothetical protein	1342	338	156	1438	89.5861	80.9685	36.5991	0	0	0
Pseudomonas_citronellolis_TTU2014-008ASC_CDS_0575	hypothetical protein	1347	341	151	1435	89.9199	80.7995	37.5395	0	0	0
Pseudomonas_aeruginosa_105857_CDS_5876	hypothetical protein	1346	340	152	1436	89.8531	80.8559	37.4005	0	0	0
Pseudomonas_sp_BIOMIG1BAC_BIOMIG1BAC_4095_CDS_4950	Thiol-disulfide oxidoreductase ResA	126	1351	1372	425	8.41121	23.9302	0.0288902	0	0	0
Pseudomonas_sp._SLBN-26_CDS_0075	hypothetical protein	1345	332	153	1444	89.7864	81.3063	38.2349	0	0	0
Pseudomonas_aeruginosa_E2_660_CDS_4472	hypothetical protein	1258	325	240	1451	83.9786	81.7005	23.402	0	0	0
Pseudomonas_aeruginosa_130_7339_CDS_0289	hypothetical protein	1335	329	163	1447	89.1188	81.4752	36.0219	0	0	0
Pseudomonas_aeruginosa_197S020911BSL_PA4_11073_CDS_4410	Alkanesulfonate monooxygenase	1308	320	190	1456	87.3164	81.982	31.3232	0	0	0
Pseudomonas_aeruginosa_AZPAE15023_2249_CDS_5144	hypothetical protein	1316	323	182	1453	87.8505	81.8131	32.5273	0	0	0
Pseudomonas_mendocina_S5.2_CDS_0406	hypothetical protein	1345	383	153	1393	89.7864	78.4347	31.973	0	0	0
Pseudomonas_aeruginosa_Pae_CF6701c_9513_CDS_5856	hypothetical protein	1267	282	231	1494	84.5794	84.1216	29.058	0	0	0
Pseudomonas_aeruginosa_American_Cyanamid_Co._140_ATCC_7700_CDS_2029	hypothetical protein	1339	328	159	1448	89.3858	81.5315	37.1773	0	0	0
Pseudomonas_aeruginosa_AUS500_10656_CDS_4316	hypothetical protein	1338	329	160	1447	89.3191	81.4752	36.7797	0	0	0
Pseudomonas_aeruginosa_1510_10353_CDS_5291	hypothetical protein	1344	340	154	1436	89.7196	80.8559	36.8599	0	0	0
Pseudomonas_aeruginosa_1631_10350_CDS_4509	hypothetical protein	1266	306	232	1470	84.5127	82.7703	26.2145	0	0	0
Pseudomonas_aeruginosa_env102_6357_CDS_3370	hypothetical protein	1236	303	262	1473	82.51	82.9392	22.9339	0	0	0
Pseudomonas_aeruginosa_2S030611BSL_PA1_11089_CDS_4179	HTH-type transcriptional regulator LrpC	1344	341	154	1435	89.7196	80.7995	36.7262	0	0	0
Pseudomonas_aeruginosa_AUS507_10206_CDS_4953	putative protein	1343	329	155	1447	89.6529	81.4752	38.1081	0	0	0
Pseudomonas_aeruginosa_2570_6256_CDS_0713	hypothetical protein	1339	328	159	1448	89.3858	81.5315	37.1773	0	0	0
Pseudomonas_aeruginosa_MED26_CDS_6703	HTH-type transcriptional regulator GltR	1337	328	161	1448	89.2523	81.5315	36.6607	0	0	0
Pseudomonas_aeruginosa_Pae_CF6701a_9512_CDS_5706	Nitronate monooxygenase	1331	328	167	1448	88.8518	81.5315	35.1849	0	0	0
Pseudomonas_sp_1D4_1D4_4068_CDS_2051	Putative fluoride ion transporter CrcB	139	1362	1359	414	9.27904	23.3108	0.0310898	0	0	0
Pseudomonas_aeruginosa_Pae_CF6706q_2838_CDS_2408	O-acetyl-ADP-ribose deacetylase	1342	363	156	1413	89.5861	79.5608	33.486	0	0	0
Pseudomonas_aeruginosa_110238627_10857_CDS_3616	putative phosphatase	1339	329	159	1447	89.3858	81.4752	37.0387	0	0	0
Pseudomonas_aeruginosa_PABL092_9533_CDS_1499	hypothetical protein	1347	341	151	1435	89.9199	80.7995	37.5395	0	0	0
Pseudomonas_aeruginosa_PsVir02_CDS_2302	Chaperone protein HtpG	1340	329	158	1447	89.4526	81.4752	37.301	0	0	0
Pseudomonas_aeruginosa_Pae_CF6708o_2743_CDS_4737	hypothetical protein	1338	329	160	1447	89.3191	81.4752	36.7797	0	0	0
Pseudomonas_aeruginosa_AZPAE15014_2241_CDS_0211	Protein Ves	1343	329	155	1447	89.6529	81.4752	38.1081	0	0	0
Pseudomonas_aeruginosa_Pae_CF6706m_2836_CDS_1759	hypothetical protein	1337	328	161	1448	89.2523	81.5315	36.6607	0	0	0
Pseudomonas_sp_PICF141_6998_CDS_1184	hypothetical protein	119	1268	1379	508	7.94393	28.6036	0.0345722	0	0	0
Pseudomonas_aeruginosa_010-4_10048_CDS_5965	putative formaldehyde dehydrogenase AdhA	1285	346	213	1430	85.781	80.518	24.9335	0	0	0
Pseudomonas_aeruginosa_6093_10901_CDS_0122	hypothetical protein	1329	325	169	1451	88.7183	81.7005	35.1093	0	0	0
Pseudomonas_aeruginosa_AZPAE14714_2569_CDS_6441	hypothetical protein	1321	335	177	1441	88.1842	81.1374	32.1032	0	0	0
Pseudomonas_sp_MWU13-2625_9384_CDS_4228	L-cystine transport system permease protein YecS	128	1346	1370	430	8.54473	24.2117	0.0298478	0	0	0
Pseudomonas_aeruginosa_Env_11_6793_CDS_3186	hypothetical protein	1341	329	157	1447	89.5194	81.4752	37.5666	0	0	0
Pseudomonas_sp_LAM1902_7862_CDS_1258	D-serine transporter DsdX	1352	402	146	1374	90.2537	77.3649	31.6508	0	0	0
Pseudomonas_aeruginosa_MRSN1601_10489_CDS_2930	hypothetical protein	1341	329	157	1447	89.5194	81.4752	37.5666	0	0	0
Pseudomonas_aeruginosa_1324_PAER_2863_CDS_2409	hypothetical protein	1325	321	173	1455	88.4513	81.9257	34.7158	0	0	0
Pseudomonas_aeruginosa_6087_10908_CDS_3118	hypothetical protein	1332	329	166	1447	88.9186	81.4752	35.2914	0	0	0
Pseudomonas_aeruginosa_1638_10339_CDS_1651	Chaperone protein YscY	1318	324	180	1452	87.984	81.7568	32.8144	0	0	0
Pseudomonas_sp._Leaf129_CDS_3859	hypothetical protein	132	1338	1366	438	8.81175	24.6622	0.0316331	0	0	0
Pseudomonas_sp_ZYSR67-Z_6323_CDS_1448	Flagellar secretion chaperone FliS	1371	482	127	1294	91.522	72.8604	28.9815	0	0	0
Pseudomonas_aeruginosa_128S180412BSL_PA2_11082_CDS_2564	Ribokinase	1317	327	181	1449	87.9172	81.5878	32.2424	0	0	0
Pseudomonas_syringae_5271_7073_CDS_2358	hypothetical protein	109	1342	1389	434	7.27637	24.4369	0.0253782	0	0	0
Pseudomonas_sp_TC-11_7016_CDS_0425	hypothetical protein	1363	412	135	1364	90.988	76.8018	33.4256	0	0	0
Pseudomonas_mendocina_EGD-AQ5_CDS_1913	hypothetical protein	1350	383	148	1393	90.1202	78.4347	33.176	0	0	0
Pseudomonas_sp_21C1_21C1_4070_CDS_0837	Erythronate-4-phosphate dehydrogenase	153	1420	1345	356	10.2136	20.045	0.0285188	0	0	0
Pseudomonas_aeruginosa_ICB10P_6499_CDS_0516	Queuosine precursor transporter	1362	442	136	1334	90.9212	75.1126	30.2254	0	0	0
Pseudomonas_sp_LAM1902_7862_CDS_0777	hypothetical protein	1347	341	151	1435	89.9199	80.7995	37.5395	0	0	0
Pseudomonas_aeruginosa_1079_PAER_2864_CDS_3530	hypothetical protein	1309	326	189	1450	87.3832	81.6441	30.8055	0	0	0
Pseudomonas_aeruginosa_Pae_CF6706t_7626_CDS_2154	hypothetical protein	1313	325	185	1451	87.6502	81.7005	31.6867	0	0	0
Pseudomonas_sp_LAM1902_7862_CDS_2384	Multidrug resistance protein MdtC	1341	345	157	1431	89.5194	80.5743	35.4282	0	0	0
Pseudomonas_aeruginosa_1-7-2A_ATCC_21472_CDS_0189	hypothetical protein	1340	328	158	1448	89.4526	81.5315	37.4406	0	0	0
Pseudomonas_oleovorans_DSM_1045_6775_CDS_4127	hypothetical protein	1357	389	141	1387	90.5874	78.0968	34.3153	0	0	0
Pseudomonas_sp._SLBN-2_CDS_2695	hypothetical protein	72	1211	1426	565	4.80641	31.8131	0.0235569	0	0	0
Pseudomonas_aeruginosa_AZPAE14968_2194_CDS_0697	hypothetical protein	1253	313	245	1463	83.6449	82.3761	23.9048	0	0	0
Pseudomonas_aeruginosa_201s070911bsl_PA2_11071_CDS_4022	hypothetical protein	1341	329	157	1447	89.5194	81.4752	37.5666	0	0	0
Pseudomonas_aeruginosa_MRSN29192_10468_CDS_2972	hypothetical protein	1318	323	180	1453	87.984	81.8131	32.9387	0	0	0
Pseudomonas_sp._MYb115_CDS_5577	hypothetical protein	116	1255	1382	521	7.74366	29.3356	0.0348453	0	0	0
Pseudomonas_aeruginosa_221_10832_CDS_5812	hypothetical protein	1341	328	157	1448	89.5194	81.5315	37.7072	0	0	0
Pseudomonas_aeruginosa_AUS105_10216_CDS_3588	hypothetical protein	1335	328	163	1448	89.1188	81.5315	36.1567	0	0	0
Pseudomonas_aeruginosa_12-4-4_59__CDS_2090	hypothetical protein	1339	329	159	1447	89.3858	81.4752	37.0387	0	0	0
Pseudomonas_aeruginosa_001-5B_10054_CDS_0672	HTH-type transcriptional regulator HdfR	1325	337	173	1439	88.4513	81.0248	32.704	0	0	0
Pseudomonas_aeruginosa_AUS422_10196_CDS_1954	Divalent metal cation transporter MntH	1345	358	153	1418	89.7864	79.8423	34.8196	0	0	0
Pseudomonas_aeruginosa_499_PAER_2898_CDS_4216	6-methylpretetramide 4-monooxygenase	1323	327	175	1449	88.3178	81.5878	33.4998	0	0	0
Pseudomonas_aeruginosa_AUS111_10283_CDS_4332	Metal-pseudopaline receptor CntO	1341	336	157	1440	89.5194	81.0811	36.606	0	0	0
Pseudomonas_aeruginosa_ATCC_BAA-2112_6992_CDS_3810	Phosphohistidine phosphatase SixA	1350	407	148	1369	90.1202	77.0833	30.6818	0	0	0
Pseudomonas_aeruginosa_1090_10259_CDS_5538	hypothetical protein	1335	328	163	1448	89.1188	81.5315	36.1567	0	0	0
Pseudomonas_aeruginosa_AU15431_CDS_4480	hypothetical protein	1343	329	155	1447	89.6529	81.4752	38.1081	0	0	0
Pseudomonas_aeruginosa_1324_PAER_2863_CDS_1961	Arylamine N-acetyltransferase	1342	329	156	1447	89.5861	81.4752	37.8356	0	0	0
Pseudomonas_aeruginosa_1631_10350_CDS_1434	HTH-type transcriptional regulator NimR	1340	329	158	1447	89.4526	81.4752	37.301	0	0	0
Pseudomonas_aeruginosa_3578_CDS_0853	2-iminobutanoate/2-iminopropanoate deaminase	1383	481	115	1295	92.3231	72.9167	32.3779	0	0	0
Pseudomonas_chengduensis_DSM_26382_CDS_3005	Na(+)/H(+) antiporter subunit C1	1373	489	125	1287	91.6555	72.4662	28.9088	0	0	0
Pseudomonas_chlororaphis_subsp_piscium_ChPhzS135_7532_CDS_0520	hypothetical protein	115	1258	1383	518	7.6769	29.1667	0.0342393	0	0	0
Pseudomonas_aeruginosa_AMC_25-A-2_ATCC_8709_CDS_1932	2-dehydro-3-deoxy-D-gluconate 5-dehydrogenase	1329	325	169	1451	88.7183	81.7005	35.1093	0	0	0
Pseudomonas_aeruginosa_00041437_6471_CDS_1238	hypothetical protein	1340	328	158	1448	89.4526	81.5315	37.4406	0	0	0
Pseudomonas_sp._M1_CDS_4977	hypothetical protein	1346	340	152	1436	89.8531	80.8559	37.4005	0	0	0
Pseudomonas_aeruginosa_AU20671_CDS_5238	hypothetical protein	1333	326	165	1450	88.9853	81.6441	35.9333	0	0	0
Pseudomonas_aeruginosa_AUS719_10189_CDS_3455	hypothetical protein	1344	347	154	1429	89.7196	80.4617	35.9403	0	0	0
Pseudomonas_aeruginosa_19SV_10966_CDS_2727	hypothetical protein	1341	329	157	1447	89.5194	81.4752	37.5666	0	0	0
Pseudomonas_aeruginosa_AZPAE12144_2389_CDS_1542	Non-hemolytic phospholipase C	1345	332	153	1444	89.7864	81.3063	38.2349	0	0	0
Pseudomonas_sp._Leaf15_CDS_3764	Nuclease SbcCD subunit D	123	1274	1375	502	8.21095	28.2658	0.0352482	0	0	0
Pseudomonas_sp._Lz4W_CDS_4233	hypothetical protein	125	1324	1373	452	8.34446	25.4505	0.0310806	0	0	0
Pseudomonas_aeruginosa_Pae_CF6701c_9513_CDS_0166	Chaperone protein YscB	1307	322	191	1454	87.2497	81.8694	30.8995	0	0	0
Pseudomonas_aeruginosa_295s071211BSL_PA1_11055_CDS_5000	Protein MoaF	1339	328	159	1448	89.3858	81.5315	37.1773	0	0	0
Pseudomonas_aeruginosa_AUS336_10236_CDS_3692	Immunomodulating metalloprotease	1342	329	156	1447	89.5861	81.4752	37.8356	0	0	0
Pseudomonas_aeruginosa_AZPAE14973_2201_CDS_0219	hypothetical protein	1359	403	139	1373	90.721	77.3086	33.3097	0	0	0
Pseudomonas_aeruginosa_105819_CDS_5176	hypothetical protein	1332	326	166	1450	88.9186	81.6441	35.69	0	0	0
Pseudomonas_aeruginosa_001-6_10053_CDS_4870	hypothetical protein	1341	328	157	1448	89.5194	81.5315	37.7072	0	0	0
Pseudomonas_sp_ADP_3736_CDS_3561	HTH-type transcriptional regulator BenM	1353	444	145	1332	90.3204	75	27.9931	0	0	0
Pseudomonas_aeruginosa_AZPAE14705_2352_CDS_5335	HTH-type transcriptional regulator PgrR	1322	326	176	1450	88.251	81.6441	33.4094	0	0	0
Pseudomonas_aeruginosa_AZPAE14901_2524_CDS_6058	putative protein YbdM	1319	327	179	1449	88.0507	81.5878	32.6522	0	0	0
Pseudomonas_aeruginosa_462_PAER_2871_CDS_2645	hypothetical protein	1325	327	173	1449	88.4513	81.5878	33.9383	0	0	0
Pseudomonas_fluorescens_LBUM677_9416_CDS_1749	Phosphoglycolate phosphatase	60	1146	1438	630	4.00534	35.473	0.0229376	0	0	0
Pseudomonas_aeruginosa_AUS720_10192_CDS_3873	hypothetical protein	1342	329	156	1447	89.5861	81.4752	37.8356	0	0	0
Pseudomonas_aeruginosa_E82A_isolate_AES-1R_9920_CDS_0419	hypothetical protein	1328	328	170	1448	88.6515	81.5315	34.4861	0	0	0
Pseudomonas_aeruginosa_env203_6073_CDS_3322	hypothetical protein	1335	334	163	1442	89.1188	81.1937	35.36	0	0	0
Pseudomonas_aeruginosa_AUS389_10285_CDS_4251	hypothetical protein	1342	329	156	1447	89.5861	81.4752	37.8356	0	0	0
Pseudomonas_aeruginosa_11987-2-5_6282_CDS_3866	hypothetical protein	1337	328	161	1448	89.2523	81.5315	36.6607	0	0	0
Pseudomonas_aeruginosa_110238627_10857_CDS_1728	Tetrachlorobenzoquinone reductase	1325	327	173	1449	88.4513	81.5878	33.9383	0	0	0
Pseudomonas_aeruginosa_MRSN18754_10463_CDS_0988	hypothetical protein	1332	328	166	1448	88.9186	81.5315	35.4234	0	0	0
Pseudomonas_sp._SJZ085_CDS_4864	Glutathione-specific gamma-glutamylcyclotransferase	130	1299	1368	477	8.67824	26.8581	0.0348953	0	0	0
Pseudomonas_sp_ADP_3736_CDS_5258	hypothetical protein	1347	406	151	1370	89.9199	77.1396	30.1013	0	0	0
Pseudomonas_nitroreducens_DF05_6670_CDS_2874	Adaptive-response sensory-kinase SasA	1343	341	155	1435	89.6529	80.7995	36.4621	0	0	0
Pseudomonas_aeruginosa_AUS217_10245_CDS_4952	Bicyclomycin resistance protein	1329	327	169	1449	88.7183	81.5878	34.8465	0	0	0
Pseudomonas_abietaniphila_LMG_20220_CDS_1377	Catalase	1310	343	188	1433	87.4499	80.6869	29.1116	0	0	0
Pseudomonas_sp_K1S02-6_7496_CDS_2153	KHG/KDPG aldolase	1349	364	149	1412	90.0534	79.5045	35.1204	0	0	0
Pseudomonas_aeruginosa_LiA133_2003_contigs_CDS_1047	Beta-lactamase OXA-133	1342	329	156	1447	89.5861	81.4752	37.8356	0	0	0
Pseudomonas_aeruginosa_PAO1_107_CDS_0154	hypothetical protein	1341	328	157	1448	89.5194	81.5315	37.7072	0	0	0
Pseudomonas_aeruginosa_5034388498-21_10897_CDS_2224	Proteinase inhibitor	1337	327	161	1449	89.2523	81.5878	36.7982	0	0	0
Pseudomonas_aeruginosa_59903_10924_CDS_5447	hypothetical protein	1322	326	176	1450	88.251	81.6441	33.4094	0	0	0
Pseudomonas_aeruginosa_110238627_10857_CDS_3872	hypothetical protein	1345	335	153	1441	89.7864	81.1374	37.8138	0	0	0
Pseudomonas_aeruginosa_TuD199_10097_CDS_2676	hypothetical protein	1339	329	159	1447	89.3858	81.4752	37.0387	0	0	0
Pseudomonas_aeruginosa_AZPAE12145_2391_CDS_2893	hypothetical protein	1341	329	157	1447	89.5194	81.4752	37.5666	0	0	0
Pseudomonas_sp_21C1_21C1_4070_CDS_3033	hypothetical protein	133	1381	1365	395	8.8785	22.241	0.0278691	0	0	0
Pseudomonas_aeruginosa_B41226_10391_CDS_2389	hypothetical protein	1312	324	186	1452	87.5834	81.7568	31.6113	0	0	0
Pseudomonas_aeruginosa_5989_10928_CDS_3355	hypothetical protein	1314	324	184	1452	87.717	81.7568	32.0036	0	0	0
Pseudomonas_nitroreducens_DSM_9128_11587_CDS_4595	hypothetical protein	1334	334	164	1442	89.0521	81.1937	35.1181	0	0	0
Pseudomonas_aeruginosa_1098_10263_CDS_6165	hypothetical protein	1342	329	156	1447	89.5861	81.4752	37.8356	0	0	0
Pseudomonas_sp_TKO29_6430_CDS_2156	HTH-type transcriptional regulator ArgP	1378	509	120	1267	91.9893	71.3401	28.5843	0	0	0
Pseudomonas_sp_LAM1902_7862_CDS_5782	Cytochrome bo(3) ubiquinol oxidase subunit 4	1346	340	152	1436	89.8531	80.8559	37.4005	0	0	0
Pseudomonas_aeruginosa_Tu863_10148_CDS_0456	hypothetical protein	1331	326	167	1450	88.8518	81.6441	35.4497	0	0	0
Pseudomonas_aeruginosa_Pae_CF6706r_2839_CDS_1228	Sensor histidine kinase RcsC	1303	320	195	1456	86.9826	81.982	30.4033	0	0	0
Pseudomonas_syringae_pv_cerasicola_CFBP_6109_3885_CDS_3421	NAD(P)H-quinone oxidoreductase subunit 2%2C chloroplastic	122	1275	1376	501	8.14419	28.2095	0.0348393	0	0	0
Pseudomonas_protegens_GW456-12-1-14-LB1_7086_CDS_3513	hypothetical protein	95	1257	1403	519	6.34179	29.223	0.0279575	0	0	0
Pseudomonas_aeruginosa_AZPAE14882_2137_CDS_5481	HTH-type transcriptional activator RhaR	1342	329	156	1447	89.5861	81.4752	37.8356	0	0	0
Pseudomonas_aeruginosa_138244_CDS_4766	hypothetical protein	1355	378	143	1398	90.4539	78.7162	35.0444	0	0	0
Pseudomonas_aeruginosa_010-4_10048_CDS_0237	1-deoxyxylulose-5-phosphate synthase YajO	1330	326	168	1450	88.785	81.6441	35.2122	0	0	0
Pseudomonas_sp_AU12215_AU12215_4094_CDS_3082	hypothetical protein	1335	334	163	1442	89.1188	81.1937	35.36	0	0	0
Pseudomonas_azotifigens_DSM_17556_CDS_3757	hypothetical protein	1365	469	133	1307	91.1215	73.5923	28.6012	0	0	0
Pseudomonas_anguilliseptica_DSM_12111_CDS_3171	Sigma factor AlgU regulatory protein MucB	1340	403	158	1373	89.4526	77.3086	28.8944	0	0	0
Pseudomonas_aeruginosa_AUS217_10245_CDS_1208	hypothetical protein	1324	327	174	1449	88.3845	81.5878	33.7178	0	0	0
Pseudomonas_aeruginosa_AUS483_10208_CDS_3100	hypothetical protein	1332	328	166	1448	88.9186	81.5315	35.4234	0	0	0
Pseudomonas_sp._313_CDS_0838	hypothetical protein	128	1296	1370	480	8.54473	27.027	0.0346039	0	0	0
Pseudomonas_aeruginosa_VRFPA02_CDS_5167	putative FMNH2-dependent monooxygenase SfnC	1282	300	216	1476	85.5808	83.1081	29.2011	0	0	0
Pseudomonas_aeruginosa_19R_10978_CDS_2688	Na(+)-translocating NADH-quinone reductase subunit D	1368	467	130	1309	91.3218	73.705	29.4962	0	0	0
Pseudomonas_aeruginosa_MRSN26263_10498_CDS_4817	Cytosine deaminase	1339	329	159	1447	89.3858	81.4752	37.0387	0	0	0
Pseudomonas_sp._OV529_CDS_2817	23S rRNA 5-hydroxycytidine synthase	130	1326	1368	450	8.67824	25.3378	0.0322497	0	0	0
Pseudomonas_aeruginosa_Pae_CF6709f_2754_CDS_2982	Na(+)-translocating NADH-quinone reductase subunit A	1370	465	128	1311	91.4553	73.8176	30.1759	0	0	0
Pseudomonas_aeruginosa_130_7339_CDS_0257	Transcriptional activator protein AnoR	1331	329	167	1447	88.8518	81.4752	35.0537	0	0	0
Pseudomonas_sp_LAM1902_7862_CDS_3151	hypothetical protein	1343	335	155	1441	89.6529	81.1374	37.2704	0	0	0
Pseudomonas_aeruginosa_LiA133_2003_contigs_CDS_4412	Hydrogen cyanide synthase subunit HcnC	1302	351	196	1425	86.9159	80.2365	26.9689	0	0	0
Pseudomonas_aeruginosa_020MIC_10043_CDS_6132	hypothetical protein	1343	329	155	1447	89.6529	81.4752	38.1081	0	0	0
Pseudomonas_aeruginosa_PABL060_9549_CDS_3391	hypothetical protein	1323	327	175	1449	88.3178	81.5878	33.4998	0	0	0
Pseudomonas_aeruginosa_VRFPA04_CDS_3528	hypothetical protein	1328	328	170	1448	88.6515	81.5315	34.4861	0	0	0
Pseudomonas_sp._MRSN12121_CDS_1036	hypothetical protein	1327	338	171	1438	88.5848	80.9685	33.0154	0	0	0
Pseudomonas_aeruginosa_239A_isolate_13121-1_9926_CDS_5766	Chorismate pyruvate-lyase	1351	428	147	1348	90.1869	75.9009	28.9457	0	0	0
Pseudomonas_fluorescens_CFBP13517_9418_CDS_3128	hypothetical protein	118	1267	1380	509	7.87717	28.6599	0.0343514	0	0	0
Pseudomonas_aeruginosa_VET-123_contigs_CDS_5689	Outer membrane usher protein HtrE	1334	329	164	1447	89.0521	81.4752	35.7754	0	0	0
Pseudomonas_sp._SWI6_CDS_2904	Putative aminoacrylate peracid reductase RutC	121	1268	1377	508	8.07744	28.6036	0.0352043	0	0	0
Pseudomonas_aeruginosa_HIAE_PA16_6967_CDS_3677	N-ethylmaleimide reductase	1340	328	158	1448	89.4526	81.5315	37.4406	0	0	0
Pseudomonas_aeruginosa_C5311_10173_CDS_2185	hypothetical protein	1287	328	211	1448	85.9146	81.5315	26.9272	0	0	0
Pseudomonas_stutzeri_24a75_6147_CDS_3984	hypothetical protein	1360	474	138	1302	90.7877	73.3108	27.0703	0	0	0
Pseudomonas_aeruginosa_001-5B_10054_CDS_4000	hypothetical protein	1343	328	155	1448	89.6529	81.5315	38.2507	0	0	0
Pseudomonas_aeruginosa_110238627_10857_CDS_4512	hypothetical protein	1310	326	188	1450	87.4499	81.6441	30.993	0	0	0
Pseudomonas_composti_LY1_CDS_1206	Acyl carrier protein	96	1268	1402	508	6.40854	28.6036	0.0274326	0	0	0
Pseudomonas_aeruginosa_1090_10259_CDS_2882	Formimidoylglutamase	1340	329	158	1447	89.4526	81.4752	37.301	0	0	0
Pseudomonas_sp_FW300-N1A1_6276_CDS_0560	hypothetical protein	123	1273	1375	503	8.21095	28.3221	0.0353461	0	0	0
Pseudomonas_aeruginosa_010-4_10048_CDS_4941	Carboxylesterase 2	1340	328	158	1448	89.4526	81.5315	37.4406	0	0	0
Pseudomonas_indica_PIC105_6556_CDS_3551	hypothetical protein	1342	331	156	1445	89.5861	81.3626	37.555	0	0	0
Pseudomonas_aeruginosa_11987-2-5_6282_CDS_3100	Type II secretion system protein I	1338	328	160	1448	89.3191	81.5315	36.9174	0	0	0
Pseudomonas_aeruginosa_192S190811BSL_PA2_11077_CDS_5283	hypothetical protein	1274	324	224	1452	85.0467	81.7568	25.4884	0	0	0
Pseudomonas_sp._Q12-87_CDS_4480	hypothetical protein	149	1414	1349	362	9.9466	20.3829	0.028277	0	0	0
Pseudomonas_aeruginosa_VRFPA05_CDS_6571	hypothetical protein	1350	347	148	1429	90.1202	80.4617	37.5643	0	0	0
Pseudomonas_aeruginosa_001-5B_10054_CDS_0256	hypothetical protein	1341	354	157	1422	89.5194	80.0676	34.3104	0	0	0
Pseudomonas_brassicacearum_38D4_11358_CDS_2739	hypothetical protein	94	1235	1404	541	6.27503	30.4617	0.0293286	0	0	0
Pseudomonas_aeruginosa_014-2A_10072_CDS_0631	hypothetical protein	1339	329	159	1447	89.3858	81.4752	37.0387	0	0	0
Pseudomonas_citronellolis_DSM_50332_7662_CDS_2036	hypothetical protein	1370	445	128	1331	91.4553	74.9437	32.0132	0	0	0
Pseudomonas_aeruginosa_515477_5326_CDS_4910	hypothetical protein	1325	328	173	1448	88.4513	81.5315	33.8115	0	0	0
Pseudomonas_aeruginosa_19SV_10966_CDS_5927	hypothetical protein	1300	321	198	1455	86.7824	81.9257	29.7602	0	0	0
Pseudomonas_aeruginosa_403_6033_CDS_3665	2-aminobenzoylacetyl-CoA thioesterase	1338	327	160	1449	89.3191	81.5878	37.0558	0	0	0
Pseudomonas_aeruginosa_AZPAE14901_2524_CDS_4666	hypothetical protein	1324	325	174	1451	88.3845	81.7005	33.9721	0	0	0
Pseudomonas_aeruginosa_197S020911BSL_PA2_11074_CDS_1094	hypothetical protein	1324	324	174	1452	88.3845	81.7568	34.1005	0	0	0
Pseudomonas_sp._GM25_CDS_4816	Tn3 family transposase TnXax1	123	1267	1375	509	8.21095	28.6599	0.0359371	0	0	0
Pseudomonas_prosekii_A2-NA13_CDS_2787	Glucans biosynthesis protein D	63	1151	1435	625	4.20561	35.1914	0.0238393	0	0	0
Pseudomonas_aeruginosa_WH-SGI-V-07306_3587_CDS_5512	hypothetical protein	1264	299	234	1477	84.3792	83.1644	26.6834	0	0	0
Pseudomonas_aeruginosa_0C2E_CDS_4372	DNA polymerase III PolC-type	1339	338	159	1438	89.3858	80.9685	35.8283	0	0	0
Pseudomonas_aeruginosa_Pae_CF6706o_2847_CDS_2737	hypothetical protein	1342	329	156	1447	89.5861	81.4752	37.8356	0	0	0
Pseudomonas_aeruginosa_AUS483_10208_CDS_5782	hypothetical protein	1334	326	164	1450	89.0521	81.6441	36.1795	0	0	0
Pseudomonas_azotifigens_DSM_17556_CDS_0632	hypothetical protein	146	1405	1352	371	9.74633	20.8896	0.028515	0	0	0
Pseudomonas_aeruginosa_00041437_6471_CDS_5014	Putative NAD(P)H nitroreductase YdjA	1338	339	160	1437	89.3191	80.9122	35.4481	0	0	0
Pseudomonas_aeruginosa_1090_10259_CDS_3042	hypothetical protein	1306	323	192	1453	87.1829	81.8131	30.5988	0	0	0
Pseudomonas_fluorescens_HK44_CDS_2011	Fumarylpyruvate hydrolase	1339	359	159	1417	89.3858	79.786	33.2398	0	0	0
Pseudomonas_aeruginosa_105857_CDS_5332	hypothetical protein	1311	324	187	1452	87.5167	81.7568	31.4183	0	0	0
Pseudomonas_aeruginosa_1090_10259_CDS_4674	hypothetical protein	1308	325	190	1451	87.3164	81.7005	30.7354	0	0	0
Pseudomonas_aeruginosa_JYH17_10628_CDS_5512	hypothetical protein	1340	329	158	1447	89.4526	81.4752	37.301	0	0	0
Pseudomonas_aeruginosa_Pae_CF6701a_9512_CDS_3355	hypothetical protein	1301	324	197	1452	86.8491	81.7568	29.596	0	0	0
Pseudomonas_viridiflava_UASWS0038_CDS_0752	hypothetical protein	141	1381	1357	395	9.41255	22.241	0.0297196	0	0	0
Pseudomonas_aeruginosa_LiA145_2005_10156_CDS_3873	hypothetical protein	1331	325	167	1451	88.8518	81.7005	35.5833	0	0	0
Pseudomonas_resinovorans_DSM_21078_CDS_2156	hypothetical protein	99	1250	1399	526	6.60881	29.6171	0.0297778	0	0	0
Pseudomonas_aeruginosa_AUS105_10216_CDS_0528	Cadmium%2C cobalt and zinc/H(+)-K(+) antiporter	1352	409	146	1367	90.2537	76.9707	30.9506	0	0	0
Pseudomonas_nitroreducens_TX1_CDS_1417	Putative aliphatic sulfonates-binding protein	1334	382	164	1394	89.0521	78.491	29.6832	0	0	0
Pseudomonas_aeruginosa_PsVir02_CDS_0868	hypothetical protein	1339	328	159	1448	89.3858	81.5315	37.1773	0	0	0
Pseudomonas_aeruginosa_2320_7153_CDS_0757	hypothetical protein	1341	329	157	1447	89.5194	81.4752	37.5666	0	0	0
Pseudomonas_sp_BBP2017_6291_CDS_3155	hypothetical protein	123	1273	1375	503	8.21095	28.3221	0.0353461	0	0	0
Pseudomonas_abietaniphila_LMG_20220_CDS_1693	hypothetical protein	136	1328	1362	448	9.07877	25.2252	0.0336854	0	0	0
Pseudomonas_aeruginosa_S30a_6429_CDS_4916	hypothetical protein	1334	329	164	1447	89.0521	81.4752	35.7754	0	0	0
Pseudomonas_aeruginosa_Pae_CF6709t_2768_CDS_1620	hypothetical protein	1342	336	156	1440	89.5861	81.0811	36.8681	0	0	0
Pseudomonas_fluorescens_CH229_5764_CDS_2772	Protein phosphatase CheZ	136	1365	1362	411	9.07877	23.1419	0.0300657	0	0	0
Pseudomonas_aeruginosa_138244_CDS_5310	Acryloyl-CoA reductase (NADH)	1353	411	145	1365	90.3204	76.8581	30.9899	0	0	0
Pseudomonas_aeruginosa_Pae_CF6711o_2803_CDS_4574	hypothetical protein	1331	323	167	1453	88.8518	81.8131	35.8529	0	0	0
Pseudomonas_aeruginosa_001-5B_10054_CDS_1696	Acyl-CoA dehydrogenase	1353	405	145	1371	90.3204	77.1959	31.5873	0	0	0
Pseudomonas_aeruginosa_PAC9A_11033_CDS_2154	putative D-xylose utilization operon transcriptional repressor	1336	327	162	1449	89.1856	81.5878	36.5437	0	0	0
Pseudomonas_syringae_PmeN6801_CDS_5054	Glutamine transport ATP-binding protein GlnQ	80	1192	1418	584	5.34045	32.8829	0.0276408	0	0	0
Pseudomonas_aeruginosa_1638_10339_CDS_0194	L-threonine dehydratase catabolic TdcB	1346	335	152	1441	89.8531	81.1374	38.0908	0	0	0
Pseudomonas_japonica_NBRC_103040_CDS_3228	hypothetical protein	123	1275	1375	501	8.21095	28.2095	0.0351504	0	0	0
Pseudomonas_aeruginosa_Pae_CF6706o_2847_CDS_5537	Nitrilotriacetate monooxygenase component A	1330	379	168	1397	88.785	78.6599	29.181	0	0	0
Pseudomonas_stutzeri_JM3000_DSM_10701_CDS_1549	hypothetical protein	1367	458	131	1318	91.255	74.2117	30.0294	0	0	0
Pseudomonas_aeruginosa_1631_10350_CDS_0250	HTH-type transcriptional regulator CdhR	1347	349	151	1427	89.9199	80.3491	36.4745	0	0	0
Pseudomonas_sp_K1S02-6_7496_CDS_2763	hypothetical protein	1338	324	160	1452	89.3191	81.7568	37.4764	0	0	0
Pseudomonas_aeruginosa_001-5B_10054_CDS_1152	HTH-type transcriptional regulator TrpI	1337	328	161	1448	89.2523	81.5315	36.6607	0	0	0
Pseudomonas_sp._GV012_CDS_4250	putative ABC transporter ATP-binding protein	87	1216	1411	560	5.80774	31.5315	0.0283953	0	0	0
Pseudomonas_fluorescens_HPB_6133_CDS_0154	hypothetical protein	123	1295	1375	481	8.21095	27.0833	0.033226	0	0	0
Pseudomonas_aeruginosa_AZPAE15042_2131_CDS_2584	hypothetical protein	1336	329	162	1447	89.1856	81.4752	36.2714	0	0	0
Pseudomonas_syringae_pv_cunninghamiae_ICMP11894_3794_CDS_2124	Methylmalonate-semialdehyde dehydrogenase [acylating]	152	1358	1346	418	10.1469	23.536	0.0347596	0	0	0
Pseudomonas_trivialis_DSM_14937_CDS_1149	putative sugar-binding periplasmic protein	97	1244	1401	532	6.4753	29.955	0.0296091	0	0	0
Pseudomonas_koreensis_CRS05-R5_CDS_4113	Virulence factors putative positive transcription regulator BvgA	123	1275	1375	501	8.21095	28.2095	0.0351504	0	0	0
Pseudomonas_aeruginosa_BK1_CDS_1532	Malto-oligosyltrehalose trehalohydrolase	1289	325	209	1451	86.0481	81.7005	27.5354	0	0	0
Pseudomonas_aeruginosa_VRFPA07_CDS_1235	Lysyl endopeptidase	1330	328	168	1448	88.785	81.5315	34.9492	0	0	0
Pseudomonas_savastanoi_ICMP16945_5776_CDS_4341	Homoserine/homoserine lactone efflux protein	150	1407	1348	369	10.0134	20.777	0.0291832	0	0	0
Pseudomonas_aeruginosa_192S190811BSL_PA2_11077_CDS_2019	hypothetical protein	1342	329	156	1447	89.5861	81.4752	37.8356	0	0	0
Pseudomonas_aeruginosa_00041437_6471_CDS_2838	nicotinate-nucleotide adenylyltransferase	1340	328	158	1448	89.4526	81.5315	37.4406	0	0	0
Pseudomonas_aeruginosa_Pae_CF6701a_9512_CDS_3755	hypothetical protein	1334	327	164	1449	89.0521	81.5878	36.044	0	0	0
Pseudomonas_sp_AU12215_AU12215_4094_CDS_1611	hypothetical protein	1334	341	164	1435	89.0521	80.7995	34.2302	0	0	0
Pseudomonas_aeruginosa_1324_PAER_2863_CDS_3945	hypothetical protein	1338	329	160	1447	89.3191	81.4752	36.7797	0	0	0
Pseudomonas_amygdali_pv_dendropanacis_ICMP9150_3652_CDS_0338	Carboxylesterase 2	147	1423	1351	353	9.81308	19.8761	0.0269918	0	0	0
Pseudomonas_sp_T_6534_CDS_2517	Methyl-accepting chemotaxis protein CtpL	1339	335	159	1441	89.3858	81.1374	36.2245	0	0	0
Pseudomonas_aeruginosa_AZPAE14373_2355_CDS_0086	Type II secretion system protein J	1331	329	167	1447	88.8518	81.4752	35.0537	0	0	0
Pseudomonas_coleopterorum_LMG_28558_CDS_3567	hypothetical protein	1343	347	155	1429	89.6529	80.4617	35.6818	0	0	0
Pseudomonas_sp_HAR-UPW-AIA-41_6294_CDS_1568	hypothetical protein	1364	465	134	1311	91.0547	73.8176	28.6985	0	0	0
Pseudomonas_aeruginosa_014-2A_10072_CDS_4793	hypothetical protein	1343	340	155	1436	89.6529	80.8559	36.5948	0	0	0
Pseudomonas_aeruginosa_144S190811BSL_PA2_11079_CDS_0803	hypothetical protein	1343	335	155	1441	89.6529	81.1374	37.2704	0	0	0
Pseudomonas_aeruginosa_506_6117_CDS_3315	hypothetical protein	1339	328	159	1448	89.3858	81.5315	37.1773	0	0	0
Pseudomonas_aeruginosa_Y89_7172_CDS_5903	Ribosome-associated ATPase	1372	486	126	1290	91.5888	72.6351	28.9026	0	0	0
Pseudomonas_simiae_RGCB_73_CDS_2333	hypothetical protein	153	1423	1345	353	10.2136	19.8761	0.0282188	0	0	0
Pseudomonas_aeruginosa_Jp1303_10642_CDS_5826	hypothetical protein	1344	341	154	1435	89.7196	80.7995	36.7262	0	0	0
Pseudomonas_aeruginosa_001-5A_10078_CDS_0704	hypothetical protein	1308	326	190	1450	87.3164	81.6441	30.62	0	0	0
Pseudomonas_aeruginosa_AUS178_10622_CDS_4038	hypothetical protein	1340	327	158	1449	89.4526	81.5878	37.581	0	0	0
Pseudomonas_amygdali_pv._myricae_CFBP_2897_CDS_0667	putative protein YqjD	122	1276	1376	500	8.14419	28.1532	0.0347425	0	0	0
Pseudomonas_aeruginosa_AZPAE14723_2348_CDS_5386	hypothetical protein	1325	325	173	1451	88.4513	81.7005	34.1943	0	0	0
Pseudomonas_aeruginosa_AUS105_10216_CDS_4593	Periplasmic nitrate reductase	1332	329	166	1447	88.9186	81.4752	35.2914	0	0	0
Pseudomonas_aeruginosa_AUS176_10658_CDS_0712	hypothetical protein	1339	327	159	1449	89.3858	81.5878	37.3168	0	0	0
Pseudomonas_sp._Leaf83_CDS_0660	hypothetical protein	1371	485	127	1291	91.522	72.6914	28.7355	0	0	0
Pseudomonas_coronafaciens_pv_garcae_ICMP4323_3667_CDS_2987	putative MFS-type transporter YhhS	99	1258	1399	518	6.60881	29.1667	0.0291385	0	0	0
Pseudomonas_aeruginosa_001-5A_10078_CDS_5632	Phosphoribosyl-dephospho-CoA transferase	1329	324	169	1452	88.7183	81.7568	35.2419	0	0	0
Pseudomonas_aeruginosa_Env_1_6932_CDS_0182	Multidrug resistance protein Stp	1299	306	199	1470	86.7156	82.7703	31.3583	0	0	0
Pseudomonas_syringae_pv_syringae_ICMP3023_3798_CDS_0789	dTDP-glucose 4%2C6-dehydratase 2	122	1363	1376	413	8.14419	23.2545	0.0268655	0	0	0
Pseudomonas_sp_ZH-FAD_7107_CDS_1294	Glycerophosphodiester phosphodiesterase%2C periplasmic	1366	437	132	1339	91.1883	75.3941	31.7085	0	0	0
Pseudomonas_aeruginosa_1086_PAER_2865_CDS_2146	3-oxoacyl-[acyl-carrier-protein] synthase 3	1335	326	163	1450	89.1188	81.6441	36.4287	0	0	0
Pseudomonas_aeruginosa_VET-124_contigs_CDS_5634	HTH-type transcriptional regulator MalT	1341	329	157	1447	89.5194	81.4752	37.5666	0	0	0
Pseudomonas_aeruginosa_130_PAER_2862_CDS_5155	hypothetical protein	1343	329	155	1447	89.6529	81.4752	38.1081	0	0	0
Pseudomonas_aeruginosa_856_contigs_CDS_5436	putative FAD-linked oxidoreductase	1329	329	169	1447	88.7183	81.4752	34.5868	0	0	0
Pseudomonas_aeruginosa_197S020911BSL_PA3_11072_CDS_1206	hypothetical protein	1312	327	186	1449	87.5834	81.5878	31.2566	0	0	0
Pseudomonas_aeruginosa_392_6207_CDS_2859	Periplasmic nitrate reductase%2C electron transfer subunit	1364	487	134	1289	91.0547	72.5788	26.9422	0	0	0
Pseudomonas_syringae_pv_solidagae_ICMP16925_3796_CDS_2768	D-aminoacylase	53	1133	1445	643	3.53805	36.205	0.0208156	0	0	0
Pseudomonas_aeruginosa_AZPAE15042_2131_CDS_3091	hypothetical protein	1326	328	172	1448	88.518	81.5315	34.0337	0	0	0
Pseudomonas_aeruginosa_0C2E_CDS_4596	hypothetical protein	1340	329	158	1447	89.4526	81.4752	37.301	0	0	0
Pseudomonas_aeruginosa_197S020911BSL_PA4_11073_CDS_1690	NADH pyrophosphatase	1247	304	251	1472	83.2443	82.8829	24.0562	0	0	0
Pseudomonas_aeruginosa_18G_11014_CDS_4543	hypothetical protein	1313	326	185	1450	87.6502	81.6441	31.5677	0	0	0
Pseudomonas_aeruginosa_Pae_CF6701a_9512_CDS_2538	hypothetical protein	1313	325	185	1451	87.6502	81.7005	31.6867	0	0	0
Pseudomonas_aeruginosa_DHS01_CDS_1918	Anthranilate synthase component 1%2C pyocyanine specific	1338	329	160	1447	89.3191	81.4752	36.7797	0	0	0
Pseudomonas_aeruginosa_CLJ3_5974_CDS_5357	hypothetical protein	1335	329	163	1447	89.1188	81.4752	36.0219	0	0	0
Pseudomonas_aeruginosa_18A_CDS_3958	hypothetical protein	1341	329	157	1447	89.5194	81.4752	37.5666	0	0	0
Pseudomonas_aeruginosa_1472_10345_CDS_4518	Sensor histidine kinase RcsC	1316	324	182	1452	87.8505	81.7568	32.4046	0	0	0
Pseudomonas_aeruginosa_1090_10259_CDS_0866	hypothetical protein	1321	324	177	1452	88.1842	81.7568	33.4465	0	0	0
Pseudomonas_aeruginosa_AZPAE14698_2308_CDS_3677	hypothetical protein	1320	324	178	1452	88.1175	81.7568	33.2335	0	0	0
Pseudomonas_aeruginosa_R._Hugh_813_ATCC_97_CDS_2466	HTH-type transcriptional regulator BenM	1327	313	171	1463	88.5848	82.3761	36.2723	0	0	0
Pseudomonas_sp_1D4_1D4_4068_CDS_4595	hypothetical protein	92	1250	1406	526	6.14152	29.6171	0.0275346	0	0	0
Pseudomonas_putida_DZ-C18_6395_CDS_3248	(4S)-4-hydroxy-5-phosphonooxypentane-2%2C3-dione isomerase	1375	413	123	1363	91.7891	76.7455	36.893	0	0	0
Pseudomonas_sp_K2W31S-8_7845_CDS_0672	hypothetical protein	1344	401	154	1375	89.7196	77.4212	29.9252	0	0	0
Pseudomonas_sp._NFACC14_CDS_4343	Kynurenine 3-monooxygenase	89	1244	1409	532	5.94126	29.955	0.0270128	0	0	0
Pseudomonas_aeruginosa_VET-68_contigs_CDS_1815	hypothetical protein	1307	326	191	1450	87.2497	81.6441	30.4364	0	0	0
Pseudomonas_sp_CF149_452_CDS_0007	hypothetical protein	146	1408	1352	368	9.74633	20.7207	0.0282242	0	0	0
Pseudomonas_aeruginosa_AZPAE14883_2139_CDS_5581	NAD(P)H-dependent anabolic L-arginine dehydrogenase DauB	1340	347	158	1429	89.4526	80.4617	34.9261	0	0	0
Pseudomonas_resinovorans_NBRC_106553_CDS_2025	hypothetical protein	1330	337	168	1439	88.785	81.0248	33.8044	0	0	0
Pseudomonas_aeruginosa_AU10409_CDS_2973	hypothetical protein	1337	324	161	1452	89.2523	81.7568	37.2158	0	0	0
Pseudomonas_aeruginosa_Pae_CF6706t_7626_CDS_1515	tRNA threonylcarbamoyladenosine dehydratase	1309	330	189	1446	87.3832	81.4189	30.3481	0	0	0
Pseudomonas_aeruginosa_MRSN9873_10454_CDS_3034	hypothetical protein	1343	329	155	1447	89.6529	81.4752	38.1081	0	0	0
Pseudomonas_aeruginosa_21_10833_CDS_2826	hypothetical protein	1337	329	161	1447	89.2523	81.4752	36.524	0	0	0
Pseudomonas_citronellolis_P3B5_CDS_5412	hypothetical protein	1328	340	170	1436	88.6515	80.8559	32.9932	0	0	0
Pseudomonas_aeruginosa_152504sp2_10256_CDS_2093	Pseudopaline exporter CntI	1342	329	156	1447	89.5861	81.4752	37.8356	0	0	0
Pseudomonas_aeruginosa_MRSN11278_10515_CDS_2546	Tol-Pal system protein TolB	1341	328	157	1448	89.5194	81.5315	37.7072	0	0	0
Pseudomonas_aeruginosa_11987-2-5_6282_CDS_5882	Ion-translocating oxidoreductase complex subunit B	1363	453	135	1323	90.988	74.4932	29.4865	0	0	0
Pseudomonas_aeruginosa_136S260811BSL_PA3_11092_CDS_4924	hypothetical protein	1343	329	155	1447	89.6529	81.4752	38.1081	0	0	0
Pseudomonas_aeruginosa_ATCC_BAA-2108_6531_CDS_2701	hypothetical protein	1320	323	178	1453	88.1175	81.8131	33.3593	0	0	0
Pseudomonas_aeruginosa_Pae_CF6706r_2839_CDS_2204	Protoheme IX farnesyltransferase	1343	356	155	1420	89.6529	79.955	34.5607	0	0	0
Pseudomonas_nitroreducens_DF05_6670_CDS_3005	HTH-type transcriptional regulatory protein GabR	1324	328	174	1448	88.3845	81.5315	33.5918	0	0	0
Pseudomonas_sp_A46_7196_CDS_3004	Motility protein B	151	1427	1347	349	10.0801	19.6509	0.0274164	0	0	0
Pseudomonas_aeruginosa_D9_3362_10012_CDS_1736	HTH-type transcriptional regulator NimR	1334	327	164	1449	89.0521	81.5878	36.044	0	0	0
Pseudomonas_aeruginosa_AZPAE14874_2128_CDS_6221	HTH-type transcriptional regulator DmlR	1337	329	161	1447	89.2523	81.4752	36.524	0	0	0
Pseudomonas_aeruginosa_WH-SGI-V-07314_3592_CDS_4967	hypothetical protein	1299	321	199	1455	86.7156	81.9257	29.5879	0	0	0
Pseudomonas_aeruginosa_ATCC_9027_5924_CDS_0863	hypothetical protein	1335	339	163	1437	89.1188	80.9122	34.7177	0	0	0
Pseudomonas_sp._TTU2014-096BSC_CDS_3513	Amino-acid carrier protein AlsT	1356	402	142	1374	90.5207	77.3649	32.6386	0	0	0
Pseudomonas_aeruginosa_18A_CDS_3030	hypothetical protein	1329	326	169	1450	88.7183	81.6441	34.9775	0	0	0
Pseudomonas_putida_1290_11534_CDS_1514	Polyamine aminopropyltransferase	152	1433	1346	343	10.1469	19.3131	0.02703	0	0	0
Pseudomonas_aeruginosa_515477_5326_CDS_3599	hypothetical protein	1338	328	160	1448	89.3191	81.5315	36.9174	0	0	0
Pseudomonas_aeruginosa_163940_9946_CDS_1224	Vitamin B12-binding protein	1342	329	156	1447	89.5861	81.4752	37.8356	0	0	0
Pseudomonas_aeruginosa_0C2E_CDS_3860	hypothetical protein	1341	328	157	1448	89.5194	81.5315	37.7072	0	0	0
Pseudomonas_aeruginosa_1079_PAER_2864_CDS_5354	Type III export protein PscE	1321	324	177	1452	88.1842	81.7568	33.4465	0	0	0
Pseudomonas_aeruginosa_MRSN11285_10520_CDS_5525	hypothetical protein	1335	325	163	1451	89.1188	81.7005	36.566	0	0	0
Pseudomonas_sp._655_CDS_3372	dTTP/UTP pyrophosphatase	137	1361	1361	415	9.14553	23.3671	0.0306939	0	0	0
Pseudomonas_aeruginosa_VET-63_contigs_CDS_2500	HTH-type transcriptional regulator DmlR	1322	326	176	1450	88.251	81.6441	33.4094	0	0	0
Pseudomonas_sp_K1S02-6_7496_CDS_0361	Acetyl-coenzyme A carboxylase carboxyl transferase subunit alpha	1343	451	155	1325	89.6529	74.6059	25.4556	0	0	0
Pseudomonas_aeruginosa_5054408345_10887_CDS_3575	Phosphonoacetaldehyde hydrolase	1325	329	173	1447	88.4513	81.4752	33.6855	0	0	0
Pseudomonas_aeruginosa_6010_7063_CDS_0917	hypothetical protein	1343	343	155	1433	89.6529	80.6869	36.199	0	0	0
Pseudomonas_aeruginosa_12939_6590_CDS_5158	hypothetical protein	1317	323	181	1453	87.9172	81.8131	32.7318	0	0	0
Pseudomonas_aeruginosa_5054407658-16_10871_CDS_2250	2-hydroxy-3-oxopropionate reductase	1290	325	208	1451	86.1148	81.7005	27.6892	0	0	0
Pseudomonas_aeruginosa_PA92_6202_CDS_0108	hypothetical protein	1341	329	157	1447	89.5194	81.4752	37.5666	0	0	0
Pseudomonas_aeruginosa_020MIC_10043_CDS_2516	Cyclic-di-GMP receptor FimW	1347	344	151	1432	89.9199	80.6306	37.1343	0	0	0
Pseudomonas_aeruginosa_FDAARGOS_154_CDS_5769	hypothetical protein	1331	326	167	1450	88.8518	81.6441	35.4497	0	0	0
Pseudomonas_aeruginosa_DUN-001B_10088_CDS_0768	hypothetical protein	1341	326	157	1450	89.5194	81.6441	37.9909	0	0	0
Pseudomonas_aeruginosa_ICB10P_6499_CDS_5197	hypothetical protein	1341	352	157	1424	89.5194	80.1802	34.5539	0	0	0
Pseudomonas_aeruginosa_W5Aug28_10598_CDS_2185	Transcriptional regulatory protein RcsB	1345	378	153	1398	89.7864	78.7162	32.5122	0	0	0
Pseudomonas_aeruginosa_WH-SGI-V-07328_3599_CDS_0760	1-aminocyclopropane-1-carboxylate deaminase	1335	340	163	1436	89.1188	80.8559	34.5915	0	0	0
Pseudomonas_aeruginosa_515477_5326_CDS_3597	Outer membrane protein P1	1336	329	162	1447	89.1856	81.4752	36.2714	0	0	0
Pseudomonas_sp_TC-11_7016_CDS_1767	3-ketoacyl-CoA thiolase	1337	352	161	1424	89.2523	80.1802	33.5949	0	0	0
Pseudomonas_sp_RIT_409_6504_CDS_0450	Periplasmic dipeptide transport protein	123	1278	1375	498	8.21095	28.0405	0.0348579	0	0	0
Pseudomonas_aeruginosa_SMC5451_10529_CDS_0105	Murein tetrapeptide carboxypeptidase	1347	341	151	1435	89.9199	80.7995	37.5395	0	0	0
Pseudomonas_sp._M1_CDS_1809	Glucokinase	1347	341	151	1435	89.9199	80.7995	37.5395	0	0	0
Pseudomonas_aeruginosa_VRFPA02_CDS_1175	Naphthalene 1%2C2-dioxygenase system ferredoxin--NAD(P)(+)%2C reductase component	1338	329	160	1447	89.3191	81.4752	36.7797	0	0	0
Pseudomonas_taeanensis_MS-3_427_CDS_0311	hypothetical protein	1331	350	167	1426	88.8518	80.2928	32.4723	0	0	0
Pseudomonas_sp._FW215-R4_CDS_2876	Decarbamoylnovobiocin carbamoyltransferase	1322	371	176	1405	88.251	79.1104	28.446	0	0	0
Pseudomonas_aeruginosa_1463_10354_CDS_5630	Thiol-disulfide oxidoreductase ResA	1331	328	167	1448	88.8518	81.5315	35.1849	0	0	0
Pseudomonas_sp_CB1_3040_CDS_1319	Serine transporter	120	1273	1378	503	8.01068	28.3221	0.034409	0	0	0
Pseudomonas_citronellolis_SJTE-3_CDS_6716	hypothetical protein	1345	353	153	1423	89.7864	80.1239	35.4373	0	0	0
Pseudomonas_aeruginosa_5992_10923_CDS_3484	Chaperone protein IpgC	1334	329	164	1447	89.0521	81.4752	35.7754	0	0	0
Pseudomonas_aeruginosa_00041437_6471_CDS_4694	hypothetical protein	1325	326	173	1450	88.4513	81.6441	34.0659	0	0	0
Pseudomonas_aeruginosa_JYH17_10628_CDS_3415	hypothetical protein	1339	329	159	1447	89.3858	81.4752	37.0387	0	0	0
Pseudomonas_sp_TBZ2_7574_CDS_0019	Sodium-lithium/proton antiporter	148	1415	1350	361	9.87984	20.3266	0.0279691	0	0	0
Pseudomonas_thermotolerans_DSM_14292_CDS_3048	hypothetical protein	1374	490	124	1286	91.7223	72.4099	29.081	0	0	0
Pseudomonas_sp_TCU-HL1_TCU-HL1_4115_CDS_5242	Acryloyl-CoA reductase (NADH)	1354	395	144	1381	90.3872	77.759	32.874	0	0	0
Pseudomonas_aeruginosa_173_6579_CDS_1028	Vitamin B12 transporter BtuB	1343	334	155	1442	89.6529	81.1937	37.4079	0	0	0
Pseudomonas_putida_JB_5306_CDS_4631	hypothetical protein	149	1417	1349	359	9.9466	20.214	0.0279833	0	0	0
Pseudomonas_aeruginosa_AZPAE14836_2292_CDS_3813	Ferric enterobactin receptor	1298	324	200	1452	86.6489	81.7568	29.0848	0	0	0
Pseudomonas_aeruginosa_201s070911bsl_PA2_11071_CDS_0812	hypothetical protein	1353	394	145	1382	90.3204	77.8153	32.7297	0	0	0
Pseudomonas_aeruginosa_PS75_CDS_1296	ComE operon protein 3	1341	329	157	1447	89.5194	81.4752	37.5666	0	0	0
Pseudomonas_aeruginosa_19SJO_11095_CDS_5900	hypothetical protein	1348	367	150	1409	89.9866	79.3356	34.5019	0	0	0
Pseudomonas_aeruginosa_PAC79B_11029_CDS_1542	Inner membrane transport protein YdhP	1334	327	164	1449	89.0521	81.5878	36.044	0	0	0
Pseudomonas_aeruginosa_Pae_CF6708s_2747_CDS_0801	hypothetical protein	1326	326	172	1450	88.518	81.6441	34.2898	0	0	0
Pseudomonas_sp._TTU2014-066ASC_CDS_1874	Deoxyguanosinetriphosphate triphosphohydrolase	1354	382	144	1394	90.3872	78.491	34.3128	0	0	0
Pseudomonas_aeruginosa_AZPAE13757_2337_CDS_2892	hypothetical protein	1337	329	161	1447	89.2523	81.4752	36.524	0	0	0
Pseudomonas_aeruginosa_014-2A_10072_CDS_5913	hypothetical protein	1306	321	192	1455	87.1829	81.9257	30.8319	0	0	0
Pseudomonas_aeruginosa_105857_CDS_2452	hypothetical protein	1343	329	155	1447	89.6529	81.4752	38.1081	0	0	0
Pseudomonas_aeruginosa_128S180412BSL_PA2_11082_CDS_4836	hypothetical protein	1330	327	168	1449	88.785	81.5878	35.0803	0	0	0
Pseudomonas_aeruginosa_192S190811BSL_PA2_11077_CDS_3939	Cysteine desulfurase IscS	1310	324	188	1452	87.4499	81.7568	31.2273	0	0	0
Pseudomonas_aeruginosa_00041437_6471_CDS_1814	hypothetical protein	1340	329	158	1447	89.4526	81.4752	37.301	0	0	0
Pseudomonas_sp_RW407_5933_CDS_5084	Nitrate/nitrite response regulator protein NarL	1335	338	163	1438	89.1188	80.9685	34.8446	0	0	0
Pseudomonas_aeruginosa_Pae_CF6701e_7625_CDS_2856	hypothetical protein	1341	328	157	1448	89.5194	81.5315	37.7072	0	0	0
Pseudomonas_aeruginosa_105819_CDS_1560	hypothetical protein	1340	334	158	1442	89.4526	81.1937	36.6156	0	0	0
Pseudomonas_aeruginosa_Pae_CF6706m_2836_CDS_2932	Tn3 family transposase TnXax1	1338	339	160	1437	89.3191	80.9122	35.4481	0	0	0
Pseudomonas_aeruginosa_AZPAE14893_2150_CDS_3445	hypothetical protein	1340	334	158	1442	89.4526	81.1937	36.6156	0	0	0
Pseudomonas_aeruginosa_549782_5511_CDS_5485	Metalloprotease YcaL	1340	333	158	1443	89.4526	81.25	36.7511	0	0	0
Pseudomonas_aeruginosa_511653_5443_CDS_4583	hypothetical protein	1279	328	219	1448	85.3805	81.5315	25.7823	0	0	0
Pseudomonas_sp._5_CDS_2378	Ferric enterobactin receptor	1379	459	119	1317	92.0561	74.1554	33.2499	0	0	0
Pseudomonas_aeruginosa_PAC79B_11029_CDS_0360	hypothetical protein	1328	326	170	1450	88.6515	81.6441	34.7456	0	0	0
Pseudomonas_aeruginosa_192S190811BSL_PA1_11091_CDS_1813	multidrug efflux RND transporter permease subunit OqxB10	1354	379	144	1397	90.3872	78.6599	34.6588	0	0	0
Pseudomonas_sp._NP28-5_CDS_0845	Glycogen synthase	123	1276	1375	500	8.21095	28.1532	0.0350527	0	0	0
Pseudomonas_sp._OV341_CDS_2773	Transcriptional activator protein NhaR	122	1274	1376	502	8.14419	28.2658	0.0349362	0	0	0
Pseudomonas_sp._TCU-HL1_CDS_5111	hypothetical protein	1339	330	159	1446	89.3858	81.4189	36.901	0	0	0
Pseudomonas_aeruginosa_18G_11014_CDS_2431	hypothetical protein	1343	329	155	1447	89.6529	81.4752	38.1081	0	0	0
Pseudomonas_resinovorans_NBRC_106553_CDS_4506	Aminopeptidase	1355	385	143	1391	90.4539	78.3221	34.2349	0	0	0
Pseudomonas_putida_SJ3_CDS_3490	Tryptophan 2-monooxygenase	130	1300	1368	476	8.67824	26.8018	0.0347953	0	0	0
Pseudomonas_aeruginosa_AUS229_10299_CDS_4396	hypothetical protein	1336	327	162	1449	89.1856	81.5878	36.5437	0	0	0
Pseudomonas_aeruginosa_SP4528_9945_CDS_5198	D-alanine--D-alanine ligase	1334	328	164	1448	89.0521	81.5315	35.9093	0	0	0
Pseudomonas_aeruginosa_0C2E_CDS_4436	putative transporter	1329	322	169	1454	88.7183	81.8694	35.5097	0	0	0
Pseudomonas_sp_HAR-UPW-AIA-41_6294_CDS_3048	Tol-Pal system protein TolQ	122	1291	1376	485	8.14419	27.3086	0.0333086	0	0	0
Pseudomonas_aeruginosa_Pae113_5830_CDS_0742	Glutamine-dependent NAD(+) synthetase	1262	309	236	1467	84.2457	82.6014	25.3874	0	0	0
Pseudomonas_aeruginosa_130_PAER_2862_CDS_4675	hypothetical protein	1343	329	155	1447	89.6529	81.4752	38.1081	0	0	0
Pseudomonas_aeruginosa_Pae_CF6706d_2830_CDS_1973	Inner membrane protein CreD	1345	336	153	1440	89.7864	81.0811	37.6751	0	0	0
Pseudomonas_aeruginosa_014-2A_10072_CDS_4057	hypothetical protein	1339	329	159	1447	89.3858	81.4752	37.0387	0	0	0
Pseudomonas_aeruginosa_BL01_CDS_3130	hypothetical protein	1306	321	192	1455	87.1829	81.9257	30.8319	0	0	0
Pseudomonas_aeruginosa_130_PAER_2862_CDS_1379	hypothetical protein	1344	340	154	1436	89.7196	80.8559	36.8599	0	0	0
Pseudomonas_aeruginosa_VRFPA02_CDS_2413	Threonine efflux protein	1328	338	170	1438	88.6515	80.9685	33.2347	0	0	0
Pseudomonas_syringae_CC1417_CDS_3545	putative transcriptional regulatory protein	151	1423	1347	353	10.0801	19.8761	0.0278086	0	0	0
Pseudomonas_aeruginosa_VRFPA04_CDS_5413	LPS-assembly protein LptD	1345	341	153	1435	89.7864	80.7995	36.9938	0	0	0
Pseudomonas_aeruginosa_H26027_9949_CDS_6013	hypothetical protein	1364	478	134	1298	91.0547	73.0856	27.6412	0	0	0
Pseudomonas_aeruginosa_313s141011BSL_PA1_11066_CDS_5490	Tryptophan-specific transport protein	1320	335	178	1441	88.1175	81.1374	31.8987	0	0	0
Pseudomonas_mosselii_Gil3_4049_CDS_2189	hypothetical protein	119	1276	1379	500	7.94393	28.1532	0.0338144	0	0	0
Pseudomonas_aeruginosa_14650_CDS_2689	hypothetical protein	1352	352	146	1424	90.2537	80.1802	37.462	0	0	0
Pseudomonas_sp_ATCC_43928_11591_CDS_4719	1%2C4-dihydroxy-2-naphthoyl-CoA synthase	119	1270	1379	506	7.94393	28.491	0.0343819	0	0	0
Pseudomonas_stutzeri_KC_6692_CDS_1744	Putative sulfur carrier protein YedF	1358	393	140	1383	90.6542	77.8716	34.1351	0	0	0
Pseudomonas_aeruginosa_American_Cyanamid_Co._140_ATCC_7700_CDS_4283	Outer membrane protein TolC	1337	327	161	1449	89.2523	81.5878	36.7982	0	0	0
Pseudomonas_sp._GV071_CDS_1607	Cadmium-transporting ATPase	1346	370	152	1406	89.8531	79.1667	33.65	0	0	0
Pseudomonas_aeruginosa_1631_10350_CDS_3354	Osmotically-inducible putative lipoprotein OsmE	1323	330	175	1446	88.3178	81.4189	33.1265	0	0	0
Pseudomonas_rhizosphaerae_DSM_16299_3023_CDS_3794	Acetyltransferase	125	1311	1373	465	8.34446	26.1824	0.0322916	0	0	0
Pseudomonas_aeruginosa_175S070312EX2DAY21_PA2_11100_CDS_4367	Homoserine/homoserine lactone efflux protein	1337	327	161	1449	89.2523	81.5878	36.7982	0	0	0
Pseudomonas_baetica_a390_6594_CDS_4829	hypothetical protein	141	1382	1357	394	9.41255	22.1847	0.0296229	0	0	0
Pseudomonas_donghuensis_HYS_CDS_4991	HTH-type transcriptional regulator YhaJ	1386	441	112	1335	92.5234	75.1689	37.4617	0	0	0
Pseudomonas_aeruginosa_1-7-2A_ATCC_21472_CDS_0253	Transcriptional regulatory protein RcsB	1341	329	157	1447	89.5194	81.4752	37.5666	0	0	0
Pseudomonas_aeruginosa_141_10839_CDS_0911	hypothetical protein	1321	326	177	1450	88.1842	81.6441	33.1956	0	0	0
Pseudomonas_aeruginosa_S518_C10_BS_6862_CDS_3981	hypothetical protein	1294	323	204	1453	86.3818	81.8131	28.5343	0	0	0
Pseudomonas_fluorescens_LY3_6771_CDS_1656	Potassium-transporting ATPase KdpC subunit	117	1259	1381	517	7.81041	29.1104	0.0347902	0	0	0
Pseudomonas_abietaniphila_LMG_20220_CDS_2525	2Fe-2S ferredoxin	129	1339	1369	437	8.61148	24.6059	0.030753	0	0	0
Pseudomonas_aeruginosa_AUS501_10619_CDS_2833	Surface presentation of antigens protein SpaP	1348	341	150	1435	89.9866	80.7995	37.8178	0	0	0
Pseudomonas_aeruginosa_L6-1_CDS_1773	Outer membrane protein OprM	1355	422	143	1354	90.4539	76.2387	30.4025	0	0	0
Pseudomonas_aeruginosa_VET-58_contigs_CDS_2228	hypothetical protein	1304	342	194	1434	87.0494	80.7432	28.1838	0	0	0
Pseudomonas_aeruginosa_001-6_10053_CDS_2310	hypothetical protein	1339	329	159	1447	89.3858	81.4752	37.0387	0	0	0
Pseudomonas_aeruginosa_VRFPA06_CDS_0175	Pectin degradation repressor protein KdgR	1369	397	129	1379	91.3885	77.6464	36.8627	0	0	0
Pseudomonas_aeruginosa_AUS485_10284_CDS_3465	hypothetical protein	1337	328	161	1448	89.2523	81.5315	36.6607	0	0	0
Pseudomonas_aeruginosa_010-4_10048_CDS_0141	hypothetical protein	1336	327	162	1449	89.1856	81.5878	36.5437	0	0	0
Pseudomonas_aeruginosa_AZPAE14932_2267_CDS_1338	hypothetical protein	1340	340	158	1436	89.4526	80.8559	35.8198	0	0	0
Pseudomonas_aeruginosa_144S190811BSL_PA1_11081_CDS_1974	hypothetical protein	1347	348	151	1428	89.9199	80.4054	36.6049	0	0	0
Pseudomonas_simiae_RGCB_73_CDS_4206	RecBCD enzyme subunit RecC	119	1268	1379	508	7.94393	28.6036	0.0345722	0	0	0
Pseudomonas_aeruginosa_M56_10718_CDS_2565	Putative secretin GspD	1309	327	189	1449	87.3832	81.5878	30.6901	0	0	0
Pseudomonas_aeruginosa_R._Hugh_813_ATCC_97_CDS_5355	hypothetical protein	1304	327	194	1449	87.0494	81.5878	29.7849	0	0	0
Pseudomonas_aeruginosa_2357_6857_CDS_1832	Cytochrome c551 peroxidase	1351	390	147	1386	90.1869	78.0405	32.6615	0	0	0
Pseudomonas_sp_AOB-7_11585_CDS_4044	Putative oxidoreductase SadH	1328	404	170	1372	88.6515	77.2523	26.5291	0	0	0
Pseudomonas_aeruginosa_197S020911BSL_PA3_11072_CDS_3929	p-hydroxybenzoic acid efflux pump subunit AaeB	1343	334	155	1442	89.6529	81.1937	37.4079	0	0	0
Pseudomonas_aeruginosa_Pae_CF6706d_2830_CDS_2976	hypothetical protein	1339	329	159	1447	89.3858	81.4752	37.0387	0	0	0
Pseudomonas_sp_T3_7351_CDS_1473	hypothetical protein	1356	476	142	1300	90.5207	73.1982	26.08	0	0	0
Pseudomonas_aeruginosa_SWPA15J_NSWPA15a_10128_CDS_3623	hypothetical protein	1307	326	191	1450	87.2497	81.6441	30.4364	0	0	0
Pseudomonas_nitroreducens_DSM_9128_11587_CDS_1696	hypothetical protein	1343	341	155	1435	89.6529	80.7995	36.4621	0	0	0
Pseudomonas_aeruginosa_001-6_10053_CDS_0966	Multiple antibiotic resistance protein MarR	1343	329	155	1447	89.6529	81.4752	38.1081	0	0	0
Pseudomonas_aeruginosa_AZPAE12144_2389_CDS_5911	HTH-type transcriptional regulator CynR	1343	332	155	1444	89.6529	81.3063	37.6854	0	0	0
Pseudomonas_sp_RW407_5933_CDS_4078	3-hydroxyadipyl-CoA dehydrogenase	1331	328	167	1448	88.8518	81.5315	35.1849	0	0	0
Pseudomonas_aeruginosa_213BR_CDS_0132	hypothetical protein	1339	328	159	1448	89.3858	81.5315	37.1773	0	0	0
Pseudomonas_fluorescens_AU7350_2966_CDS_2116	Proline/betaine transporter	123	1268	1375	508	8.21095	28.6036	0.0358383	0	0	0
Pseudomonas_sp._OV184_CDS_2771	Adenylate cyclase	128	1356	1370	420	8.54473	23.6486	0.0289387	0	0	0
Pseudomonas_aeruginosa_env204_5860_CDS_3107	hypothetical protein	1308	316	190	1460	87.3164	82.2072	31.8068	0	0	0
Pseudomonas_aeruginosa_Pae_CF6706t_7626_CDS_3608	Isoquinoline 1-oxidoreductase subunit beta	1336	329	162	1447	89.1856	81.4752	36.2714	0	0	0
Pseudomonas_alcaligenes_NCTC10367_6093_CDS_1700	Phosphoglycerol transferase I	1344	364	154	1412	89.7196	79.5045	33.8541	0	0	0
Pseudomonas_aeruginosa_00041437_6471_CDS_0630	Transcriptional regulatory protein RcsB	1341	328	157	1448	89.5194	81.5315	37.7072	0	0	0
Pseudomonas_sp_A46_7196_CDS_2421	Porin-like protein NicP	1258	323	240	1453	83.9786	81.8131	23.5794	0	0	0
Pseudomonas_aeruginosa_American_Cyanamid_Co._140_ATCC_7700_CDS_1957	Small-conductance mechanosensitive channel	1350	385	148	1391	90.1202	78.3221	32.9563	0	0	0
Pseudomonas_aeruginosa_12-4-4_59__CDS_0554	Protein YqjC	1342	329	156	1447	89.5861	81.4752	37.8356	0	0	0
Pseudomonas_aeruginosa_Pae_CF6701c_9513_CDS_1902	hypothetical protein	1293	323	205	1453	86.3151	81.8131	28.3732	0	0	0
Pseudomonas_aeruginosa_SP4528_9945_CDS_4317	hypothetical protein	1342	328	156	1448	89.5861	81.5315	37.9772	0	0	0
Pseudomonas_aeruginosa_12939_6590_CDS_2022	Cobalt-precorrin-5A hydrolase	1336	328	162	1448	89.1856	81.5315	36.4071	0	0	0
Pseudomonas_aeruginosa_1BAE_isolate_KK1_9927_CDS_1983	putative protein YqjD	1342	331	156	1445	89.5861	81.3626	37.555	0	0	0
Pseudomonas_resinovorans_NBRC_106553_CDS_5156	putative amino-acid metabolite efflux pump	1342	359	156	1417	89.5861	79.786	33.955	0	0	0
Pseudomonas_aeruginosa_11987-2-5_6282_CDS_3546	hypothetical protein	1313	325	185	1451	87.6502	81.7005	31.6867	0	0	0
Pseudomonas_sp_BMS12_BMS12_4099_CDS_3892	Acetylpolyamine amidohydrolase 1	1335	369	163	1407	89.1188	79.223	31.2292	0	0	0
Pseudomonas_aeruginosa_PBIO712_CDS_5089	N(G)%2CN(G)-dimethylarginine dimethylaminohydrolase	1331	328	167	1448	88.8518	81.5315	35.1849	0	0	0
Pseudomonas_thermotolerans_DSM_14292_CDS_2959	Murein DD-endopeptidase MepM	148	1320	1350	456	9.87984	25.6757	0.0378721	0	0	0
Pseudomonas_syringae_PseHC_1_CDS_2730	ComE operon protein 3	52	1129	1446	647	3.4713	36.4302	0.0206085	0	0	0
Pseudomonas_aeruginosa_608748_668748_5493_CDS_3652	hypothetical protein	1325	329	173	1447	88.4513	81.4752	33.6855	0	0	0
Pseudomonas_aeruginosa_DUN-001C_10141_CDS_2628	Murein hydrolase activator NlpD	1340	328	158	1448	89.4526	81.5315	37.4406	0	0	0
Pseudomonas_sp_T_6534_CDS_5550	Potassium binding protein Kbp	1350	383	148	1393	90.1202	78.4347	33.176	0	0	0
Pseudomonas_aeruginosa_AU10272_CDS_5043	hypothetical protein	1284	323	214	1453	85.7143	81.8131	26.9907	0	0	0
Pseudomonas_aeruginosa_138244_CDS_3646	hypothetical protein	1336	329	162	1447	89.1856	81.4752	36.2714	0	0	0
Pseudomonas_aeruginosa_138244_CDS_5374	hypothetical protein	1341	328	157	1448	89.5194	81.5315	37.7072	0	0	0
Pseudomonas_aeruginosa_PS00100_9943_CDS_2605	hypothetical protein	1340	328	158	1448	89.4526	81.5315	37.4406	0	0	0
Pseudomonas_aeruginosa_4094341901_10894_CDS_3023	Small-conductance mechanosensitive channel	1341	329	157	1447	89.5194	81.4752	37.5666	0	0	0
Pseudomonas_aeruginosa_21_10833_CDS_5417	hypothetical protein	1345	335	153	1441	89.7864	81.1374	37.8138	0	0	0
Pseudomonas_aeruginosa_001-6_10053_CDS_0454	hypothetical protein	1343	329	155	1447	89.6529	81.4752	38.1081	0	0	0
Pseudomonas_aeruginosa_105777_CDS_1197	HTH-type quorum sensing-dependent transcriptional regulator RpaR	1332	324	166	1452	88.9186	81.7568	35.9598	0	0	0
Pseudomonas_aeruginosa_105819_CDS_3320	hypothetical protein	1324	328	174	1448	88.3845	81.5315	33.5918	0	0	0
Pseudomonas_aeruginosa_1086_PAER_2865_CDS_4898	hypothetical protein	1336	329	162	1447	89.1856	81.4752	36.2714	0	0	0
Pseudomonas_aeruginosa_A17_10132_CDS_5214	Purine catabolism protein PucB	1337	329	161	1447	89.2523	81.4752	36.524	0	0	0
Pseudomonas_aeruginosa_AUS485_10284_CDS_0414	hypothetical protein	1343	329	155	1447	89.6529	81.4752	38.1081	0	0	0
Pseudomonas_putida_1290_11534_CDS_0096	C4-dicarboxylic acid transporter DauA	105	1273	1393	503	7.00935	28.3221	0.0297836	0	0	0
Pseudomonas_aeruginosa_PABL068_9576_CDS_3230	hypothetical protein	1341	329	157	1447	89.5194	81.4752	37.5666	0	0	0
Pseudomonas_aeruginosa_IMP-13_10390_CDS_4337	O-mycaminosyltylonolide 6-deoxyallosyltransferase	1326	329	172	1447	88.518	81.4752	33.9069	0	0	0
Pseudomonas_aeruginosa_AZPAE14976_2203_CDS_6036	hypothetical protein	1339	367	159	1409	89.3858	79.3356	32.3317	0	0	0
Pseudomonas_aeruginosa_001-6_10053_CDS_0550	hypothetical protein	1368	459	130	1317	91.3218	74.1554	30.1937	0	0	0
Pseudomonas_aeruginosa_AUS077_10221_CDS_4220	Adaptive-response sensory-kinase SasA	1332	329	166	1447	88.9186	81.4752	35.2914	0	0	0
Pseudomonas_chlororaphis_UFB2_isolate_Soil_2921_CDS_0531	L-cystine transport system permease protein YecS	79	1190	1419	586	5.2737	32.9955	0.0274154	0	0	0
Pseudomonas_aeruginosa_24Pae112_9634_CDS_5535	hypothetical protein	1334	339	164	1437	89.0521	80.9122	34.4801	0	0	0
Pseudomonas_aeruginosa_UQCCR_364724162_AA73_5982_CDS_1504	Translational regulator CsrA	1341	329	157	1447	89.5194	81.4752	37.5666	0	0	0
Pseudomonas_aeruginosa_856_contigs_CDS_2899	Protease LasA	1341	328	157	1448	89.5194	81.5315	37.7072	0	0	0
Pseudomonas_mendocina_ZWU0006_CDS_2745	Glucarate dehydratase	100	1273	1398	503	6.67557	28.3221	0.0282639	0	0	0
Pseudomonas_aeruginosa_142_10879_CDS_2099	hypothetical protein	1342	329	156	1447	89.5861	81.4752	37.8356	0	0	0
Pseudomonas_aeruginosa_2357_6857_CDS_1908	hypothetical protein	1341	329	157	1447	89.5194	81.4752	37.5666	0	0	0
Pseudomonas_aeruginosa_333S200112BSL_PA1_11043_CDS_1394	Hippurate hydrolase	1323	417	175	1359	88.3178	76.5203	24.638	0	0	0
Pseudomonas_sp_LAM1902_7862_CDS_5640	putative nitrate reductase molybdenum cofactor assembly chaperone NarW	1344	339	154	1437	89.7196	80.9122	36.9944	0	0	0
Pseudomonas_aeruginosa_Pae_CF6706o_2847_CDS_1889	Aminodeoxychorismate synthase component 1	1334	339	164	1437	89.0521	80.9122	34.4801	0	0	0
Pseudomonas_fluorescens_89F1_9411_CDS_4304	Aminodeoxychorismate synthase component 1	162	1432	1336	344	10.8144	19.3694	0.0291289	0	0	0
Pseudomonas_fluorescens_LY3_6771_CDS_5390	hypothetical protein	119	1267	1379	509	7.94393	28.6599	0.0346676	0	0	0
Pseudomonas_aeruginosa_Jp1303_10642_CDS_0733	hypothetical protein	1338	328	160	1448	89.3191	81.5315	36.9174	0	0	0
Pseudomonas_aeruginosa_AZPAE13853_2340_CDS_6166	Putrescine-binding periplasmic protein	1339	402	159	1374	89.3858	77.3649	28.7835	0	0	0
Pseudomonas_aeruginosa_KCRI-164A_isolate_RDK04_164A_5790_CDS_3524	Protein FecR	1338	327	160	1449	89.3191	81.5878	37.0558	0	0	0
Pseudomonas_sp_AU12215_AU12215_4094_CDS_4009	hypothetical protein	1343	341	155	1435	89.6529	80.7995	36.4621	0	0	0
Pseudomonas_aeruginosa_AZPAE14899_2158_CDS_5895	hypothetical protein	1340	328	158	1448	89.4526	81.5315	37.4406	0	0	0
Pseudomonas_aeruginosa_213BR_CDS_3876	hypothetical protein	1340	329	158	1447	89.4526	81.4752	37.301	0	0	0
Pseudomonas_aeruginosa_140_7096_CDS_6175	hypothetical protein	1335	328	163	1448	89.1188	81.5315	36.1567	0	0	0
Pseudomonas_brassicacearum_TM1A3_CDS_3256	hypothetical protein	116	1261	1382	515	7.74366	28.9977	0.0342801	0	0	0
Pseudomonas_aeruginosa_S819_C17_BS_6661_CDS_0570	hypothetical protein	1271	317	227	1459	84.8465	82.1509	25.7701	0	0	0
Pseudomonas_sp_HMSC16B01_5418_CDS_0470	hypothetical protein	1325	324	173	1452	88.4513	81.7568	34.3235	0	0	0
Pseudomonas_aeruginosa_00041437_6471_CDS_3702	hypothetical protein	1342	329	156	1447	89.5861	81.4752	37.8356	0	0	0
Pseudomonas_aeruginosa_014-2A_10072_CDS_3129	hypothetical protein	1327	321	171	1455	88.5848	81.9257	35.1749	0	0	0
Pseudomonas_aeruginosa_1086_PAER_2865_CDS_4002	Acyl-homoserine-lactone synthase	1323	329	175	1447	88.3178	81.4752	33.2502	0	0	0
Pseudomonas_aeruginosa_21_10833_CDS_1097	Transposon Tn10 TetC protein	1329	326	169	1450	88.7183	81.6441	34.9775	0	0	0
Pseudomonas_aeruginosa_1311_10355_CDS_2548	hypothetical protein	1337	329	161	1447	89.2523	81.4752	36.524	0	0	0
Pseudomonas_aeruginosa_136S260811BSL_PA3_11092_CDS_0220	hypothetical protein	1348	359	150	1417	89.9866	79.786	35.471	0	0	0
Pseudomonas_aeruginosa_MRSN11285_10520_CDS_2497	Periplasmic dipeptide transport protein	1335	331	163	1445	89.1188	81.3626	35.7547	0	0	0
Pseudomonas_frederiksbergensis_ERGS4:02_5204_CDS_5230	Sensor histidine kinase RcsC	129	1297	1369	479	8.61148	26.9707	0.0348002	0	0	0
Pseudomonas_stutzeri_KC_6692_CDS_0603	hypothetical protein	1361	409	137	1367	90.8545	76.9707	33.2034	0	0	0
Pseudomonas_aeruginosa_Aa249_10103_CDS_2071	hypothetical protein	1342	336	156	1440	89.5861	81.0811	36.8681	0	0	0
Pseudomonas_thermotolerans_DSM_14292_CDS_0812	hypothetical protein	1340	368	158	1408	89.4526	79.2793	32.4491	0	0	0
Pseudomonas_mendocina_150_PMEN_2995_CDS_4731	N-glycosidase YbiA	1332	329	166	1447	88.9186	81.4752	35.2914	0	0	0
Pseudomonas_aeruginosa_1086_PAER_2865_CDS_2050	hypothetical protein	1370	467	128	1309	91.4553	73.705	30.0008	0	0	0
Pseudomonas_aeruginosa_Pae_CF6706e_2831_CDS_5196	Acyl-homoserine lactone acylase QuiP	1333	329	165	1447	88.9853	81.4752	35.5319	0	0	0
Pseudomonas_aeruginosa_MRSN30858_10497_CDS_1131	hypothetical protein	1330	332	168	1444	88.785	81.3063	34.4327	0	0	0
Pseudomonas_aeruginosa_1510_10353_CDS_1611	Prolyl-tRNA editing protein ProX	1324	323	174	1453	88.3845	81.8131	34.2296	0	0	0
Pseudomonas_sp._SLBN-2_CDS_0404	hypothetical protein	1345	385	153	1391	89.7864	78.3221	31.7612	0	0	0
Pseudomonas_citronellolis_TTU2014-008ASC_CDS_5638	Acyl-homoserine lactone acylase PvdQ	1321	333	177	1443	88.1842	81.25	32.3409	0	0	0
Pseudomonas_aeruginosa_CCF_851_5401_CDS_5216	hypothetical protein	1340	327	158	1449	89.4526	81.5878	37.581	0	0	0
Pseudomonas_aeruginosa_NCTC10782_5991_CDS_5481	hypothetical protein	1326	325	172	1451	88.518	81.7005	34.4191	0	0	0
Pseudomonas_stutzeri_AN10_CCUG_29243_CDS_4151	hypothetical protein	1365	409	133	1367	91.1215	76.9707	34.3025	0	0	0
Pseudomonas_aeruginosa_WH-SGI-V-07287_3607_CDS_0843	Porin D	1332	329	166	1447	88.9186	81.4752	35.2914	0	0	0
Pseudomonas_azotoformans_LMG_21611_5216_CDS_4015	hypothetical protein	119	1272	1379	504	7.94393	28.3784	0.0341921	0	0	0
Pseudomonas_aeruginosa_1046_PAER_2859_CDS_5220	Cytochrome c-551	1337	329	161	1447	89.2523	81.4752	36.524	0	0	0
Pseudomonas_aeruginosa_FFUP_PS_144_6558_CDS_3189	hypothetical protein	1343	330	155	1446	89.6529	81.4189	37.9663	0	0	0
Pseudomonas_aeruginosa_VRFPA04_CDS_5123	Transcriptional activator FeaR	1342	332	156	1444	89.5861	81.3063	37.416	0	0	0
Pseudomonas_aeruginosa_PsVir02_CDS_4270	Glycine cleavage system transcriptional activator	1327	326	171	1450	88.5848	81.6441	34.5164	0	0	0
Pseudomonas_aeruginosa_TNCF_101_5303_CDS_5091	hypothetical protein	1267	321	231	1455	84.5794	81.9257	24.8612	0	0	0
Pseudomonas_brassicacearum_CDVBN10_CDS_2793	putative protein	56	1147	1442	629	3.73832	35.4167	0.0212966	0	0	0
Pseudomonas_chlororaphis_yangyueP9_CDS_2928	Segregation and condensation protein B	152	1411	1346	365	10.1469	20.5518	0.0292122	0	0	0
Pseudomonas_aeruginosa_LCT-PA220_CDS_0269	L-threonine 3-dehydrogenase	1338	395	160	1381	89.3191	77.759	29.237	0	0	0
Pseudomonas_aeruginosa_010-4_10048_CDS_0813	Virulence sensor protein BvgS	1340	329	158	1447	89.4526	81.4752	37.301	0	0	0
Pseudomonas_aeruginosa_1311_10355_CDS_3732	hypothetical protein	1307	306	191	1470	87.2497	82.7703	32.8729	0	0	0
Pseudomonas_aeruginosa_env165_6320_CDS_2819	hypothetical protein	1328	328	170	1448	88.6515	81.5315	34.4861	0	0	0
Pseudomonas_aeruginosa_010-4_10048_CDS_2925	hypothetical protein	1311	326	187	1450	87.5167	81.6441	31.1825	0	0	0
Pseudomonas_aeruginosa_1442_10356_CDS_5205	hypothetical protein	1315	322	183	1454	87.7837	81.8694	32.4476	0	0	0
Pseudomonas_aeruginosa_105777_CDS_0813	hypothetical protein	1341	329	157	1447	89.5194	81.4752	37.5666	0	0	0
Pseudomonas_savastanoi_pv_savastanoi_ICMP4352_3730_CDS_0920	hypothetical protein	189	1449	1309	327	12.6168	18.4122	0.0325838	0	0	0
Pseudomonas_silesiensis_A3_2016__CDS_3256	HTH-type transcriptional regulator GltR	1310	337	188	1439	87.4499	81.0248	29.7539	0	0	0
Pseudomonas_aeruginosa_140_7096_CDS_0785	hypothetical protein	1339	340	159	1436	89.3858	80.8559	35.568	0	0	0
Pseudomonas_aeruginosa_AZPAE14960_2530_CDS_5021	hypothetical protein	1334	438	164	1338	89.0521	75.3378	24.8481	0	0	0
Pseudomonas_aeruginosa_130_7339_CDS_2241	hypothetical protein	1346	342	152	1434	89.8531	80.7432	37.13	0	0	0
Pseudomonas_resinovorans_NBRC_106553_CDS_2035	hypothetical protein	1332	347	166	1429	88.9186	80.4617	33.0445	0	0	0
Pseudomonas_aeruginosa_1046_PAER_2859_CDS_2308	Universal stress protein E	1340	329	158	1447	89.4526	81.4752	37.301	0	0	0
Pseudomonas_aeruginosa_144S190811BSL_PA2_11079_CDS_2627	hypothetical protein	1342	333	156	1443	89.5861	81.25	37.2778	0	0	0
Pseudomonas_aeruginosa_PABL056_CDS_1230	Siroheme synthase	1328	328	170	1448	88.6515	81.5315	34.4861	0	0	0
Pseudomonas_aeruginosa_1079_PAER_2864_CDS_3786	hypothetical protein	1343	330	155	1446	89.6529	81.4189	37.9663	0	0	0
Pseudomonas_sp._LP_7_YM_CDS_3512	3-(3-hydroxydecanoyloxy)decanoate synthase	1328	330	170	1446	88.6515	81.4189	34.2297	0	0	0
Pseudomonas_aeruginosa_1510_10353_CDS_0491	Methylmalonate-semialdehyde dehydrogenase [acylating]	1345	397	153	1379	89.7864	77.6464	30.5355	0	0	0
Pseudomonas_sp_K2W31S-8_7845_CDS_3290	hypothetical protein	1337	327	161	1449	89.2523	81.5878	36.7982	0	0	0
Pseudomonas_savastanoi_pv_glycinea_ICMP2189_3727_CDS_1449	2-succinyl-6-hydroxy-2%2C4-cyclohexadiene-1-carboxylate synthase	120	1273	1378	503	8.01068	28.3221	0.034409	0	0	0
Pseudomonas_sp_AU14541_5072_CDS_0853	Adaptive-response sensory-kinase SasA	123	1268	1375	508	8.21095	28.6036	0.0358383	0	0	0
Pseudomonas_aeruginosa_Pa58_6334_CDS_3511	Sensor histidine kinase RcsC	1288	327	210	1449	85.9813	81.5878	27.178	0	0	0
Pseudomonas_aeruginosa_PABL070_9575_CDS_5875	HTH-type transcriptional regulator YjiE	1331	327	167	1449	88.8518	81.5878	35.3169	0	0	0
Pseudomonas_aeruginosa_WH-SGI-V-07368_3382_CDS_2407	hypothetical protein	1342	340	156	1436	89.5861	80.8559	36.3332	0	0	0
Pseudomonas_sp._SJZ101_CDS_1458	hypothetical protein	119	1269	1379	507	7.94393	28.5473	0.034477	0	0	0
Pseudomonas_sp._OV529_CDS_5336	2-dehydro-3-deoxygluconokinase	52	1127	1446	649	3.4713	36.5428	0.0207088	0	0	0
Pseudomonas_aeruginosa_138244_CDS_4126	hypothetical protein	1343	329	155	1447	89.6529	81.4752	38.1081	0	0	0
Pseudomonas_sp_PIC25_7207_CDS_0762	hypothetical protein	1336	330	162	1446	89.1856	81.4189	36.1365	0	0	0
Pseudomonas_aeruginosa_192S190811BSL_PA2_11077_CDS_3612	Zinc transporter ZupT	1341	328	157	1448	89.5194	81.5315	37.7072	0	0	0
Pseudomonas_aeruginosa_1-7-2A_ATCC_21472_CDS_5437	Na(+)-translocating NADH-quinone reductase subunit F	1370	467	128	1309	91.4553	73.705	30.0008	0	0	0
Pseudomonas_aeruginosa_AUS512_10616_CDS_2861	hypothetical protein	1340	328	158	1448	89.4526	81.5315	37.4406	0	0	0
Pseudomonas_aeruginosa_W1c_6097_CDS_3979	hypothetical protein	1319	329	179	1447	88.0507	81.4752	32.4089	0	0	0
Pseudomonas_protegens_BNJ-SS-45_6851_CDS_1329	Delta(1)-pyrroline-2-carboxylate/Delta(1)-piperideine-2-carboxylate reductase	123	1285	1375	491	8.21095	27.6464	0.0341807	0	0	0
Pseudomonas_aeruginosa_CLJ3_5974_CDS_4401	Sensor histidine kinase RcsC	1335	341	163	1435	89.1188	80.7995	34.466	0	0	0
Pseudomonas_aeruginosa_AU7511_CDS_4915	Fe(3+)-pyochelin receptor	1342	354	156	1422	89.5861	80.0676	34.5561	0	0	0
Pseudomonas_aeruginosa_105777_CDS_0685	Cardiolipin synthase B	1291	325	207	1451	86.1816	81.7005	27.8445	0	0	0
Pseudomonas_moraviensis_VanB_CDS_1031	hypothetical protein	56	1138	1442	638	3.73832	35.9234	0.0217721	0	0	0
Pseudomonas_aeruginosa_1090_10259_CDS_4226	HTH-type transcriptional regulator DmlR	1320	329	178	1447	88.1175	81.4752	32.6157	0	0	0
Pseudomonas_aeruginosa_BK1_CDS_2745	Phosphoethanolamine transferase EptC	1380	418	118	1358	92.1228	76.464	37.9945	0	0	0
Pseudomonas_sp_RW407_5933_CDS_5834	HTH-type transcriptional regulator DmlR	1345	341	153	1435	89.7864	80.7995	36.9938	0	0	0
Pseudomonas_aeruginosa_AUS328_10237_CDS_4870	Peptidoglycan-associated lipoprotein	1345	341	153	1435	89.7864	80.7995	36.9938	0	0	0
Pseudomonas_aeruginosa_DUN-024-1_10074_CDS_5731	hypothetical protein	1325	328	173	1448	88.4513	81.5315	33.8115	0	0	0
Pseudomonas_kunmingensis_DSM_25974_CDS_2390	hypothetical protein	152	1371	1346	405	10.1469	22.8041	0.0333592	0	0	0
Pseudomonas_sp_RIT_409_6504_CDS_0444	hypothetical protein	119	1272	1379	504	7.94393	28.3784	0.0341921	0	0	0
Pseudomonas_aeruginosa_010-4_10048_CDS_3597	Cyclic diguanosine monophosphate-binding protein	1340	329	158	1447	89.4526	81.4752	37.301	0	0	0
Pseudomonas_aeruginosa_Pae_CF6706t_7626_CDS_5518	HTH-type transcriptional regulator NimR	1334	328	164	1448	89.0521	81.5315	35.9093	0	0	0
Pseudomonas_aeruginosa_105857_CDS_0468	hypothetical protein	1334	330	164	1446	89.0521	81.4189	35.6424	0	0	0
Pseudomonas_aeruginosa_1619_10351_CDS_4797	hypothetical protein	1342	329	156	1447	89.5861	81.4752	37.8356	0	0	0
Pseudomonas_aeruginosa_1311_10355_CDS_5684	hypothetical protein	1341	329	157	1447	89.5194	81.4752	37.5666	0	0	0
Pseudomonas_aeruginosa_BK3_5889_CDS_1856	hypothetical protein	1326	325	172	1451	88.518	81.7005	34.4191	0	0	0
Pseudomonas_aeruginosa_PAC127B_10988_CDS_0352	hypothetical protein	1326	325	172	1451	88.518	81.7005	34.4191	0	0	0
Pseudomonas_aeruginosa_1713_10333_CDS_2295	PCP degradation transcriptional activation protein	1339	329	159	1447	89.3858	81.4752	37.0387	0	0	0
Pseudomonas_putida_ZKA37_CDS_0051	Asparagine synthetase [glutamine-hydrolyzing] 3	1326	361	172	1415	88.518	79.6734	30.2179	0	0	0
Pseudomonas_aeruginosa_1090_10259_CDS_0226	hypothetical protein	1346	341	152	1435	89.8531	80.7995	37.2648	0	0	0
Pseudomonas_citronellolis_SJTE-3_CDS_5704	hypothetical protein	1321	349	177	1427	88.1842	80.3491	30.516	0	0	0
Pseudomonas_aeruginosa_AU9899_CDS_5405	hypothetical protein	1342	329	156	1447	89.5861	81.4752	37.8356	0	0	0
Pseudomonas_sp._5_CDS_0285	Outer membrane protein OprM	1347	369	151	1407	89.9199	79.223	34.0141	0	0	0
Pseudomonas_aeruginosa_5992_10923_CDS_0873	hypothetical protein	1308	323	190	1453	87.3164	81.8131	30.9683	0	0	0
Pseudomonas_sp._IS8_CDS_3616	2-dehydro-3-deoxy-phosphogluconate aldolase	146	1406	1352	370	9.74633	20.8333	0.0284179	0	0	0
Pseudomonas_aeruginosa_1619_10351_CDS_4221	hypothetical protein	1340	329	158	1447	89.4526	81.4752	37.301	0	0	0
Pseudomonas_aeruginosa_AZPAE14718_2562_CDS_6326	hypothetical protein	1342	328	156	1448	89.5861	81.5315	37.9772	0	0	0
Pseudomonas_chlororaphis_ATCC_17415_7537_CDS_2354	RNA polymerase-binding transcription factor DksA	123	1273	1375	503	8.21095	28.3221	0.0353461	0	0	0
Pseudomonas_moorei_DSM_12647_CDS_2189	hypothetical protein	123	1267	1375	509	8.21095	28.6599	0.0359371	0	0	0
Pseudomonas_aeruginosa_AU15431_CDS_1634	hypothetical protein	1321	327	177	1449	88.1842	81.5878	33.0712	0	0	0
Pseudomonas_aeruginosa_M65_10722_CDS_0268	HTH-type transcriptional regulator DmlR	1334	326	164	1450	89.0521	81.6441	36.1795	0	0	0
Pseudomonas_gessardii_DSM_17152_5450_CDS_2709	Purine efflux pump PbuE	1319	323	179	1453	88.0507	81.8131	33.1478	0	0	0
Pseudomonas_putida_JBC17_6779_CDS_3384	hypothetical protein	126	1292	1372	484	8.41121	27.2523	0.0344032	0	0	0
Pseudomonas_aeruginosa_8488_6602_CDS_4865	hypothetical protein	1336	329	162	1447	89.1856	81.4752	36.2714	0	0	0
Pseudomonas_coleopterorum_LMG_28558_CDS_1438	Adenosylcobinamide-GDP ribazoletransferase	119	1270	1379	506	7.94393	28.491	0.0343819	0	0	0
Pseudomonas_aeruginosa_1442_10356_CDS_0565	HTH-type transcriptional regulator YofA	1307	310	191	1466	87.2497	82.545	32.3604	0	0	0
Pseudomonas_cerasi_isolate_Sour_cherry_Prunus_cerasus_symptoma_4022_CDS_0291	hypothetical protein	150	1404	1348	372	10.0134	20.9459	0.0294834	0	0	0
Pseudomonas_chlororaphis_subsp_aurantiaca_M71_7541_CDS_1389	Major cardiolipin synthase ClsA	138	1315	1360	461	9.21228	25.9572	0.0355726	0	0	0
Pseudomonas_aeruginosa_020MIC_10043_CDS_1300	hypothetical protein	1340	329	158	1447	89.4526	81.4752	37.301	0	0	0
Pseudomonas_aeruginosa_1-7-2A_ATCC_21472_CDS_0861	hypothetical protein	1341	329	157	1447	89.5194	81.4752	37.5666	0	0	0
Pseudomonas_aeruginosa_AZPAE14723_2348_CDS_5965	hypothetical protein	1313	326	185	1450	87.6502	81.6441	31.5677	0	0	0
Pseudomonas_pseudoalcaligenes_PAM-1_5956_CDS_4158	hypothetical protein	1314	337	184	1439	87.717	81.0248	30.4936	0	0	0
Pseudomonas_aeruginosa_PA-W46_9964_CDS_2968	hypothetical protein	1342	329	156	1447	89.5861	81.4752	37.8356	0	0	0
Pseudomonas_aeruginosa_CR1_7655_CDS_3560	hypothetical protein	1342	329	156	1447	89.5861	81.4752	37.8356	0	0	0
Pseudomonas_aeruginosa_PHU46_CDS_1616	hypothetical protein	1326	328	172	1448	88.518	81.5315	34.0337	0	0	0
Pseudomonas_aeruginosa_SP4528_9945_CDS_6000	hypothetical protein	1339	328	159	1448	89.3858	81.5315	37.1773	0	0	0
Pseudomonas_aeruginosa_VRFPA02_CDS_3685	hypothetical protein	1336	328	162	1448	89.1856	81.5315	36.4071	0	0	0
Pseudomonas_sp_PI1_3057_CDS_4250	Carnitine monooxygenase reductase subunit	1345	340	153	1436	89.7864	80.8559	37.1284	0	0	0
Pseudomonas_aeruginosa_192S190811BSL_PA1_11091_CDS_1823	Inner membrane protein YbjJ	1334	329	164	1447	89.0521	81.4752	35.7754	0	0	0
Pseudomonas_aeruginosa_Pae_CF6706e_2831_CDS_3428	hypothetical protein	1290	326	208	1450	86.1148	81.6441	27.5852	0	0	0
Pseudomonas_sp._CA3A_CDS_0751	Protoheme IX farnesyltransferase	129	1322	1369	454	8.61148	25.5631	0.0323602	0	0	0
Pseudomonas_sp._CA3A_CDS_0758	Chemotaxis protein CheV	123	1277	1375	499	8.21095	28.0968	0.0349552	0	0	0
Pseudomonas_aeruginosa_DQ8_CDS_4586	Peptidoglycan-associated lipoprotein	1335	327	163	1449	89.1188	81.5878	36.2923	0	0	0
Pseudomonas_aeruginosa_4094345290_11096_CDS_2748	Type III export protein PscG	1309	325	189	1451	87.3832	81.7005	30.9216	0	0	0
Pseudomonas_aeruginosa_Pa1078_9899_CDS_4522	hypothetical protein	1377	462	121	1314	91.9226	73.9865	32.367	0	0	0
Pseudomonas_aeruginosa_nmrcch-6-2018_5871_CDS_3771	putative diguanylate cyclase DgcE	1340	329	158	1447	89.4526	81.4752	37.301	0	0	0
Pseudomonas_aeruginosa_VET-26_contigs_CDS_1672	hypothetical protein	1324	328	174	1448	88.3845	81.5315	33.5918	0	0	0
Pseudomonas_sp._GW704-F2_CDS_2719	hypothetical protein	118	1270	1380	506	7.87717	28.491	0.0340682	0	0	0
Pseudomonas_aeruginosa_Pae83_10702_CDS_2589	hypothetical protein	1296	325	202	1451	86.5154	81.7005	28.6443	0	0	0
Pseudomonas_synxantha_2-79_11594_CDS_0012	Aurachin C monooxygenase/isomerase	1334	328	164	1448	89.0521	81.5315	35.9093	0	0	0
Pseudomonas_aeruginosa_AUS077_10221_CDS_4540	hypothetical protein	1340	329	158	1447	89.4526	81.4752	37.301	0	0	0
Pseudomonas_aeruginosa_H25883_9950_CDS_2163	hypothetical protein	1326	326	172	1450	88.518	81.6441	34.2898	0	0	0
Pseudomonas_aeruginosa_24Pae112_9634_CDS_1274	hypothetical protein	1339	329	159	1447	89.3858	81.4752	37.0387	0	0	0
Pseudomonas_aeruginosa_env345_6600_CDS_4591	p-hydroxybenzoic acid efflux pump subunit AaeB	1343	329	155	1447	89.6529	81.4752	38.1081	0	0	0
Pseudomonas_aeruginosa_R._Hugh_813_ATCC_97_CDS_0433	Type II secretion system protein F	1325	323	173	1453	88.4513	81.8131	34.4535	0	0	0
Pseudomonas_aeruginosa_105777_CDS_6701	hypothetical protein	1339	329	159	1447	89.3858	81.4752	37.0387	0	0	0
Pseudomonas_sp_HMSC75E02_5164_CDS_4204	hypothetical protein	1339	338	159	1438	89.3858	80.9685	35.8283	0	0	0
Pseudomonas_aeruginosa_AUS483_10208_CDS_0341	hypothetical protein	1341	329	157	1447	89.5194	81.4752	37.5666	0	0	0
Pseudomonas_aeruginosa_PABL072_9556_CDS_2706	hypothetical protein	1344	335	154	1441	89.7196	81.1374	37.5403	0	0	0
Pseudomonas_aeruginosa_001-5B_10054_CDS_0480	hypothetical protein	1339	328	159	1448	89.3858	81.5315	37.1773	0	0	0
Pseudomonas_sp_K1S02-6_7496_CDS_0293	hypothetical protein	1342	345	156	1431	89.5861	80.5743	35.6819	0	0	0
Pseudomonas_aeruginosa_LMG2107_10106_CDS_4520	Spermidine/putrescine-binding periplasmic protein	1347	341	151	1435	89.9199	80.7995	37.5395	0	0	0
Pseudomonas_azotoformans_SC_14_9376_CDS_4629	LPS-assembly protein LptD	148	1416	1350	360	9.87984	20.2703	0.0278719	0	0	0
Pseudomonas_indica_PIC105_6556_CDS_3944	hypothetical protein	1344	373	154	1403	89.7196	78.9977	32.8267	0	0	0
Pseudomonas_sp_W15Feb9B_3063_CDS_0607	Protein Ves	115	1272	1383	504	7.6769	28.3784	0.0329472	0	0	0
Pseudomonas_aeruginosa_PA5_7006_CDS_0266	hypothetical protein	1311	320	187	1456	87.5167	81.982	31.8987	0	0	0
Pseudomonas_aeruginosa_5054408350-22_10896_CDS_2372	Aldo-keto reductase YhdN	1339	400	159	1376	89.3858	77.4775	28.9696	0	0	0
Pseudomonas_aeruginosa_MRSN1344_10518_CDS_0548	Purine efflux pump PbuE	1291	320	207	1456	86.1816	81.982	28.3771	0	0	0
Pseudomonas_aeruginosa_AZPAE14971_2198_CDS_5029	Protein FecR	1326	334	172	1442	88.518	81.1937	33.2839	0	0	0
Pseudomonas_aeruginosa_VET-123_contigs_CDS_2865	hypothetical protein	1344	357	154	1419	89.7196	79.8986	34.6891	0	0	0
Pseudomonas_aeruginosa_Pae_CF6701c_9513_CDS_0429	hypothetical protein	1325	327	173	1449	88.4513	81.5878	33.9383	0	0	0
Pseudomonas_aeruginosa_S04_90_CDS_2246	FAD:protein FMN transferase	1343	329	155	1447	89.6529	81.4752	38.1081	0	0	0
Pseudomonas_aeruginosa_192S190811BSL_PA2_11077_CDS_2211	hypothetical protein	1334	317	164	1459	89.0521	82.1509	37.4376	0	0	0
Pseudomonas_aeruginosa_138244_CDS_0382	hypothetical protein	1309	323	189	1453	87.3832	81.8131	31.1559	0	0	0
Pseudomonas_sp_RIT_409_6504_CDS_0138	Protein SlyX	129	1390	1369	386	8.61148	21.7342	0.0261673	0	0	0
Pseudomonas_aeruginosa_TNCF_106_4963_CDS_5143	hypothetical protein	1316	314	182	1462	87.8505	82.3198	33.6668	0	0	0
Pseudomonas_aeruginosa_1638_10339_CDS_5331	hypothetical protein	1342	328	156	1448	89.5861	81.5315	37.9772	0	0	0
Pseudomonas_aeruginosa_145S200511BSL_PA2_11078_CDS_2558	hypothetical protein	1320	325	178	1451	88.1175	81.7005	33.1084	0	0	0
Pseudomonas_sp_T_6534_CDS_1668	hypothetical protein	1326	335	172	1441	88.518	81.1374	33.1615	0	0	0
Pseudomonas_aeruginosa_1046_PAER_2859_CDS_0516	3-oxoadipate enol-lactonase 2	1332	331	166	1445	88.9186	81.3626	35.0297	0	0	0
Pseudomonas_aeruginosa_2032935751_10893_CDS_3998	hypothetical protein	1349	369	149	1407	90.0534	79.223	34.5218	0	0	0
Pseudomonas_aeruginosa_1086_PAER_2865_CDS_1442	hypothetical protein	1338	329	160	1447	89.3191	81.4752	36.7797	0	0	0
[truncated: 21,536 more rows]

## Sheet: Fungi
Gene	Annotation	Number_pos_present_in	Number_neg_present_in	Number_pos_not_present_in	Number_neg_not_present_in	Sensitivity	Specificity	Odds_ratio	Naive_p	Bonferroni_p	Benjamini_H_p
[truncated: 265 more rows]

[truncated: 10 more sheets: Fish, Human, Host_Associated, Insecta, Mammalia, Nematoda, Non_Host_Associated, Plants, Soil, Wastewater]
