# Supplementary material for: Comparative Genomics of the Genus Pseudomonas Reveals Host- and Environment-Specific Evolution
Source: Microbiol Spectr. 2022 Nov 10;10(6):e02370-22. doi: 10.1128/spectrum.02370-22 (PMC9769992; doi:10.1128/spectrum.02370-22)
Supplement: Supplemental File 4 — Supplemental material. Download spectrum.02370-22-s0004.xlsx, XLSX file, 0.5 MB [file spectrum.02370-22-s0004.xlsx]

## Sheet: Caption
Supplemental File 4. Datasheet including the Pseudomonas Clusters of Orthologous Groups (COGs) relationships with the isolation source based on Scoary analyses.

## Sheet: Aquatic
COG	Number_pos_present_in	Number_neg_present_in	Number_pos_not_present_in	Number_neg_not_present_in	Sensitivity	Specificity	Odds_ratio	Naive_p	Bonferroni_p	Benjamini_H_p
COG:COG2706	261	2025	272	716	48.9681	26.1219	0.339281	1.80911e-28	3.42284e-25	3.42284e-25
COG:COG4336	257	1995	276	746	48.2176	27.2163	0.348193	2.09152e-27	3.95715e-24	1.97858e-24
COG:COG2846	146	248	387	2493	27.3921	90.9522	3.79239	3.34509e-27	6.32891e-24	2.06439e-24
COG:COG5569	93	99	440	2642	17.4484	96.3882	5.64063	4.36447e-27	8.25758e-24	2.06439e-24
COG:COG4608	285	2094	248	647	53.4709	23.6045	0.355076	1.95902e-25	3.70647e-22	7.41294e-23
COG:COG2896	300	903	233	1838	56.2852	67.0558	2.62073	1.0427e-23	1.9728e-20	3.28799e-21
COG:COG1982	511	2197	22	544	95.8724	19.8468	5.75131	3.11933e-23	5.90177e-20	8.4311e-21
COG:COG1010	10	421	523	2320	1.87617	84.6406	0.105367	4.31138e-23	8.15713e-20	1.01964e-20
COG:COG2857	525	2348	8	393	98.4991	14.3378	10.9841	1.24008e-22	2.34623e-19	2.46659e-20
COG:COG1620	525	2347	8	394	98.4991	14.3743	11.0167	1.3037e-22	2.46659e-19	2.46659e-20
COG:COG4359	170	368	363	2373	31.8949	86.5742	3.0199	1.68458e-22	3.18722e-19	2.89748e-20
COG:COG0688	526	2366	7	375	98.6867	13.6811	11.9098	3.15597e-22	5.9711e-19	4.68005e-20
COG:COG0723	525	2354	8	387	98.4991	14.1189	10.7888	3.21568e-22	6.08406e-19	4.68005e-20
COG:COG1752	523	2332	10	409	98.1238	14.9216	9.17268	4.64379e-22	8.78606e-19	6.27575e-20
COG:COG2863	524	2346	9	395	98.3114	14.4108	9.80297	8.25363e-22	1.56159e-18	9.53625e-20
COG:COG1290	525	2358	8	383	98.4991	13.973	10.6592	8.52469e-22	1.61287e-18	9.53625e-20
COG:COG1091	360	2355	173	386	67.5422	14.0825	0.341077	8.57726e-22	1.62282e-18	9.53625e-20
COG:COG2861	259	739	274	2002	48.5929	73.039	2.56076	9.07254e-22	1.71652e-18	9.53625e-20
COG:COG5507	130	242	403	2499	24.3902	91.1711	3.33111	4.19572e-21	7.9383e-18	4.17805e-19
COG:COG3633	515	2264	18	477	96.6229	17.4024	6.02805	4.96004e-21	9.3844e-18	4.6922e-19
COG:COG4579	517	2284	16	457	96.9981	16.6727	6.46533	5.71265e-21	1.08083e-17	5.14683e-19
COG:COG1853	411	2523	122	218	77.1107	7.9533	0.291086	8.22799e-21	1.55674e-17	7.07607e-19
COG:COG3696	310	993	223	1748	58.1614	63.7723	2.44708	1.03675e-20	1.96153e-17	8.52839e-19
COG:COG3806	10	389	523	2352	1.87617	85.8081	0.115608	1.24817e-20	2.36154e-17	9.83977e-19
COG:COG2109	253	1886	280	855	47.4672	31.193	0.409625	2.20989e-20	4.18111e-17	1.67244e-18
COG:COG4335	193	481	340	2260	36.2101	82.4517	2.66712	2.83504e-20	5.36389e-17	2.06304e-18
COG:COG3663	116	204	417	2537	21.7636	92.5575	3.45949	3.24908e-20	6.14726e-17	2.27676e-18
COG:COG4559	517	2295	16	446	96.9981	16.2714	6.27947	3.53367e-20	6.68571e-17	2.38775e-18
COG:COG4580	220	597	313	2144	41.2758	78.2196	2.52423	9.32423e-20	1.76414e-16	6.08326e-18
COG:COG1803	130	256	403	2485	24.3902	90.6603	3.1313	2.15447e-19	4.07625e-16	1.35875e-17
COG:COG4680	158	359	375	2382	29.6435	86.9026	2.79559	3.74783e-19	7.0909e-16	2.28739e-17
COG:COG2310	41	645	492	2096	7.69231	76.4684	0.270801	4.51705e-19	8.54625e-16	2.6707e-17
COG:COG2909	249	734	284	2007	46.7167	73.2215	2.39735	6.72504e-19	1.27238e-15	3.85569e-17
COG:COG2127	273	849	260	1892	51.2195	69.0259	2.33993	1.24914e-18	2.36338e-15	6.95111e-17
COG:COG0386	519	2337	14	404	97.3734	14.7391	6.40858	1.39864e-18	2.64622e-15	7.56063e-17
COG:COG4794	283	1993	250	748	53.0957	27.2893	0.424855	2.56735e-18	4.85743e-15	1.34929e-16
COG:COG1926	147	330	386	2411	27.5797	87.9606	2.78236	5.6092e-18	1.06126e-14	2.86827e-16
COG:COG0474	498	2171	35	570	93.4334	20.7953	3.73574	2.24984e-17	4.2567e-14	1.12019e-15
COG:COG4461	85	131	448	2610	15.9475	95.2207	3.78016	2.67761e-17	5.06605e-14	1.29899e-15
COG:COG2215	12	365	521	2376	2.25141	86.6837	0.149933	3.15297e-17	5.96543e-14	1.49136e-15
COG:COG3470	65	79	468	2662	12.1951	97.1178	4.68003	5.81313e-17	1.09984e-13	2.68255e-15
COG:COG4117	290	2004	243	737	54.409	26.888	0.438896	6.68873e-17	1.26551e-13	3.01311e-15
COG:COG2190	176	455	357	2286	33.0206	83.4002	2.4769	7.9165e-17	1.4978e-13	3.48326e-15
COG:COG1971	288	1994	245	747	54.0338	27.2528	0.440374	8.58363e-17	1.62402e-13	3.69096e-15
COG:COG5553	338	2208	195	533	63.4146	19.4455	0.418418	1.03716e-16	1.9623e-13	4.36066e-15
COG:COG0300	42	29	491	2712	7.87992	98.942	7.99944	1.22967e-16	2.32653e-13	5.05767e-15
COG:COG2235	497	2184	36	557	93.2458	20.3211	3.52092	5.22864e-16	9.89258e-13	2.1048e-14
COG:COG1069	30	11	503	2730	5.62852	99.5987	14.8021	5.86993e-16	1.11059e-12	2.31373e-14
COG:COG0640	512	2311	21	430	96.06	15.6877	4.53648	8.37398e-16	1.58436e-12	3.23338e-14
COG:COG5567	308	2064	225	677	57.7861	24.699	0.449001	1.56408e-15	2.95923e-12	5.91846e-14
COG:COG1263	179	486	354	2255	33.5835	82.2692	2.34617	2.39626e-15	4.53373e-12	8.88966e-14
COG:COG2068	293	1991	240	750	54.9719	27.3623	0.459882	2.84685e-15	5.38624e-12	1.03582e-13
COG:COG1022	473	2026	60	715	88.743	26.0854	2.78212	5.28521e-15	9.99962e-12	1.88672e-13
COG:COG2816	286	1954	247	787	53.6585	28.7121	0.466358	6.11509e-15	1.15697e-11	2.14254e-13
COG:COG3960	509	2299	24	442	95.4972	16.1255	4.07746	6.90871e-15	1.30713e-11	2.3766e-13
COG:COG1207	29	12	504	2729	5.4409	99.5622	13.0855	8.02068e-15	1.51751e-11	2.70984e-13
COG:COG1319	353	2244	180	497	66.2289	18.1321	0.434346	9.2446e-15	1.74908e-11	3.06856e-13
COG:COG1454	518	2381	15	360	97.1857	13.1339	5.22134	9.454e-15	1.7887e-11	3.08396e-13
COG:COG1735	9	300	524	2441	1.68856	89.0551	0.139752	1.01529e-14	1.92094e-11	3.25582e-13
COG:COG1940	17	376	516	2365	3.18949	86.2824	0.207225	1.19203e-14	2.25533e-11	3.75888e-13
COG:COG1704	498	2214	35	527	93.4334	19.2266	3.38684	1.3309e-14	2.51807e-11	4.12798e-13
COG:COG1404	68	102	465	2639	12.758	96.2787	3.78351	2.02678e-14	3.83468e-11	6.18496e-13
COG:COG3685	137	1181	396	1560	25.7036	56.9135	0.456983	2.38618e-14	4.51466e-11	7.16612e-13
COG:COG4206	502	2250	31	491	94.1839	17.9132	3.53379	2.67267e-14	5.0567e-11	7.90109e-13
COG:COG4604	61	84	472	2657	11.4447	96.9354	4.0879	3.33481e-14	6.30946e-11	9.57703e-13
COG:COG1589	30	15	503	2726	5.62852	99.4528	10.839	3.34082e-14	6.32084e-11	9.57703e-13
COG:COG4790	329	2132	204	609	61.7261	22.2182	0.460676	3.81686e-14	7.2215e-11	1.07784e-12
COG:COG1823	235	745	298	1996	44.0901	72.8201	2.11279	4.16379e-14	7.87789e-11	1.15851e-12
COG:COG1903	392	2388	141	353	73.546	12.8785	0.410967	5.51683e-14	1.04378e-10	1.51273e-12
COG:COG3546	139	1183	394	1558	26.0788	56.8406	0.464624	7.58757e-14	1.43557e-10	2.05081e-12
COG:COG1859	279	1902	254	839	52.3452	30.6093	0.484531	7.70206e-14	1.45723e-10	2.05244e-12
COG:COG2732	26	10	507	2731	4.87805	99.6352	14.0051	9.43037e-14	1.78423e-10	2.47809e-12
COG:COG3627	293	1963	240	778	54.9719	28.3838	0.483855	1.25495e-13	2.37436e-10	3.25254e-12
COG:COG4107	293	1960	240	781	54.9719	28.4933	0.486465	1.91614e-13	3.62534e-10	4.87842e-12
COG:COG4778	292	1957	241	784	54.7842	28.6027	0.48539	1.93383e-13	3.65881e-10	4.87842e-12
COG:COG4774	496	2221	37	520	93.0582	18.9712	3.13859	2.33956e-13	4.42645e-10	5.82427e-12
COG:COG3626	294	1963	239	778	55.1595	28.3838	0.487538	2.57785e-13	4.8773e-10	6.33415e-12
COG:COG3624	292	1954	241	787	54.7842	28.7121	0.487996	2.98239e-13	5.64269e-10	7.23421e-12
COG:COG1276	171	483	362	2258	32.0826	82.3787	2.20833	3.04278e-13	5.75694e-10	7.28726e-12
COG:COG1063	472	2649	61	92	88.5553	3.35644	0.268731	6.16714e-13	1.16682e-09	1.45853e-11
COG:COG1680	310	2027	223	714	58.1614	26.0489	0.489668	7.51416e-13	1.42168e-09	1.75516e-11
COG:COG3625	296	1964	237	777	55.5347	28.3473	0.494109	7.76565e-13	1.46926e-09	1.79178e-11
COG:COG0123	501	2270	32	471	93.9962	17.1835	3.2485	1.11895e-12	2.11705e-09	2.55066e-11
COG:COG1473	401	2405	132	336	75.2345	12.2583	0.424419	1.5741e-12	2.97821e-09	3.54548e-11
COG:COG1556	169	485	364	2256	31.7073	82.3057	2.15965	1.711e-12	3.23721e-09	3.80848e-11
COG:COG2246	117	284	416	2457	21.9512	89.6388	2.43321	3.19343e-12	6.04196e-09	7.02554e-11
COG:COG1122	250	1732	283	1009	46.9043	36.8114	0.514632	3.43807e-12	6.50483e-09	7.47682e-11
COG:COG3712	504	2722	29	19	94.5591	0.693178	0.12131	3.7472e-12	7.0897e-09	8.05647e-11
COG:COG4619	66	113	467	2628	12.3827	95.8774	3.28681	4.96792e-12	9.3993e-09	1.0561e-10
COG:COG1139	169	493	364	2248	31.7073	82.0139	2.11707	5.27805e-12	9.98607e-09	1.09257e-10
COG:COG1185	81	160	452	2581	15.197	94.1627	2.89078	5.28866e-12	1.00061e-08	1.09257e-10
COG:COG0719	24	11	509	2730	4.50281	99.5987	11.7021	5.37047e-12	1.01609e-08	1.09257e-10
COG:COG0396	24	11	509	2730	4.50281	99.5987	11.7021	5.37047e-12	1.01609e-08	1.09257e-10
COG:COG0390	68	119	465	2622	12.758	95.6585	3.22212	5.62232e-12	1.06374e-08	1.13164e-10
COG:COG2931	362	2239	171	502	67.9174	18.3145	0.474638	6.93532e-12	1.31216e-08	1.38122e-10
COG:COG1017	168	492	365	2249	31.5197	82.0503	2.10398	7.89457e-12	1.49365e-08	1.55589e-10
COG:COG2372	161	462	372	2279	30.2064	83.1448	2.13494	8.95678e-12	1.69462e-08	1.74703e-10
COG:COG3539	105	248	428	2493	19.6998	90.9522	2.46613	1.48126e-11	2.80254e-08	2.85974e-10
COG:COG0462	435	2517	98	224	81.6135	8.1722	0.395028	1.86561e-11	3.52973e-08	3.56539e-10
COG:COG3454	296	1938	237	803	55.5347	29.2959	0.517494	2.07425e-11	3.92448e-08	3.92448e-10
COG:COG1682	331	2097	202	644	62.1013	23.4951	0.503227	2.09818e-11	3.96975e-08	3.93044e-10
COG:COG5499	144	399	389	2342	27.0169	85.4433	2.17284	2.20085e-11	4.16401e-08	4.08237e-10
COG:COG3221	381	2309	152	432	71.4822	15.7607	0.468966	2.33694e-11	4.42149e-08	4.29271e-10
COG:COG4594	39	500	494	2241	7.31707	81.7585	0.353842	2.98538e-11	5.64833e-08	5.43109e-10
COG:COG3729	121	1023	412	1718	22.7017	62.6779	0.493214	3.23539e-11	6.12135e-08	5.82986e-10
COG:COG1593	462	2606	71	135	86.6792	4.92521	0.337088	3.37416e-11	6.38391e-08	6.02256e-10
COG:COG1210	500	2288	33	453	93.8086	16.5268	2.99984	4.00195e-11	7.57169e-08	7.07635e-10
COG:COG3128	491	2222	42	519	92.1201	18.9347	2.73058	4.07698e-11	7.71364e-08	7.14226e-10
COG:COG1238	524	2494	9	247	98.3114	9.01131	5.76619	4.63034e-11	8.76061e-08	8.03726e-10
COG:COG1793	444	2544	89	197	83.3021	7.18716	0.386315	4.86334e-11	9.20143e-08	8.36494e-10
COG:COG4452	483	2167	50	574	90.6191	20.9413	2.55876	5.05225e-11	9.55886e-08	8.61158e-10
COG:COG0861	380	2299	153	442	71.2946	16.1255	0.477502	5.17554e-11	9.79213e-08	8.74297e-10
COG:COG3638	326	2066	207	675	61.1632	24.626	0.514542	5.70815e-11	1.07998e-07	9.51265e-10
COG:COG1834	251	1712	282	1029	47.0919	37.541	0.534978	5.73173e-11	1.08444e-07	9.51265e-10
COG:COG1638	463	2607	70	134	86.8668	4.88873	0.339975	5.80523e-11	1.09835e-07	9.55087e-10
COG:COG4789	350	2171	183	570	65.666	20.7953	0.502148	7.13376e-11	1.34971e-07	1.16354e-09
COG:COG1795	68	128	465	2613	12.758	95.3302	2.98528	8.48314e-11	1.60501e-07	1.3718e-09
COG:COG1942	145	412	388	2329	27.2045	84.969	2.11256	8.56166e-11	1.61987e-07	1.37277e-09
COG:COG4114	14	290	519	2451	2.62664	89.4199	0.227985	9.36225e-11	1.77134e-07	1.48852e-09
COG:COG1296	189	599	344	2142	35.4597	78.1467	1.9647	9.87793e-11	1.8689e-07	1.55742e-09
COG:COG1596	22	11	511	2730	4.12758	99.5987	10.6849	1.01179e-10	1.91431e-07	1.58207e-09
COG:COG4149	463	2042	70	699	86.8668	25.5016	2.26415	1.04866e-10	1.98406e-07	1.62628e-09
COG:COG1729	44	524	489	2217	8.25516	80.8829	0.380696	1.21223e-10	2.29353e-07	1.86466e-09
COG:COG2206	348	2156	185	585	65.2908	21.3426	0.510405	1.48042e-10	2.80096e-07	2.25884e-09
COG:COG4766	48	72	485	2669	9.00563	97.3732	3.66873	1.91817e-10	3.62917e-07	2.90334e-09
COG:COG1168	173	536	360	2205	32.4578	80.4451	1.97691	1.95794e-10	3.70442e-07	2.94002e-09
COG:COG0010	503	2325	30	416	94.3715	15.1769	2.99997	2.11356e-10	3.99885e-07	3.1487e-09
COG:COG0239	336	2099	197	642	63.0394	23.4221	0.52167	2.46105e-10	4.6563e-07	3.63773e-09
COG:COG2804	476	2642	57	99	89.3058	3.61182	0.312921	2.54145e-10	4.80843e-07	3.72747e-09
COG:COG1871	54	585	479	2156	10.1313	78.6574	0.415481	2.67514e-10	5.06136e-07	3.89336e-09
COG:COG0785	181	574	352	2167	33.9587	79.0587	1.94126	3.37129e-10	6.37848e-07	4.86907e-09
COG:COG2080	441	2525	92	216	82.7392	7.88034	0.410056	3.53816e-10	6.6942e-07	5.07137e-09
COG:COG0050	515	2424	18	317	96.6229	11.5651	3.74163	3.60185e-10	6.81471e-07	5.12384e-09
COG:COG1273	444	2535	89	206	83.3021	7.51551	0.405399	4.62395e-10	8.74852e-07	6.52874e-09
COG:COG0739	277	1818	256	923	51.97	33.6738	0.549348	5.91729e-10	1.11955e-06	8.29298e-09
COG:COG2771	380	2283	153	458	71.2946	16.7092	0.498255	6.09149e-10	1.15251e-06	8.47433e-09
COG:COG3693	5	189	528	2552	0.938086	93.1047	0.127866	6.21561e-10	1.17599e-06	8.58389e-09
COG:COG0075	479	2167	54	574	89.8687	20.9413	2.3496	9.62555e-10	1.82115e-06	1.31968e-08
COG:COG2882	489	2238	44	503	91.7448	18.351	2.49784	1.2296e-09	2.3264e-06	1.67367e-08
COG:COG1056	34	40	499	2701	6.37899	98.5407	4.6009	1.31271e-09	2.48365e-06	1.77404e-08
COG:COG2938	470	2617	63	124	88.1801	4.5239	0.353488	1.37852e-09	2.60817e-06	1.84976e-08
COG:COG2025	529	2568	4	173	99.2495	6.31157	8.90937	1.52101e-09	2.87776e-06	2.02659e-08
COG:COG1597	503	2710	30	31	94.3715	1.13097	0.191796	1.66302e-09	3.14644e-06	2.20031e-08
COG:COG0530	158	490	375	2251	29.6435	82.1233	1.93555	2.20285e-09	4.16779e-06	2.8943e-08
COG:COG4558	478	2169	55	572	89.6811	20.8683	2.29193	2.87173e-09	5.43331e-06	3.74711e-08
COG:COG2843	36	47	497	2694	6.75422	98.2853	4.15189	3.00028e-09	5.67654e-06	3.88804e-08
COG:COG4658	462	2066	71	675	86.6792	24.626	2.12597	3.51298e-09	6.64655e-06	4.52146e-08
COG:COG0367	497	2693	36	48	93.2458	1.75119	0.24607	4.46137e-09	8.44092e-06	5.70332e-08
COG:COG1586	350	2134	183	607	65.666	22.1452	0.544015	5.36626e-09	1.0153e-05	6.81407e-08
COG:COG0631	487	2237	46	504	91.3696	18.3874	2.38526	6.30785e-09	1.19345e-05	7.9563e-08
COG:COG4791	289	1852	244	889	54.2214	32.4334	0.56855	6.78366e-09	1.28347e-05	8.49979e-08
COG:COG1966	488	2666	45	75	91.5572	2.73623	0.305076	8.78124e-09	1.66141e-05	1.09303e-07
COG:COG3319	31	37	502	2704	5.81614	98.6501	4.51298	9.15319e-09	1.73178e-05	1.13189e-07
COG:COG2220	413	1782	120	959	77.4859	34.9872	1.85217	1.10801e-08	2.09636e-05	1.36127e-07
COG:COG3227	149	1121	384	1620	27.955	59.1025	0.560744	1.20955e-08	2.28847e-05	1.47643e-07
COG:COG1134	34	411	499	2330	6.37899	85.0055	0.386271	1.62343e-08	3.07153e-05	1.96893e-07
COG:COG4413	484	2228	49	513	90.8068	18.7158	2.27432	1.87577e-08	3.54896e-05	2.26049e-07
COG:COG3175	526	2554	7	187	98.6867	6.82233	5.50185	1.91276e-08	3.61895e-05	2.29048e-07
COG:COG1559	416	2404	117	337	78.0488	12.2948	0.498429	2.1915e-08	4.14631e-05	2.60774e-07
COG:COG2271	467	2595	66	146	87.6173	5.32652	0.398097	2.3523e-08	4.45055e-05	2.78159e-07
COG:COG1211	348	1431	185	1310	65.2908	47.7928	1.72202	2.46686e-08	4.66729e-05	2.89894e-07
COG:COG1020	294	1859	239	882	55.1595	32.178	0.583631	2.82711e-08	5.34889e-05	3.30179e-07
COG:COG3477	7	186	526	2555	1.31332	93.2142	0.182806	2.88121e-08	5.45124e-05	3.34432e-07
COG:COG1551	394	2309	139	432	73.9212	15.7607	0.530324	3.4334e-08	6.496e-05	3.96097e-07
COG:COG2207	505	2383	28	358	94.7467	13.0609	2.70952	4.14755e-08	7.84717e-05	4.75159e-07
COG:COG0235	395	2313	138	428	74.1088	15.6147	0.529647	4.16895e-08	7.88765e-05	4.75159e-07
COG:COG0421	358	2151	175	590	67.167	21.525	0.561121	4.9445e-08	9.355e-05	5.6018e-07
COG:COG2116	470	2603	63	138	88.1801	5.03466	0.395514	5.36332e-08	0.000101474	6.04012e-07
COG:COG0720	524	2541	9	200	98.3114	7.29661	4.58262	5.80404e-08	0.000109812	6.49778e-07
COG:COG1250	484	2242	49	499	90.8068	18.205	2.19844	8.3875e-08	0.000158692	9.3348e-07

## Sheet: Animals
COG	Number_pos_present_in	Number_neg_present_in	Number_pos_not_present_in	Number_neg_not_present_in	Sensitivity	Specificity	Odds_ratio	Naive_p	Bonferroni_p	Benjamini_H_p
COG:COG1869	118	1293	1380	483	7.87717	27.1959	0.0319412	0	0	0
COG:COG3829	1304	332	194	1444	87.0494	81.3063	29.2351	0	0	0
COG:COG0814	126	1278	1372	498	8.41121	28.0405	0.0357861	0	0	0
COG:COG3152	1344	358	154	1418	89.7196	79.8423	34.5678	0	0	0
COG:COG1354	160	1422	1338	354	10.6809	19.9324	0.0297692	0	0	0
COG:COG4178	111	1315	1387	461	7.40988	25.9572	0.0280557	0	0	0
COG:COG1075	1363	449	135	1327	90.988	74.7185	29.8392	0	0	0
COG:COG3165	119	1281	1379	495	7.94393	27.8716	0.0333456	0	0	0
COG:COG1738	1361	442	137	1334	90.8545	75.1126	29.9827	0	0	0
COG:COG1226	1378	432	120	1344	91.9893	75.6757	35.7259	0	0	0
COG:COG1610	1341	330	157	1446	89.5194	81.4189	37.4269	0	0	0
COG:COG2202	1338	359	160	1417	89.3191	79.786	33.0074	0	0	0
COG:COG1254	1348	394	150	1382	89.9866	77.8153	31.5218	0	0	0
COG:COG1918	1343	335	155	1441	89.6529	81.1374	37.2704	0	0	0
COG:COG1347	1368	467	130	1309	91.3218	73.705	29.4962	0	0	0
COG:COG3256	1342	329	156	1447	89.5861	81.4752	37.8356	0	0	0
COG:COG3236	1315	376	183	1400	87.7837	78.8288	26.7556	0	0	0
COG:COG2515	101	1283	1397	493	6.74232	27.759	0.0277808	0	0	0
COG:COG2871	1370	467	128	1309	91.4553	73.705	30.0008	0	0	0
COG:COG0033	143	1352	1355	424	9.54606	23.8739	0.0330968	0	0	0
COG:COG2720	1347	421	151	1355	89.9199	76.295	28.711	0	0	0
COG:COG4319	1351	432	147	1344	90.1869	75.6757	28.5926	0	0	0
COG:COG2384	113	1255	1385	521	7.54339	29.3356	0.0338706	0	0	0
COG:COG2209	1370	468	128	1308	91.4553	73.6486	29.9139	0	0	0
COG:COG4654	1341	341	157	1435	89.5194	80.7995	35.944	0	0	0
COG:COG3720	1356	433	142	1343	90.5207	75.6194	29.6183	0	0	0
COG:COG2602	1341	331	157	1445	89.5194	81.3626	37.288	0	0	0
COG:COG0428	1309	344	189	1432	87.3832	80.6306	28.8312	0	0	0
COG:COG1677	1357	449	141	1327	90.5874	74.7185	28.4436	0	0	0
COG:COG3241	1361	392	137	1384	90.8545	77.9279	35.0742	0	0	0
COG:COG4592	1315	397	183	1379	87.7837	77.6464	24.9602	0	0	0
COG:COG1805	1370	465	128	1311	91.4553	73.8176	30.1759	0	0	0
COG:COG2214	132	1313	1366	463	8.81175	26.0698	0.0340753	0	0	0
COG:COG1726	1370	465	128	1311	91.4553	73.8176	30.1759	0	0	0
COG:COG3086	1359	441	139	1335	90.721	75.1689	29.597	0	0	0
COG:COG1842	1335	376	163	1400	89.1188	78.8288	30.4954	0	0	0
COG:COG2703	1338	379	160	1397	89.3191	78.6599	30.8243	0	0	0
COG:COG5339	144	1358	1354	418	9.61282	23.536	0.0327356	0	0	0
COG:COG3760	1323	344	175	1432	88.3178	80.6306	31.4707	0	0	0
COG:COG5383	109	1273	1389	503	7.27637	28.3221	0.0310073	0	0	0
COG:COG2869	1369	467	129	1309	91.3885	73.705	29.7465	0	0	0
COG:COG3916	1321	364	177	1412	88.1842	79.5045	28.951	0	0	0
COG:COG0370	1351	346	147	1430	90.1869	80.518	37.9838	0	0	0
COG:COG0351	1268	334	230	1442	84.6462	81.1937	23.8018	0	0	0
COG:COG2065	1336	422	162	1354	89.1856	76.2387	26.4605	0	0	0
COG:COG1988	1323	412	175	1364	88.3178	76.8018	25.0287	0	0	0
COG:COG0810	1344	330	154	1446	89.7196	81.4189	38.2413	0	0	0
COG:COG2721	115	1315	1383	461	7.6769	25.9572	0.0291508	0	0	0
COG:COG3631	1331	342	167	1434	88.8518	80.7432	33.4183	0	0	0
COG:COG2110	1343	384	155	1392	89.6529	78.3784	31.4089	0	0	0
COG:COG4585	1313	359	185	1417	87.6502	79.786	28.0136	0	0	0
COG:COG3149	1335	389	163	1387	89.1188	78.0968	29.2025	0	0	0
COG:COG0272	153	1401	1345	375	10.2136	21.1149	0.0304482	0	0	0
COG:COG1023	124	1292	1374	484	8.2777	27.2523	0.0338079	0	0	0
COG:COG0447	1364	490	134	1286	91.0547	72.4099	26.715	0	0	0
COG:COG2234	1356	401	142	1375	90.5207	77.4212	32.7438	0	0	0
COG:COG3703	131	1301	1367	475	8.74499	26.7455	0.034988	0	0	0
COG:COG2942	120	1292	1378	484	8.01068	27.2523	0.0326223	0	0	0
COG:COG2878	1362	456	136	1320	90.9212	74.3243	28.9899	0	0	0
COG:COG2960	1337	350	161	1426	89.2523	80.2928	33.8343	0	0	0
COG:COG3511	1353	474	145	1302	90.3204	73.3108	25.6308	1.48219693752e-323	2.80431660579e-320	4.59481050632e-322
COG:COG3145	133	1280	1365	496	8.8785	27.9279	0.0377564	2.66795448754e-322	5.04776989043e-319	8.14220184346e-321
COG:COG2017	94	1208	1404	568	6.27503	31.982	0.0314805	1.54642547148e-321	2.92583699205e-318	4.62988916718e-320
COG:COG2368	1355	481	143	1295	90.4539	72.9167	25.511	1.56618809732e-321	2.96322788012e-318	4.62988916718e-320
COG:COG3025	1364	501	134	1275	91.0547	71.7905	25.9049	1.20237297769e-318	2.27488967379e-315	3.49983010774e-317
COG:COG4307	63	1135	1435	641	4.20561	36.0923	0.0247942	8.62986439853e-318	1.6327703442e-314	2.47389444444e-316
COG:COG0672	91	1193	1407	583	6.07477	32.8266	0.0316064	5.85372089806e-317	1.10752399391e-313	1.65302088555e-315
COG:COG4779	1272	370	226	1406	84.9132	79.1667	21.3876	8.72502588851e-317	1.65077489811e-313	2.42761014253e-315
COG:COG2717	1371	520	127	1256	91.522	70.7207	26.0747	6.32426342634e-315	1.19655064026e-311	1.73413136269e-313
COG:COG3257	1406	588	92	1188	93.8585	66.8919	30.8771	1.99730016067e-313	3.77889190398e-310	5.39841700569e-312
COG:COG1320	1378	540	120	1236	91.9893	69.5946	26.2841	6.9679702088e-311	1.31834e-307	0
COG:COG3004	178	1328	1320	448	11.8825	25.2252	0.0454911	4.89703572174e-310	9.26519e-307	0
COG:COG1124	84	1163	1414	613	5.60748	34.5158	0.031312	0	7.3565e-306	1.00774e-307
COG:COG2113	1362	519	136	1257	90.9212	70.777	24.2553	1.14327e-307	2.16307e-304	2.92307e-306
COG:COG3239	1332	474	166	1302	88.9186	73.3108	22.0409	6.12841e-306	1.1595e-302	1.54599e-304
COG:COG0291	1378	550	120	1226	91.9893	69.0315	25.5974	7.8073e-306	1.47714e-302	1.94361e-304
COG:COG5380	1317	452	181	1324	87.9172	74.5495	21.3136	1.74378e-305	3.29923e-302	4.28471e-304
COG:COG3083	1199	303	299	1473	80.0401	82.9392	19.4943	5.45712e-305	1.03249e-301	1.3237e-303
COG:COG0594	1417	628	81	1148	94.5928	64.6396	31.9792	6.62417e-305	1.25329e-301	1.58645e-303
COG:COG3387	127	1232	1371	544	8.47797	30.6306	0.0409029	7.70592e-303	1.45796e-299	1.82245e-301
COG:COG1766	177	1311	1321	465	11.8158	26.1824	0.0475248	9.54064e-302	1.80509e-298	2.22851e-300
COG:COG0257	1425	655	73	1121	95.1268	63.1194	33.4084	2.98788e-300	5.65307e-297	6.89399e-299
COG:COG2329	76	1127	1422	649	5.07343	36.5428	0.0307776	5.46094e-300	1.03321e-296	1.24483e-298
COG:COG1211	308	1471	1190	305	20.5607	17.1734	0.053665	6.13978e-298	1.16165e-294	1.38291e-296
COG:COG0690	180	1299	1318	477	12.016	26.8581	0.0501495	3.78824e-293	7.16735e-290	8.43218e-292
COG:COG3734	70	1097	1428	679	4.6729	38.232	0.0303412	5.80849e-292	1.09897e-288	1.27787e-290
COG:COG3048	1382	589	116	1187	92.2563	66.8356	24.0096	2.16423e-290	4.09472e-287	4.70657e-289
COG:COG0387	88	1120	1410	656	5.8745	36.9369	0.0365552	1.16609e-284	2.20623e-281	2.50708e-283
COG:COG3111	1379	598	119	1178	92.0561	66.3288	22.8277	2.49167e-283	4.71424e-280	5.2969e-282
COG:COG2168	1315	493	183	1283	87.7837	72.241	18.7006	1.55423e-282	2.94061e-279	3.26735e-281
COG:COG2959	117	1172	1381	604	7.81041	34.009	0.0436618	2.87467e-282	5.43888e-279	5.9768e-281
COG:COG1277	1363	580	135	1196	90.988	67.3423	20.8193	2.97444e-278	5.62765e-275	6.11701e-277
COG:COG0282	1383	629	115	1147	92.3231	64.5833	21.9299	2.33337e-272	4.41473e-269	4.74702e-271
COG:COG2015	1370	606	128	1170	91.4553	65.8784	20.6644	1.12367e-271	2.12599e-268	2.26169e-270
COG:COG1122	1371	611	127	1165	91.522	65.5968	20.5835	2.50017e-270	4.73032e-267	4.97929e-269
COG:COG0376	88	1089	1410	687	5.8745	38.6824	0.0393724	2.90246e-270	5.49146e-267	5.72027e-269
COG:COG2258	1389	650	109	1126	92.7236	63.4009	22.075	9.67038e-268	1.82964e-264	1.88622e-266
COG:COG3718	64	1028	1434	748	4.27236	42.1171	0.0324743	3.70112e-267	7.00252e-264	7.14543e-266
COG:COG0787	1410	695	88	1081	94.1255	60.8671	24.9217	8.2833e-267	1.5672e-263	1.58303e-265
COG:COG1082	67	1030	1431	746	4.47263	42.0045	0.0339107	7.95127e-265	1.50438e-261	1.50438e-263
COG:COG3962	65	1024	1433	752	4.33912	42.3423	0.0333108	2.53099e-264	4.78863e-261	4.74121e-263
COG:COG2822	71	1031	1427	745	4.73965	41.9482	0.0359527	3.84675e-261	7.27806e-258	7.13535e-260
COG:COG0786	1421	743	77	1033	94.8598	58.1644	25.6575	3.04643e-256	5.76385e-253	5.59597e-255
COG:COG0754	57	974	1441	802	3.80507	45.1577	0.0325706	2.1429e-251	4.05437e-248	3.89843e-250
COG:COG0791	161	1173	1337	603	10.7477	33.9527	0.0619033	8.42742e-247	1.59447e-243	1.51854e-245
COG:COG1285	1449	834	49	942	96.729	53.0405	33.4008	1.30122e-246	2.46191e-243	2.32256e-245
COG:COG3116	1373	668	125	1108	91.6555	62.3874	18.219	4.25663e-246	8.05354e-243	7.52668e-245
COG:COG2823	1404	732	94	1044	93.725	58.7838	21.3024	4.18765e-245	7.92304e-242	7.33615e-244
COG:COG3258	1417	761	81	1015	94.5928	57.1509	23.3328	8.8649e-245	1.67724e-241	1.53875e-243
COG:COG3058	1435	812	63	964	95.7944	54.2793	27.0416	7.66641e-241	1.45049e-237	1.31862e-239
COG:COG2864	1434	812	64	964	95.7276	54.2793	26.6005	6.47691e-240	1.22543e-236	1.10399e-238
COG:COG0437	1434	815	64	961	95.7276	54.1104	26.4201	1.38787e-238	2.62585e-235	2.34451e-237
COG:COG1834	1338	625	160	1151	89.3191	64.8086	15.4004	1.08711e-237	2.05681e-234	1.82019e-236
COG:COG3227	1026	244	472	1532	68.4913	86.2613	13.6482	2.24886e-237	4.25485e-234	3.73232e-236
COG:COG1495	146	1125	1352	651	9.74633	36.6554	0.0624892	4.78836e-237	9.05957e-234	7.87789e-236
COG:COG3746	1409	765	89	1011	94.0587	56.9257	20.9224	9.6239e-236	1.82084e-232	1.56969e-234
COG:COG3098	1350	663	148	1113	90.1202	62.6689	15.3128	3.77618e-230	7.14453e-227	6.10644e-229
COG:COG3297	1387	741	111	1035	92.5901	58.277	17.4532	1.04515e-226	1.97742e-223	1.67578e-225
COG:COG0430	1320	621	178	1155	88.1175	65.0338	13.7925	2.50565e-226	4.7407e-223	3.98378e-225
COG:COG2873	1404	780	94	996	93.725	56.0811	19.0723	4.32157e-225	8.17641e-222	6.81368e-224
COG:COG0714	1377	728	121	1048	91.9226	59.009	16.3824	6.78393e-224	1.28352e-220	1.06076e-222
COG:COG1418	38	853	1460	923	2.53672	51.9707	0.0281633	4.4749e-223	8.4665e-220	6.93976e-222
COG:COG5266	22	800	1476	976	1.46862	54.955	0.0181843	3.62131e-222	6.85153e-219	5.57035e-221
COG:COG3276	1407	795	91	981	93.9252	55.2365	19.079	1.17384e-221	2.2209e-218	1.79105e-220
COG:COG0247	200	1179	1298	597	13.3511	33.6149	0.0780218	1.31062e-221	2.47969e-218	1.98375e-220
COG:COG2321	37	842	1461	934	2.46996	52.5901	0.0280922	6.38593e-220	1.20822e-216	9.58903e-219
COG:COG0853	1359	709	139	1067	90.721	60.0788	14.7137	7.88665e-218	1.49215e-214	1.17492e-216
COG:COG1770	129	1048	1369	728	8.61148	40.991	0.065457	1.16686e-217	2.2077e-214	1.72476e-216
COG:COG5013	1372	740	126	1036	91.5888	58.3333	15.2444	5.61797e-215	1.06292e-211	8.23968e-214
COG:COG3007	1386	770	112	1006	92.5234	56.6441	16.1679	4.85538e-214	9.18638e-211	7.06644e-213
COG:COG1140	1371	742	127	1034	91.522	58.2207	15.0436	2.16787e-213	4.10161e-210	3.131e-212
COG:COG2181	1370	741	128	1035	91.4553	58.277	14.9497	4.23153e-213	8.00605e-210	6.06519e-212
COG:COG2223	1369	741	129	1035	91.3885	58.277	14.823	2.29276e-212	4.33789e-209	3.26157e-211
COG:COG4214	45	845	1453	931	3.00401	52.4212	0.0341224	3.28551e-212	6.21618e-209	4.60458e-211
COG:COG4213	45	845	1453	931	3.00401	52.4212	0.0341224	3.28551e-212	6.21618e-209	4.60458e-211
COG:COG2180	1367	741	131	1035	91.255	58.277	14.5754	6.99965e-211	1.32433e-207	9.73774e-210
COG:COG4574	1416	846	82	930	94.526	52.3649	18.9829	3.07834e-209	5.82421e-206	4.25125e-208
COG:COG1626	1157	438	341	1338	77.2363	75.3378	10.3648	3.02625e-207	5.72566e-204	4.14903e-206
COG:COG1357	1311	654	187	1122	87.5167	63.1757	12.0275	2.56046e-206	4.84439e-203	3.48517e-205
COG:COG1863	1418	858	80	918	94.6595	51.6892	18.9645	3.03204e-206	5.73663e-203	4.09759e-205
COG:COG1514	1416	856	82	920	94.526	51.8018	18.5594	2.07252e-205	3.92121e-202	2.781e-204
COG:COG3483	1374	769	124	1007	91.7223	56.7005	14.51	5.16557e-205	9.77325e-202	6.88257e-204
COG:COG2831	1432	898	66	878	95.5941	49.4369	21.2137	9.05039e-204	1.71233e-200	1.19744e-202
COG:COG0473	61	864	1437	912	4.0721	51.3514	0.0448079	3.50065e-203	6.62323e-200	4.59947e-202
COG:COG2109	1370	769	128	1007	91.4553	56.7005	14.0157	7.31208e-202	1.38345e-198	9.541e-201
COG:COG1690	1389	811	109	965	92.7236	54.3356	15.1629	2.49941e-200	4.72889e-197	3.23896e-199
COG:COG0833	1393	820	105	956	92.9907	53.8288	15.467	5.67103e-200	1.07296e-196	7.29904e-199
COG:COG1169	1369	774	129	1002	91.3885	56.4189	13.7385	2.52267e-199	4.7729e-196	3.22493e-198
COG:COG2124	1386	808	112	968	92.5234	54.5045	14.8255	4.44605e-199	8.41192e-196	5.64559e-198
COG:COG4953	110	962	1388	814	7.34312	45.8333	0.0670583	2.26449e-198	4.28442e-195	2.85628e-197
COG:COG1376	1405	851	93	925	93.7917	52.0833	16.4212	1.03965e-197	1.96702e-194	1.30266e-196
COG:COG0262	1408	861	90	915	93.992	51.5203	16.6256	1.24354e-196	2.35278e-193	1.54788e-195
COG:COG1328	1355	760	143	1016	90.4539	57.2072	12.6673	2.26241e-194	4.28049e-191	2.7977e-193
COG:COG1359	1387	824	111	952	92.5901	53.6036	14.4365	1.36183e-193	2.57659e-190	1.67311e-192
COG:COG2923	1416	888	82	888	94.526	50	17.2683	4.04605e-193	7.65513e-190	4.93879e-192
COG:COG3777	1419	896	79	880	94.7263	49.5495	17.6413	1.17534e-192	2.22374e-189	1.42547e-191
COG:COG3437	1361	782	137	994	90.8545	55.9685	12.6275	2.60399e-190	4.92676e-187	3.13806e-189
COG:COG1653	12	674	1486	1102	0.801068	62.0495	0.0132033	6.3354e-189	1.19866e-185	7.58644e-188
COG:COG1021	1370	803	128	973	91.4553	54.786	12.969	7.52513e-189	1.42375e-185	8.95443e-188
COG:COG1585	1386	835	112	941	92.5234	52.9842	13.946	9.12421e-189	1.7263e-185	1.07894e-187
COG:COG4795	1397	859	101	917	93.2577	51.6329	14.7656	2.04202e-188	3.86349e-185	2.39968e-187
COG:COG1878	1364	794	134	982	91.0547	55.2928	12.5893	8.98645e-188	1.70024e-184	1.04953e-186
COG:COG3395	31	731	1467	1045	2.06943	58.8401	0.0302086	3.88417e-185	7.34885e-182	4.50849e-184
COG:COG4791	1355	786	143	990	90.4539	55.7432	11.9348	2.11991e-184	4.01086e-181	2.44565e-183
COG:COG1722	302	1236	1196	540	20.1602	30.4054	0.110319	3.11174e-184	5.88741e-181	3.56813e-183
COG:COG0403	1427	940	71	836	95.2603	47.0721	17.8749	1.70233e-183	3.22081e-180	1.94024e-182
COG:COG2373	108	913	1390	863	7.20961	48.5923	0.0734428	1.85922e-181	3.51765e-178	2.10638e-180
COG:COG2127	142	980	1356	796	9.47931	44.8198	0.0850581	2.26369e-181	4.2829e-178	2.54934e-180
COG:COG4660	1373	833	125	943	91.6555	53.0968	12.4345	7.30135e-180	1.38141e-176	8.17405e-179
COG:COG1859	1364	817	134	959	91.0547	53.9977	11.9483	3.08156e-179	5.83031e-176	3.42959e-178
COG:COG3090	1421	943	77	833	94.8598	46.9032	16.3018	3.47933e-177	6.5829e-174	3.84965e-176
COG:COG2909	101	882	1397	894	6.74232	50.3378	0.0732814	2.14781e-175	4.06365e-172	2.36259e-174
COG:COG2146	339	1260	1159	516	22.6302	29.0541	0.119783	2.47754e-174	4.68751e-171	2.70954e-173
COG:COG1871	11	628	1487	1148	0.734312	64.6396	0.0135227	6.1366e-174	1.16105e-170	6.67268e-173
COG:COG1123	295	1201	1203	575	19.6929	32.3761	0.117404	7.14935e-174	1.35266e-170	7.72947e-173
COG:COG2837	408	1341	1090	435	27.2363	24.4932	0.121421	7.98712e-174	1.51116e-170	8.58615e-173
COG:COG1921	1334	781	164	995	89.0521	56.0248	10.363	2.98694e-172	5.6513e-169	3.19282e-171
COG:COG3618	67	791	1431	985	4.47263	55.4617	0.0583035	7.6338e-171	1.44432e-167	8.11413e-170
COG:COG3024	1430	982	68	794	95.4606	44.7072	17.0034	8.07938e-171	1.52862e-167	8.53977e-170
COG:COG1020	1346	807	152	969	89.8531	54.5608	10.6329	1.11142e-170	2.10281e-167	1.16823e-169
COG:COG1397	111	887	1387	889	7.40988	50.0563	0.0802093	1.19146e-169	2.25424e-166	1.24543e-168
COG:COG0573	81	821	1417	955	5.40721	53.7725	0.0664929	1.61409e-169	3.05386e-166	1.67795e-168
COG:COG2896	184	1019	1314	757	12.283	42.6239	0.104027	2.77876e-168	5.2574e-165	2.8729e-167
COG:COG3454	1371	863	127	913	91.522	51.4077	11.4207	1.48144e-167	2.80289e-164	1.52331e-166
COG:COG1555	243	1108	1255	668	16.2216	37.6126	0.116735	1.63992e-166	3.10272e-163	1.67715e-165
COG:COG2115	37	697	1461	1079	2.46996	60.7545	0.0392049	1.78e-166	3.36776e-163	1.81063e-165
COG:COG4659	1403	934	95	842	93.6582	47.4099	13.3137	8.82102e-166	1.66894e-162	8.9248e-165
COG:COG2070	1412	956	86	820	94.259	46.1712	14.0829	4.69967e-165	8.89177e-162	4.72967e-164
COG:COG0230	1406	944	92	832	93.8585	46.8468	13.4694	1.70641e-164	3.22853e-161	1.70822e-163
COG:COG3959	41	703	1457	1073	2.73698	60.4167	0.0429505	2.65694e-164	5.02693e-161	2.64575e-163
COG:COG4380	1412	959	86	817	94.259	46.0023	13.9875	3.41949e-164	6.46967e-161	3.38726e-163
COG:COG2301	1424	988	74	788	95.0601	44.3694	15.3478	8.13832e-164	1.53977e-160	8.01963e-163
COG:COG0128	52	732	1446	1044	3.4713	58.7838	0.051289	9.65224e-164	1.8262e-160	9.46219e-163
COG:COG3958	41	701	1457	1075	2.73698	60.5293	0.0431534	1.48379e-163	2.80733e-160	1.44708e-162
COG:COG0581	84	810	1414	966	5.60748	54.3919	0.0708471	3.98023e-163	7.5306e-160	3.86185e-162
COG:COG3627	1374	882	124	894	91.7223	50.3378	11.2314	6.08229e-163	1.15077e-159	5.87127e-162
COG:COG3626	1374	883	124	893	91.7223	50.2815	11.2061	1.40289e-162	2.65428e-159	1.34735e-161
COG:COG3067	1390	916	108	860	92.7904	48.4234	12.0835	1.90598e-162	3.60611e-159	1.82127e-161
COG:COG2816	1368	872	130	904	91.3218	50.9009	10.9092	3.05685e-162	5.78357e-159	2.90632e-161
COG:COG0334	1472	1126	26	650	98.2644	36.5991	32.6821	4.03752e-162	7.63898e-159	3.81949e-161
COG:COG4778	1369	880	129	896	91.3885	50.4505	10.8054	3.56461e-160	6.74425e-157	3.35535e-159
COG:COG1823	115	865	1383	911	7.6769	51.295	0.0875746	5.17637e-159	9.79369e-156	4.84836e-158
COG:COG3624	1367	879	131	897	91.255	50.5068	10.6488	5.59771e-159	1.05909e-155	5.21718e-158
COG:COG2027	1404	957	94	819	93.725	46.1149	12.7824	1.37914e-158	2.60933e-155	1.27908e-157
COG:COG2068	1379	905	119	871	92.0561	49.0428	11.1529	2.68441e-158	5.07891e-155	2.47752e-157
COG:COG0561	65	750	1433	1026	4.33912	57.7703	0.0620516	3.07867e-158	5.82485e-155	2.8276e-157
COG:COG1304	1463	1110	35	666	97.6636	37.5	25.08	8.55541e-158	1.61868e-154	7.81973e-157
COG:COG4107	1368	885	130	891	91.3218	50.1689	10.5944	1.04762e-157	1.98211e-154	9.52936e-157
COG:COG3625	1370	890	128	886	91.4553	49.8874	10.655	2.148e-157	4.06401e-154	1.9445e-156
COG:COG0470	1366	882	132	894	91.1883	50.3378	10.4893	3.17355e-157	6.00436e-154	2.85922e-156
COG:COG2135	583	1481	915	295	38.9186	16.6104	0.126915	5.85805e-157	1.10834e-153	5.25281e-156
COG:COG4608	1408	971	90	805	93.992	45.3266	12.9699	6.85287e-157	1.29656e-153	6.11587e-156
COG:COG1073	332	1204	1166	572	22.1629	32.2072	0.135272	4.45041e-156	8.42018e-153	3.95313e-155
COG:COG0110	1426	1019	72	757	95.1936	42.6239	14.7133	1.14521e-154	2.16674e-151	1.0125e-153
COG:COG4794	1371	905	127	871	91.522	49.0428	10.3897	7.30427e-153	1.38197e-149	6.42775e-152
COG:COG5567	1402	970	96	806	93.5915	45.3829	12.135	1.04259e-152	1.97258e-149	9.13233e-152
COG:COG0463	70	741	1428	1035	4.6729	58.277	0.0684687	5.01942e-151	9.49674e-148	4.37638e-150
COG:COG5592	1368	908	130	868	91.3218	48.8739	10.0595	7.0316e-150	1.33038e-146	6.10265e-149
COG:COG0715	1442	1076	56	700	96.2617	39.4144	16.7519	4.32685e-149	8.18641e-146	3.73809e-148
COG:COG1971	1369	913	129	863	91.3885	48.5923	10.0312	1.01111e-148	1.91302e-145	8.69554e-148
COG:COG2184	23	600	1475	1176	1.53538	66.2162	0.0305627	1.26414e-148	2.39175e-145	1.08224e-147
COG:COG2706	1369	917	129	859	91.3885	48.3671	9.94117	1.57207e-147	2.97437e-144	1.3398e-146
COG:COG0018	80	754	1418	1022	5.34045	57.545	0.0764704	2.61221e-147	4.9423e-144	2.21628e-146
COG:COG1231	59	699	1439	1077	3.93858	60.6419	0.0631727	3.0845e-146	5.83588e-143	2.6053e-145
COG:COG1267	1434	1066	64	710	95.7276	39.9775	14.9235	1.34509e-145	2.54491e-142	1.13107e-144
COG:COG2079	1447	1101	51	675	96.5955	38.0068	17.3946	2.72732e-145	5.16009e-142	2.28323e-144
COG:COG2148	299	1130	1199	646	19.9599	36.3739	0.142563	3.11145e-145	5.88686e-142	2.59333e-144
COG:COG3245	54	679	1444	1097	3.60481	61.768	0.0604176	6.5061e-144	1.23095e-140	5.39892e-143
COG:COG3156	1414	1025	84	751	94.3925	42.286	12.3335	2.59968e-143	4.9186e-140	2.14786e-142
COG:COG4335	39	635	1459	1141	2.60347	64.2455	0.048031	2.81677e-143	5.32933e-140	2.3171e-142
COG:COG3046	108	803	1390	973	7.20961	54.786	0.0941469	4.89019e-143	9.25224e-140	4.0053e-142
COG:COG2882	1487	1240	11	536	99.2657	30.1802	58.4334	2.55994e-142	4.84341e-139	2.08768e-141
COG:COG4264	39	632	1459	1144	2.60347	64.4144	0.0483858	3.08187e-142	5.8309e-139	2.50253e-141
COG:COG2026	169	915	1329	861	11.2817	48.4797	0.119659	2.72747e-141	5.16038e-138	2.20529e-140
COG:COG1462	1459	1148	39	628	97.3965	35.3604	20.4648	7.94823e-141	1.50381e-137	6.39917e-140
COG:COG4117	1361	933	137	843	90.8545	47.4662	8.97601	4.38296e-137	8.29256e-134	3.5138e-136
COG:COG1600	1447	1128	51	648	96.5955	36.4865	16.2991	3.57967e-136	6.77274e-133	2.85769e-135
COG:COG1168	56	653	1442	1123	3.73832	63.232	0.0667866	1.34134e-133	2.53781e-130	1.06631e-132
COG:COG4771	1478	1234	20	542	98.6649	30.518	32.4585	7.24196e-133	1.37018e-129	5.73297e-132
COG:COG3476	45	621	1453	1155	3.00401	65.0338	0.057602	7.9482e-133	1.5038e-129	6.26583e-132
COG:COG2212	1381	987	117	789	92.1896	44.4257	9.43556	3.22794e-132	6.10726e-129	2.53413e-131
COG:COG2390	37	595	1461	1181	2.46996	66.4977	0.0502672	3.82773e-132	7.24206e-129	2.99259e-131
COG:COG0075	1462	1184	36	592	97.5968	33.3333	20.3056	4.79281e-132	9.068e-129	3.73169e-131
COG:COG4336	1341	911	157	865	89.5194	48.705	8.11011	6.01617e-132	1.13826e-128	4.665e-131
COG:COG2821	1399	1030	99	746	93.3912	42.0045	10.2349	1.22725e-130	2.32196e-127	9.47738e-130
COG:COG1820	1396	1027	102	749	93.1909	42.1734	9.98152	1.04564e-129	1.97836e-126	8.04212e-129
COG:COG4580	92	725	1406	1051	6.14152	59.1779	0.0948565	5.68415e-129	1.07544e-125	4.35401e-128
COG:COG1680	1367	970	131	806	91.255	45.3829	8.67083	7.88403e-129	1.49166e-125	6.01475e-128
COG:COG1230	1339	917	159	859	89.3858	48.3671	7.88873	8.28109e-129	1.56678e-125	6.2923e-128
COG:COG2059	1403	1045	95	731	93.6582	41.1599	10.3308	9.51496e-129	1.80023e-125	7.20092e-128
COG:COG3638	1385	1007	113	769	92.4566	43.2995	9.35984	1.01756e-128	1.92522e-125	7.6702e-128
COG:COG4774	1476	1241	22	535	98.5314	30.1239	28.9232	2.41386e-128	4.56703e-125	1.81231e-127
COG:COG0807	45	605	1453	1171	3.00401	65.9347	0.0599444	1.08379e-127	2.05053e-124	8.10487e-127
COG:COG0726	1385	1011	113	765	92.4566	43.0743	9.27431	2.04675e-127	3.87245e-124	1.52459e-126
COG:COG4943	1375	991	123	785	91.7891	44.2005	8.8551	2.75639e-127	5.21508e-124	2.04513e-126
COG:COG3136	1437	1132	61	644	95.9279	36.2613	13.4019	1.14905e-126	2.17401e-123	8.49221e-126
COG:COG4790	1405	1056	93	720	93.7917	40.5405	10.3006	1.20477e-126	2.27943e-123	8.86938e-126
COG:COG1858	1415	1082	83	694	94.4593	39.0766	10.9348	1.12438e-125	2.12732e-122	8.24543e-125
COG:COG4594	20	519	1478	1257	1.33511	70.777	0.0327735	1.46624e-125	2.77412e-122	1.07109e-124
COG:COG0122	1447	1162	51	614	96.5955	34.5721	14.992	1.67421e-125	3.1676e-122	1.21831e-124
COG:COG3209	1420	1094	78	682	94.7931	38.4009	11.3491	2.00762e-125	3.79842e-122	1.45533e-124
COG:COG3128	1473	1240	25	536	98.3311	30.1802	25.4686	2.61452e-125	4.94667e-122	1.88804e-124
COG:COG5517	1379	1008	119	768	92.0561	43.2432	8.82913	1.60637e-124	3.03926e-121	1.15561e-123
COG:COG0785	78	677	1420	1099	5.20694	61.8806	0.0891693	5.42717e-124	1.02682e-120	3.88948e-123
COG:COG3072	210	931	1288	845	14.0187	47.5788	0.147983	9.23309e-124	1.7469e-120	6.59208e-123
COG:COG1087	100	718	1398	1058	6.67557	59.5721	0.105403	3.03922e-121	5.7502e-118	2.16173e-120
COG:COG1247	1373	1008	125	768	91.6555	43.2432	8.36876	9.2769e-121	1.75519e-117	6.57375e-120
COG:COG1139	55	607	1443	1169	3.67156	65.8221	0.0734044	8.42494e-120	1.594e-116	5.94775e-119
COG:COG0274	17	490	1481	1286	1.13485	72.4099	0.0301258	9.59395e-120	1.81518e-116	6.74787e-119
COG:COG1733	1404	1078	94	698	93.725	39.3018	9.6711	5.45273e-119	1.03166e-115	3.82095e-118
COG:COG1022	1409	1090	89	686	94.0587	38.6261	9.96365	7.52527e-119	1.42378e-115	5.25381e-118
COG:COG3836	1401	1073	97	703	93.5247	39.5833	9.46285	9.97887e-119	1.888e-115	6.94118e-118
COG:COG2190	48	583	1450	1193	3.20427	67.1734	0.06774	3.13356e-118	5.92869e-115	2.17168e-117
COG:COG3283	82	666	1416	1110	5.47397	62.5	0.096516	1.08396e-117	2.05085e-114	7.48485e-117
COG:COG1556	55	599	1443	1177	3.67156	66.2725	0.0748938	1.91166e-117	3.61687e-114	1.31523e-116
COG:COG1071	1474	1269	24	507	98.3979	28.5473	24.5376	3.31844e-117	6.27849e-114	2.27481e-116
COG:COG4658	1416	1112	82	664	94.526	37.3874	10.3113	4.63595e-117	8.77122e-114	3.16651e-116
COG:COG0022	1475	1274	23	502	98.4646	28.2658	25.2696	8.57256e-117	1.62193e-113	5.83427e-116
COG:COG1982	1465	1243	33	533	97.7971	30.0113	19.0362	3.96919e-116	7.50971e-113	2.69165e-115
COG:COG2964	1435	1161	63	615	95.7944	34.6284	12.0657	6.47276e-116	1.22465e-112	4.37373e-115
COG:COG2162	1396	1073	102	703	93.1909	39.5833	8.96687	2.12015e-115	4.01132e-112	1.42751e-114
COG:COG0530	57	591	1441	1185	3.80507	66.723	0.0793125	2.34911e-113	4.44452e-110	1.57607e-112
COG:COG0378	1417	1130	81	646	94.5928	36.3739	10.0009	3.25754e-112	6.16326e-109	2.17783e-111
COG:COG3093	94	672	1404	1104	6.27503	62.1622	0.109992	3.4602e-111	6.5467e-108	2.30518e-110
COG:COG2764	1433	1174	65	602	95.6609	33.8964	11.3048	1.46106e-110	2.76432e-107	9.69938e-110
COG:COG1296	103	685	1395	1091	6.87583	61.4302	0.117597	2.43484e-109	4.60671e-106	1.61074e-108
COG:COG0474	1449	1220	49	556	96.729	31.3063	13.4768	3.3346e-109	6.30907e-106	2.19828e-108
COG:COG1586	1394	1090	104	686	93.0574	38.6261	8.43582	4.78055e-109	9.0448e-106	3.14056e-108
COG:COG0702	51	561	1447	1215	3.40454	68.4122	0.0763335	4.90305e-109	9.27657e-106	3.20988e-108
COG:COG1807	1369	1040	129	736	91.3885	41.4414	7.51032	9.1486e-109	1.73091e-105	5.96867e-108
COG:COG1752	1491	1364	7	412	99.5327	23.1982	64.3372	5.30396e-108	1.00351e-104	3.44848e-107
COG:COG1276	64	590	1434	1186	4.27236	66.7793	0.0897147	1.04547e-107	1.97802e-104	6.77405e-107
COG:COG4579	1480	1321	18	455	98.7984	25.6194	28.3203	1.16959e-107	2.21286e-104	7.55241e-107
COG:COG3806	4	395	1494	1381	0.267023	77.759	0.00936065	1.34902e-107	2.55235e-104	8.68145e-107
COG:COG1344	649	1422	849	354	43.3244	19.9324	0.190301	1.19662e-106	2.26401e-103	7.67462e-106
COG:COG4206	1468	1284	30	492	97.9973	27.7027	18.7502	2.55093e-106	4.82636e-103	1.63053e-105
COG:COG0421	1399	1110	99	666	93.3912	37.5	8.47879	2.84592e-106	5.38449e-103	1.81296e-105
COG:COG1940	4	389	1494	1387	0.267023	78.0968	0.00954633	1.11746e-105	2.11423e-102	7.09472e-105
COG:COG3960	1480	1328	18	448	98.7984	25.2252	27.7376	1.94846e-105	3.68649e-102	1.23294e-104
COG:COG1729	43	525	1455	1251	2.87049	70.4392	0.0704212	7.72634e-105	1.46182e-101	4.87275e-104
COG:COG2376	27	476	1471	1300	1.8024	73.1982	0.0501288	1.62363e-104	3.07191e-101	1.02057e-103
COG:COG1943	1005	525	493	1251	67.0895	70.4392	4.85755	6.15016e-104	1.16361e-100	3.85302e-103
COG:COG0239	1372	1063	126	713	91.5888	40.1464	7.30365	9.06064e-104	1.71427e-100	5.65767e-103
COG:COG4452	1438	1212	60	564	95.9947	31.7568	11.1528	6.92274e-103	1.30978e-99	4.3085e-102
COG:COG0386	1488	1368	10	408	99.3324	22.973	44.3789	7.53985e-103	1.42654e-99	4.67718e-102
COG:COG4558	1437	1210	61	566	95.9279	31.8694	11.0194	8.60903e-103	1.62883e-99	5.32297e-102
COG:COG1263	72	593	1426	1183	4.80641	66.6104	0.100726	9.92508e-103	1.87783e-99	6.1167e-102
COG:COG1792	1246	848	252	928	83.1776	52.2523	5.4109	1.19833e-102	2.26725e-99	7.36119e-102
COG:COG0688	1494	1398	4	378	99.733	21.2838	100.989	4.85569e-102	9.18697e-99	2.97313e-101
COG:COG0123	1469	1302	29	474	98.0641	26.6892	18.4413	4.89257e-102	9.25674e-99	2.98605e-101
COG:COG1134	16	429	1482	1347	1.06809	75.8446	0.0338986	6.14075e-102	1.16183e-98	3.73579e-101
COG:COG0861	1445	1234	53	542	96.4619	30.518	11.975	8.6878e-102	1.64373e-98	5.26837e-101
COG:COG0354	1433	1206	65	570	95.6609	32.0946	10.4198	4.98607e-101	9.43365e-98	3.01395e-100
COG:COG1177	66	572	1432	1204	4.40587	67.7928	0.0970133	1.07847e-100	2.04047e-97	6.49831e-100
COG:COG2372	62	561	1436	1215	4.13885	68.4122	0.0935084	1.48072e-100	2.80152e-97	8.89371e-100
COG:COG2863	1489	1381	9	395	99.3992	22.241	47.3212	3.60478e-100	6.82025e-97	2.15831e-99
COG:COG0698	26	458	1472	1318	1.73565	74.2117	0.0508295	5.97203e-100	1.12991e-96	3.56438e-99
COG:COG4789	1396	1125	102	651	93.1909	36.6554	7.91979	6.94072e-100	1.31318e-96	4.12951e-99
COG:COG0723	1490	1389	8	387	99.466	21.7905	51.8925	6.94684e-99	1.31434e-95	4.1202e-98
COG:COG2215	5	372	1493	1404	0.333778	79.0541	0.0126396	1.13268e-98	2.14303e-95	6.69698e-98
COG:COG1210	1470	1318	28	458	98.1308	25.7883	18.2436	3.73337e-98	7.06353e-95	2.20048e-97
COG:COG0010	1479	1349	19	427	98.7316	24.0428	24.6394	6.00465e-98	1.13608e-94	3.5282e-97
COG:COG1290	1490	1393	8	383	99.466	21.5653	51.2087	7.60649e-98	1.43915e-94	4.45557e-97
COG:COG1250	1454	1272	44	504	97.0628	28.3784	13.0935	9.69961e-98	1.83517e-94	5.66409e-97
COG:COG1017	76	584	1422	1192	5.07343	67.1171	0.109088	2.20154e-97	4.16532e-94	1.28164e-96
COG:COG3405	44	500	1454	1276	2.93725	71.8468	0.077227	1.62512e-96	3.07474e-93	9.43171e-96
COG:COG3938	1447	1258	51	518	96.5955	29.1667	11.6828	2.65738e-96	5.02776e-93	1.53754e-95
COG:COG1704	1449	1263	49	513	96.729	28.8851	12.0112	2.95139e-96	5.58403e-93	1.70245e-95
COG:COG1541	59	538	1439	1238	3.93858	69.7072	0.0943473	4.7146e-96	8.92002e-93	2.71125e-95
COG:COG4559	1474	1338	24	438	98.3979	24.6622	20.105	4.73682e-96	8.96207e-93	2.71578e-95
COG:COG2206	1385	1119	113	657	92.4566	36.9932	7.19626	4.35882e-95	8.24689e-92	2.49151e-94
COG:COG2861	193	805	1305	971	12.8838	54.6734	0.17839	5.10991e-95	9.66795e-92	2.91203e-94
COG:COG0631	1451	1273	47	503	96.8625	28.3221	12.1986	6.46618e-95	1.2234e-91	3.67388e-94
COG:COG2235	1439	1242	59	534	96.0614	30.0676	10.4864	7.72048e-95	1.46072e-91	4.3734e-94
COG:COG1620	1486	1386	12	390	99.1989	21.9595	34.8449	9.18306e-95	1.73744e-91	5.18637e-94
COG:COG4638	1435	1234	63	542	95.7944	30.518	10.0045	2.60704e-94	4.93252e-91	1.46801e-93
COG:COG2771	1433	1230	65	546	95.6609	30.7432	9.78634	6.15238e-94	1.16403e-90	3.45409e-93
COG:COG1696	111	648	1387	1128	7.40988	63.5135	0.139309	9.57933e-94	1.81241e-90	5.36216e-93
COG:COG4413	1446	1266	52	510	96.5287	28.7162	11.2022	3.60549e-93	6.82159e-90	2.01227e-92
COG:COG3451	650	217	848	1559	43.3912	87.7815	5.50686	3.21735e-92	6.08722e-89	1.79036e-91
COG:COG1236	1435	1242	63	534	95.7944	30.0676	9.79334	7.1303e-92	1.34905e-88	3.95617e-91
COG:COG2944	48	494	1450	1282	3.20427	72.1847	0.0859081	1.17018e-91	2.21398e-88	6.47362e-91
COG:COG4829	1454	1294	44	482	97.0628	27.1396	12.309	3.01021e-91	5.69532e-88	1.66044e-90
COG:COG4680	42	475	1456	1301	2.80374	73.2545	0.0790081	7.11838e-91	1.3468e-87	3.91511e-90
COG:COG1682	1354	1074	144	702	90.3872	39.527	6.14595	7.81387e-91	1.47839e-87	4.28517e-90
COG:COG3633	1461	1318	37	458	97.53	25.7883	13.7214	4.48871e-90	8.49264e-87	2.45452e-89
COG:COG1942	54	503	1444	1273	3.60481	71.6779	0.0946427	1.18452e-89	2.24111e-86	6.45854e-89
COG:COG4149	1377	1128	121	648	91.9226	36.4865	6.53754	2.91859e-88	5.52198e-85	1.58678e-87
COG:COG3729	791	353	707	1423	52.8037	80.1239	4.51011	1.84912e-87	3.49853e-84	1.00244e-86
COG:COG0399	594	1309	904	467	39.6529	26.295	0.23442	2.18752e-87	4.13879e-84	1.18251e-86
COG:COG3077	46	470	1452	1306	3.07076	73.536	0.0880312	3.98203e-86	7.53399e-83	2.14644e-85
COG:COG2857	1480	1393	18	383	98.7984	21.5653	22.6067	1.16539e-85	2.20491e-82	6.26395e-85
COG:COG3248	417	1094	1081	682	27.8371	38.4009	0.240479	7.98304e-85	1.51039e-81	4.27873e-84
COG:COG1262	66	513	1432	1263	4.40587	71.1149	0.113472	5.54747e-84	1.04958e-80	2.96492e-83
COG:COG2931	1403	1198	95	578	93.6582	32.545	7.12533	1.05371e-83	1.99361e-80	5.61581e-83
COG:COG1010	27	404	1471	1372	1.8024	77.2523	0.0623338	3.84691e-83	7.27836e-80	2.04448e-82
COG:COG1652	1463	1349	35	427	97.6636	24.0428	13.231	8.79871e-83	1.66472e-79	4.66307e-82
COG:COG1551	1432	1271	66	505	95.5941	28.4347	8.62075	6.93851e-82	1.31277e-78	3.66694e-81
COG:COG0413	1444	1301	54	475	96.3952	26.7455	9.76315	8.07897e-82	1.52854e-78	4.25778e-81
COG:COG1735	3	306	1495	1470	0.200267	82.7703	0.00963998	9.90349e-82	1.87374e-78	5.20484e-81
COG:COG4359	57	481	1441	1295	3.80507	72.9167	0.106497	2.32638e-81	4.40151e-78	1.21926e-80
COG:COG3221	1427	1263	71	513	95.2603	28.8851	8.16356	1.15955e-80	2.19387e-77	6.06042e-80
COG:COG1926	41	436	1457	1340	2.73698	75.4505	0.0864854	2.12201e-80	4.01485e-77	1.10602e-79
COG:COG2032	54	470	1444	1306	3.60481	73.536	0.103913	2.20845e-80	4.17839e-77	1.14791e-79
COG:COG0831	6	313	1492	1463	0.400534	82.3761	0.0187967	1.82404e-79	3.45109e-76	9.45503e-79
COG:COG2423	1454	1339	44	437	97.0628	24.6059	10.7848	1.49194e-78	2.82274e-75	7.71241e-78
COG:COG5553	1378	1168	120	608	91.9893	34.2342	5.97763	3.78298e-78	7.1574e-75	1.95025e-77
COG:COG2040	39	415	1459	1361	2.60347	76.6329	0.0876636	3.24138e-76	6.13269e-73	1.66649e-75
COG:COG2987	1453	1347	45	429	96.996	24.1554	10.2835	1.53564e-75	2.90544e-72	7.87381e-75
COG:COG1559	1458	1362	40	414	97.3298	23.3108	11.0795	3.38725e-75	6.40869e-72	1.73208e-74
COG:COG2207	1475	1413	23	363	98.4646	20.4392	16.4751	5.10631e-75	9.66114e-72	2.60408e-74
COG:COG0405	1488	1461	10	315	99.3324	17.7365	32.0821	9.31741e-75	1.76285e-71	4.73885e-74
COG:COG2249	1473	1411	25	365	98.3311	20.5518	15.2415	6.49386e-74	1.22864e-70	3.29394e-73
COG:COG3765	631	250	867	1526	42.1228	85.9234	4.44247	9.75942e-74	1.84648e-70	4.93712e-73
COG:COG4969	56	448	1442	1328	3.73832	74.7748	0.115118	5.14609e-73	9.73641e-70	2.59638e-72
COG:COG0005	1401	1236	97	540	93.5247	30.4054	6.31018	1.02546e-72	1.94017e-69	5.16002e-72
COG:COG5507	22	350	1476	1426	1.46862	80.2928	0.0607278	2.74125e-72	5.18644e-69	1.37571e-71
COG:COG0738	36	391	1462	1385	2.4032	77.9842	0.0872224	6.29366e-72	1.19076e-68	3.15016e-71
COG:COG4114	8	296	1490	1480	0.534045	83.3333	0.0268456	8.50667e-72	1.60946e-68	4.2466e-71
COG:COG0543	1434	1314	64	462	95.7276	26.0135	7.878	1.38791e-71	2.62593e-68	6.91035e-71
COG:COG1419	1363	1165	135	611	90.988	34.4032	5.29514	1.58554e-71	2.99985e-68	7.87361e-71
COG:COG2161	160	657	1338	1119	10.6809	63.0068	0.203671	2.07115e-71	3.91861e-68	1.02581e-70
COG:COG3510	22	347	1476	1429	1.46862	80.4617	0.0613817	2.25225e-71	4.26125e-68	1.1126e-70
COG:COG2846	30	364	1468	1412	2.00267	79.5045	0.0792736	2.37471e-69	4.49295e-66	1.17004e-68
COG:COG3639	1447	1354	51	422	96.5955	23.7613	8.84285	2.65604e-69	5.02523e-66	1.30525e-68
COG:COG0038	31	367	1467	1409	2.06943	79.3356	0.0811291	3.41111e-69	6.45382e-66	1.67197e-68
COG:COG2246	32	369	1466	1407	2.13618	79.223	0.0832307	4.86355e-69	9.20184e-66	2.37774e-68
COG:COG0671	1462	1402	36	374	97.5968	21.0586	10.8335	2.70072e-67	5.10975e-64	1.31695e-66
COG:COG5499	75	468	1423	1308	5.00668	73.6486	0.147305	1.56877e-66	2.96812e-63	7.63013e-66
COG:COG1803	31	355	1467	1421	2.06943	80.0113	0.0845858	5.11436e-66	9.67638e-63	2.48112e-65
COG:COG4126	12	291	1486	1485	0.801068	83.6149	0.0412094	1.10744e-65	2.09528e-62	5.35877e-65
COG:COG3713	11	287	1487	1489	0.734312	83.8401	0.0383791	1.74192e-65	3.29572e-62	8.40744e-65
COG:COG1091	1416	1299	82	477	94.526	26.8581	6.34101	8.22979e-65	1.55708e-61	3.96203e-64
COG:COG3246	1454	1391	44	385	97.0628	21.6779	9.1463	1.91045e-64	3.61457e-61	9.17403e-64
COG:COG1473	1443	1363	55	413	96.3284	23.2545	7.94983	2.39083e-64	4.52346e-61	1.14518e-63
COG:COG3758	8	260	1490	1516	0.534045	85.3604	0.0313061	1.78662e-61	3.38029e-58	8.53608e-61
COG:COG1314	17	291	1481	1485	1.13485	83.6149	0.058577	1.17005e-60	2.21373e-57	5.57614e-60
COG:COG1366	51	384	1447	1392	3.40454	78.3784	0.127764	1.48999e-59	2.81907e-56	7.08309e-59
COG:COG3663	21	299	1477	1477	1.40187	83.1644	0.0702341	4.59256e-59	8.68912e-56	2.17772e-58
COG:COG1454	1463	1436	35	340	97.6636	19.1441	9.89694	6.19916e-59	1.17288e-55	2.9322e-58
COG:COG0235	1405	1303	93	473	93.7917	26.6329	5.48416	4.0666e-58	7.69402e-55	1.91871e-57
COG:COG0176	20	291	1478	1485	1.33511	83.6149	0.069054	7.22712e-58	1.36737e-54	3.40142e-57
COG:COG3397	906	581	592	1195	60.4806	67.286	3.14774	2.35882e-57	4.46289e-54	1.10742e-56
COG:COG0677	922	600	576	1176	61.5487	66.2162	3.13736	3.73724e-57	7.07086e-54	1.75021e-56
COG:COG2274	1454	1424	44	352	97.0628	19.8198	8.16854	6.86159e-56	1.29821e-52	3.20546e-55
COG:COG1089	1422	1353	76	423	94.9266	23.8176	5.84963	1.17034e-54	2.21429e-51	5.45392e-54
COG:COG2854	1415	1338	83	438	94.4593	24.6622	5.5808	1.25762e-54	2.37942e-51	5.84623e-54
COG:COG3474	40	334	1458	1442	2.67023	81.1937	0.118446	5.44978e-54	1.0311e-50	2.5272e-53
COG:COG1364	1479	1504	19	272	98.7316	15.3153	14.0778	1.48203e-53	2.80401e-50	6.85576e-53
COG:COG3693	1	193	1497	1583	0.0667557	89.1329	0.00547901	6.61457e-52	1.25148e-48	3.05238e-51
COG:COG4461	5	211	1493	1565	0.333778	88.1194	0.0248395	2.70768e-51	5.12293e-48	1.24646e-50
COG:COG0623	1412	1349	86	427	94.259	24.0428	5.19699	1.05587e-50	1.99771e-47	4.8488e-50
COG:COG2267	1480	1518	18	258	98.7984	14.527	13.9745	1.08134e-50	2.0459e-47	4.95376e-50
COG:COG0346	1464	1471	34	305	97.7303	17.1734	8.9279	1.57101e-50	2.97235e-47	7.17959e-50
COG:COG0829	39	317	1459	1459	2.60347	82.1509	0.123028	2.48292e-50	4.69769e-47	1.13197e-49
COG:COG2172	49	343	1449	1433	3.27103	80.6869	0.14128	2.65045e-50	5.01464e-47	1.20544e-49
COG:COG3723	331	88	1167	1688	22.0961	95.045	5.4406	5.20673e-50	9.85114e-47	2.36238e-49
COG:COG3477	2	191	1496	1585	0.133511	89.2455	0.0110942	7.41925e-50	1.40372e-46	3.35819e-49
COG:COG0693	1493	1570	5	206	99.6662	11.5991	39.1794	8.0803e-50	1.52879e-46	3.64867e-49
COG:COG1605	1415	1362	83	414	94.4593	23.3108	5.18205	4.16959e-49	7.88886e-46	1.8783e-48
COG:COG1526	1061	1609	437	167	70.8278	9.40315	0.251996	1.70647e-48	3.22864e-45	7.66897e-48
COG:COG1903	1414	1366	84	410	94.3925	23.0856	5.05246	1.10112e-47	2.08333e-44	4.9368e-47
COG:COG4525	1464	1483	34	293	97.7303	16.4977	8.50724	1.3794e-47	2.60983e-44	6.16981e-47
COG:COG2977	57	348	1441	1428	3.80507	80.4054	0.162315	4.60574e-47	8.71406e-44	2.0552e-46
COG:COG3469	27	272	1471	1504	1.8024	84.6847	0.101492	4.92873e-47	9.32516e-44	2.19416e-46
COG:COG4521	1463	1483	35	293	97.6636	16.4977	8.25853	5.94113e-47	1.12406e-43	2.63864e-46
COG:COG1826	1460	1477	38	299	97.4633	16.8356	7.77786	1.86225e-46	3.52337e-43	8.25146e-46
COG:COG1238	1481	1537	17	239	98.8652	13.4572	13.5466	1.92818e-46	3.64812e-43	8.52364e-46
COG:COG4220	429	167	1069	1609	28.6382	90.5968	3.86651	2.51039e-46	4.74965e-43	1.10714e-45
COG:COG0384	1425	1395	73	381	95.1268	21.4527	5.33142	2.84722e-46	5.38694e-43	1.25278e-45
COG:COG2089	136	504	1362	1272	9.07877	71.6216	0.25201	3.0749e-46	5.81771e-43	1.34982e-45
COG:COG1185	14	227	1484	1549	0.934579	87.2185	0.0643754	4.23257e-46	8.00801e-43	1.85371e-45
COG:COG3230	1472	1514	26	262	98.2644	14.7523	9.79738	2.5867e-45	4.89404e-42	1.13026e-44
COG:COG1450	1458	1479	40	297	97.3298	16.723	7.31957	9.57714e-45	1.812e-41	4.1751e-44
COG:COG1083	133	490	1365	1286	8.8785	72.4099	0.25572	2.32859e-44	4.4057e-41	1.0128e-43
COG:COG1079	21	241	1477	1535	1.40187	86.4302	0.0905587	1.13625e-43	2.14978e-40	4.9307e-43
COG:COG2173	13	213	1485	1563	0.867824	88.0068	0.0642386	2.63557e-43	4.98649e-40	1.14107e-42
COG:COG2989	73	367	1425	1409	4.87316	79.3356	0.196677	4.05752e-43	7.67683e-40	1.7527e-42
COG:COG0640	1420	1403	78	373	94.7931	21.0023	4.83999	4.01218e-42	7.59104e-39	1.72917e-41
COG:COG0552	276	709	1222	1067	18.4246	60.0788	0.339904	9.60652e-42	1.81755e-38	4.1308e-41
COG:COG1457	1447	1468	51	308	96.5955	17.3423	5.95282	7.33195e-41	1.38721e-37	3.14559e-40
COG:COG3396	56	318	1442	1458	3.73832	82.0946	0.178055	1.3381e-40	2.53169e-37	5.7278e-40
COG:COG3188	1472	1534	26	242	98.2644	13.6261	8.9315	3.01778e-40	5.70965e-37	1.28886e-39
COG:COG3460	56	316	1442	1460	3.73832	82.2072	0.179427	4.06819e-40	7.69702e-37	1.72967e-39
COG:COG3327	56	316	1442	1460	3.73832	82.2072	0.179427	4.06819e-40	7.69702e-37	1.72967e-39
COG:COG3126	5	170	1493	1606	0.333778	90.4279	0.0316378	5.99317e-40	1.13391e-36	2.5424e-39
COG:COG0620	1470	1531	28	245	98.1308	13.795	8.40137	9.29482e-40	1.75858e-36	3.93418e-39
COG:COG2199	1484	1573	14	203	99.0654	11.4302	13.6796	9.63347e-40	1.82265e-36	4.06842e-39
COG:COG2151	56	314	1442	1462	3.73832	82.3198	0.180818	1.24293e-39	2.35163e-36	5.23748e-39
COG:COG0148	10	187	1488	1589	0.667557	89.4707	0.0571057	3.09826e-39	5.8619e-36	1.30265e-38
COG:COG0025	1484	1578	14	198	99.0654	11.1486	13.3004	2.23733e-38	4.23302e-35	9.38585e-38
COG:COG0209	365	146	1133	1630	24.3658	91.7793	3.59665	2.75231e-37	5.20737e-34	1.15207e-36
COG:COG3008	1179	1663	319	113	78.7049	6.36261	0.251136	6.76422e-37	1.27979e-33	2.82514e-36
COG:COG1513	1402	1392	96	384	93.5915	21.6216	4.02874	9.18366e-37	1.73755e-33	3.8272e-36
COG:COG0381	588	1090	910	686	39.2523	38.6261	0.406662	1.14629e-36	2.16878e-33	4.76655e-36
COG:COG0720	1482	1583	16	193	98.9319	10.8671	11.2929	1.69528e-35	3.20747e-32	7.03392e-35
COG:COG2025	1489	1608	9	168	99.3992	9.45946	17.2852	3.72304e-35	7.04399e-32	1.54136e-34
COG:COG4137	1470	1552	28	224	98.1308	12.6126	7.57732	1.2574e-34	2.37901e-31	5.19433e-34
COG:COG2170	704	469	794	1307	46.996	73.5923	2.4709	1.83207e-34	3.46628e-31	7.5518e-34
COG:COG3195	33	234	1465	1542	2.20294	86.8243	0.148438	5.47535e-34	1.03594e-30	2.25203e-33
COG:COG3175	1484	1596	14	180	99.0654	10.1351	11.9549	8.75203e-34	1.65588e-30	3.59194e-33
COG:COG3685	772	546	726	1230	51.5354	69.2568	2.39548	1.04958e-33	1.98581e-30	4.2983e-33
COG:COG4456	189	527	1309	1249	12.6168	70.3266	0.342195	5.42817e-33	1.02701e-29	2.21816e-32
COG:COG3385	143	450	1355	1326	9.54606	74.6622	0.310977	5.8444e-33	1.10576e-29	2.38311e-32
COG:COG3394	4	139	1494	1637	0.267023	92.1734	0.0315314	9.12489e-33	1.72643e-29	3.71275e-32
COG:COG1843	1478	1582	20	194	98.6649	10.9234	9.06233	1.03948e-32	1.9667e-29	4.22038e-32
COG:COG0647	0	118	1498	1658	0	93.3559	0	1.11547e-32	2.11047e-29	4.5192e-32
COG:COG2080	1451	1515	47	261	96.8625	14.6959	5.3186	1.94915e-32	3.6878e-29	7.87991e-32
COG:COG2049	1489	1618	9	158	99.3992	8.8964	16.1559	2.19385e-32	4.15077e-29	8.85025e-32
COG:COG2442	4	137	1494	1639	0.267023	92.286	0.0320308	3.25168e-32	6.15218e-29	1.30897e-31
COG:COG3265	1266	1187	232	589	84.5127	33.1644	2.70776	4.42694e-32	8.37578e-29	1.7783e-31
COG:COG0657	1404	1419	94	357	93.725	20.1014	3.75773	4.55114e-32	8.61075e-29	1.82431e-31
COG:COG3791	12	165	1486	1611	0.801068	90.7095	0.078845	1.47385e-31	2.78852e-28	5.89539e-31
COG:COG0076	87	338	1411	1438	5.80774	80.9685	0.262322	6.19128e-31	1.17139e-27	2.47129e-30
COG:COG3539	64	289	1434	1487	4.27236	83.7275	0.229638	1.63735e-30	3.09786e-27	6.52182e-30
COG:COG0798	487	276	1011	1500	32.51	84.4595	2.61794	3.05505e-30	5.78016e-27	1.21432e-29
COG:COG3121	38	230	1460	1546	2.53672	87.0495	0.174949	3.50136e-30	6.62457e-27	1.3888e-29
COG:COG1795	18	178	1480	1598	1.2016	89.9775	0.109186	3.87003e-30	7.32209e-27	1.53182e-29
COG:COG1404	12	158	1486	1618	0.801068	91.1036	0.0826959	5.9251e-30	1.12103e-26	2.34035e-29
COG:COG5265	39	231	1459	1545	2.60347	86.9932	0.178783	6.44035e-30	1.21851e-26	2.53857e-29
COG:COG3608	32	214	1466	1562	2.13618	87.9505	0.159325	6.68344e-30	1.26451e-26	2.62891e-29
COG:COG3709	1490	1632	8	144	99.466	8.10811	16.4338	1.02596e-29	1.94112e-26	4.02721e-29
COG:COG4772	1472	1579	26	197	98.2644	11.0923	7.06348	1.5594e-29	2.95039e-26	6.10846e-29
COG:COG3240	1439	1502	59	274	96.0614	15.4279	4.44928	1.83302e-29	3.46808e-26	7.16545e-29
COG:COG1183	1415	1457	83	319	94.4593	17.9617	3.73258	8.96484e-29	1.69615e-25	3.49721e-28
COG:COG3473	41	231	1457	1545	2.73698	86.9932	0.188209	1.03915e-28	1.96608e-25	4.04542e-28
COG:COG3190	41	230	1457	1546	2.73698	87.0495	0.18915	1.05524e-28	1.99652e-25	4.09962e-28
COG:COG3647	40	226	1458	1550	2.67023	87.2748	0.188159	2.84333e-28	5.37959e-25	1.10237e-27
COG:COG2309	39	221	1459	1555	2.60347	87.5563	0.188082	1.41883e-27	2.68442e-24	5.47913e-27
COG:COG2073	1453	1542	45	234	96.996	13.1757	4.89987	1.41901e-27	2.68477e-24	5.47913e-27
COG:COG1327	1495	1661	3	115	99.7997	6.47523	34.5023	2.00014e-27	3.78427e-24	7.70728e-27
COG:COG2071	1461	1561	37	215	97.53	12.1059	5.43856	2.21937e-27	4.19905e-24	8.53466e-27
COG:COG0229	1491	1646	7	130	99.5327	7.31982	16.8226	4.57829e-27	8.66213e-24	1.75702e-26
COG:COG1105	1464	1570	34	206	97.7303	11.5991	5.64976	5.66032e-27	1.07093e-23	2.16788e-26
COG:COG1937	1338	1331	160	445	89.3191	25.0563	2.79588	6.82159e-27	1.29064e-23	2.60736e-26
COG:COG0050	1253	1686	245	90	83.6449	5.06757	0.273005	1.37381e-26	2.59926e-23	5.24044e-26
COG:COG4568	15	154	1483	1622	1.00134	91.3288	0.106532	1.65637e-26	3.13385e-23	6.30554e-26
COG:COG1587	1492	1653	6	123	99.5995	6.92568	18.5033	2.44379e-26	4.62365e-23	9.28445e-26
COG:COG3504	17	158	1481	1618	1.13485	91.1036	0.117548	3.32138e-26	6.28404e-23	1.25933e-25
COG:COG3243	1462	1570	36	206	97.5968	11.5991	5.32859	5.39864e-26	1.02142e-22	2.04284e-25
COG:COG1477	1439	1520	59	256	96.0614	14.4144	4.10776	9.39816e-26	1.77813e-22	3.54916e-25
COG:COG3772	285	123	1213	1653	19.0254	93.0743	3.15756	1.04593e-25	1.97889e-22	3.93865e-25
COG:COG2008	1440	1523	58	253	96.1282	14.2455	4.12435	1.04711e-25	1.98114e-22	3.93865e-25
COG:COG4773	1488	1641	10	135	99.3324	7.60135	12.2413	1.13788e-25	2.15286e-22	4.27155e-25
COG:COG0515	64	265	1434	1511	4.27236	85.0788	0.254478	1.44554e-25	2.73497e-22	5.41578e-25
COG:COG3344	18	158	1480	1618	1.2016	91.1036	0.124547	1.48631e-25	2.81211e-22	5.55752e-25
COG:COG2906	21	166	1477	1610	1.40187	90.6532	0.137898	1.72587e-25	3.26534e-22	6.44052e-25
COG:COG4619	19	160	1479	1616	1.26836	90.991	0.12975	3.1678e-25	5.99348e-22	1.17982e-24
COG:COG3546	750	572	748	1204	50.0668	67.7928	2.11052	3.6165e-25	6.84242e-22	1.34429e-24
COG:COG3161	1475	1606	23	170	98.4646	9.57207	6.7884	4.11427e-25	7.78419e-22	1.52631e-24
COG:COG2132	46	224	1452	1552	3.07076	87.3874	0.2195	6.46091e-25	1.2224e-21	2.39218e-24
COG:COG1487	284	620	1214	1156	18.9586	65.0901	0.43618	1.12022e-24	2.11945e-21	4.13955e-24
COG:COG1396	1454	1558	44	218	97.0628	12.2748	4.62382	1.1724e-24	2.21818e-21	4.32394e-24
COG:COG2220	867	1328	631	448	57.8772	25.2252	0.463521	1.47996e-24	2.80008e-21	5.44762e-24
COG:COG0783	1459	1570	39	206	97.3965	11.5991	4.90861	2.18502e-24	4.13406e-21	8.02731e-24
COG:COG1072	2	99	1496	1677	0.133511	94.4257	0.0226462	2.32281e-24	4.39475e-21	8.51695e-24
COG:COG2723	136	27	1362	1749	9.07877	98.4797	6.46827	2.61264e-24	4.94311e-21	9.56115e-24
COG:COG1853	1428	1506	70	270	95.3271	15.2027	3.65737	3.08019e-24	5.82772e-21	1.12504e-23
COG:COG3794	1	93	1497	1683	0.0667557	94.7635	0.0120887	3.28302e-24	6.21148e-21	1.19682e-23
COG:COG1181	1433	1516	65	260	95.6609	14.6396	3.781	3.72408e-24	7.04595e-21	1.35499e-23
COG:COG0737	22	162	1476	1614	1.46862	90.8784	0.148499	5.96255e-24	1.12812e-20	2.16529e-23
COG:COG1715	40	205	1458	1571	2.67023	88.4572	0.210245	1.0017e-23	1.89521e-20	3.63067e-23
COG:COG0390	23	164	1475	1612	1.53538	90.7658	0.15327	1.17224e-23	2.21787e-20	4.24068e-23
COG:COG3501	1468	1595	30	181	97.9973	10.1914	5.55294	1.39454e-23	2.63847e-20	5.03526e-23
COG:COG2852	21	158	1477	1618	1.40187	91.1036	0.1456	1.42928e-23	2.7042e-20	5.15086e-23
COG:COG0471	25	168	1473	1608	1.66889	90.5405	0.162448	1.55226e-23	2.93687e-20	5.5834e-23
COG:COG0673	1449	1553	49	223	96.729	12.5563	4.24625	1.82687e-23	3.45644e-20	6.5587e-23
COG:COG0395	1352	1742	146	34	90.2537	1.91441	0.18074	1.86838e-23	3.53498e-20	6.69504e-23
COG:COG1171	1497	1686	1	90	99.9332	5.06757	79.911	2.27944e-23	4.31271e-20	8.15257e-23
COG:COG2843	0	83	1498	1693	0	95.3266	0	3.99193e-23	7.55273e-20	1.42504e-22
COG:COG0048	1415	1771	83	5	94.4593	0.281532	0.0481315	4.19336e-23	7.93383e-20	1.49413e-22
COG:COG0580	1488	1653	10	123	99.3324	6.92568	11.0722	8.21694e-23	1.55464e-19	2.92226e-22
COG:COG0245	1408	1768	90	8	93.992	0.45045	0.0707893	1.07234e-22	2.02887e-19	3.80652e-22
COG:COG4569	51	221	1447	1555	3.40454	87.5563	0.247993	2.98867e-22	5.65457e-19	1.05891e-21
COG:COG2039	59	237	1439	1539	3.93858	86.6554	0.266245	3.48418e-22	6.59207e-19	1.23216e-21
COG:COG1966	1490	1664	8	112	99.466	6.30631	12.5361	1.02653e-21	1.9422e-18	3.6235e-21
COG:COG2271	1465	1597	33	179	97.7971	10.0788	4.9759	1.04245e-21	1.97231e-18	3.67282e-21
COG:COG1509	9	115	1489	1661	0.600801	93.5248	0.0873011	1.05557e-21	1.99714e-18	3.71215e-21
COG:COG3604	1453	1570	45	206	96.996	11.5991	4.23663	1.25051e-21	2.36597e-18	4.38956e-21
COG:COG3470	14	130	1484	1646	0.934579	92.6802	0.119448	1.32867e-21	2.51385e-18	4.65527e-21
COG:COG1521	1493	1675	5	101	99.6662	5.68694	18.0051	1.48964e-21	2.81839e-18	5.2096e-21
COG:COG0574	13	125	1485	1651	0.867824	92.9617	0.115626	5.36052e-21	1.01421e-17	1.87124e-20
COG:COG0095	2	86	1496	1690	0.133511	95.1577	0.0262716	5.42761e-21	1.0269e-17	1.89117e-20
COG:COG2062	1483	1646	15	130	98.9987	7.31982	7.80842	5.80045e-21	1.09745e-17	2.01736e-20
COG:COG2804	1480	1638	18	138	98.7984	7.77027	6.92715	6.66761e-21	1.26151e-17	2.3147e-20
COG:COG4804	598	1000	900	776	39.9199	43.6937	0.515609	8.51991e-21	1.61197e-17	2.95232e-20
COG:COG5285	50	212	1448	1564	3.33778	88.0631	0.254743	9.33855e-21	1.76685e-17	3.23008e-20
COG:COG2969	1474	1624	24	152	98.3979	8.55856	5.74836	1.52618e-20	2.88753e-17	5.26922e-20
COG:COG3251	1461	1594	37	182	97.53	10.2477	4.50849	2.09447e-20	3.96273e-17	7.21808e-20
COG:COG0303	1450	1571	48	205	96.7957	11.5428	3.94189	2.84376e-20	5.38039e-17	9.78253e-20
COG:COG1443	10	113	1488	1663	0.667557	93.6374	0.0989033	3.32321e-20	6.28751e-17	1.14111e-19
COG:COG1273	1436	1543	62	233	95.8611	13.1194	3.49746	3.81779e-20	7.22326e-17	1.30856e-19
COG:COG2116	1466	1607	32	169	97.8638	9.51577	4.81787	3.85987e-20	7.30287e-17	1.32059e-19
COG:COG0577	1468	1613	30	163	97.9973	9.17793	4.94491	1.00942e-19	1.90983e-16	3.44734e-19
COG:COG1846	1466	1610	32	166	97.8638	9.34685	4.72352	1.71586e-19	3.2464e-16	5.84937e-19
COG:COG1063	1479	1642	19	134	98.7316	7.54505	6.35252	2.12349e-19	4.01764e-16	7.22597e-19
COG:COG3424	338	194	1160	1582	22.5634	89.0766	2.37609	2.92753e-19	5.53889e-16	9.94416e-19
COG:COG3835	1465	1611	33	165	97.7971	9.29054	4.54687	7.73679e-19	1.4638e-15	2.6233e-18
COG:COG0804	19	131	1479	1645	1.26836	92.6239	0.161317	1.05141e-18	1.98928e-15	3.55863e-18
COG:COG3081	1388	1752	110	24	92.6569	1.35135	0.172852	1.2404e-18	2.34684e-15	4.19078e-18
COG:COG2938	1468	1619	30	157	97.9973	8.84009	4.74523	1.31968e-18	2.49683e-15	4.45068e-18
COG:COG1299	1487	1669	11	107	99.2657	6.02477	8.66654	2.78426e-18	5.26782e-15	9.37334e-18
COG:COG4615	1461	1605	37	171	97.53	9.62838	4.20697	2.92224e-18	5.52888e-15	9.82039e-18
COG:COG0759	17	123	1481	1653	1.13485	93.0743	0.154263	4.02999e-18	7.62473e-15	1.3519e-17
COG:COG1213	21	133	1477	1643	1.40187	92.5113	0.175641	6.84244e-18	1.29459e-14	2.29131e-17
COG:COG1712	307	174	1191	1602	20.494	90.2027	2.37323	7.98942e-18	1.5116e-14	2.67067e-17
COG:COG2819	58	212	1440	1564	3.87183	88.0631	0.297144	9.01353e-18	1.70536e-14	3.00769e-17
COG:COG2911	1454	1593	44	183	97.0628	10.3041	3.79618	1.16235e-17	2.19917e-14	3.87177e-17
COG:COG4766	12	108	1486	1668	0.801068	93.9189	0.12472	1.17263e-17	2.21862e-14	3.89916e-17
COG:COG2310	216	470	1282	1306	14.4192	73.536	0.468178	1.97338e-17	3.73363e-14	6.55023e-17
COG:COG1732	1467	1624	31	152	97.9306	8.55856	4.42921	4.17303e-17	7.89537e-14	1.38273e-16
COG:COG1638	1460	1610	38	166	97.4633	9.34685	3.96143	7.74232e-17	1.46485e-13	2.56092e-16
COG:COG1593	1459	1609	39	167	97.3965	9.40315	3.88285	1.17052e-16	2.21463e-13	3.86497e-16
COG:COG2072	1454	1598	44	178	97.0628	10.0225	3.68091	1.19123e-16	2.2538e-13	3.92648e-16
COG:COG1793	1432	1556	66	220	95.5941	12.3874	3.06769	1.33287e-16	2.52179e-13	4.38573e-16
COG:COG3095	109	28	1389	1748	7.27637	98.4234	4.899	2.20289e-16	4.16786e-13	7.23588e-16
COG:COG4663	24	132	1474	1644	1.60214	92.5676	0.202788	2.96658e-16	5.61278e-13	9.72752e-16
COG:COG0796	1491	1690	7	86	99.5327	4.84234	10.8391	3.22573e-16	6.10308e-13	1.0559e-15
COG:COG0643	595	959	903	817	39.7196	46.0023	0.561349	3.36202e-16	6.36093e-13	1.09861e-15
COG:COG0145	67	219	1431	1557	4.47263	87.6689	0.332874	4.0053e-16	7.57803e-13	1.30656e-15
COG:COG2194	1475	1647	23	129	98.4646	7.26351	5.02297	4.86623e-16	9.2069e-13	1.58466e-15
COG:COG0656	1471	1638	27	138	98.1976	7.77027	4.59001	5.13059e-16	9.70708e-13	1.66788e-15
COG:COG1643	1493	1697	5	79	99.6662	4.4482	13.9006	5.75656e-16	1.08914e-12	1.86817e-15
COG:COG1125	1465	1626	33	150	97.7971	8.44595	4.09538	7.23856e-16	1.36954e-12	2.3451e-15
COG:COG1174	1467	1630	31	146	97.9306	8.22072	4.23871	7.65732e-16	1.44877e-12	2.47652e-15
COG:COG2932	1468	1632	30	144	97.9973	8.10811	4.31765	8.13592e-16	1.53932e-12	2.62682e-15
COG:COG3304	2	66	1496	1710	0.133511	96.2838	0.0346378	9.72214e-16	1.83943e-12	3.13361e-15
COG:COG2104	10	93	1488	1683	0.667557	94.7635	0.121618	1.05635e-15	1.99861e-12	3.39899e-15
COG:COG3550	10	94	1488	1682	0.667557	94.7072	0.120253	1.06518e-15	2.01532e-12	3.4216e-15
COG:COG2917	1478	1656	20	120	98.6649	6.75676	5.35507	1.148e-15	2.17202e-12	3.68139e-15
COG:COG4301	17	112	1481	1664	1.13485	93.6937	0.170541	1.43938e-15	2.7233e-12	4.60796e-15
COG:COG0427	1492	1696	6	80	99.5995	4.5045	11.7296	1.83595e-15	3.47361e-12	5.86758e-15
COG:COG4604	22	123	1476	1653	1.46862	93.0743	0.200311	2.11444e-15	4.00053e-12	6.74625e-15
COG:COG3486	1469	1637	29	139	98.0641	7.82658	4.3012	2.16342e-15	4.09319e-12	6.89089e-15
COG:COG0705	1445	1588	53	188	96.4619	10.5856	3.22775	2.25526e-15	4.26695e-12	7.17134e-15
COG:COG0127	1428	1766	70	10	95.3271	0.563063	0.115515	3.73473e-15	7.06611e-12	1.18559e-14
COG:COG1540	1491	1695	7	81	99.5327	4.56081	10.1788	5.58709e-15	1.05708e-11	1.77065e-14
COG:COG0146	67	212	1431	1564	4.47263	88.0631	0.345411	7.07374e-15	1.33835e-11	2.23805e-14
COG:COG3540	1397	1506	101	270	93.2577	15.2027	2.47978	1.18157e-14	2.23553e-11	3.7321e-14
COG:COG1999	10	88	1488	1688	0.667557	95.045	0.12891	1.65379e-14	3.12897e-11	5.21496e-14
COG:COG4408	119	39	1379	1737	7.94393	97.8041	3.84342	1.69569e-14	3.20825e-11	5.33819e-14
COG:COG0056	12	93	1486	1683	0.801068	94.7635	0.146138	2.70006e-14	5.10851e-11	8.4859e-14
COG:COG0717	0	50	1498	1726	0	97.1847	0	5.06705e-14	9.58685e-11	1.58986e-13
COG:COG2175	1480	1669	18	107	98.7984	6.02477	5.27129	6.19137e-14	1.17141e-10	1.93942e-13
COG:COG4670	14	96	1484	1680	0.934579	94.5946	0.165094	6.77826e-14	1.28245e-10	2.11975e-13
COG:COG1619	1475	1658	23	118	98.4646	6.64414	4.56417	7.09803e-14	1.34295e-10	2.21243e-13
COG:COG2120	23	118	1475	1658	1.53538	93.3559	0.219098	7.09803e-14	1.34295e-10	2.21243e-13
COG:COG2346	101	264	1397	1512	6.74232	85.1351	0.414069	7.37112e-14	1.39462e-10	2.29378e-13
COG:COG3059	19	108	1479	1668	1.26836	93.9189	0.198407	1.06183e-13	2.00899e-10	3.29883e-13
COG:COG1965	1454	1616	44	160	97.0628	9.00901	3.27183	1.52264e-13	2.88083e-10	4.72268e-13
COG:COG3062	19	107	1479	1669	1.26836	93.9752	0.200382	1.77018e-13	3.34919e-10	5.48148e-13
COG:COG4657	22	114	1476	1662	1.46862	93.5811	0.217301	1.94345e-13	3.677e-10	6.00817e-13
COG:COG2425	41	1	1457	1775	2.73698	99.9437	49.9485	2.08241e-13	3.93993e-10	6.42729e-13
COG:COG3493	12	89	1486	1687	0.801068	94.9887	0.153069	2.45223e-13	4.63962e-10	7.55639e-13
COG:COG0306	1477	1666	21	110	98.5981	6.19369	4.64386	3.10476e-13	5.8742e-10	9.55154e-13
COG:COG1387	267	163	1231	1613	17.8238	90.8221	2.14635	3.54299e-13	6.70334e-10	1.0882e-12
COG:COG4796	78	220	1420	1556	5.20694	87.6126	0.388502	5.1021e-13	9.65317e-10	1.56453e-12
COG:COG3177	22	111	1476	1665	1.46862	93.75	0.223577	5.26286e-13	9.95733e-10	1.61122e-12
COG:COG1883	14	92	1484	1684	0.934579	94.8198	0.172683	5.44625e-13	1.03043e-09	1.66467e-12
COG:COG1562	18	101	1480	1675	1.2016	94.3131	0.201699	7.70551e-13	1.45788e-09	2.35142e-12
COG:COG2354	1478	1670	20	106	98.6649	5.96847	4.69066	8.12183e-13	1.53665e-09	2.47448e-12
COG:COG0701	6	68	1492	1708	0.400534	96.1712	0.101009	1.20086e-12	2.27202e-09	3.65277e-12
COG:COG0554	1488	1696	10	80	99.3324	4.5045	7.01887	1.37643e-12	2.60421e-09	4.18012e-12
COG:COG1589	0	45	1498	1731	0	97.4662	0	1.41723e-12	2.6814e-09	4.29712e-12
COG:COG1234	65	193	1433	1583	4.33912	89.1329	0.372041	1.73288e-12	3.27861e-09	5.24578e-12
COG:COG0388	1427	1572	71	204	95.2603	11.4865	2.60821	1.85365e-12	3.50711e-09	5.60242e-12
COG:COG1515	24	113	1474	1663	1.60214	93.6374	0.239622	2.07691e-12	3.92951e-09	6.26157e-12
COG:COG0845	1480	1677	18	99	98.7984	5.57432	4.85391	2.07836e-12	3.93227e-09	6.26157e-12
COG:COG2134	4	61	1494	1715	0.267023	96.5653	0.0752738	2.52281e-12	4.77316e-09	7.58849e-12
COG:COG4669	11	81	1487	1695	0.734312	95.4392	0.154798	2.85845e-12	5.40819e-09	8.58443e-12
COG:COG1286	18	98	1480	1678	1.2016	94.482	0.208246	3.41195e-12	6.4554e-09	1.02304e-11
COG:COG2165	1486	1693	12	83	99.1989	4.67342	6.07098	3.45631e-12	6.53935e-09	1.03471e-11
COG:COG3659	1476	1670	22	106	98.5314	5.96847	4.25846	5.6915e-12	1.07683e-08	1.70116e-11
COG:COG3712	1497	1729	1	47	99.9332	2.6464	40.6935	6.73937e-12	1.27509e-08	2.01118e-11
COG:COG2153	1470	1657	28	119	98.1308	6.70045	3.77037	6.85588e-12	1.29713e-08	2.04273e-11
COG:COG0686	6	64	1492	1712	0.400534	96.3964	0.107574	1.1474e-11	2.17088e-08	3.41333e-11
COG:COG2716	1460	1639	38	137	97.4633	7.71396	3.21152	1.47616e-11	2.79289e-08	4.38445e-11
COG:COG2240	1481	1683	17	93	98.8652	5.23649	4.81399	1.50978e-11	2.85649e-08	4.47726e-11
COG:COG0367	1488	1702	10	74	99.3324	4.16667	6.46957	2.13319e-11	4.036e-08	6.31612e-11
COG:COG0426	2	50	1496	1726	0.133511	97.1847	0.0461497	2.18946e-11	4.14247e-08	6.4726e-11
COG:COG0636	15	87	1483	1689	1.00134	95.1014	0.196363	2.19644e-11	4.15566e-08	6.47299e-11
COG:COG2149	15	87	1483	1689	1.00134	95.1014	0.196363	2.19644e-11	4.15566e-08	6.47299e-11
COG:COG0637	1481	1684	17	92	98.8652	5.18018	4.7594	2.50572e-11	4.74081e-08	7.37296e-11
COG:COG4160	1400	1535	98	241	93.4579	13.5698	2.2429	2.52526e-11	4.77779e-08	7.41893e-11
COG:COG3319	6	62	1492	1714	0.400534	96.509	0.111174	3.55452e-11	6.72515e-08	1.04266e-10
COG:COG1897	0	39	1498	1737	0	97.8041	0	3.81142e-11	7.2112e-08	1.11628e-10
COG:COG0457	1480	1683	18	93	98.7984	5.23649	4.54347	4.04623e-11	7.65547e-08	1.18323e-10
COG:COG1113	1494	1721	4	55	99.733	3.09685	11.9364	4.64685e-11	8.79184e-08	1.35467e-10
COG:COG2130	1494	1721	4	55	99.733	3.09685	11.9364	4.64685e-11	8.79184e-08	1.35467e-10
COG:COG4175	1467	1656	31	120	97.9306	6.75676	3.42917	4.99043e-11	9.44188e-08	1.4526e-10
COG:COG1312	8	67	1490	1709	0.534045	96.2275	0.136953	6.84142e-11	1.2944e-07	1.98832e-10
COG:COG3321	39	135	1459	1641	2.60347	92.3986	0.324926	6.97284e-11	1.31926e-07	2.02341e-10
COG:COG1957	1442	1610	56	166	96.2617	9.34685	2.65497	8.21312e-11	1.55392e-07	2.37967e-10
COG:COG0392	1432	1592	66	184	95.5941	10.3604	2.50769	8.96635e-11	1.69643e-07	2.59393e-10
COG:COG1196	1462	1648	36	128	97.5968	7.20721	3.15426	1.0431e-10	1.97355e-07	3.01305e-10
COG:COG3971	11	74	1487	1702	0.734312	95.8333	0.170141	1.22532e-10	2.31831e-07	3.53401e-10
COG:COG1319	1262	1335	236	441	84.2457	24.8311	1.76646	1.30713e-10	2.47309e-07	3.76422e-10
COG:COG3714	2	46	1496	1730	0.133511	97.4099	0.050279	1.32983e-10	2.51604e-07	3.82377e-10
COG:COG1757	4	53	1494	1723	0.267023	97.0158	0.08704	1.47497e-10	2.79065e-07	4.23467e-10
COG:COG1233	71	191	1427	1585	4.73965	89.2455	0.412886	1.50598e-10	2.84931e-07	4.31714e-10
COG:COG3125	1476	1677	22	99	98.5314	5.57432	3.96064	1.56033e-10	2.95214e-07	4.46618e-10
COG:COG4115	80	206	1418	1570	5.34045	88.4009	0.429978	1.57163e-10	2.97352e-07	4.49172e-10
COG:COG0658	1449	1624	49	152	96.729	8.55856	2.76777	1.77792e-10	3.36383e-07	5.07365e-10
COG:COG2732	0	36	1498	1740	0	97.973	0	2.53385e-10	4.79404e-07	7.21994e-10
COG:COG3609	5	56	1493	1720	0.333778	96.8468	0.102861	2.54094e-10	4.80747e-07	7.22927e-10
COG:COG3162	1495	1727	3	49	99.7997	2.75901	14.1392	2.70893e-10	5.1253e-07	7.69565e-10
COG:COG4575	1481	1690	17	86	98.8652	4.84234	4.43321	2.81165e-10	5.31964e-07	7.97548e-10
COG:COG2307	1418	1573	80	203	94.6595	11.4302	2.28746	4.41126e-10	8.34611e-07	1.24942e-09
COG:COG0846	1408	1557	90	219	93.992	12.3311	2.20047	4.62815e-10	8.75646e-07	1.30889e-09
COG:COG0340	1494	1725	4	51	99.733	2.87162	11.0426	4.69083e-10	8.87506e-07	1.32464e-09
COG:COG1207	1	40	1497	1736	0.0667557	97.7477	0.0289913	5.58666e-10	1.057e-06	1.57525e-09
COG:COG2055	1475	1678	23	98	98.4646	5.51802	3.7454	5.801e-10	1.09755e-06	1.63326e-09
COG:COG2812	57	162	1441	1614	3.80507	90.8784	0.394094	6.4667e-10	1.2235e-06	1.81798e-09
COG:COG1961	752	701	746	1075	50.2003	60.5293	1.54586	7.89412e-10	1.49357e-06	2.21598e-09
COG:COG3668	29	109	1469	1667	1.93591	93.8626	0.301915	8.33085e-10	1.5762e-06	2.33511e-09
COG:COG2838	1497	1737	1	39	99.9332	2.19595	33.6114	1.0585e-09	2.00268e-06	2.96254e-09
COG:COG3733	6	56	1492	1720	0.400534	96.8468	0.123516	1.06583e-09	2.01655e-06	2.97866e-09
COG:COG1172	1458	1647	40	129	97.3298	7.26351	2.85492	1.5451e-09	2.92332e-06	4.31168e-09
COG:COG1596	0	33	1498	1743	0	98.1419	0	1.70445e-09	3.22483e-06	4.74938e-09
COG:COG2994	12	71	1486	1705	0.801068	96.0023	0.193923	1.77115e-09	3.35102e-06	4.92798e-09
COG:COG0380	18	84	1480	1692	1.2016	95.2703	0.244981	1.87262e-09	3.543e-06	5.20265e-09
COG:COG1597	1492	1721	6	55	99.5995	3.09685	7.94693	1.87975e-09	3.55649e-06	5.2148e-09
COG:COG1080	138	72	1360	1704	9.21228	95.9459	2.40147	2.7905e-09	5.27962e-06	7.73004e-09
COG:COG2610	1481	1695	17	81	98.8652	4.56081	4.16314	3.04584e-09	5.76273e-06	8.42505e-09
COG:COG4944	37	121	1461	1655	2.46996	93.1869	0.346389	3.57066e-09	6.75568e-06	9.86231e-09
COG:COG0300	9	62	1489	1714	0.600801	96.509	0.167096	3.63319e-09	6.87399e-06	1.00204e-08
COG:COG1056	10	64	1488	1712	0.667557	96.3964	0.179772	3.94698e-09	7.46768e-06	1.087e-08
COG:COG1944	55	153	1443	1623	3.67156	91.3851	0.404318	3.98245e-09	7.53479e-06	1.09517e-08
COG:COG1275	5	50	1493	1726	0.333778	97.1847	0.115606	4.06796e-09	7.69659e-06	1.11707e-08
COG:COG0790	1469	1671	29	105	98.0641	5.91216	3.183	4.51324e-09	8.53906e-06	1.23754e-08
COG:COG2217	1484	1703	14	73	99.0654	4.11036	4.54375	4.97037e-09	9.40395e-06	1.36092e-08
COG:COG1877	15	75	1483	1701	1.00134	95.777	0.2294	5.08381e-09	9.61856e-06	1.38997e-08
COG:COG1160	1498	1745	0	31	100	1.7455	inf	6.12802e-09	1.15942e-05	1.67305e-08
COG:COG2337	37	119	1461	1657	2.46996	93.2995	0.352636	7.88642e-09	1.49211e-05	2.15001e-08
COG:COG1956	1482	1700	16	76	98.9319	4.27928	4.14088	8.32568e-09	1.57522e-05	2.2665e-08
COG:COG3411	2	39	1496	1737	0.133511	97.8041	0.0595434	8.84617e-09	1.6737e-05	2.40473e-08
COG:COG4989	11	64	1487	1712	0.734312	96.3964	0.197882	1.18677e-08	2.24537e-05	3.22148e-08
COG:COG3549	8	56	1490	1720	0.534045	96.8468	0.164909	1.43992e-08	2.72433e-05	3.90305e-08
COG:COG0586	1486	1711	12	65	99.1989	3.65991	4.70436	2.07486e-08	3.92564e-05	5.61607e-08
COG:COG0294	1497	1742	1	34	99.9332	1.91441	29.2181	2.66017e-08	5.03304e-05	7.19005e-08
COG:COG3274	2	37	1496	1739	0.133511	97.9167	0.0628342	2.95878e-08	5.59802e-05	7.98576e-08
COG:COG2066	1460	1659	38	117	97.4633	6.58784	2.70962	3.20607e-08	6.06589e-05	8.64087e-08
COG:COG0320	1482	1703	16	73	98.9319	4.11036	3.97042	3.30712e-08	6.25707e-05	8.90052e-08
COG:COG1984	1491	1724	7	52	99.5327	2.92793	6.42459	3.60151e-08	6.81405e-05	9.67905e-08
COG:COG4106	1003	1023	495	753	66.9559	42.3986	1.49147	3.96485e-08	7.50149e-05	1.06404e-07
COG:COG3409	9	56	1489	1720	0.600801	96.8468	0.185647	4.67713e-08	8.84913e-05	1.25342e-07
COG:COG1484	159	97	1339	1679	10.6142	94.5383	2.0554	4.83329e-08	9.14458e-05	1.29343e-07
COG:COG0371	20	80	1478	1696	1.33511	95.4955	0.286874	6.35829e-08	0.000120299	1.69914e-07
COG:COG4607	6	47	1492	1729	0.400534	97.3536	0.147938	8.50875e-08	0.000160986	2.2706e-07
COG:COG1970	1494	1734	4	42	99.733	2.36486	9.04671	8.72782e-08	0.00016513	2.32578e-07
COG:COG1069	3	38	1495	1738	0.200267	97.8604	0.0917796	9.72316e-08	0.000183962	2.58737e-07
COG:COG0155	1496	1741	2	35	99.8665	1.97072	15.0373	9.93289e-08	0.00018793	2.63947e-07
COG:COG1622	1491	1726	7	50	99.5327	2.81532	6.17034	1.06396e-07	0.000201302	2.81935e-07
COG:COG0614	1491	1726	7	50	99.5327	2.81532	6.17034	1.06396e-07	0.000201302	2.81935e-07
COG:COG2259	1469	1680	29	96	98.0641	5.40541	2.89458	1.23314e-07	0.000233309	3.26307e-07
COG:COG0524	1469	1679	29	97	98.0641	5.46171	2.92648	1.23884e-07	0.000234389	3.27359e-07
COG:COG3040	1489	1722	9	54	99.3992	3.04054	5.18815	1.28091e-07	0.000242347	3.38002e-07
COG:COG4150	10	56	1488	1720	0.667557	96.8468	0.206413	1.40898e-07	0.000266579	3.7128e-07
COG:COG4221	1494	1736	4	40	99.733	2.25225	8.60599	1.56566e-07	0.000296223	4.11993e-07
COG:COG2884	1472	1774	26	2	98.2644	0.112613	0.0638279	1.91348e-07	0.00036203	5.02819e-07
COG:COG3157	1489	1723	9	53	99.3992	2.98423	5.08912	2.11613e-07	0.000400372	5.55301e-07
COG:COG2851	1488	1721	10	55	99.3324	3.09685	4.75537	2.29073e-07	0.000433407	6.00286e-07
COG:COG0455	1484	1712	14	64	99.0654	3.6036	3.96262	2.32185e-07	0.000439294	6.07599e-07
COG:COG1929	1476	1695	22	81	98.5314	4.56081	3.20611	2.95675e-07	0.000559418	7.72677e-07
COG:COG1850	0	25	1498	1751	0	98.5923	0	3.01931e-07	0.000571254	7.86851e-07
COG:COG0014	0	25	1498	1751	0	98.5923	0	3.01931e-07	0.000571254	7.86851e-07
COG:COG3961	8	50	1490	1726	0.534045	97.1847	0.185342	3.28974e-07	0.000622418	8.56146e-07
COG:COG0719	2	33	1496	1743	0.133511	98.1419	0.0706125	3.34453e-07	0.000632784	8.68017e-07
COG:COG0396	2	33	1496	1743	0.133511	98.1419	0.0706125	3.34453e-07	0.000632784	8.68017e-07
COG:COG3616	20	76	1478	1700	1.33511	95.7207	0.302685	3.56555e-07	0.000674602	9.24112e-07
COG:COG1535	13	61	1485	1715	0.867824	96.5653	0.246122	3.68768e-07	0.000697709	9.53154e-07
COG:COG0475	1485	1715	13	61	99.1322	3.43468	4.06302	3.68768e-07	0.000697709	9.53154e-07
COG:COG4176	1486	1717	12	59	99.1989	3.32207	4.25519	3.75449e-07	0.000710349	9.67778e-07
COG:COG0601	1486	1717	12	59	99.1989	3.32207	4.25519	3.75449e-07	0.000710349	9.67778e-07

## Sheet: Fish
COG	Number_pos_present_in	Number_neg_present_in	Number_pos_not_present_in	Number_neg_not_present_in	Sensitivity	Specificity	Odds_ratio	Naive_p	Bonferroni_p	Benjamini_H_p
COG:COG0467	8	47	6	3213	57.1429	98.5583	91.1489	1.04256e-11	1.97252e-08	1.37536e-08
COG:COG0039	9	84	5	3176	64.2857	97.4233	68.0571	1.45387e-11	2.75072e-08	1.37536e-08
COG:COG3540	2	2901	12	359	14.2857	11.0123	0.0206251	2.80703e-10	5.31091e-07	1.7703e-07
COG:COG0830	4	3062	10	198	28.5714	6.07362	0.0258654	6.95541e-10	1.31596e-06	3.28991e-07
COG:COG0076	12	413	2	2847	85.7143	87.3313	41.3608	1.41758e-09	2.68206e-06	5.08128e-07
COG:COG0101	9	3250	5	10	64.2857	0.306748	0.00553846	1.87997e-09	3.5569e-06	5.08128e-07
COG:COG2867	9	3250	5	10	64.2857	0.306748	0.00553846	1.87997e-09	3.5569e-06	5.08128e-07
COG:COG1181	3	2946	11	314	21.4286	9.6319	0.0290687	2.18117e-09	4.12677e-06	5.15846e-07

## Sheet: Fungi
COG	Number_pos_present_in	Number_neg_present_in	Number_pos_not_present_in	Number_neg_not_present_in	Sensitivity	Specificity	Odds_ratio	Naive_p	Bonferroni_p	Benjamini_H_p
COG:COG2134	9	56	3	3206	75	98.2833	171.75	5.6975e-14	1.07797e-10	1.07797e-10
COG:COG0071	5	3229	7	33	41.6667	1.01165	0.00729992	1.7768e-11	3.36171e-08	1.68085e-08
COG:COG1795	10	186	2	3076	83.3333	94.298	82.6882	2.81664e-11	5.32908e-08	1.77636e-08
COG:COG2309	10	250	2	3012	83.3333	92.336	60.24	4.84941e-10	9.17509e-07	2.29377e-07
COG:COG4619	9	170	3	3092	75	94.7885	54.5647	6.85322e-10	1.29663e-06	2.40264e-07
COG:COG3473	10	262	2	3000	83.3333	91.9681	57.2519	7.61935e-10	1.44158e-06	2.40264e-07
COG:COG0390	9	178	3	3084	75	94.5432	51.9775	1.01773e-09	1.92555e-06	2.75078e-07
COG:COG0005	0	2637	12	625	0	19.16	0	2.70535e-09	5.11852e-06	6.39815e-07
COG:COG1477	2	2957	10	305	16.6667	9.35009	0.020629	3.29665e-09	6.23727e-06	6.9303e-07
COG:COG3663	10	310	2	2952	83.3333	90.4966	47.6129	3.85598e-09	7.29551e-06	7.29551e-07

## Sheet: Human
COG	Number_pos_present_in	Number_neg_present_in	Number_pos_not_present_in	Number_neg_not_present_in	Sensitivity	Specificity	Odds_ratio	Naive_p	Bonferroni_p	Benjamini_H_p
COG:COG1869	51	1360	1249	614	3.92308	31.1044	0.0184347	0	0	0
COG:COG3829	1196	440	104	1534	92	77.7102	40.0932	0	0	0
COG:COG3145	59	1354	1241	620	4.53846	31.4083	0.0217697	0	0	0
COG:COG0814	58	1346	1242	628	4.46154	31.8136	0.0217882	0	0	0
COG:COG3152	1236	466	64	1508	95.0769	76.3931	62.4962	0	0	0
COG:COG1354	70	1512	1230	462	5.38462	23.4043	0.0173893	0	0	0
COG:COG4178	42	1384	1258	590	3.23077	29.8886	0.0142326	0	0	0
COG:COG1075	1244	568	56	1406	95.6923	71.2259	54.9882	0	0	0
COG:COG3165	53	1347	1247	627	4.07692	31.7629	0.0197838	0	0	0
COG:COG1738	1241	562	59	1412	95.4615	71.5299	52.8467	0	0	0
COG:COG0672	30	1254	1270	720	2.30769	36.4742	0.0135629	0	0	0
COG:COG1226	1256	554	44	1420	96.6154	71.9352	73.167	0	0	0
COG:COG1610	1235	436	65	1538	95	77.9129	67.0229	0	0	0
COG:COG2202	1230	467	70	1507	94.6154	76.3425	56.7027	0	0	0
COG:COG1254	1232	510	68	1464	94.7692	74.1641	52.0083	0	0	0
COG:COG2717	1251	640	49	1334	96.2308	67.5785	53.2154	0	0	0
COG:COG1918	1236	442	64	1532	95.0769	77.6089	66.9383	0	0	0
COG:COG1347	1242	593	58	1381	95.5385	69.9595	49.8692	0	0	0
COG:COG3256	1235	436	65	1538	95	77.9129	67.0229	0	0	0
COG:COG3236	1207	484	93	1490	92.8462	75.4813	39.9545	0	0	0
COG:COG2515	32	1352	1268	622	2.46154	31.5096	0.0116103	0	0	0
COG:COG1766	83	1405	1217	569	6.38462	28.8247	0.02762	0	0	0
COG:COG2871	1244	593	56	1381	95.6923	69.9595	51.7334	0	0	0
COG:COG0033	58	1437	1242	537	4.46154	27.2036	0.0174511	0	0	0
COG:COG3257	1271	723	29	1251	97.7692	63.3739	75.8345	0	0	0
COG:COG2720	1236	532	64	1442	95.0769	73.0496	52.347	0	0	0
COG:COG4319	1238	545	62	1429	95.2308	72.3911	52.3558	0	0	0
COG:COG2384	49	1319	1251	655	3.76923	33.1814	0.0194507	0	0	0
COG:COG2209	1244	594	56	1380	95.6923	69.9088	51.6089	0	0	0
COG:COG4654	1235	447	65	1527	95	77.3556	64.906	0	0	0
COG:COG3720	1237	552	63	1422	95.1538	72.0365	50.5813	0	0	0
COG:COG2602	1233	439	67	1535	94.8462	77.7609	64.3476	0	0	0
COG:COG0428	1204	449	96	1525	92.6154	77.2543	42.597	0	0	0
COG:COG1677	1240	566	60	1408	95.3846	71.3273	51.4111	0	0	0
COG:COG3241	1241	512	59	1462	95.4615	74.0628	60.0616	0	0	0
COG:COG4592	1200	512	100	1462	92.3077	74.0628	34.2656	0	0	0
COG:COG1805	1244	591	56	1383	95.6923	70.0608	51.9837	0	0	0
COG:COG2017	33	1269	1267	705	2.53846	35.7143	0.0144699	0	0	0
COG:COG2214	56	1389	1244	585	4.30769	29.6353	0.0189593	0	0	0
COG:COG1726	1244	591	56	1383	95.6923	70.0608	51.9837	0	0	0
COG:COG3086	1241	559	59	1415	95.4615	71.6819	53.2432	0	0	0
COG:COG1842	1225	486	75	1488	94.2308	75.3799	50.0082	0	0	0
COG:COG2703	1225	492	75	1482	94.2308	75.076	49.1992	0	0	0
COG:COG2113	1241	640	59	1334	95.4615	67.5785	43.8425	0	0	0
COG:COG5339	60	1442	1240	532	4.61538	26.9504	0.0178516	0	0	0
COG:COG3760	1221	446	79	1528	93.9231	77.4063	52.9514	0	0	0
COG:COG5383	39	1343	1261	631	3	31.9656	0.0145312	0	0	0
COG:COG2869	1243	593	57	1381	95.6154	69.9595	50.785	0	0	0
COG:COG3916	1215	470	85	1504	93.4615	76.1905	45.7412	0	0	0
COG:COG0370	1237	460	63	1514	95.1538	76.6971	64.6245	0	0	0
COG:COG0351	1163	439	137	1535	89.4615	77.7609	29.6827	0	0	0
COG:COG2065	1224	534	76	1440	94.1538	72.9483	43.4299	0	0	0
COG:COG1988	1214	521	86	1453	93.3846	73.6069	39.3684	0	0	0
COG:COG0810	1236	438	64	1536	95.0769	77.8116	67.726	0	0	0
COG:COG2721	38	1392	1262	582	2.92308	29.4833	0.0125895	0	0	0
COG:COG3631	1225	448	75	1526	94.2308	77.305	55.6354	0	0	0
COG:COG2110	1232	495	68	1479	94.7692	74.924	54.1333	0	0	0
COG:COG3239	1218	588	82	1386	93.6923	70.2128	35.0122	0	0	0
COG:COG3511	1239	588	61	1386	95.3077	70.2128	47.877	0	0	0
COG:COG4585	1207	465	93	1509	92.8462	76.4438	42.1173	0	0	0
COG:COG3149	1217	507	83	1467	93.6154	74.3161	42.4262	0	0	0
COG:COG0272	67	1487	1233	487	5.15385	24.6707	0.0177963	0	0	0
COG:COG1023	52	1364	1248	610	4	30.9017	0.0186339	0	0	0
COG:COG0447	1233	621	67	1353	94.8462	68.541	40.0954	0	0	0
COG:COG2234	1242	515	58	1459	95.5385	73.9108	60.6655	0	0	0
COG:COG3025	1243	622	57	1352	95.6154	68.4904	47.4005	0	0	0
COG:COG4307	11	1187	1289	787	0.846154	39.8683	0.00565801	0	0	0
COG:COG2368	1238	598	62	1376	95.2308	69.7062	45.9458	0	0	0
COG:COG3703	58	1374	1242	600	4.46154	30.3951	0.0203925	0	0	0
COG:COG2942	44	1368	1256	606	3.38462	30.6991	0.0155185	0	0	0
COG:COG2878	1243	575	57	1399	95.6154	70.8713	53.0574	0	0	0
COG:COG2960	1228	459	72	1515	94.4615	76.7477	56.2945	0	0	0
COG:COG1320	1248	670	52	1304	96	66.0588	46.7104	2.96439387505e-322	5.60863321159e-319	7.68272079283e-321
COG:COG1124	28	1219	1272	755	2.15385	38.2472	0.0136337	1.67826787721e-317	3.17528282368e-314	4.29092273336e-316
COG:COG0291	1247	681	53	1293	95.9231	65.5015	44.6727	3.65212989441e-316	6.90982976023e-313	9.21310634901e-315
COG:COG3387	57	1302	1243	672	4.38462	34.0426	0.023668	2.68455498455e-315	5.07917803077e-312	6.68312898793e-314
COG:COG4779	1158	484	142	1490	89.0769	75.4813	25.1051	3.02241446923e-315	5.71840817578e-312	7.42650412453e-314
COG:COG0690	92	1387	1208	587	7.07692	29.7366	0.0322316	1.22729772145e-314	2.32204728898e-311	2.97698370381e-313
COG:COG3004	101	1405	1199	569	7.76923	28.8247	0.0341144	8.93808892855e-314	1.69108642528e-310	2.14061572821e-312
COG:COG3083	1104	398	196	1576	84.9231	79.8379	22.3042	2.1636559379e-312	0	5.11704629314e-311
COG:COG5380	1198	571	102	1403	92.1538	71.074	28.8588	8.97696629258e-312	0	2.09684200315e-310
COG:COG0594	1272	773	28	1201	97.8462	60.8409	70.5818	5.22751726914e-310	9.89046e-307	0
COG:COG2959	43	1246	1257	728	3.30769	36.8794	0.0199869	0	3.52857e-305	4.25129e-307
COG:COG3048	1252	719	48	1255	96.3077	63.5765	45.5279	4.10441e-306	7.76555e-303	9.2447e-305
COG:COG3734	17	1150	1283	824	1.30769	41.7427	0.00949405	8.44111e-306	1.59706e-302	1.87889e-304
COG:COG1277	1244	699	56	1275	95.6923	64.5897	40.5196	7.49573e-305	1.41819e-301	1.64906e-303
COG:COG1211	206	1573	1094	401	15.8462	20.3141	0.0480027	1.38121e-302	2.61325e-299	3.00373e-301
COG:COG0257	1275	805	25	1169	98.0769	59.2199	74.0609	2.66832e-301	5.04846e-298	5.73689e-300
COG:COG0387	30	1178	1270	796	2.30769	40.3242	0.0159619	8.11272e-298	1.53493e-294	1.72464e-296
COG:COG2329	29	1174	1271	800	2.23077	40.5268	0.015548	1.74242e-297	3.29666e-294	3.66295e-296
COG:COG2015	1247	729	53	1245	95.9231	63.0699	40.1821	6.8481e-296	1.29566e-292	1.4238e-294
COG:COG1122	1245	737	55	1237	95.7692	62.6646	37.9935	3.04148e-290	5.75448e-287	6.25487e-289
COG:COG2168	1194	614	106	1360	91.8462	68.8956	24.9499	1.21175e-288	2.29264e-285	2.4652e-287
COG:COG0282	1250	762	50	1212	96.1538	61.3982	39.7638	6.03233e-286	1.14132e-282	1.21417e-284
COG:COG0787	1271	834	29	1140	97.7692	57.7508	59.9082	3.9864e-284	7.54227e-281	7.93923e-283
COG:COG3111	1238	739	62	1235	95.2308	62.5633	33.3696	2.02824e-281	3.83743e-278	3.99732e-280
COG:COG2822	18	1084	1282	890	1.38462	45.0861	0.0115278	2.45761e-278	4.64979e-275	4.7936e-277
COG:COG2258	1252	787	48	1187	96.3077	60.1317	39.3404	3.257e-278	6.16224e-275	6.288e-277
COG:COG0376	37	1140	1263	834	2.84615	42.2492	0.0214318	1.99172e-273	3.76833e-270	3.80639e-272
COG:COG0786	1276	888	24	1086	98.1538	55.0152	65.0214	2.46268e-270	4.6594e-267	4.6594e-269
COG:COG1834	1226	737	74	1237	94.3077	62.6646	27.8074	3.36406e-269	6.3648e-266	6.30178e-268
COG:COG1082	24	1073	1276	901	1.84615	45.6434	0.0157938	1.63509e-265	3.0936e-262	3.03294e-264
COG:COG3718	23	1069	1277	905	1.76923	45.846	0.0152478	2.34269e-265	4.43237e-262	4.30327e-264
COG:COG2864	1288	958	12	1016	99.0769	51.4691	113.832	1.34456e-262	2.5439e-259	2.44606e-261
COG:COG3962	24	1065	1276	909	1.84615	46.0486	0.0160537	2.25025e-262	4.25747e-259	4.05474e-261
COG:COG3116	1242	799	58	1175	95.5385	59.5238	31.4909	4.86118e-262	9.19735e-259	8.67674e-261
COG:COG0437	1288	961	12	1013	99.0769	51.3171	113.141	1.09368e-261	2.06925e-258	1.93388e-260
COG:COG3258	1274	904	26	1070	98	54.2047	57.9978	1.58802e-261	3.00454e-258	2.78198e-260
COG:COG3058	1287	960	13	1014	99	51.3678	104.569	2.17916e-260	4.12297e-257	3.78254e-259
COG:COG0430	1213	728	87	1246	93.3077	63.1206	23.8632	9.67265e-260	1.83007e-256	1.6637e-258
COG:COG3746	1272	902	28	1072	97.8462	54.306	53.9905	2.24815e-259	4.25349e-256	3.83197e-258
COG:COG0791	91	1243	1209	731	7	37.0314	0.0442651	1.21345e-254	2.29585e-251	2.04986e-253
COG:COG0853	1244	824	56	1150	95.6923	58.2573	31.0029	1.54615e-254	2.92531e-251	2.58877e-253
COG:COG0754	17	1014	1283	960	1.30769	48.6322	0.0125446	4.80426e-254	9.08966e-251	7.97339e-253
COG:COG1285	1289	994	11	980	99.1538	49.6454	115.531	2.01302e-251	3.80863e-248	3.31185e-250
COG:COG0714	1251	854	49	1120	96.2308	56.7376	33.4828	2.79272e-251	5.28382e-248	4.55502e-250
COG:COG5013	1250	862	50	1112	96.1538	56.3323	32.2506	4.41525e-247	8.35366e-244	7.13988e-246
COG:COG3297	1252	876	48	1098	96.3077	55.6231	32.6935	2.999e-244	5.67411e-241	4.80857e-243
COG:COG1140	1248	865	52	1109	96	56.1803	30.7699	7.51426e-244	1.4217e-240	1.1947e-242
COG:COG2223	1247	863	53	1111	95.9231	56.2817	30.2896	1.92992e-243	3.6514e-240	3.04283e-242
COG:COG2181	1247	864	53	1110	95.9231	56.231	30.2273	5.48631e-243	1.03801e-239	8.5786e-242
COG:COG2823	1253	883	47	1091	96.3846	55.2685	32.9395	7.42173e-243	1.40419e-239	1.15098e-241
COG:COG2873	1263	921	37	1053	97.1538	53.3435	39.0275	5.82229e-241	1.10158e-237	8.95592e-240
COG:COG2180	1244	864	56	1110	95.6923	56.231	28.5392	7.79787e-240	1.47536e-236	1.1898e-238
COG:COG1495	84	1187	1216	787	6.46154	39.8683	0.0458004	1.08397e-239	2.05088e-236	1.6407e-238
COG:COG1770	60	1117	1240	857	4.61538	43.4144	0.0371242	3.77336e-238	7.13919e-235	5.66602e-237
COG:COG2109	1250	889	50	1085	96.1538	54.9645	30.5118	2.40326e-237	4.54697e-234	3.58029e-236
COG:COG3276	1263	939	37	1035	97.1538	52.4316	37.625	1.27987e-234	2.42151e-231	1.8918e-233
COG:COG0833	1264	949	36	1025	97.2308	51.925	37.923	3.6851e-232	6.9722e-229	5.40481e-231
COG:COG1690	1260	940	40	1034	96.9231	52.381	34.65	1.69858e-230	3.21371e-227	2.47208e-229
COG:COG4574	1273	989	27	985	97.9231	49.8987	46.9575	1.42649e-229	2.69891e-226	2.06024e-228
COG:COG3007	1247	909	53	1065	95.9231	53.9514	27.5662	6.04998e-227	1.14466e-223	8.67164e-226
COG:COG2124	1255	939	45	1035	96.5385	52.4316	30.7401	2.97824e-225	5.63483e-222	4.23671e-224
COG:COG1169	1242	901	58	1073	95.5385	54.3566	25.5017	1.94831e-224	3.6862e-221	2.7509e-223
COG:COG1359	1257	954	43	1020	96.6923	51.6717	31.2549	2.65313e-222	5.01973e-219	3.71832e-221
COG:COG3483	1240	903	60	1071	95.3846	54.2553	24.5116	1.55763e-221	2.94704e-218	2.16694e-220
COG:COG1514	1269	1003	31	971	97.6154	49.1895	39.6295	9.21681e-220	1.74382e-216	1.27286e-218
COG:COG3098	1203	810	97	1164	92.5385	58.9666	17.8222	3.43964e-219	6.50779e-216	4.71579e-218
COG:COG1328	1231	884	69	1090	94.6923	55.2178	21.998	4.55919e-219	8.62599e-216	6.20575e-218
COG:COG1376	1265	991	35	983	97.3077	49.7974	35.8511	7.10924e-219	1.34507e-215	9.60763e-218
COG:COG4214	10	880	1290	1094	0.769231	55.4205	0.00963707	8.6174e-219	1.63041e-215	1.14818e-217
COG:COG4213	10	880	1290	1094	0.769231	55.4205	0.00963707	8.6174e-219	1.63041e-215	1.14818e-217
COG:COG3227	928	342	372	1632	71.3846	82.6748	11.9042	2.69004e-218	5.08956e-215	3.55913e-217
COG:COG1863	1269	1007	31	967	97.6154	48.9868	39.3094	3.24785e-218	6.14494e-215	4.26732e-217
COG:COG4953	48	1024	1252	950	3.69231	48.1256	0.0355681	6.40731e-218	1.21226e-214	8.36043e-217
COG:COG1357	1187	778	113	1196	91.3077	60.5876	16.1482	3.70203e-217	7.00425e-214	4.79743e-216
COG:COG2127	61	1061	1239	913	4.69231	46.2513	0.0423657	4.15935e-217	7.86949e-214	5.35339e-216
COG:COG3437	1236	907	64	1067	95.0769	54.0527	22.7193	4.8361e-216	9.14991e-213	6.18237e-215
COG:COG1021	1243	930	57	1044	95.6154	52.8875	24.4801	2.74886e-215	5.20085e-212	3.4905e-214
COG:COG0247	137	1242	1163	732	10.5385	37.0821	0.0694273	2.83152e-214	5.35723e-211	3.57149e-213
COG:COG1418	14	877	1286	1097	1.07692	55.5724	0.0136174	2.20337e-211	4.16877e-208	2.76078e-210
COG:COG2831	1275	1055	25	919	98.0769	46.5552	44.4256	7.25784e-210	1.37318e-206	9.0341e-209
COG:COG4795	1258	998	42	976	96.7692	49.4428	29.2921	2.08593e-208	3.94659e-205	2.57947e-207
COG:COG4660	1246	960	54	1014	95.8462	51.3678	24.372	5.03331e-208	9.52302e-205	6.18378e-207
COG:COG4791	1229	912	71	1062	94.5385	53.7994	20.1569	1.93583e-207	3.66258e-204	2.36296e-206
COG:COG1859	1239	942	61	1032	95.3077	52.2796	22.2521	3.70429e-207	7.00852e-204	4.49264e-206
COG:COG1626	1051	544	249	1430	80.8462	72.4417	11.0953	1.25221e-206	2.36919e-203	1.50904e-205
COG:COG2321	15	864	1285	1110	1.15385	56.231	0.0149968	1.12818e-205	2.13452e-202	1.35096e-204
COG:COG5266	6	816	1294	1158	0.461538	58.6626	0.00658014	1.48519e-204	2.80999e-201	1.76729e-203
COG:COG1878	1228	930	72	1044	94.4615	52.8875	19.1462	2.77035e-200	5.2415e-197	3.27594e-199
COG:COG2373	49	972	1251	1002	3.76923	50.7599	0.0403776	2.21322e-199	4.18742e-196	2.60088e-198
COG:COG1585	1243	978	57	996	95.6154	50.4559	22.2084	4.12792e-199	7.81003e-196	4.82101e-198
COG:COG0473	28	897	1272	1077	2.15385	54.5593	0.0264298	9.67765e-199	1.83101e-195	1.12332e-197
COG:COG0262	1254	1015	46	959	96.4615	48.5816	25.7568	2.60617e-198	4.93086e-195	3.00662e-197
COG:COG0403	1273	1094	27	880	97.9231	44.5795	37.9254	1.46083e-194	2.7639e-191	1.67509e-193
COG:COG2909	44	939	1256	1035	3.38462	52.4316	0.0386134	5.7759e-194	1.0928e-190	6.58313e-193
COG:COG2896	104	1099	1196	875	8	44.3262	0.0692329	7.83469e-191	1.48232e-187	8.87618e-190
COG:COG2816	1241	999	59	975	95.4615	49.3921	20.5286	3.39175e-190	6.41719e-187	3.81975e-189
COG:COG1397	51	947	1249	1027	3.92308	52.0263	0.0442821	3.68026e-189	6.96306e-186	4.12015e-188
COG:COG3067	1255	1051	45	923	96.5385	46.7579	24.4923	1.29219e-187	2.44482e-184	1.43813e-186
COG:COG4659	1262	1075	38	899	97.0769	45.542	27.7733	1.44554e-187	2.73496e-184	1.59939e-186
COG:COG1020	1216	937	84	1037	93.5385	52.5329	16.0211	3.18856e-187	6.03276e-184	3.50742e-186
COG:COG3454	1237	997	63	977	95.1538	49.4934	19.241	5.6111e-187	1.06162e-183	6.13653e-186
COG:COG2923	1253	1051	47	923	96.3846	46.7579	23.4127	1.68858e-185	3.1948e-182	1.83609e-184
COG:COG2068	1248	1036	52	938	96	47.5177	21.7297	3.32826e-185	6.29706e-182	3.59832e-184
COG:COG1722	218	1320	1082	654	16.7692	33.1307	0.0998236	4.27897e-185	8.0958e-182	4.59989e-184
COG:COG1823	50	930	1250	1044	3.84615	52.8875	0.0449032	1.57714e-184	2.98394e-181	1.68584e-183
COG:COG3777	1254	1061	46	913	96.4615	46.2513	23.4582	1.71892e-183	3.2522e-180	1.82708e-182
COG:COG2706	1246	1040	54	934	95.8462	47.3151	20.7223	5.9148e-182	1.11908e-178	6.25185e-181
COG:COG0561	17	798	1283	1176	1.30769	59.5745	0.0195266	9.44996e-182	1.78793e-178	9.93295e-181
COG:COG3395	8	754	1292	1220	0.615385	61.8034	0.0100188	1.32e-181	2.49744e-178	1.3798e-180
COG:COG4794	1243	1033	57	941	95.6154	47.6697	19.8649	3.76016e-181	7.11423e-178	3.90892e-180
COG:COG3627	1238	1018	62	956	95.2308	48.4296	18.7516	4.0343e-181	7.6329e-178	4.17098e-180
COG:COG0573	35	867	1265	1107	2.69231	56.079	0.0353269	6.10202e-181	1.1545e-177	6.27446e-180
COG:COG0128	12	772	1288	1202	0.923077	60.8916	0.0145062	6.70717e-181	1.269e-177	6.85944e-180
COG:COG3626	1238	1019	62	955	95.2308	48.3789	18.7136	9.52119e-181	1.80141e-177	9.68499e-180
COG:COG4380	1263	1108	37	866	97.1538	43.8703	26.6796	2.2668e-178	4.28879e-175	2.28461e-177
COG:COG4778	1234	1015	66	959	94.9231	48.5816	17.6654	2.27012e-178	4.29507e-175	2.28461e-177
COG:COG3624	1233	1013	67	961	94.8462	48.6829	17.4583	4.7701e-178	9.02503e-175	4.77515e-177
COG:COG0230	1258	1092	42	882	96.7692	44.6809	24.1923	8.34276e-178	1.57845e-174	8.30764e-177
COG:COG0581	36	858	1264	1116	2.76923	56.535	0.0370452	5.40193e-177	1.02205e-173	5.35102e-176
COG:COG3625	1235	1025	65	949	95	48.075	17.5912	4.45366e-176	8.42632e-173	4.38871e-175
COG:COG4608	1263	1116	37	858	97.1538	43.465	26.2437	8.92924e-176	1.68941e-172	8.75343e-175
COG:COG5567	1261	1111	39	863	97	43.7183	25.1158	4.04078e-175	7.64516e-172	3.94081e-174
COG:COG2070	1260	1108	40	866	96.9231	43.8703	24.62	5.44487e-175	1.03017e-171	5.28292e-174
COG:COG2115	7	727	1293	1247	0.538462	63.1712	0.00928606	7.40161e-175	1.40039e-171	7.14482e-174
COG:COG4107	1232	1021	68	953	94.7692	48.2776	16.911	1.38164e-174	2.61405e-171	1.32693e-173
COG:COG3618	30	828	1270	1146	2.30769	58.0547	0.0326943	2.25548e-174	4.26737e-171	2.15524e-173
COG:COG1555	165	1186	1135	788	12.6923	39.9189	0.0965894	3.45876e-174	6.54397e-171	3.28843e-173
COG:COG0470	1230	1018	70	956	94.6154	48.4296	16.5013	8.84067e-174	1.67266e-170	8.36328e-173
COG:COG1123	215	1281	1085	693	16.5385	35.1064	0.1072	2.29443e-173	4.34107e-170	2.15973e-172
COG:COG4117	1241	1053	59	921	95.4615	46.6565	18.3972	5.73411e-173	1.08489e-169	5.37076e-172
COG:COG1921	1191	924	109	1050	91.6154	53.1915	12.4166	8.0797e-171	1.52868e-167	7.53044e-170
COG:COG4336	1228	1024	72	950	94.4615	48.1256	15.823	4.49022e-170	8.4955e-167	4.16446e-169
COG:COG2146	256	1343	1044	631	19.6923	31.9656	0.115211	6.61529e-170	1.25161e-166	6.10543e-169
COG:COG1653	3	683	1297	1291	0.230769	65.4002	0.00437207	4.36881e-169	8.26579e-166	4.01252e-168
COG:COG3090	1253	1111	47	863	96.3846	43.7183	20.7086	9.29613e-167	1.75883e-163	8.49676e-166
COG:COG3024	1263	1149	37	825	97.1538	41.7933	24.5096	1.09425e-165	2.07032e-162	9.95345e-165
COG:COG0110	1270	1175	30	799	97.6923	40.4762	28.7867	1.77505e-165	3.35839e-162	1.60689e-164
COG:COG1971	1232	1050	68	924	94.7692	46.8085	15.9435	2.03944e-165	3.85862e-162	1.83744e-164
COG:COG2027	1251	1110	49	864	96.2308	43.769	19.8725	4.14451e-165	7.84142e-162	3.71631e-164
COG:COG1073	238	1298	1062	676	18.3077	34.2452	0.116714	4.26563e-165	8.07056e-162	3.80687e-164
COG:COG0463	27	784	1273	1190	2.07692	60.2837	0.0321934	1.14588e-164	2.168e-161	1.01784e-163
COG:COG3156	1268	1171	32	803	97.5385	40.6788	27.1724	1.21976e-164	2.30779e-161	1.07841e-163
COG:COG1267	1279	1221	21	753	98.3846	38.1459	37.5604	1.03938e-162	1.9665e-159	9.14653e-162
COG:COG3959	17	727	1283	1247	1.30769	63.1712	0.0227276	3.72114e-160	7.04039e-157	3.25944e-159
COG:COG3958	17	725	1283	1249	1.30769	63.2725	0.0228269	1.70401e-159	3.224e-156	1.48571e-158
COG:COG2212	1248	1120	52	854	96	43.2624	18.3	5.2372e-159	9.90879e-156	4.54532e-158
COG:COG1680	1240	1097	60	877	95.3846	44.4276	16.522	1.21431e-158	2.29748e-155	1.04908e-157
COG:COG1168	12	697	1288	1277	0.923077	64.691	0.0170696	4.25074e-158	8.0424e-155	3.65564e-157
COG:COG5592	1224	1052	76	922	94.1538	46.7072	14.1151	4.29914e-158	8.13397e-155	3.68053e-157
COG:COG4580	34	783	1266	1191	2.61538	60.3343	0.0408503	2.25453e-156	4.26558e-153	1.92143e-155
COG:COG1231	22	736	1278	1238	1.69231	62.7153	0.0289557	2.32061e-156	4.39059e-153	1.96888e-155
COG:COG2301	1256	1156	44	818	96.6154	41.4387	20.1991	2.33234e-156	4.4128e-153	1.97e-155
COG:COG2135	462	1602	838	372	35.5385	18.845	0.12802	3.34311e-156	6.32517e-153	2.81118e-155
COG:COG2837	330	1419	970	555	25.3846	28.1155	0.133062	3.573e-155	6.76012e-152	2.9912e-154
COG:COG4335	8	666	1292	1308	0.615385	66.2614	0.0121608	5.77663e-155	1.09294e-151	4.8147e-154
COG:COG0334	1291	1307	9	667	99.3077	33.7893	73.2039	1.10575e-153	2.09208e-150	9.17578e-153
COG:COG0018	40	794	1260	1180	3.07692	59.7771	0.0471792	2.74567e-153	5.19481e-150	2.26848e-152
COG:COG1247	1246	1135	54	839	95.8462	42.5025	17.0565	9.5186e-153	1.80092e-149	7.83008e-152
COG:COG3476	9	657	1291	1317	0.692308	66.7173	0.0139745	6.33731e-151	1.19902e-147	5.19055e-150
COG:COG3638	1247	1145	53	829	95.9231	41.9959	17.0349	6.54625e-151	1.23855e-147	5.33858e-150
COG:COG2059	1259	1189	41	785	96.8462	39.767	20.2735	1.298e-149	2.45582e-146	1.054e-148
COG:COG3245	22	711	1278	1263	1.69231	63.9818	0.0305792	5.43953e-149	1.02916e-145	4.39811e-148
COG:COG1871	6	633	1294	1341	0.461538	67.9331	0.00982295	1.23649e-148	2.33944e-145	9.95508e-148
COG:COG5517	1243	1144	57	830	95.6154	42.0466	15.8215	1.61562e-147	3.05675e-144	1.29523e-146
COG:COG2390	6	626	1294	1348	0.461538	68.2877	0.00998464	7.41931e-147	1.40373e-143	5.92293e-146
COG:COG3046	64	847	1236	1127	4.92308	57.0922	0.0688973	5.10772e-146	9.6638e-143	4.06042e-145
COG:COG1462	1288	1319	12	655	99.0769	33.1814	53.3005	6.5248e-146	1.23449e-142	5.16524e-145
COG:COG1304	1282	1291	18	683	98.6154	34.5998	37.6799	8.17031e-146	1.54582e-142	6.44093e-145
COG:COG1586	1263	1221	37	753	97.1538	38.1459	21.0514	1.62935e-144	3.08274e-141	1.27914e-143
COG:COG1858	1265	1232	35	742	97.3077	37.5887	21.7679	1.92764e-143	3.6471e-140	1.50707e-142
COG:COG2079	1275	1273	25	701	98.0769	35.5117	28.0841	1.36094e-142	2.5749e-139	1.05963e-141
COG:COG2148	225	1204	1075	770	17.3077	39.0071	0.133856	1.45783e-142	2.75822e-139	1.13042e-141
COG:COG0421	1267	1242	33	732	97.4615	37.0821	22.6283	1.66528e-142	3.15071e-139	1.286e-141
COG:COG1820	1247	1176	53	798	95.9231	40.4255	15.9656	7.74145e-142	1.46468e-138	5.954e-141
COG:COG2821	1248	1181	52	793	96	40.1722	16.1152	3.32195e-141	6.28513e-138	2.54459e-140
COG:COG0726	1240	1156	60	818	95.3846	41.4387	14.624	3.5318e-141	6.68217e-138	2.69442e-140
COG:COG2026	116	968	1184	1006	8.92308	50.9625	0.101819	7.45902e-141	1.41125e-137	5.66766e-140
COG:COG1600	1279	1296	21	678	98.3846	34.3465	31.8622	1.09014e-140	2.06254e-137	8.25016e-140
COG:COG1230	1201	1055	99	919	92.3846	46.5552	10.5675	6.92096e-139	1.30945e-135	5.21692e-138
COG:COG4943	1230	1136	70	838	94.6154	42.4519	12.962	1.43474e-138	2.71453e-135	1.07719e-137
COG:COG2190	11	620	1289	1354	0.846154	68.5917	0.0186366	3.07435e-137	5.81667e-134	2.29908e-136
COG:COG4790	1252	1209	48	765	96.3077	38.7538	16.5043	4.80459e-137	9.09029e-134	3.57886e-136
COG:COG2184	10	613	1290	1361	0.769231	68.9463	0.0172111	9.30165e-137	1.75987e-133	6.90146e-136
COG:COG3136	1275	1294	25	680	98.0769	34.4478	26.8006	1.89884e-136	3.5926e-133	1.40336e-135
COG:COG4264	19	652	1281	1322	1.46154	66.9706	0.0300738	6.97501e-136	1.31967e-132	5.13491e-135
COG:COG1276	16	638	1284	1336	1.23077	67.6798	0.026094	1.116e-135	2.11146e-132	8.18397e-135
COG:COG3283	35	713	1265	1261	2.69231	63.8804	0.0489331	5.88785e-135	1.11398e-131	4.30108e-134
COG:COG0715	1263	1255	37	719	97.1538	36.4235	19.5563	1.24323e-134	2.35219e-131	9.0469e-134
COG:COG0785	37	718	1263	1256	2.84615	63.6272	0.0512464	1.41312e-134	2.67362e-131	1.02438e-133
COG:COG3209	1262	1252	38	722	97.0769	36.5755	19.1518	1.76565e-134	3.3406e-131	1.27504e-133
COG:COG1807	1237	1172	63	802	95.1538	40.6282	13.4362	3.34034e-134	6.31993e-131	2.40302e-133
COG:COG2206	1259	1245	41	729	96.8462	36.9301	17.9804	1.09518e-133	2.07209e-130	7.84881e-133
COG:COG2372	12	611	1288	1363	0.923077	69.0476	0.0207836	2.07394e-133	3.92389e-130	1.48071e-132
COG:COG2162	1250	1219	50	755	96.1538	38.2472	15.484	1.88767e-132	3.57146e-129	1.34266e-131
COG:COG0239	1241	1194	59	780	95.4615	39.5137	13.7407	1.54659e-131	2.92615e-128	1.09594e-130
COG:COG0807	18	632	1282	1342	1.38462	67.9838	0.029814	1.58834e-131	3.00513e-128	1.12132e-130
COG:COG1296	47	741	1253	1233	3.61538	62.462	0.0624154	2.43258e-131	4.60245e-128	1.71095e-130
COG:COG4658	1262	1266	38	708	97.0769	35.8663	18.5727	9.23202e-131	1.7467e-127	6.46925e-130
COG:COG2964	1276	1320	24	654	98.1538	33.1307	26.3417	2.25933e-130	4.27465e-127	1.57736e-129
COG:COG0075	1285	1361	15	613	98.8462	31.0537	38.5846	5.02231e-130	9.5022e-127	3.49346e-129
COG:COG1022	1253	1246	47	728	96.3846	36.8794	15.5764	1.0787e-127	2.0409e-124	7.47582e-127
COG:COG1733	1249	1233	51	741	96.0769	37.538	14.718	1.1103e-127	2.10069e-124	7.66675e-127
COG:COG3836	1247	1227	53	747	95.9231	37.8419	14.3241	1.50894e-127	2.85492e-124	1.03815e-126
COG:COG4771	1294	1418	6	556	99.5385	28.1662	84.5632	6.79732e-127	1.28605e-123	4.65961e-126
COG:COG2771	1286	1377	14	597	98.9231	30.2432	39.8248	7.29656e-127	1.38051e-123	4.98379e-126
COG:COG4594	3	536	1297	1438	0.230769	72.847	0.00620548	1.43286e-126	2.71097e-123	9.75169e-126
COG:COG1087	59	759	1241	1215	4.53846	61.5502	0.0761053	1.36896e-125	2.59007e-122	9.2834e-125
COG:COG0530	22	626	1278	1348	1.69231	68.2877	0.0370687	5.16607e-125	9.77421e-122	3.49079e-124
COG:COG1139	25	637	1275	1337	1.92308	67.7305	0.0411549	9.56908e-125	1.81047e-121	6.44296e-124
COG:COG3072	151	990	1149	984	11.6154	49.848	0.130622	3.98525e-124	7.54009e-121	2.67379e-123
COG:COG2882	1294	1433	6	541	99.5385	27.4063	81.4206	6.10044e-123	1.1542e-119	4.07846e-122
COG:COG0378	1260	1287	40	687	96.9231	34.8024	16.8147	6.72941e-123	1.2732e-119	4.48312e-122
COG:COG1556	25	629	1275	1345	1.92308	68.1358	0.0419277	1.61632e-122	3.05809e-119	1.07301e-121
COG:COG1071	1296	1447	4	527	99.6923	26.6971	118.001	1.92503e-122	3.64215e-119	1.27348e-121
COG:COG4774	1292	1425	8	549	99.3846	27.8116	62.22	4.9598e-122	9.38395e-119	3.26967e-121
COG:COG2764	1272	1335	28	639	97.8462	32.3708	21.7445	8.80467e-122	1.66584e-118	5.78418e-121
COG:COG0022	1296	1453	4	521	99.6923	26.3931	116.176	1.53412e-120	2.90255e-117	1.00434e-119
COG:COG1236	1284	1393	16	581	98.7692	29.4326	33.4711	6.79389e-120	1.2854e-116	4.43243e-119
COG:COG0474	1282	1387	18	587	98.6154	29.7366	30.1424	3.97197e-119	7.51497e-116	2.58246e-118
COG:COG1017	29	631	1271	1343	2.23077	68.0344	0.0485623	1.1396e-118	2.15612e-115	7.38399e-118
COG:COG4789	1250	1271	50	703	96.1538	35.613	13.8277	2.97209e-118	5.6232e-115	1.91918e-117
COG:COG1682	1227	1201	73	773	94.3846	39.1591	10.8183	3.32928e-118	6.299e-115	2.14252e-117
COG:COG3128	1289	1424	11	550	99.1538	27.8622	45.2598	6.80221e-118	1.28698e-114	4.36264e-117
COG:COG1177	26	612	1274	1362	2	68.997	0.0454182	8.54186e-117	1.61612e-113	5.45986e-116
COG:COG0861	1282	1397	18	577	98.6154	29.23	29.4168	2.80999e-116	5.3165e-113	1.79007e-115
COG:COG1263	32	633	1268	1341	2.46154	67.9331	0.0534633	4.03123e-116	7.62708e-113	2.55086e-115
COG:COG0122	1268	1341	32	633	97.5385	32.0669	18.7044	4.03123e-116	7.62708e-113	2.55086e-115
COG:COG3093	55	711	1245	1263	4.23077	63.9818	0.0784742	5.40092e-116	1.02185e-112	3.40618e-115
COG:COG2861	120	878	1180	1096	9.23077	55.5218	0.126945	2.00981e-113	3.80257e-110	1.26331e-112
COG:COG1696	58	701	1242	1273	4.46154	64.4883	0.0848041	4.7852e-111	9.05359e-108	2.99788e-110
COG:COG2931	1262	1339	38	635	97.0769	32.1682	15.7496	5.56188e-111	1.05231e-107	3.47296e-110
COG:COG2376	6	497	1294	1477	0.461538	74.8227	0.0137797	7.1048e-111	1.34423e-107	4.4218e-110
COG:COG0274	7	500	1293	1474	0.538462	74.6707	0.0159598	3.13587e-110	5.93307e-107	1.94527e-109
COG:COG3960	1298	1510	2	464	99.8462	23.5056	199.428	5.65846e-109	1.07058e-105	3.49863e-108
COG:COG0123	1292	1479	8	495	99.3846	25.076	54.0517	1.94224e-107	3.67472e-104	1.19698e-106
COG:COG1943	911	619	389	1355	70.0769	68.6424	5.12646	8.95796e-107	1.69485e-103	5.50275e-106
COG:COG4680	11	506	1289	1468	0.846154	74.3668	0.024758	3.40288e-106	6.43825e-103	2.08358e-105
COG:COG0698	6	478	1294	1496	0.461538	75.7852	0.0145118	7.25292e-106	1.37225e-102	4.42662e-105
COG:COG3405	16	528	1284	1446	1.23077	73.2523	0.0341263	1.18e-105	2.23255e-102	7.17863e-105
COG:COG3221	1276	1414	24	560	98.1538	28.3688	21.0561	5.26522e-105	9.96179e-102	3.19288e-104
COG:COG4579	1295	1506	5	468	99.6154	23.7082	80.4861	1.15919e-104	2.19318e-101	7.00696e-104
COG:COG1250	1281	1445	19	529	98.5385	26.7984	24.6822	1.88563e-102	3.56762e-99	1.13618e-101
COG:COG1729	23	545	1277	1429	1.76923	72.3911	0.0472251	3.44544e-102	6.51877e-99	2.0679e-101
COG:COG1344	533	1538	767	436	41	22.0871	0.196998	3.45379e-102	6.53456e-99	2.0679e-101
COG:COG1982	1277	1431	23	543	98.2308	27.5076	21.068	7.68562e-102	1.45412e-98	4.58713e-101
COG:COG4452	1265	1385	35	589	97.3077	29.8379	15.3705	8.31436e-102	1.57308e-98	4.94678e-101
COG:COG0005	1262	1375	38	599	97.0769	30.3445	14.4677	1.18616e-101	2.24421e-98	7.03515e-101
COG:COG2235	1271	1410	29	564	97.7692	28.5714	17.531	4.46794e-101	8.45335e-98	2.64167e-100
COG:COG1541	30	567	1270	1407	2.30769	71.2766	0.0586177	7.14423e-101	1.35169e-97	4.21087e-100
COG:COG4206	1284	1468	16	506	98.7692	25.6332	27.6611	4.92927e-100	9.32617e-97	2.89633e-99
COG:COG1792	1107	987	193	987	85.1538	50	5.73575	6.72449e-100	1.27227e-96	3.93893e-99
COG:COG2944	20	522	1280	1452	1.53846	73.5562	0.0434626	1.23102e-99	2.32909e-96	7.18855e-99
COG:COG1942	23	534	1277	1440	1.76923	72.9483	0.0485689	1.94794e-99	3.68551e-96	1.134e-98
COG:COG3451	606	261	694	1713	46.6154	86.7781	5.73099	5.36357e-99	1.01479e-95	3.11285e-98
COG:COG0702	35	577	1265	1397	2.69231	70.77	0.0669882	9.43973e-99	1.786e-95	5.46176e-98
COG:COG4638	1266	1403	34	571	97.3846	28.926	15.1542	5.28979e-98	1.00083e-94	3.05131e-97
COG:COG1704	1275	1437	25	537	98.0769	27.2036	19.0585	5.43895e-98	1.02905e-94	3.12781e-97
COG:COG1752	1298	1557	2	417	99.8462	21.1246	173.817	1.35005e-96	2.5543e-93	7.7403e-96
COG:COG2032	19	505	1281	1469	1.46154	74.4174	0.0431454	2.52242e-96	4.77242e-93	1.44182e-95
COG:COG0386	1298	1558	2	416	99.8462	21.074	173.289	2.59496e-96	4.90966e-93	1.47881e-95
COG:COG4359	22	516	1278	1458	1.69231	73.8602	0.0486407	9.62607e-96	1.82125e-92	5.46922e-95
COG:COG3938	1271	1434	29	540	97.7692	27.3556	16.5041	5.39547e-95	1.02082e-91	3.05636e-94
COG:COG0631	1275	1449	25	525	98.0769	26.5957	18.4783	5.57284e-95	1.05438e-91	3.14741e-94
COG:COG0413	1279	1466	21	508	98.3846	25.7345	21.1048	7.84334e-95	1.48396e-91	4.41654e-94
COG:COG3806	1	398	1299	1576	0.0769231	79.8379	0.00304834	1.24567e-93	2.35681e-90	6.99351e-93
COG:COG4558	1257	1390	43	584	96.6923	29.5846	12.2819	1.70754e-93	3.23067e-90	9.5582e-93
COG:COG1551	1269	1434	31	540	97.6154	27.3556	15.415	4.16187e-93	7.87426e-90	2.32279e-92
COG:COG4829	1278	1470	22	504	98.3077	25.5319	19.9169	9.5186e-93	1.80092e-89	5.29682e-92
COG:COG2863	1298	1572	2	402	99.8462	20.3647	165.966	1.13119e-92	2.14021e-89	6.27629e-92
COG:COG0010	1292	1536	8	438	99.3846	22.1884	46.0527	2.02968e-92	3.84015e-89	1.12285e-91
COG:COG0354	1254	1385	46	589	96.4615	29.8379	11.5933	2.7014e-92	5.11105e-89	1.4901e-91
COG:COG1940	1	392	1299	1582	0.0769231	80.1418	0.00310679	7.53726e-92	1.42605e-88	4.14549e-91
COG:COG4559	1289	1523	11	451	99.1538	22.847	34.7006	7.93586e-92	1.50146e-88	4.35207e-91
COG:COG3077	22	494	1278	1480	1.69231	74.9747	0.0515735	2.39879e-90	4.53851e-87	1.31171e-89
COG:COG0723	1298	1581	2	393	99.8462	19.9088	161.326	2.78726e-90	5.2735e-87	1.51974e-89
COG:COG0399	479	1424	821	550	36.8462	27.8622	0.225344	6.59718e-90	1.24819e-86	3.58674e-89
COG:COG1290	1298	1585	2	389	99.8462	19.7062	159.281	2.44191e-89	4.6201e-86	1.32381e-88
COG:COG0688	1299	1593	1	381	99.9231	19.3009	310.684	3.60001e-89	6.81122e-86	1.94606e-88
COG:COG1652	1287	1525	13	449	99	22.7457	29.1482	7.16945e-89	1.35646e-85	3.86456e-88
COG:COG1620	1296	1576	4	398	99.6923	20.1621	81.8223	5.05694e-88	9.56773e-85	2.71811e-87
COG:COG1134	11	434	1289	1540	0.846154	78.0142	0.030281	1.32943e-87	2.51527e-84	7.12542e-87
COG:COG1262	38	541	1262	1433	2.92308	72.5937	0.0797578	5.22452e-87	9.88479e-84	2.79231e-86
COG:COG1210	1281	1507	19	467	98.5385	23.6575	20.8929	9.78213e-87	1.85078e-83	5.21346e-86
COG:COG5553	1225	1321	75	653	94.2308	33.08	8.07393	1.95462e-86	3.69814e-83	1.0388e-85
COG:COG1419	1220	1308	80	666	93.8462	33.7386	7.76491	2.95533e-86	5.59148e-83	1.5637e-85
COG:COG4413	1265	1447	35	527	97.3077	26.6971	13.1633	2.9588e-86	5.59805e-83	1.5637e-85
COG:COG2215	2	375	1298	1599	0.153846	81.003	0.00657011	9.4784e-86	1.79331e-82	4.9953e-85
COG:COG2040	14	440	1286	1534	1.07692	77.7102	0.0379542	1.71456e-85	3.24394e-82	9.01095e-85
COG:COG1091	1265	1450	35	524	97.3077	26.5451	13.0613	2.26229e-85	4.28026e-82	1.18567e-84
COG:COG0235	1263	1445	37	529	97.1538	26.7984	12.4965	4.50091e-85	8.51572e-82	2.35241e-84
COG:COG3633	1278	1501	22	473	98.3077	23.9615	18.3058	4.74347e-85	8.97465e-82	2.47236e-84
COG:COG2246	6	395	1294	1579	0.461538	79.9899	0.0185354	2.50938e-84	4.74774e-81	1.30432e-83
COG:COG3729	714	430	586	1544	54.9231	78.2168	4.37501	3.80648e-84	7.20185e-81	1.97311e-83
COG:COG4149	1210	1295	90	679	93.0769	34.3972	7.04925	6.03046e-83	1.14096e-79	3.11738e-82
COG:COG2423	1279	1514	21	460	98.3846	23.3029	18.5047	6.21319e-83	1.17554e-79	3.2031e-82
COG:COG0038	8	390	1292	1584	0.615385	80.2432	0.0251488	2.99962e-80	5.67529e-77	1.5422e-79
COG:COG1559	1282	1538	18	436	98.6154	22.0871	20.1904	4.67055e-80	8.83668e-77	2.39476e-79
COG:COG0543	1267	1481	33	493	97.4615	24.9747	12.7807	1.23862e-79	2.34346e-76	6.33369e-79
COG:COG2987	1277	1523	23	451	98.2308	22.847	16.4414	1.05473e-78	1.99554e-75	5.37882e-78
COG:COG3639	1277	1524	23	450	98.2308	22.7964	16.3942	2.00233e-78	3.7884e-75	1.01839e-77
COG:COG5499	38	505	1262	1469	2.92308	74.4174	0.08759	2.19499e-78	4.15292e-75	1.11338e-77
COG:COG2249	1292	1592	8	382	99.3846	19.3516	38.7519	3.42589e-78	6.48179e-75	1.7331e-77
COG:COG2857	1289	1584	11	390	99.1538	19.7568	28.8516	1.64316e-76	3.10886e-73	8.29029e-76
COG:COG1926	26	451	1274	1523	2	77.153	0.0689171	9.28606e-76	1.75692e-72	4.67267e-75
COG:COG4969	32	472	1268	1502	2.46154	76.0892	0.080308	1.53623e-75	2.90654e-72	7.70965e-75
COG:COG5507	8	364	1292	1610	0.615385	81.5603	0.0273875	7.20905e-74	1.36395e-70	3.60834e-73
COG:COG3510	8	361	1292	1613	0.615385	81.7123	0.0276665	5.48443e-73	1.03765e-69	2.73788e-72
COG:COG1366	20	415	1280	1559	1.53846	78.9767	0.0586973	6.5136e-73	1.23237e-69	3.24309e-72
COG:COG2207	1289	1599	11	375	99.1538	18.997	27.4817	9.09726e-73	1.7212e-69	4.51759e-72
COG:COG0405	1298	1651	2	323	99.8462	16.3627	126.97	1.3706e-72	2.59318e-69	6.78844e-72
COG:COG0623	1263	1498	37	476	97.1538	24.1135	10.8467	2.42554e-72	4.58912e-69	1.1982e-71
COG:COG1010	20	411	1280	1563	1.53846	79.1793	0.0594206	5.0309e-72	9.51846e-69	2.47877e-71
COG:COG2846	13	381	1287	1593	1	80.6991	0.0422334	5.47908e-72	1.03664e-68	2.69258e-71
COG:COG4114	0	304	1300	1670	0	84.5998	0	7.92648e-72	1.49969e-68	3.88521e-71
COG:COG1473	1272	1534	28	440	97.8462	22.2898	13.0304	1.91229e-71	3.61806e-68	9.34898e-71
COG:COG1089	1265	1510	35	464	97.3077	23.5056	11.1061	3.35807e-71	6.35348e-68	1.63749e-70
COG:COG0831	2	317	1298	1657	0.153846	83.9412	0.00805413	4.01165e-71	7.59004e-68	1.95117e-70
COG:COG0738	20	407	1280	1567	1.53846	79.382	0.0601582	6.10238e-71	1.15457e-67	2.96043e-70
COG:COG1735	1	308	1299	1666	0.0769231	84.3972	0.00416404	1.15104e-70	2.17777e-67	5.56973e-70
COG:COG1803	13	373	1287	1601	1	81.1044	0.0433558	5.41167e-70	1.02389e-66	2.61196e-69
COG:COG0671	1282	1582	18	392	98.6154	19.8582	17.648	1.80468e-69	3.41446e-66	8.6882e-69
COG:COG4126	1	302	1299	1672	0.0769231	84.7011	0.00426207	3.26214e-69	6.17197e-66	1.56649e-68
COG:COG2854	1258	1495	42	479	96.7692	24.2655	9.59678	4.61054e-69	8.72314e-66	2.20839e-68
COG:COG1903	1264	1516	36	458	97.2308	23.2016	10.6074	7.30267e-69	1.38167e-65	3.48906e-68
COG:COG2989	25	415	1275	1559	1.92308	78.9767	0.0736593	4.07e-68	7.70044e-65	1.93966e-67
COG:COG3663	4	316	1296	1658	0.307692	83.9919	0.0161939	1.30068e-67	2.46088e-64	6.18311e-67
COG:COG2172	17	375	1283	1599	1.30769	81.003	0.0564988	2.02348e-66	3.82843e-63	9.59507e-66
COG:COG3246	1275	1570	25	404	98.0769	20.4661	13.1236	1.19351e-65	2.25812e-62	5.64529e-65
COG:COG3248	367	1144	933	830	28.2308	42.0466	0.285389	6.65346e-64	1.25883e-60	3.13924e-63
COG:COG0176	5	306	1295	1668	0.384615	84.4985	0.0210463	1.52529e-63	2.88585e-60	7.17874e-63
COG:COG3765	560	321	740	1653	43.0769	83.7386	3.89694	2.47117e-63	4.67546e-60	1.16016e-62
COG:COG1605	1257	1520	43	454	96.6923	22.999	8.7313	8.17526e-63	1.54676e-59	3.82861e-62
COG:COG2274	1279	1599	21	375	98.3846	18.997	14.2835	2.29025e-62	4.33314e-59	1.06991e-61
COG:COG3713	4	294	1296	1680	0.307692	85.1064	0.0176367	3.09106e-62	5.84829e-59	1.44047e-61
COG:COG3474	17	357	1283	1617	1.30769	81.9149	0.0600156	5.01759e-62	9.49328e-59	2.3325e-61
COG:COG3397	821	666	479	1308	63.1538	66.2614	3.36621	6.74508e-62	1.27617e-58	3.12786e-61
COG:COG1314	6	302	1294	1672	0.461538	84.7011	0.0256712	2.59508e-61	4.90989e-58	1.20046e-60
COG:COG2161	133	684	1167	1290	10.2308	65.3495	0.214939	4.94705e-61	9.35981e-58	2.28288e-60
COG:COG3758	1	267	1299	1707	0.0769231	86.4742	0.00492168	1.23612e-60	2.33874e-57	5.69037e-60
COG:COG0384	1264	1556	36	418	97.2308	21.1753	9.43216	5.55803e-60	1.05158e-56	2.55238e-59
COG:COG1826	1288	1649	12	325	99.0769	16.464	21.1542	9.10622e-60	1.7229e-56	4.17166e-59
COG:COG3469	6	293	1294	1681	0.461538	85.157	0.0266022	4.76853e-59	9.02205e-56	2.17924e-58
COG:COG0346	1287	1648	13	326	99	16.5147	19.5837	7.0857e-59	1.34061e-55	3.2304e-58
COG:COG0829	17	339	1283	1635	1.30769	82.8267	0.0639058	5.99311e-58	1.1339e-54	2.72571e-57
COG:COG1526	890	1780	410	194	68.4615	9.82776	0.236585	2.14019e-54	4.04923e-51	9.71039e-54
COG:COG1364	1292	1691	8	283	99.3846	14.3364	27.0281	3.23343e-54	6.11765e-51	1.46355e-53
COG:COG1513	1251	1543	49	431	96.2308	21.8338	7.13136	1.09708e-53	2.07568e-50	4.9539e-53
COG:COG1454	1274	1625	26	349	98	17.6798	10.5237	2.22963e-52	4.21845e-49	1.00439e-51
COG:COG2977	33	372	1267	1602	2.53846	81.155	0.112165	5.45924e-52	1.03289e-48	2.45342e-51
COG:COG1079	6	256	1294	1718	0.461538	87.0314	0.0311172	1.54806e-50	2.92892e-47	6.94057e-50
COG:COG4461	0	216	1300	1758	0	89.0578	0	2.65004e-50	5.01388e-47	1.18531e-49
COG:COG3396	28	346	1272	1628	2.15385	82.4721	0.103574	5.28184e-50	9.99324e-47	2.3569e-49
COG:COG3460	28	344	1272	1630	2.15385	82.5735	0.104304	9.31051e-50	1.76155e-46	4.13509e-49
COG:COG3327	28	344	1272	1630	2.15385	82.5735	0.104304	9.31051e-50	1.76155e-46	4.13509e-49
COG:COG0552	206	779	1094	1195	15.8462	60.537	0.288855	1.38157e-49	2.61393e-46	6.12163e-49
COG:COG2267	1291	1707	9	267	99.3077	13.5258	22.4368	1.67999e-49	3.17854e-46	7.4265e-49
COG:COG2151	28	342	1272	1632	2.15385	82.6748	0.105042	2.93587e-49	5.55466e-46	1.29479e-48
COG:COG3188	1292	1714	8	260	99.3846	13.1712	24.4982	4.41952e-49	8.36173e-46	1.94459e-48
COG:COG0693	1300	1763	0	211	100	10.689	inf	5.72171e-49	1.08255e-45	2.51171e-48
COG:COG2173	2	224	1298	1750	0.153846	88.6525	0.0120378	2.07702e-48	3.92972e-45	9.09657e-48
COG:COG0677	807	715	493	1259	62.0769	63.7791	2.88235	5.35943e-48	1.014e-44	2.34181e-47
COG:COG1457	1273	1642	27	332	97.9231	16.8186	9.533	7.3155e-48	1.38409e-44	3.18915e-47
COG:COG3240	1278	1663	22	311	98.3077	15.7548	10.8637	2.52571e-47	4.77864e-44	1.09854e-46
COG:COG1450	1277	1660	23	314	98.2308	15.9068	10.5023	3.66994e-47	6.94353e-44	1.59255e-46
COG:COG4525	1279	1668	21	306	98.3846	15.5015	11.1732	5.16264e-47	9.76771e-44	2.23517e-46
COG:COG3190	10	261	1290	1713	0.769231	86.7781	0.0508777	5.56924e-47	1.0537e-43	2.40571e-46
COG:COG1238	1292	1726	8	248	99.3846	12.5633	23.2051	3.84403e-46	7.2729e-43	1.6567e-45
COG:COG3230	1286	1700	14	274	98.9231	13.8804	14.8052	5.26914e-46	9.96922e-43	2.26573e-45
COG:COG4521	1277	1669	23	305	98.2308	15.4509	10.1463	3.80217e-45	7.1937e-42	1.63122e-44
COG:COG3723	299	120	1001	1854	23	93.921	4.61494	7.90461e-45	1.49555e-41	3.3836e-44
COG:COG3477	0	193	1300	1781	0	90.2229	0	8.38678e-45	1.58678e-41	3.58189e-44
COG:COG4220	389	207	911	1767	29.9231	89.5137	3.645	3.65629e-44	6.91769e-41	1.55804e-43
COG:COG0076	47	378	1253	1596	3.61538	80.8511	0.158375	3.92587e-44	7.42775e-41	1.66916e-43
COG:COG3539	30	323	1270	1651	2.30769	83.6373	0.120743	9.72042e-44	1.8391e-40	4.12355e-43
COG:COG2199	1296	1761	4	213	99.6923	10.7903	39.1891	5.1292e-43	9.70444e-40	2.17102e-42
COG:COG2071	1290	1732	10	242	99.2308	12.2594	18.0242	8.92934e-43	1.68943e-39	3.77105e-42
COG:COG3693	1	193	1299	1781	0.0769231	90.2229	0.00710391	1.07069e-42	2.02574e-39	4.51167e-42
COG:COG5265	14	256	1286	1718	1.07692	87.0314	0.0730584	4.20998e-42	7.96528e-39	1.77006e-41
COG:COG2089	110	530	1190	1444	8.46154	73.151	0.251847	6.88311e-42	1.30228e-38	2.88755e-41
COG:COG1185	9	232	1291	1742	0.692308	88.2472	0.0523451	1.48167e-41	2.80331e-38	6.20202e-41
COG:COG4772	1294	1757	6	217	99.5385	10.9929	26.6361	1.85771e-41	3.51479e-38	7.75892e-41
COG:COG3195	14	253	1286	1721	1.07692	87.1834	0.0740538	2.40342e-41	4.54728e-38	1.0016e-40
COG:COG1937	1199	1470	101	504	92.2308	25.5319	4.07016	5.60111e-41	1.05973e-37	2.32908e-40
COG:COG0640	1242	1581	58	393	95.5385	19.9088	5.32297	8.83469e-41	1.67152e-37	3.66562e-40
COG:COG3126	0	175	1300	1799	0	91.1348	0	1.72127e-40	3.25664e-37	7.12614e-40
COG:COG0673	1284	1718	16	256	98.7692	12.9686	11.9581	2.38283e-40	4.50831e-37	9.84348e-40
COG:COG1477	1275	1684	25	290	98.0769	14.691	8.78266	2.40439e-40	4.54911e-37	9.91092e-40
COG:COG0657	1241	1582	59	392	95.4615	19.8582	5.21194	4.246e-40	8.03343e-37	1.7464e-39
COG:COG3265	1130	1323	170	651	86.9231	32.9787	3.27077	4.57811e-40	8.66178e-37	1.87891e-39
COG:COG1843	1294	1766	6	208	99.5385	10.537	25.4013	2.42855e-39	4.59482e-36	9.94551e-39
COG:COG0471	3	190	1297	1784	0.230769	90.3749	0.0217181	4.53359e-39	8.57755e-36	1.8526e-38
COG:COG1083	110	513	1190	1461	8.46154	74.0122	0.263256	7.0947e-39	1.34232e-35	2.89292e-38
COG:COG0148	4	193	1296	1781	0.307692	90.2229	0.0284814	1.80167e-38	3.40876e-35	7.33067e-38
COG:COG1853	1267	1667	33	307	97.4615	15.5522	7.07075	2.3125e-38	4.37525e-35	9.38894e-38
COG:COG1183	1251	1621	49	353	96.2308	17.8825	5.55972	5.15819e-38	9.7593e-35	2.08979e-37
COG:COG0025	1293	1769	7	205	99.4615	10.385	21.4056	1.27956e-37	2.42092e-34	5.17291e-37
COG:COG3473	19	253	1281	1721	1.46154	87.1834	0.100894	2.8897e-37	5.46731e-34	1.16574e-36
COG:COG2080	1273	1693	27	281	97.9231	14.2351	7.82553	3.37441e-37	6.38437e-34	1.35838e-36
COG:COG1181	1269	1680	31	294	97.6154	14.8936	7.16371	4.36429e-37	8.25724e-34	1.75313e-36
COG:COG2170	637	536	663	1438	49	72.847	2.57763	5.70153e-37	1.07873e-33	2.28544e-36
COG:COG2309	17	243	1283	1731	1.30769	87.69	0.0943872	1.19245e-36	2.25612e-33	4.76981e-36
COG:COG0620	1280	1721	20	253	98.4615	12.8166	9.40848	2.21271e-36	4.18646e-33	8.83218e-36
COG:COG3175	1295	1785	5	189	99.6154	9.57447	27.4235	2.32075e-36	4.39086e-33	9.24391e-36
COG:COG2025	1297	1800	3	174	99.7692	8.81459	41.7922	2.29544e-35	4.34297e-32	9.12389e-35
COG:COG0798	451	312	849	1662	34.6923	84.1945	2.82973	3.15344e-35	5.9663e-32	1.2508e-34
COG:COG2073	1277	1718	23	256	98.2308	12.9686	8.27332	9.65075e-35	1.82592e-31	3.81992e-34
COG:COG4619	4	175	1296	1799	0.307692	91.1348	0.0317284	2.7781e-34	5.25617e-31	1.09732e-33
COG:COG2008	1269	1694	31	280	97.6154	14.1844	6.7662	3.02203e-34	5.71769e-31	1.19118e-33
COG:COG0515	36	293	1264	1681	2.76923	85.157	0.163401	9.63034e-34	1.82206e-30	3.78807e-33
COG:COG0577	1293	1788	7	186	99.4615	9.42249	19.2152	1.82448e-33	3.45192e-30	7.16167e-33
COG:COG0390	6	181	1294	1793	0.461538	90.8308	0.0459324	2.29893e-33	4.34958e-30	9.00533e-33
COG:COG1063	1299	1822	1	152	99.9231	7.7001	108.369	2.66617e-33	5.0444e-30	1.04223e-32
COG:COG1396	1279	1733	21	241	98.3846	12.2087	8.46973	2.69956e-33	5.10757e-30	1.05311e-32
COG:COG0720	1290	1775	10	199	99.2308	10.0811	14.4625	2.84211e-33	5.37727e-30	1.10643e-32
COG:COG3647	22	244	1278	1730	1.69231	87.6393	0.122053	3.52716e-33	6.67338e-30	1.3703e-32
COG:COG4137	1281	1741	19	233	98.5385	11.8034	9.02304	4.19374e-33	7.93455e-30	1.62593e-32
COG:COG2039	29	267	1271	1707	2.23077	86.4742	0.145873	5.40634e-33	1.02288e-29	2.09178e-32
COG:COG2271	1289	1773	11	201	99.1538	10.1824	13.2846	9.6727e-33	1.83007e-29	3.73485e-32
COG:COG3791	5	172	1295	1802	0.384615	91.2867	0.0404507	1.69066e-32	3.19872e-29	6.51471e-32
COG:COG3501	1289	1774	11	200	99.1538	10.1317	13.211	1.77493e-32	3.35817e-29	6.82556e-32
COG:COG2442	0	141	1300	1833	0	92.8571	0	2.0103e-32	3.8035e-29	7.715e-32
COG:COG3685	686	632	614	1342	52.7692	67.9838	2.37242	3.20236e-32	6.05887e-29	1.22649e-31
COG:COG0209	324	187	976	1787	24.9231	90.5268	3.17233	5.60848e-32	1.06112e-28	2.14369e-31
COG:COG2049	1296	1811	4	163	99.6923	8.25735	29.1618	1.14043e-31	2.15769e-28	4.35017e-31
COG:COG2852	6	173	1294	1801	0.461538	91.2361	0.0482708	1.43689e-31	2.7186e-28	5.47002e-31
COG:COG1846	1290	1786	10	188	99.2308	9.52381	13.5789	5.40533e-31	1.02269e-27	2.05359e-30
COG:COG3243	1281	1751	19	223	98.5385	11.2969	8.58646	5.86221e-31	1.10913e-27	2.22271e-30
COG:COG1404	5	165	1295	1809	0.384615	91.6413	0.0423306	5.97377e-31	1.13024e-27	2.26048e-30
COG:COG3394	1	142	1299	1832	0.0769231	92.8065	0.0099318	6.08532e-31	1.15134e-27	2.29809e-30
COG:COG2906	8	179	1292	1795	0.615385	90.9321	0.0620925	7.43496e-31	1.4067e-27	2.80218e-30
COG:COG3121	25	243	1275	1731	1.92308	87.69	0.139676	9.92696e-31	1.87818e-27	3.73396e-30
COG:COG3385	116	477	1184	1497	8.92308	75.8359	0.307475	1.81506e-30	3.43409e-27	6.81368e-30
COG:COG3008	1019	1823	281	151	78.3846	7.64944	0.300371	3.56946e-30	6.75342e-27	1.33731e-29
COG:COG4456	156	560	1144	1414	12	71.6312	0.344318	4.48414e-30	8.484e-27	1.67668e-29
COG:COG0737	8	176	1292	1798	0.615385	91.0841	0.0632564	4.53679e-30	8.58361e-27	1.69302e-29
COG:COG3608	21	225	1279	1749	1.61538	88.6018	0.127631	5.43461e-30	1.02823e-26	2.02407e-29
COG:COG1715	21	224	1279	1750	1.61538	88.6525	0.128274	9.32514e-30	1.76432e-26	3.46624e-29
COG:COG2132	27	243	1273	1731	2.07692	87.69	0.151087	1.18243e-29	2.23716e-26	4.38658e-29
COG:COG3604	1277	1746	23	228	98.2308	11.5502	7.25026	2.71506e-29	5.13689e-26	1.00526e-28
COG:COG2932	1293	1807	7	167	99.4615	8.45998	17.071	3.69333e-29	6.98778e-26	1.3648e-28
COG:COG2969	1292	1806	8	168	99.3846	8.51064	15.0233	1.44562e-28	2.73511e-25	5.3316e-28
COG:COG1509	0	124	1300	1850	0	93.7183	0	2.04874e-28	3.87621e-25	7.54127e-28
COG:COG0381	512	1166	788	808	39.3846	40.9321	0.450253	2.39178e-28	4.52525e-25	8.7869e-28
COG:COG1795	12	184	1288	1790	0.923077	90.6788	0.090636	2.6127e-28	4.94324e-25	9.57992e-28
COG:COG0388	1270	1729	30	245	97.6923	12.4113	5.99865	4.03099e-28	7.62663e-25	1.47517e-27
COG:COG2819	29	241	1271	1733	2.23077	87.7913	0.164072	6.00663e-28	1.13645e-24	2.19393e-27
COG:COG0050	1074	1865	226	109	82.6154	5.52178	0.277743	2.78893e-27	5.27666e-24	1.0167e-26
COG:COG0303	1274	1747	26	227	98	11.4995	6.36691	3.32429e-27	6.28955e-24	1.20953e-26
COG:COG0647	0	118	1300	1856	0	94.0223	0	4.0292e-27	7.62324e-24	1.46319e-26
COG:COG4568	8	161	1292	1813	0.615385	91.844	0.0697267	4.51173e-27	8.5362e-24	1.63529e-26
COG:COG0580	1298	1843	2	131	99.8462	6.63627	46.1308	4.79221e-27	9.06687e-24	1.73363e-26
COG:COG1105	1277	1757	23	217	98.2308	10.9929	6.85727	5.38128e-27	1.01814e-23	1.94301e-26
COG:COG3772	263	145	1037	1829	20.2308	92.6545	3.19906	5.47986e-27	1.03679e-23	1.97484e-26
COG:COG3709	1295	1827	5	147	99.6154	7.44681	20.8391	7.19294e-27	1.3609e-23	2.58727e-26
COG:COG4773	1296	1833	4	141	99.6923	7.14286	24.9231	8.75691e-27	1.65681e-23	3.14385e-26
COG:COG3161	1287	1794	13	180	99	9.11854	9.93311	1.18233e-26	2.23697e-23	4.23668e-26
COG:COG2804	1294	1824	6	150	99.5385	7.59878	17.7357	1.70481e-26	3.2255e-23	6.08585e-26
COG:COG4663	6	150	1294	1824	0.461538	92.4012	0.0563833	1.70481e-26	3.2255e-23	6.08585e-26
COG:COG0705	1276	1757	24	217	98.1538	10.9929	6.5664	1.8297e-26	3.46179e-23	6.51939e-26
COG:COG0783	1275	1754	25	220	98.0769	11.1449	6.39681	2.15317e-26	4.07379e-23	7.6575e-26
COG:COG3540	1242	1661	58	313	95.5385	15.8561	4.03523	3.1334e-26	5.92839e-23	1.11227e-25
COG:COG1587	1298	1847	2	127	99.8462	6.43364	44.6253	4.71887e-26	8.92811e-23	1.67193e-25
COG:COG4569	32	240	1268	1734	2.46154	87.8419	0.182334	4.83219e-26	9.1425e-23	1.70888e-25
COG:COG0395	1161	1933	139	41	89.3077	2.077	0.177162	9.29023e-26	1.75771e-22	3.27931e-25
COG:COG2194	1294	1828	6	146	99.5385	7.39615	17.225	9.64127e-26	1.82413e-22	3.39689e-25
COG:COG5285	30	232	1270	1742	2.30769	88.2472	0.177369	1.12607e-25	2.13052e-22	3.96008e-25
COG:COG2938	1287	1800	13	174	99	8.81459	9.57	1.82883e-25	3.46015e-22	6.41957e-25
COG:COG3546	668	654	632	1320	51.3846	66.8693	2.13332	3.23189e-25	6.11474e-22	1.13236e-24
COG:COG1327	1299	1857	1	117	99.9231	5.92705	81.8433	3.62616e-25	6.86069e-22	1.26815e-24
COG:COG0656	1291	1818	9	156	99.3077	7.90274	12.3088	4.26187e-25	8.06346e-22	1.48772e-24
COG:COG0229	1296	1841	4	133	99.6923	6.73759	23.4068	5.17125e-25	9.78401e-22	1.80184e-24
COG:COG3835	1284	1792	16	182	98.7692	9.21986	8.15039	5.68694e-25	1.07597e-21	1.97788e-24
COG:COG0048	1220	1966	80	8	93.8462	0.405268	0.0620549	2.59962e-24	4.91848e-21	9.02473e-24
COG:COG3251	1278	1777	22	197	98.3077	9.97974	6.44002	6.64438e-24	1.25712e-20	2.30241e-23
COG:COG0845	1298	1859	2	115	99.8462	5.82573	40.1479	1.88731e-23	3.57079e-20	6.52795e-23
COG:COG1487	236	668	1064	1306	18.1538	66.1601	0.433648	2.21791e-23	4.19629e-20	7.65746e-23
COG:COG1072	0	101	1300	1873	0	94.8835	0	3.66046e-23	6.92559e-20	1.26149e-22
COG:COG2917	1294	1840	6	134	99.5385	6.78825	15.7062	5.4799e-23	1.0368e-19	1.88508e-22
COG:COG1593	1280	1788	20	186	98.4615	9.42249	6.65772	6.0337e-23	1.14158e-19	2.07183e-22
COG:COG1732	1285	1806	15	168	98.8462	8.51064	7.96899	8.30072e-23	1.5705e-19	2.8451e-22
COG:COG0574	6	132	1294	1842	0.461538	93.3131	0.0647042	9.27326e-23	1.7545e-19	3.1727e-22
COG:COG1638	1280	1790	20	184	98.4615	9.32118	6.57877	1.05254e-22	1.9914e-19	3.59458e-22
COG:COG1966	1297	1857	3	117	99.7692	5.92705	27.2391	1.14272e-22	2.16203e-19	3.89555e-22
COG:COG1521	1299	1869	1	105	99.9231	5.31915	72.9775	1.44634e-22	2.73647e-19	4.92171e-22
COG:COG0306	1295	1848	5	126	99.6154	6.38298	17.6591	2.29549e-22	4.34306e-19	7.79724e-22
COG:COG4160	1244	1691	56	283	95.6923	14.3364	3.71771	3.52146e-22	6.66261e-19	1.19402e-21
COG:COG2072	1275	1777	25	197	98.0769	9.97974	5.65391	3.70023e-22	7.00084e-19	1.25239e-21
COG:COG1234	34	224	1266	1750	2.61538	88.6525	0.209814	3.79575e-22	7.18156e-19	1.28242e-21
COG:COG2116	1280	1793	20	181	98.4615	9.1692	6.46068	4.68946e-22	8.87245e-19	1.58154e-21
COG:COG2723	124	39	1176	1935	9.53846	98.0243	5.23155	4.76862e-22	9.02224e-19	1.60538e-21
COG:COG1273	1256	1723	44	251	96.6154	12.7153	4.15839	5.26538e-22	9.96209e-19	1.76947e-21
COG:COG1443	4	119	1296	1855	0.307692	93.9716	0.0481118	5.51786e-22	1.04398e-18	1.85103e-21
COG:COG2062	1292	1837	8	137	99.3846	6.94022	12.0444	5.80302e-22	1.09793e-18	1.94324e-21
COG:COG3470	8	136	1292	1838	0.615385	93.1104	0.0836824	1.00955e-21	1.91007e-18	3.37468e-21
COG:COG4615	1278	1788	22	186	98.3077	9.42249	6.04301	1.13414e-21	2.1458e-18	3.78447e-21
COG:COG1174	1285	1812	15	162	98.8462	8.20669	7.65894	1.17298e-21	2.21927e-18	3.90716e-21
COG:COG0245	1216	1960	84	14	93.5385	0.70922	0.103401	1.74914e-21	3.30938e-18	5.81613e-21
COG:COG3504	15	160	1285	1814	1.15385	91.8946	0.132344	3.42001e-21	6.47066e-18	1.1352e-20
COG:COG0759	8	132	1292	1842	0.615385	93.3131	0.0864059	5.54833e-21	1.04974e-17	1.83843e-20
COG:COG2120	8	133	1292	1841	0.615385	93.2624	0.0857096	5.7618e-21	1.09013e-17	1.90583e-20
COG:COG1125	1283	1808	17	166	98.6923	8.40932	6.92927	5.95903e-21	1.12745e-17	1.96762e-20
COG:COG4301	6	123	1294	1851	0.461538	93.769	0.069778	8.25379e-21	1.56162e-17	2.72059e-20
COG:COG2220	749	1446	551	528	57.6154	26.7477	0.496359	1.99792e-20	3.78007e-17	6.57404e-20
COG:COG1619	1291	1842	9	132	99.3077	6.68693	10.2794	4.61744e-20	8.73619e-17	1.5167e-19
COG:COG3062	6	120	1294	1854	0.461538	93.921	0.0716383	4.67425e-20	8.84369e-17	1.5327e-19
COG:COG2175	1294	1855	6	119	99.5385	6.02837	13.8352	4.77232e-20	9.02923e-17	1.56215e-19
COG:COG3344	17	159	1283	1815	1.30769	91.9453	0.151252	7.68159e-20	1.45336e-16	2.51012e-19
COG:COG0145	45	241	1255	1733	3.46154	87.7913	0.25784	7.727e-20	1.46195e-16	2.5206e-19
COG:COG0427	1300	1888	0	86	100	4.35664	inf	8.84856e-20	1.67415e-16	2.88149e-19
COG:COG3794	1	93	1299	1881	0.0769231	95.2888	0.0155703	1.00048e-19	1.8929e-16	3.25241e-19
COG:COG1299	1295	1861	5	113	99.6154	5.72442	15.7265	1.18118e-19	2.23479e-16	3.83326e-19
COG:COG1515	9	128	1291	1846	0.692308	93.5157	0.10054	2.41144e-19	4.56245e-16	7.81242e-19
COG:COG2843	0	83	1300	1891	0	95.7953	0	3.18415e-19	6.02441e-16	1.02981e-18
COG:COG1171	1299	1884	1	90	99.9231	4.55927	62.0541	3.26116e-19	6.17011e-16	1.05292e-18
COG:COG1999	2	96	1298	1878	0.153846	95.1368	0.0301425	3.82919e-19	7.24482e-16	1.23421e-18
COG:COG4657	9	127	1291	1847	0.692308	93.5664	0.101386	4.06441e-19	7.68987e-16	1.3078e-18
COG:COG3095	105	32	1195	1942	8.07692	98.3789	5.33237	4.72315e-19	8.9362e-16	1.51718e-18
COG:COG4670	4	106	1296	1868	0.307692	94.6302	0.0543909	5.57237e-19	1.05429e-15	1.78694e-18
COG:COG1213	13	141	1287	1833	1	92.8571	0.131313	6.04364e-19	1.14346e-15	1.93478e-18
COG:COG2104	3	100	1297	1874	0.230769	94.9341	0.0433462	6.42441e-19	1.2155e-15	2.05321e-18
COG:COG2716	1282	1817	18	157	98.6154	7.95339	6.15404	1.18046e-18	2.23343e-15	3.76632e-18
COG:COG0790	1291	1849	9	125	99.3077	6.33232	9.69743	1.19292e-18	2.257e-15	3.79967e-18
COG:COG0095	1	87	1299	1887	0.0769231	95.5927	0.0166972	1.83542e-18	3.47261e-15	5.83632e-18
COG:COG3659	1292	1854	8	120	99.3846	6.07903	10.4531	2.28216e-18	4.31785e-15	7.24471e-18
COG:COG2066	1286	1833	14	141	98.9231	7.14286	7.06593	2.37306e-18	4.48984e-15	7.52066e-18
COG:COG4796	51	247	1249	1727	3.92308	87.4873	0.285498	2.46228e-18	4.65864e-15	7.79037e-18
COG:COG0371	3	97	1297	1877	0.230769	95.0861	0.0447583	3.71933e-18	7.03697e-15	1.17479e-17
COG:COG0146	46	233	1254	1741	3.53846	88.1966	0.274096	3.85295e-18	7.28978e-15	1.21496e-17
COG:COG4766	7	113	1293	1861	0.538462	94.2756	0.0891595	6.82745e-18	1.29175e-14	2.14934e-17
COG:COG1957	1269	1783	31	191	97.6154	9.67579	4.38512	7.60767e-18	1.43937e-14	2.39098e-17
COG:COG3550	4	100	1296	1874	0.307692	94.9341	0.0578395	8.94368e-18	1.69214e-14	2.80621e-17
COG:COG1562	7	112	1293	1862	0.538462	94.3262	0.0900039	1.16834e-17	2.21049e-14	3.65975e-17
COG:COG2307	1252	1739	48	235	96.3077	11.9048	3.52477	1.18814e-17	2.24795e-14	3.71562e-17
COG:COG3486	1282	1824	18	150	98.6154	7.59878	5.85709	1.44496e-17	2.73387e-14	4.51134e-17
COG:COG1883	5	101	1295	1873	0.384615	94.8835	0.0716006	3.37732e-17	6.38989e-14	1.0527e-16
COG:COG1793	1250	1738	50	236	96.1538	11.9554	3.39471	3.4975e-17	6.61727e-14	1.08837e-16
COG:COG2165	1297	1882	3	92	99.7692	4.66059	21.1343	3.51789e-17	6.65584e-14	1.09291e-16
COG:COG4604	13	132	1287	1842	1	93.3131	0.140955	3.90878e-17	7.39541e-14	1.21236e-16
COG:COG3081	1200	1940	100	34	92.3077	1.72239	0.210309	6.31657e-17	1.1951e-13	1.95597e-16
COG:COG0457	1294	1869	6	105	99.5385	5.31915	12.1161	6.47712e-17	1.22547e-13	2.0024e-16
COG:COG2911	1266	1781	34	193	97.3846	9.7771	4.03504	7.02145e-17	1.32846e-13	2.16714e-16
COG:COG2217	1298	1889	2	85	99.8462	4.30598	29.2033	7.51406e-17	1.42166e-13	2.31541e-16
COG:COG4175	1285	1838	15	136	98.8462	6.88956	6.33877	1.00537e-16	1.90216e-13	3.09294e-16
COG:COG1712	274	207	1026	1767	21.0769	89.5137	2.27966	1.61216e-16	3.05021e-13	4.95164e-16
COG:COG2149	5	97	1295	1877	0.384615	95.0861	0.0747124	2.94595e-16	5.57375e-13	9.03362e-16
COG:COG1944	30	178	1270	1796	2.30769	90.9828	0.238344	3.01912e-16	5.71217e-13	9.243e-16
COG:COG1387	249	181	1051	1793	19.1538	90.8308	2.34692	3.14034e-16	5.94152e-13	9.59858e-16
COG:COG0554	1297	1887	3	87	99.7692	4.40729	19.9327	3.56821e-16	6.75106e-13	1.08888e-15
COG:COG0686	0	70	1300	1904	0	96.4539	0	3.7958e-16	7.18166e-13	1.15647e-15
COG:COG3125	1291	1862	9	112	99.3077	5.67376	8.62824	4.20944e-16	7.96426e-13	1.28043e-15
COG:COG1286	8	108	1292	1866	0.615385	94.5289	0.106983	4.79534e-16	9.07279e-13	1.45631e-15
COG:COG0320	1297	1888	3	86	99.7692	4.35664	19.6931	6.13034e-16	1.15986e-12	1.85875e-15
COG:COG0804	16	134	1284	1840	1.23077	93.2118	0.171107	8.90755e-16	1.68531e-12	2.69649e-15
COG:COG2240	1293	1871	7	103	99.4615	5.21783	10.1687	9.09353e-16	1.7205e-12	2.7484e-15
COG:COG1540	1297	1889	3	85	99.7692	4.30598	19.4539	1.06492e-15	2.01482e-12	3.21343e-15
COG:COG1312	1	74	1299	1900	0.0769231	96.2513	0.0197657	1.19049e-15	2.25241e-12	3.58664e-15
COG:COG3304	0	68	1300	1906	0	96.5552	0	1.35779e-15	2.56894e-12	4.08417e-15
COG:COG4150	0	66	1300	1908	0	96.6565	0	2.33901e-15	4.4254e-12	7.02444e-15
COG:COG0636	6	96	1294	1878	0.461538	95.1368	0.0907071	2.77928e-15	5.2584e-12	8.33344e-15
COG:COG3616	5	91	1295	1883	0.384615	95.3901	0.0798931	4.59698e-15	8.69748e-12	1.37618e-14
COG:COG3493	6	95	1294	1879	0.461538	95.1874	0.0917107	4.70333e-15	8.8987e-12	1.4058e-14
COG:COG3424	293	239	1007	1735	22.5385	87.8926	2.11222	6.11575e-15	1.1571e-11	1.82508e-14
COG:COG3177	13	120	1287	1854	1	93.921	0.156061	6.17778e-15	1.16884e-11	1.84069e-14
COG:COG0056	7	98	1293	1876	0.538462	95.0355	0.103635	7.60572e-15	1.439e-11	2.26258e-14
COG:COG1961	685	768	615	1206	52.6923	61.0942	1.74905	9.76472e-15	1.84748e-11	2.90029e-14
COG:COG3059	12	115	1288	1859	0.923077	94.1743	0.150608	1.3784e-14	2.60794e-11	4.08768e-14
COG:COG2346	79	286	1221	1688	6.07692	85.5117	0.381872	1.46169e-14	2.76551e-11	4.32787e-14
COG:COG2425	40	2	1260	1972	3.07692	99.8987	31.3016	2.06476e-14	3.90652e-11	6.10394e-14
COG:COG4575	1293	1878	7	96	99.4615	4.86322	9.44226	2.24911e-14	4.25531e-11	6.63855e-14
COG:COG0524	1288	1860	12	114	99.0769	5.77508	6.57849	2.33679e-14	4.42122e-11	6.88663e-14
COG:COG0796	1295	1886	5	88	99.6154	4.45795	12.0848	2.49438e-14	4.71937e-11	7.3396e-14
COG:COG4944	20	138	1280	1836	1.53846	93.0091	0.20788	2.50115e-14	4.73217e-11	7.34809e-14
COG:COG4669	5	87	1295	1887	0.384615	95.5927	0.0837438	2.53106e-14	4.78876e-11	7.42443e-14
COG:COG1172	1277	1828	23	146	98.2308	7.39615	4.43445	4.42285e-14	8.36803e-11	1.29536e-13
COG:COG1196	1278	1832	22	142	98.3077	7.19352	4.50268	6.81934e-14	1.29022e-10	1.99415e-13
COG:COG0475	1298	1902	2	72	99.8462	3.64742	24.5678	7.14662e-14	1.35214e-10	2.08664e-13
COG:COG0637	1291	1874	9	100	99.3077	5.06586	7.65445	7.93293e-14	1.50091e-10	2.31265e-13
COG:COG1113	1300	1915	0	59	100	2.98886	inf	8.54235e-14	1.61621e-10	2.48266e-13
COG:COG2130	1300	1915	0	59	100	2.98886	inf	8.54235e-14	1.61621e-10	2.48266e-13
COG:COG2153	1282	1845	18	129	98.6154	6.53495	4.97977	8.79087e-14	1.66323e-10	2.55097e-13
COG:COG0658	1268	1805	32	169	97.5385	8.5613	3.71004	9.18101e-14	1.73705e-10	2.6601e-13
COG:COG2060	1296	1894	4	80	99.6923	4.05268	13.6853	1.14132e-13	2.15937e-10	3.30179e-13
COG:COG3668	16	122	1284	1852	1.23077	93.8197	0.189163	1.19491e-13	2.26077e-10	3.45155e-13
COG:COG2354	1287	1861	13	113	99	5.72442	6.01128	1.2299e-13	2.32697e-10	3.54721e-13
COG:COG1233	50	212	1250	1762	3.84615	89.2604	0.332453	1.25795e-13	2.38004e-10	3.62259e-13
COG:COG2851	1299	1910	1	64	99.9231	3.24215	43.5267	2.18619e-13	4.13628e-10	6.2766e-13
COG:COG2134	1	64	1299	1910	0.0769231	96.7579	0.0229744	2.18619e-13	4.13628e-10	6.2766e-13
COG:COG1757	0	57	1300	1917	0	97.1125	0	2.61353e-13	4.94479e-10	7.48078e-13
COG:COG0295	0	57	1300	1917	0	97.1125	0	2.61353e-13	4.94479e-10	7.48078e-13
COG:COG2156	1292	1881	8	93	99.3846	4.71125	7.98485	4.52859e-13	8.56809e-10	1.29427e-12
COG:COG2310	191	495	1109	1479	14.6923	74.924	0.514594	4.90994e-13	9.28961e-10	1.40115e-12
COG:COG4804	534	1064	766	910	41.0769	46.0993	0.596228	6.53563e-13	1.23654e-09	1.86226e-12
COG:COG3040	1299	1912	1	62	99.9231	3.14083	42.1224	7.28505e-13	1.37833e-09	2.07268e-12
COG:COG0846	1234	1731	66	243	94.9231	12.31	2.6247	7.94636e-13	1.50345e-09	2.25743e-12
COG:COG2055	1287	1866	13	108	99	5.47112	5.7299	8.76216e-13	1.6578e-09	2.48546e-12
COG:COG1080	133	77	1167	1897	10.2308	96.0993	2.80774	1.07479e-12	2.0335e-09	3.04417e-12
COG:COG1643	1295	1895	5	79	99.6154	4.00203	10.7974	1.0891e-12	2.06059e-09	3.0801e-12
COG:COG3319	2	66	1298	1908	0.153846	96.6565	0.0445441	1.18186e-12	2.23608e-09	3.33744e-12
COG:COG3733	1	61	1299	1913	0.0769231	96.9098	0.0241422	1.36296e-12	2.57873e-09	3.84311e-12
COG:COG2216	1294	1892	6	82	99.5385	4.154	9.34708	1.7238e-12	3.26142e-09	4.85331e-12
COG:COG1956	1293	1889	7	85	99.4615	4.30598	8.31165	2.5331e-12	4.79263e-09	7.12129e-12
COG:COG2259	1285	1864	15	110	98.8462	5.57244	5.05544	4.76633e-12	9.0179e-09	1.33797e-11
COG:COG3162	1300	1922	0	52	100	2.63425	inf	5.48121e-12	1.03704e-08	1.53636e-11
COG:COG1972	1	57	1299	1917	0.0769231	97.1125	0.0258904	7.00548e-12	1.32544e-08	1.96071e-11
COG:COG1877	7	83	1293	1891	0.538462	95.7953	0.123343	7.13708e-12	1.35033e-08	1.99459e-11
COG:COG0717	0	50	1300	1924	0	97.4671	0	9.32603e-12	1.76448e-08	2.60248e-11
COG:COG2610	1291	1885	9	89	99.3077	4.50861	6.77271	1.32156e-11	2.50038e-08	3.68245e-11
COG:COG0367	1294	1896	6	78	99.5385	3.95137	8.87236	1.42835e-11	2.70244e-08	3.97418e-11
COG:COG4408	104	54	1196	1920	8	97.2644	3.09179	1.61154e-11	3.04903e-08	4.47728e-11
COG:COG0701	4	70	1296	1904	0.307692	96.4539	0.0839506	1.6529e-11	3.12728e-08	4.57205e-11
COG:COG1535	4	70	1296	1904	0.307692	96.4539	0.0839506	1.6529e-11	3.12728e-08	4.57205e-11
COG:COG1056	4	70	1296	1904	0.307692	96.4539	0.0839506	1.6529e-11	3.12728e-08	4.57205e-11
COG:COG0380	10	92	1290	1882	0.769231	95.3394	0.158578	1.7e-11	3.2164e-08	4.69548e-11
COG:COG1319	1106	1491	194	483	85.0769	24.4681	1.84681	2.37631e-11	4.49598e-08	6.5539e-11
COG:COG3321	29	145	1271	1829	2.23077	92.6545	0.287805	2.70505e-11	5.11795e-08	7.4497e-11
COG:COG3714	0	48	1300	1926	0	97.5684	0	2.91364e-11	5.51261e-08	8.01251e-11
COG:COG0830	1261	1805	39	169	97	8.5613	3.02733	3.53698e-11	6.69196e-08	9.71257e-11
COG:COG0709	1297	1911	3	63	99.7692	3.19149	14.2527	4.2971e-11	8.13012e-08	1.17828e-10
COG:COG0300	4	67	1296	1907	0.307692	96.6059	0.0878478	4.61167e-11	8.72527e-08	1.2627e-10
COG:COG2176	1285	1870	15	104	98.8462	5.26849	4.76435	5.0018e-11	9.46341e-08	1.36754e-10
COG:COG1721	10	88	1290	1886	0.769231	95.542	0.166138	7.03049e-11	1.33017e-07	1.91943e-10
COG:COG2603	1295	1904	5	70	99.6154	3.5461	9.52206	7.50055e-11	1.4191e-07	2.04482e-10
COG:COG0819	18	111	1282	1863	1.38462	94.3769	0.235654	9.14602e-11	1.73043e-07	2.48982e-10
COG:COG1984	1298	1917	2	57	99.8462	2.88754	19.2973	1.10776e-10	2.09589e-07	3.01133e-10
COG:COG1965	1261	1809	39	165	97	8.35866	2.94914	1.12949e-10	2.137e-07	3.066e-10
COG:COG4993	1299	1923	1	51	99.9231	2.58359	34.4509	1.26928e-10	2.40149e-07	3.44052e-10
COG:COG2994	7	76	1293	1898	0.538462	96.1499	0.135202	1.55792e-10	2.94758e-07	4.21686e-10
COG:COG1589	0	45	1300	1929	0	97.7204	0	1.7991e-10	3.4039e-07	4.86272e-10
COG:COG0455	1294	1902	6	72	99.5385	3.64742	8.16404	1.8898e-10	3.5755e-07	5.10057e-10
COG:COG0614	1298	1919	2	55	99.8462	2.78622	18.6008	1.96843e-10	3.72427e-07	5.30523e-10
COG:COG2205	1285	1873	15	101	98.8462	5.11651	4.61951	1.98922e-10	3.7636e-07	5.35362e-10
COG:COG3961	2	56	1298	1918	0.153846	97.1631	0.0527735	2.02085e-10	3.82345e-07	5.43104e-10
COG:COG1215	1296	1910	4	64	99.6923	3.24215	10.8565	2.34577e-10	4.4382e-07	6.29532e-10
COG:COG3508	1287	1880	13	94	99	4.7619	4.95	2.72599e-10	5.15758e-07	7.30535e-10
COG:COG3724	1294	1903	6	71	99.5385	3.59676	8.04642	3.22986e-10	6.11089e-07	8.6312e-10
COG:COG0586	1294	1903	6	71	99.5385	3.59676	8.04642	3.22986e-10	6.11089e-07	8.6312e-10
COG:COG3909	18	108	1282	1866	1.38462	94.5289	0.24259	3.37973e-10	6.39446e-07	9.01898e-10
COG:COG3971	8	77	1292	1897	0.615385	96.0993	0.152547	3.48037e-10	6.58486e-07	9.27445e-10
COG:COG0392	1246	1778	54	196	95.8462	9.92908	2.5436	3.89377e-10	7.36701e-07	1.03615e-09
COG:COG1090	7	73	1293	1901	0.538462	96.3019	0.14098	4.44779e-10	8.41523e-07	1.18026e-09
COG:COG1221	1293	1901	7	73	99.4615	3.69807	7.09318	4.44779e-10	8.41523e-07	1.18026e-09
COG:COG4989	6	69	1294	1905	0.461538	96.5046	0.128016	5.45171e-10	1.03146e-06	1.44463e-09
COG:COG0467	2	53	1298	1921	0.153846	97.3151	0.0558479	5.72255e-10	1.08271e-06	1.51427e-09
COG:COG0601	1295	1908	5	66	99.6154	3.34347	8.95912	6.59691e-10	1.24814e-06	1.74321e-09
COG:COG1070	1262	1818	38	156	97.0769	7.90274	2.84975	8.67826e-10	1.64193e-06	2.29e-09
COG:COG1207	0	41	1300	1933	0	97.923	0	1.01455e-09	1.91953e-06	2.66602e-09
COG:COG1069	0	41	1300	1933	0	97.923	0	1.01455e-09	1.91953e-06	2.66602e-09
COG:COG3411	0	41	1300	1933	0	97.923	0	1.01455e-09	1.91953e-06	2.66602e-09
COG:COG3549	4	60	1296	1914	0.307692	96.9605	0.0984568	1.14441e-09	2.16522e-06	3.00308e-09
COG:COG3712	1299	1927	1	47	99.9231	2.38095	31.6829	1.26685e-09	2.39688e-06	3.31519e-09
COG:COG0706	1	47	1299	1927	0.0769231	97.619	0.0315627	1.26685e-09	2.39688e-06	3.31519e-09
COG:COG0630	350	354	950	1620	26.9231	82.0669	1.68599	1.36984e-09	2.59174e-06	3.57976e-09
COG:COG4115	67	219	1233	1755	5.15385	88.9058	0.435456	1.40987e-09	2.66747e-06	3.67926e-09
COG:COG4607	2	51	1298	1923	0.153846	97.4164	0.0580984	1.73921e-09	3.29058e-06	4.53247e-09
COG:COG0071	1300	1934	0	40	100	2.02634	inf	1.80381e-09	3.41281e-06	4.68793e-09
COG:COG2838	1300	1934	0	40	100	2.02634	inf	1.80381e-09	3.41281e-06	4.68793e-09
COG:COG2356	1290	1894	10	80	99.2308	4.05268	5.44879	2.1287e-09	4.02751e-06	5.5247e-09
COG:COG0127	1242	1952	58	22	95.5385	1.11449	0.241344	2.16789e-09	4.10166e-06	5.61871e-09
COG:COG1970	1299	1929	1	45	99.9231	2.27964	30.3033	2.32484e-09	4.39859e-06	6.01723e-09
COG:COG0222	1	46	1299	1928	0.0769231	97.6697	0.0322656	2.33476e-09	4.41737e-06	6.03465e-09
COG:COG0444	1294	1908	6	66	99.5385	3.34347	7.46017	2.43674e-09	4.61031e-06	6.28965e-09
COG:COG2308	1269	1838	31	136	97.6154	6.88956	3.02896	2.8372e-09	5.36798e-06	7.31332e-09
COG:COG0426	2	50	1298	1924	0.153846	97.4671	0.0592912	3.09041e-09	5.84706e-06	7.95519e-09
COG:COG1897	0	39	1300	1935	0	98.0243	0	3.25373e-09	6.15606e-06	8.35286e-09
COG:COG3274	0	39	1300	1935	0	98.0243	0	3.25373e-09	6.15606e-06	8.35286e-09
COG:COG3157	1296	1916	4	58	99.6923	2.9382	9.80793	3.28751e-09	6.21997e-06	8.42814e-09
COG:COG1622	1297	1920	3	54	99.7692	2.73556	12.1594	3.39129e-09	6.41632e-06	8.68243e-09
COG:COG1301	1299	1930	1	44	99.9231	2.22898	29.6145	3.97032e-09	7.51184e-06	1.01374e-08
COG:COG0454	1299	1930	1	44	99.9231	2.22898	29.6145	3.97032e-09	7.51184e-06	1.01374e-08
COG:COG4176	1294	1909	6	65	99.5385	3.29281	7.34329	4.08665e-09	7.73194e-06	1.04204e-08
COG:COG2884	1274	1972	26	2	98	0.101317	0.0496957	4.67767e-09	8.85016e-06	1.19114e-08
COG:COG2875	1291	1899	9	75	99.3077	3.79939	5.66526	4.94219e-09	9.35062e-06	1.2568e-08
COG:COG3228	1295	1913	5	61	99.6154	3.09017	8.25876	4.95808e-09	9.38068e-06	1.25915e-08
COG:COG2005	1296	1917	4	57	99.6923	2.88754	9.6338	5.66096e-09	1.07105e-05	1.43381e-08
COG:COG3609	4	57	1296	1917	0.307692	97.1125	0.103801	5.66096e-09	1.07105e-05	1.43381e-08
COG:COG3043	1	43	1299	1931	0.0769231	97.8217	0.0345704	6.84682e-09	1.29542e-05	1.72953e-08
COG:COG4221	1299	1931	1	43	99.9231	2.17832	28.9265	6.84682e-09	1.29542e-05	1.72953e-08
COG:COG2182	6	64	1294	1910	0.461538	96.7579	0.138379	6.91814e-09	1.30891e-05	1.74289e-08
COG:COG3138	1294	1910	6	64	99.5385	3.24215	7.22653	6.91814e-09	1.30891e-05	1.74289e-08
COG:COG1929	1286	1885	14	89	98.9231	4.50861	4.33702	7.39823e-09	1.39975e-05	1.86136e-08
COG:COG1173	1293	1908	7	66	99.4615	3.34347	6.38949	8.90251e-09	1.68435e-05	2.23686e-08
COG:COG3131	1298	1927	2	47	99.8462	2.38095	15.8293	9.39745e-09	1.778e-05	2.35809e-08
COG:COG1275	3	52	1297	1922	0.230769	97.3658	0.0854931	1.05654e-08	1.99898e-05	2.64765e-08
COG:COG0582	1042	1729	258	245	80.1538	12.4113	0.572294	1.10722e-08	2.09485e-05	2.77097e-08
COG:COG0797	0	37	1300	1937	0	98.1256	0	1.11224e-08	2.10435e-05	2.77986e-08
COG:COG3707	1283	1878	17	96	98.6923	4.86322	3.85792	1.13922e-08	2.1554e-05	2.84353e-08
COG:COG3833	6	62	1294	1912	0.461538	96.8592	0.142992	1.14688e-08	2.16991e-05	2.85514e-08
COG:COG0747	1294	1912	6	62	99.5385	3.14083	6.99338	1.14688e-08	2.16991e-05	2.85514e-08
COG:COG3695	2	46	1298	1928	0.153846	97.6697	0.064581	1.5953e-08	3.01831e-05	3.96624e-08
COG:COG0294	1300	1939	0	35	100	1.77305	inf	2.03689e-08	3.8538e-05	5.03108e-08
COG:COG0753	1300	1939	0	35	100	1.77305	inf	2.03689e-08	3.8538e-05	5.03108e-08
COG:COG0719	0	35	1300	1939	0	98.227	0	2.03689e-08	3.8538e-05	5.03108e-08
COG:COG4464	0	35	1300	1939	0	98.227	0	2.03689e-08	3.8538e-05	5.03108e-08
COG:COG0396	0	35	1300	1939	0	98.227	0	2.03689e-08	3.8538e-05	5.03108e-08
COG:COG1015	0	36	1300	1938	0	98.1763	0	2.11086e-08	3.99374e-05	5.20018e-08
COG:COG2732	0	36	1300	1938	0	98.1763	0	2.11086e-08	3.99374e-05	5.20018e-08
COG:COG0307	18	96	1282	1878	1.38462	95.1368	0.274668	2.57147e-08	4.86522e-05	6.32668e-08
COG:COG1228	1288	1895	12	79	99.0769	4.00203	4.47458	2.5993e-08	4.91788e-05	6.38686e-08
COG:COG2812	49	170	1251	1804	3.76923	91.388	0.415649	2.68141e-08	5.07323e-05	6.58006e-08
COG:COG1705	16	91	1284	1883	1.23077	95.3901	0.257848	2.78613e-08	5.27136e-05	6.82819e-08
COG:COG4573	0	34	1300	1940	0	98.2776	0	3.53886e-08	6.69552e-05	8.66173e-08
COG:COG2943	1296	1922	4	52	99.6923	2.63425	8.76587	4.50535e-08	8.52413e-05	1.10131e-07
COG:COG4948	1298	1930	2	44	99.8462	2.22898	14.7959	4.74673e-08	8.98081e-05	1.15881e-07
COG:COG0643	541	1013	759	961	41.6154	48.6829	0.676191	5.37052e-08	0.00010161	1.30941e-07
COG:COG1596	0	33	1300	1941	0	98.3283	0	6.21488e-08	0.000117586	1.51333e-07
COG:COG2375	1255	1817	45	157	96.5385	7.95339	2.40977	7.10799e-08	0.000134483	1.72858e-07
COG:COG0340	1296	1923	4	51	99.6923	2.58359	8.59282	7.59971e-08	0.000143786	1.84578e-07
COG:COG0236	1291	1907	9	67	99.3077	3.39412	5.03974	8.33216e-08	0.000157644	2.02108e-07
COG:COG5006	1283	1884	17	90	98.6923	4.55927	3.60528	9.5243e-08	0.0001802	2.3073e-07
COG:COG3653	7	60	1293	1914	0.538462	96.9605	0.172699	1.72462e-07	0.000326297	4.1726e-07
COG:COG1160	1300	1943	0	31	100	1.57042	inf	1.99502e-07	0.000377458	4.82066e-07
COG:COG0155	1299	1938	1	36	99.9231	1.82371	24.13	2.06604e-07	0.000390895	4.98591e-07
COG:COG3468	4	49	1296	1925	0.307692	97.5177	0.121252	2.22591e-07	0.000421143	5.36488e-07
COG:COG1597	1294	1919	6	55	99.5385	2.78622	6.18117	2.25286e-07	0.000426242	5.42292e-07
COG:COG2337	32	124	1268	1850	2.46154	93.7183	0.376514	2.25917e-07	0.000427434	5.43119e-07
COG:COG3338	13	76	1287	1898	1	96.1499	0.252259	2.43701e-07	0.000461081	5.85129e-07
COG:COG2211	45	18	1255	1956	3.46154	99.0881	3.89641	3.38191e-07	0.000639857	8.10971e-07
COG:COG1256	3	43	1297	1931	0.230769	97.8217	0.103871	4.17252e-07	0.000789441	9.99293e-07

## Sheet: Host_Associated
COG	Number_pos_present_in	Number_neg_present_in	Number_pos_not_present_in	Number_neg_not_present_in	Sensitivity	Specificity	Odds_ratio	Naive_p	Bonferroni_p	Benjamini_H_p
COG:COG2896	605	598	1745	326	25.7447	35.2814	0.189006	2.71197e-94	5.13105e-91	5.13105e-91
COG:COG2109	1781	358	569	566	75.7872	61.2554	4.94863	7.87872e-87	1.49065e-83	7.45327e-84
COG:COG2127	567	555	1783	369	24.1277	39.9351	0.211429	4.09709e-82	7.7517e-79	2.5839e-79
COG:COG4794	1864	412	486	512	79.3191	55.4113	4.76631	2.46272e-80	4.65946e-77	1.16486e-77
COG:COG4790	1984	477	366	447	84.4255	48.3766	5.07984	2.24881e-79	4.25475e-76	8.50949e-77
COG:COG4336	1846	406	504	518	78.5532	56.0606	4.6731	7.41382e-79	1.4027e-75	2.33783e-76
COG:COG1971	1863	419	487	505	79.2766	54.6537	4.61064	6.20022e-77	1.17308e-73	1.67583e-74
COG:COG2706	1864	422	486	502	79.3191	54.329	4.56248	1.05009e-75	1.98676e-72	2.48345e-73
COG:COG4608	1919	460	431	464	81.6596	50.2165	4.49115	1.91159e-71	3.61672e-68	4.01858e-69
COG:COG4789	2010	511	340	413	85.5319	44.697	4.778	5.72621e-71	1.0834e-67	1.0834e-68
COG:COG1680	1884	453	466	471	80.1702	50.974	4.20356	6.2313e-67	1.17896e-63	1.07178e-64
COG:COG4117	1854	440	496	484	78.8936	52.381	4.11169	4.64871e-66	8.79535e-63	7.32946e-64
COG:COG1296	371	417	1979	507	15.7872	54.8701	0.227929	2.5872e-65	4.89499e-62	3.76538e-63
COG:COG5553	2010	536	340	388	85.5319	41.9913	4.27941	1.7447e-60	3.30097e-57	2.35784e-58
COG:COG2931	2045	556	305	368	87.0213	39.8268	4.43779	2.05603e-60	3.89001e-57	2.59334e-58
COG:COG3627	1819	437	531	487	77.4043	52.7056	3.81756	2.54947e-60	4.82361e-57	3.01475e-58
COG:COG3626	1819	438	531	486	77.4043	52.5974	3.80102	5.40405e-60	1.02245e-56	6.01439e-58
COG:COG4791	1740	401	610	523	74.0426	56.6017	3.72029	7.22578e-60	1.36712e-56	7.59509e-58
COG:COG2909	509	474	1841	450	21.6596	48.7013	0.262481	2.21669e-59	4.19397e-56	2.20735e-57
COG:COG3624	1810	436	540	488	77.0213	52.8139	3.75161	5.07006e-59	9.59256e-56	4.79628e-57
COG:COG4778	1811	438	539	486	77.0638	52.5974	3.72814	1.78822e-58	3.38332e-55	1.61111e-56
COG:COG4107	1813	440	537	484	77.1489	52.381	3.71378	5.16495e-58	9.77208e-55	4.44185e-56
COG:COG5567	1891	481	459	443	80.4681	47.9437	3.79435	3.92036e-57	7.41733e-54	3.22493e-55
COG:COG3625	1816	444	534	480	77.2766	51.9481	3.67649	5.17011e-57	9.78185e-54	4.07577e-55
COG:COG1834	1610	353	740	571	68.5106	61.7965	3.51929	1.96509e-56	3.71795e-53	1.48718e-54
COG:COG1926	192	285	2158	639	8.17021	69.1558	0.199483	1.40477e-55	2.65783e-52	1.02224e-53
COG:COG4580	406	411	1944	513	17.2766	55.5195	0.260679	2.76466e-55	5.23073e-52	1.93731e-53
COG:COG1823	515	465	1835	459	21.9149	49.6753	0.277033	8.47791e-55	1.60402e-51	5.72864e-53
COG:COG2816	1798	442	552	482	76.5106	52.1645	3.55202	1.53836e-54	2.91058e-51	1.00365e-52
COG:COG3454	1792	442	558	482	76.2553	52.1645	3.5021	1.80413e-53	3.41342e-50	1.13781e-51
COG:COG1017	315	345	2035	579	13.4043	62.6623	0.25978	2.62958e-49	4.97516e-46	1.60489e-47
COG:COG1122	1609	373	741	551	68.4681	59.632	3.2076	9.11056e-49	1.72372e-45	5.38662e-47
COG:COG2861	539	459	1811	465	22.9362	50.3247	0.301516	2.38734e-48	4.51685e-45	1.36874e-46
COG:COG0785	378	377	1972	547	16.0851	59.1991	0.278119	2.78761e-48	5.27415e-45	1.55122e-46
COG:COG1766	882	606	1468	318	37.5319	34.4156	0.31528	6.84613e-48	1.29529e-44	3.70082e-46
COG:COG1859	1744	437	606	487	74.2128	52.7056	3.20717	2.82952e-47	5.35346e-44	1.48707e-45
COG:COG2846	155	239	2195	685	6.59574	74.1342	0.20239	3.56515e-47	6.74526e-44	1.80972e-45
COG:COG2068	1814	470	536	454	77.1915	49.1342	3.26912	3.63475e-47	6.87695e-44	1.80972e-45
COG:COG5507	143	229	2207	695	6.08511	75.2165	0.196645	1.42005e-46	2.68674e-43	6.88907e-45
COG:COG1682	1908	520	442	404	81.1915	43.7229	3.35378	6.35062e-46	1.20154e-42	3.00384e-44
COG:COG1942	256	301	2094	623	10.8936	67.4242	0.253037	1.25036e-45	2.36569e-42	5.76998e-44
COG:COG0239	1912	523	438	401	81.3617	43.3983	3.34701	1.33591e-45	2.52754e-42	6.01796e-44
COG:COG2206	1957	547	393	377	83.2766	40.8009	3.43204	1.99338e-45	3.77148e-42	8.77089e-44
COG:COG1139	325	337	2025	587	13.8298	63.5281	0.279555	2.77553e-44	5.25131e-41	1.19348e-42
COG:COG1807	1891	518	459	406	80.4681	43.9394	3.22905	9.80524e-44	1.85515e-40	4.12256e-42
COG:COG1586	1940	544	410	380	82.5532	41.1255	3.30524	2.17857e-43	4.12186e-40	8.96056e-42
COG:COG2857	1962	911	388	13	83.4894	1.40693	0.0721593	2.82589e-43	5.34658e-40	1.13757e-41
COG:COG2863	1960	910	390	14	83.4043	1.51515	0.0773176	1.41455e-42	2.67633e-39	5.47669e-41
COG:COG1803	157	229	2193	695	6.68085	75.2165	0.217275	1.41838e-42	2.68358e-39	5.47669e-41
COG:COG1620	1962	910	388	14	83.4894	1.51515	0.0777954	2.54021e-42	4.80607e-39	9.61214e-41
COG:COG4559	1911	901	439	23	81.3191	2.48918	0.111122	5.53231e-42	1.04671e-38	2.05238e-40
COG:COG3638	1876	516	474	408	79.8298	44.1558	3.12943	7.64317e-42	1.44609e-38	2.78094e-40
COG:COG1290	1972	911	378	13	83.9149	1.40693	0.0744458	1.27941e-41	2.42065e-38	4.56726e-40
COG:COG1556	325	329	2025	595	13.8298	64.3939	0.290255	1.5815e-41	2.9922e-38	5.54111e-40
COG:COG1752	1948	907	402	17	82.8936	1.83983	0.0908248	1.75668e-41	3.32365e-38	6.04299e-40
COG:COG0688	1980	912	370	12	84.2553	1.2987	0.0704125	2.14898e-41	4.06588e-38	7.2605e-40
COG:COG4335	339	335	2011	589	14.4255	63.7446	0.296386	7.03345e-41	1.33073e-37	2.33461e-39
COG:COG1091	2084	631	266	293	88.6809	31.71	3.63793	1.12468e-40	2.12789e-37	3.66877e-39
COG:COG1169	1704	439	646	485	72.5106	52.4892	2.91417	1.4688e-40	2.77897e-37	4.71013e-39
COG:COG1605	2122	655	228	269	90.2979	29.1126	3.82227	3.03177e-40	5.7361e-37	9.56017e-39
COG:COG0723	1970	909	380	15	83.8298	1.62338	0.085548	5.47766e-40	1.03637e-36	1.69897e-38
COG:COG3806	383	16	1967	908	16.2979	98.2684	11.0499	1.43801e-39	2.72072e-36	4.38826e-38
COG:COG2771	2048	615	302	309	87.1489	33.4416	3.40727	6.0796e-39	1.15026e-35	1.82581e-37
COG:COG3256	1366	305	984	619	58.1277	66.9913	2.81739	1.16848e-38	2.21076e-35	3.45432e-37
COG:COG2602	1366	306	984	618	58.1277	66.8831	2.80364	2.09295e-38	3.95987e-35	6.0921e-37
COG:COG1610	1365	306	985	618	58.0851	66.8831	2.79875	3.30252e-38	6.24837e-35	9.46723e-37
COG:COG4779	1344	298	1006	626	57.1915	67.7489	2.80646	3.41049e-38	6.45266e-35	9.5521e-37
COG:COG0810	1367	307	983	617	58.1702	66.7749	2.79487	3.4331e-38	6.49543e-35	9.5521e-37
COG:COG1842	1393	318	957	606	59.2766	65.5844	2.77386	8.06051e-38	1.52505e-34	2.21021e-36
COG:COG2202	1383	314	967	610	58.8511	66.0173	2.77841	8.44543e-38	1.59788e-34	2.27252e-36
COG:COG1419	1958	570	392	354	83.3191	38.3117	3.10209	8.52797e-38	1.61349e-34	2.27252e-36
COG:COG2212	1851	517	499	407	78.766	44.0476	2.92018	1.68739e-37	3.19254e-34	4.43408e-36
COG:COG1021	1718	455	632	469	73.1064	50.7576	2.802	1.83133e-37	3.46487e-34	4.7464e-36
COG:COG3152	1385	317	965	607	58.9362	65.6926	2.74822	3.89072e-37	7.36125e-34	9.94764e-36
COG:COG0421	1944	565	406	359	82.7234	38.8528	3.0424	4.34372e-37	8.21832e-34	1.09578e-35
COG:COG1918	1367	311	983	613	58.1702	66.342	2.74104	7.14938e-37	1.35266e-33	1.77982e-35
COG:COG1247	1858	523	492	401	79.0638	43.3983	2.8955	8.86459e-37	1.67718e-33	2.17816e-35
COG:COG1319	2001	596	349	328	85.1489	35.4978	3.15536	1.10133e-36	2.08372e-33	2.67144e-35
COG:COG3631	1363	310	987	614	58	66.4502	2.73518	1.17699e-36	2.22686e-33	2.81881e-35
COG:COG0370	1380	317	970	607	58.7234	65.6926	2.72419	1.80544e-36	3.41589e-33	4.26986e-35
COG:COG4461	69	147	2281	777	2.93617	84.0909	0.159892	1.92275e-36	3.63784e-33	4.49117e-35
COG:COG4319	1441	342	909	582	61.3191	62.987	2.69772	3.00163e-36	5.67908e-33	6.9257e-35
COG:COG3829	1335	301	1015	623	56.8085	67.4242	2.7223	3.47585e-36	6.57631e-33	7.92326e-35
COG:COG1211	1118	661	1232	263	47.5745	28.4632	0.361065	4.87934e-36	9.23171e-33	1.09901e-34
COG:COG0235	2071	637	279	287	88.1277	31.0606	3.3444	7.00856e-36	1.32602e-32	1.56002e-34
COG:COG2960	1371	316	979	608	58.3404	65.8009	2.69446	8.69181e-36	1.64449e-32	1.9122e-34
COG:COG1010	406	25	1944	899	17.2766	97.2944	7.51016	1.31156e-35	2.48148e-32	2.85227e-34
COG:COG0272	956	598	1394	326	40.6809	35.2814	0.373862	2.02497e-35	3.83125e-32	4.35369e-34
COG:COG4592	1388	324	962	600	59.0638	64.9351	2.6719	2.21123e-35	4.18364e-32	4.70072e-34
COG:COG3236	1373	318	977	606	58.4255	65.5844	2.67807	2.28087e-35	4.31541e-32	4.7949e-34
COG:COG4654	1366	316	984	608	58.1277	65.8009	2.67099	3.83719e-35	7.25996e-32	7.97798e-34
COG:COG3916	1368	317	982	607	58.2128	65.6926	2.6675	3.93264e-35	7.44056e-32	8.08756e-34
COG:COG2310	613	73	1737	851	26.0851	92.0996	4.11403	6.48667e-35	1.22728e-31	1.31965e-33
COG:COG3633	1892	887	458	37	80.5106	4.00433	0.172319	1.02366e-34	1.93677e-31	2.06039e-33
COG:COG2271	2280	782	70	142	97.0213	15.368	5.9145	5.82591e-34	1.10226e-30	1.16028e-32
COG:COG0759	33	107	2317	817	1.40426	88.4199	0.108749	1.12016e-33	2.11934e-30	2.20765e-32
COG:COG4359	266	272	2084	652	11.3191	70.5628	0.305959	1.78501e-33	3.37723e-30	3.48168e-32
COG:COG2080	2225	741	125	183	94.6809	19.8052	4.39595	1.98967e-33	3.76446e-30	3.83563e-32
COG:COG0428	1341	312	1009	612	57.0638	66.2338	2.60696	2.00702e-33	3.79727e-30	3.83563e-32
COG:COG0530	337	311	2013	613	14.3404	66.342	0.329979	2.09352e-33	3.96095e-30	3.96095e-32
COG:COG3546	1098	224	1252	700	46.7234	75.7576	2.74062	2.16479e-33	4.09578e-30	4.05523e-32
COG:COG1089	2108	667	242	257	89.7021	27.8139	3.35631	3.39514e-33	6.4236e-30	6.26133e-32
COG:COG0025	2279	783	71	141	96.9787	15.2597	5.78021	3.40865e-33	6.44917e-30	6.26133e-32
COG:COG4579	1913	888	437	36	81.4043	3.8961	0.177469	1.3449e-32	2.54455e-29	2.44668e-31
COG:COG3540	2186	717	164	207	93.0213	22.4026	3.8482	1.83604e-32	3.4738e-29	3.30838e-31
COG:COG1354	984	598	1366	326	41.8723	35.2814	0.3927	3.3869e-32	6.40801e-29	6.0453e-31
COG:COG1254	1402	340	948	584	59.6596	63.2035	2.54023	4.16449e-32	7.87922e-29	7.36376e-31
COG:COG0640	1932	891	418	33	82.2128	3.57143	0.171186	7.50397e-32	1.41975e-28	1.31458e-30
COG:COG3760	1347	320	1003	604	57.3191	65.368	2.53486	8.97476e-32	1.69802e-28	1.55782e-30
COG:COG1735	298	11	2052	913	12.6809	98.8095	12.0536	1.06621e-31	2.01728e-28	1.83389e-30
COG:COG4680	256	261	2094	663	10.8936	71.7532	0.310553	1.17916e-31	2.23098e-28	2.00989e-30
COG:COG4585	1349	323	1001	601	57.4043	65.0433	2.50755	3.69883e-31	6.99819e-28	6.24838e-30
COG:COG2720	1418	350	932	574	60.3404	62.1212	2.49519	3.83572e-31	7.25718e-28	6.42228e-30
COG:COG1020	1689	464	661	460	71.8723	49.7835	2.53319	4.80242e-31	9.08617e-28	7.97033e-30
COG:COG1263	353	312	1997	612	15.0213	66.2338	0.346732	5.75047e-31	1.08799e-27	9.46077e-30
COG:COG2190	331	300	2019	624	14.0851	67.5325	0.341	6.36353e-31	1.20398e-27	1.03791e-29
COG:COG3227	1052	218	1298	706	44.766	76.4069	2.62476	2.85615e-30	5.40383e-27	4.61866e-29
COG:COG2703	1379	338	971	586	58.6809	63.4199	2.46221	3.27385e-30	6.19413e-27	5.24926e-29
COG:COG1276	348	306	2002	618	14.8085	66.8831	0.351061	4.78493e-30	9.0531e-27	7.60764e-29
COG:COG2113	1496	385	854	539	63.6596	58.3333	2.45246	4.86188e-30	9.19868e-27	7.66557e-29
COG:COG1473	2121	685	229	239	90.2553	25.8658	3.23156	7.98878e-30	1.51148e-26	1.24915e-28
COG:COG2110	1385	342	965	582	58.9362	62.987	2.44241	1.15852e-29	2.19193e-26	1.79666e-28
COG:COG3960	1923	885	427	39	81.8298	4.22078	0.19846	2.03219e-29	3.84489e-26	3.12593e-28
COG:COG2215	353	24	1997	900	15.0213	97.4026	6.62869	3.39236e-29	6.41835e-26	5.17609e-28
COG:COG1226	1443	367	907	557	61.4043	60.2814	2.41462	4.07986e-29	7.7191e-26	6.17528e-28
COG:COG1903	2103	677	247	247	89.4894	26.7316	3.10635	5.01931e-29	9.49654e-26	7.53694e-28
COG:COG0351	1293	309	1057	615	55.0213	66.5584	2.43467	5.32906e-29	1.00826e-25	7.93904e-28
COG:COG2368	1461	375	889	549	62.1702	59.4156	2.40597	5.38929e-29	1.01965e-25	7.96605e-28
COG:COG2938	2287	800	63	124	97.3191	13.4199	5.62675	6.28329e-29	1.1888e-25	9.2155e-28
COG:COG1174	2292	805	58	119	97.5319	12.8788	5.84168	1.3205e-28	2.49838e-25	1.92183e-27
COG:COG3241	1400	353	950	571	59.5745	61.7965	2.38378	2.445e-28	4.62594e-25	3.53125e-27
COG:COG1559	2127	693	223	231	90.5106	25	3.17937	2.55048e-28	4.82551e-25	3.65569e-27
COG:COG1125	2288	803	62	121	97.3617	13.0952	5.56076	4.81401e-28	9.10811e-25	6.8482e-27
COG:COG3511	1452	375	898	549	61.7872	59.4156	2.36718	5.33919e-28	1.01017e-24	7.53862e-27
COG:COG3083	1217	285	1133	639	51.7872	69.1558	2.40833	8.12808e-28	1.53783e-24	1.13459e-26
COG:COG0783	2253	776	97	148	95.8723	16.0173	4.42985	8.15563e-28	1.54304e-24	1.13459e-26
COG:COG0386	1965	891	385	33	83.617	3.57143	0.189033	1.09829e-27	2.07797e-24	1.51676e-26
COG:COG2372	333	290	2017	634	14.1702	68.6147	0.360935	1.22725e-27	2.32196e-24	1.68258e-26
COG:COG1168	390	319	1960	605	16.5957	65.4762	0.377375	2.27886e-27	4.3116e-24	3.10187e-26
COG:COG3165	867	533	1483	391	36.8936	42.316	0.428872	4.51566e-27	8.54364e-24	6.1026e-26
COG:COG3663	143	177	2207	747	6.08511	80.8442	0.273452	6.59005e-27	1.24684e-23	8.84282e-26
COG:COG1181	2204	745	146	179	93.7872	19.3723	3.62707	7.05267e-27	1.33437e-23	9.39694e-26
COG:COG4663	49	107	2301	817	2.08511	88.4199	0.162599	7.41327e-27	1.40259e-23	9.80832e-26
COG:COG3510	173	196	2177	728	7.3617	78.7879	0.295164	7.68667e-27	1.45432e-23	1.00994e-25
COG:COG3149	1375	349	975	575	58.5106	62.2294	2.32349	9.04331e-27	1.71099e-23	1.18e-25
COG:COG2246	193	208	2157	716	8.21277	77.4892	0.308004	1.14822e-26	2.17244e-23	1.48797e-25
COG:COG0861	2033	646	317	278	86.5106	30.0866	2.75988	1.23321e-26	2.33323e-23	1.58723e-25
COG:COG1732	2286	805	64	119	97.2766	12.8788	5.28016	1.47225e-26	2.7855e-23	1.88209e-25
COG:COG4569	115	157	2235	767	4.89362	83.0087	0.251371	2.38793e-26	4.51796e-23	3.03084e-25
COG:COG4615	2272	794	78	130	96.6809	14.0693	4.7691	2.40289e-26	4.54626e-23	3.03084e-25
COG:COG4160	2194	741	156	183	93.3617	19.8052	3.47332	4.32632e-26	8.1854e-23	5.4208e-25
COG:COG0673	2234	768	116	156	95.0638	16.8831	3.91191	6.55605e-26	1.2404e-22	8.16056e-25
COG:COG5569	70	122	2280	802	2.97872	86.7965	0.201826	7.48722e-26	1.41658e-22	9.2587e-25
COG:COG2721	892	538	1458	386	37.9574	41.7749	0.438947	1.17014e-25	2.2139e-22	1.4376e-24
COG:COG3539	166	187	2184	737	7.06383	79.7619	0.299558	2.30216e-25	4.35569e-22	2.81012e-24
COG:COG1940	361	32	1989	892	15.3617	96.5368	5.05926	2.80331e-25	5.30385e-22	3.39991e-24
COG:COG1172	2292	813	58	111	97.5319	12.013	5.39534	3.17873e-25	6.01416e-22	3.83067e-24
COG:COG2989	221	219	2129	705	9.40426	76.2987	0.334166	5.05251e-25	9.55935e-22	6.05022e-24
COG:COG0005	2001	636	349	288	85.1489	31.1688	2.59631	9.26861e-25	1.75362e-21	1.10291e-23
COG:COG3396	180	194	2170	730	7.65957	79.0043	0.312129	1.01469e-24	1.91979e-21	1.19987e-23
COG:COG4766	33	87	2317	837	1.40426	90.5844	0.137023	1.31764e-24	2.49297e-21	1.54843e-23
COG:COG0690	930	549	1420	375	39.5745	40.5844	0.447356	1.36949e-24	2.59108e-21	1.59943e-23
COG:COG1185	100	141	2250	783	4.25532	84.7403	0.246809	1.45723e-24	2.75707e-21	1.69145e-23
COG:COG3460	179	193	2171	731	7.61702	79.1126	0.312287	1.50611e-24	2.84956e-21	1.73754e-23
COG:COG1696	431	328	1919	596	18.3404	64.5022	0.408108	2.50366e-24	4.73692e-21	2.87086e-23
COG:COG2073	2227	768	123	156	94.766	16.8831	3.67772	3.21826e-24	6.08895e-21	3.66804e-23
COG:COG3327	180	192	2170	732	7.65957	79.2208	0.316244	3.4484e-24	6.52437e-21	3.90681e-23
COG:COG0056	26	79	2324	845	1.10638	91.4502	0.119665	3.66745e-24	6.93882e-21	4.13025e-23
COG:COG1846	2274	802	76	122	96.766	13.2035	4.55158	4.6037e-24	8.71021e-21	5.15397e-23
COG:COG2234	1391	366	959	558	59.1915	60.3896	2.21137	5.76371e-24	1.09049e-20	6.41467e-23
COG:COG1795	75	121	2275	803	3.19149	86.9048	0.218781	5.86894e-24	1.1104e-20	6.49358e-23
COG:COG4604	47	98	2303	826	2	89.3939	0.172012	7.52188e-24	1.42314e-20	8.27407e-23
COG:COG2944	289	253	2061	671	12.2979	72.619	0.371896	7.68362e-24	1.45374e-20	8.40312e-23
COG:COG1966	2316	838	34	86	98.5532	9.30736	6.99059	9.38582e-24	1.7758e-20	1.0182e-22
COG:COG1087	472	346	1878	578	20.0851	62.5541	0.419854	9.41779e-24	1.78185e-20	1.0182e-22
COG:COG1738	1423	380	927	544	60.5532	58.8745	2.19756	1.03035e-23	1.94943e-20	1.10763e-22
COG:COG1883	27	79	2323	845	1.14894	91.4502	0.124321	1.06137e-23	2.00811e-20	1.13452e-22
COG:COG2375	2271	801	79	123	96.6383	13.3117	4.41431	1.42486e-23	2.69583e-20	1.51451e-22
COG:COG0306	2310	833	40	91	98.2979	9.84848	6.30882	1.62712e-23	3.07851e-20	1.71202e-22
COG:COG1273	2216	763	134	161	94.2979	17.4242	3.48952	1.62877e-23	3.08163e-20	1.71202e-22
COG:COG3729	941	203	1409	721	40.0426	78.0303	2.37202	1.68306e-23	3.18435e-20	1.75931e-22
COG:COG2151	180	190	2170	734	7.65957	79.4372	0.320446	1.74923e-23	3.30954e-20	1.81843e-22
COG:COG3265	1875	578	475	346	79.7872	37.4459	2.36296	1.78104e-23	3.36973e-20	1.84138e-22
COG:COG3251	2261	794	89	130	96.2128	14.0693	4.15943	1.84696e-23	3.49446e-20	1.89916e-22
COG:COG1450	2190	747	160	177	93.1915	19.1558	3.24322	2.36909e-23	4.48231e-20	2.42287e-22
COG:COG1551	2041	662	309	262	86.8511	28.355	2.61413	2.38897e-23	4.51994e-20	2.43007e-22
COG:COG1063	2298	823	52	101	97.7872	10.9307	5.42336	2.42732e-23	4.59248e-20	2.45587e-22
COG:COG1957	2259	793	91	131	96.1277	14.1775	4.10084	3.14938e-23	5.95862e-20	3.16948e-22
COG:COG5517	1829	558	521	366	77.8298	39.6104	2.30262	5.97235e-23	1.12997e-19	5.97867e-22
COG:COG0378	1937	610	413	314	82.4255	33.9827	2.41423	6.04502e-23	1.14372e-19	6.01957e-22
COG:COG2172	195	197	2155	727	8.29787	78.6797	0.33393	7.58476e-23	1.43504e-19	7.51328e-22
COG:COG2307	2222	769	128	155	94.5532	16.7749	3.49896	8.09032e-23	1.53069e-19	7.97234e-22
COG:COG0636	26	76	2324	848	1.10638	91.7749	0.12483	8.16397e-23	1.54462e-19	8.00322e-22
COG:COG0033	947	548	1403	376	40.2979	40.6926	0.463126	1.22503e-22	2.31775e-19	1.19472e-21
COG:COG0230	1802	548	548	376	76.6809	40.6926	2.25622	2.19966e-22	4.16176e-19	2.13424e-21
COG:COG1454	2008	891	342	33	85.4468	3.57143	0.217457	2.51284e-22	4.75429e-19	2.42566e-21
COG:COG3720	1409	380	941	544	59.9574	58.8745	2.14357	2.56966e-22	4.8618e-19	2.46792e-21
COG:COG1853	2186	748	164	176	93.0213	19.0476	3.1363	2.8979e-22	5.48282e-19	2.7691e-21
COG:COG1619	2303	830	47	94	98	10.1732	5.5494	3.1692e-22	5.99613e-19	3.01313e-21
COG:COG1982	1855	853	495	71	78.9362	7.68398	0.311923	3.9154e-22	7.40794e-19	3.70397e-21
COG:COG2116	2269	804	81	120	96.5532	12.987	4.18095	5.85658e-22	1.10807e-18	5.51276e-21
COG:COG5499	294	249	2056	675	12.5106	73.0519	0.38764	5.99244e-22	1.13377e-18	5.61272e-21
COG:COG2819	122	148	2228	776	5.19149	83.9827	0.287108	7.89638e-22	1.49399e-18	7.35958e-21
COG:COG2917	2303	831	47	93	98	10.0649	5.48375	7.98829e-22	1.51138e-18	7.40875e-21
COG:COG2065	1385	373	965	551	58.9362	59.632	2.12014	9.69438e-22	1.83418e-18	8.9472e-21
COG:COG3125	2313	840	37	84	98.4255	9.09091	6.25135	1.01334e-21	1.91724e-18	9.30698e-21
COG:COG2194	2296	826	54	98	97.7021	10.6061	5.04457	1.68468e-21	3.18742e-18	1.53982e-20
COG:COG0737	72	112	2278	812	3.06383	87.8788	0.229148	2.29427e-21	4.34075e-18	2.0869e-20
COG:COG2716	2283	816	67	108	97.1489	11.6883	4.50988	2.66859e-21	5.04897e-18	2.41577e-20
COG:COG1593	2265	803	85	121	96.383	13.0952	4.01531	3.82363e-21	7.2343e-18	3.4449e-20
COG:COG5339	957	545	1393	379	40.7234	41.0173	0.477753	4.22478e-21	7.99328e-18	3.78828e-20
COG:COG1793	2217	771	133	153	94.3404	16.5584	3.30789	4.86692e-21	9.20822e-18	4.3435e-20
COG:COG1638	2266	804	84	120	96.4255	12.987	4.0263	5.59285e-21	1.05817e-17	4.96792e-20
COG:COG2055	2312	841	38	83	98.383	8.98268	6.00463	6.20769e-21	1.1745e-17	5.4883e-20
COG:COG0384	2111	709	239	215	89.8298	23.2684	2.67844	7.87293e-21	1.48956e-17	6.92818e-20
COG:COG2852	70	109	2280	815	2.97872	88.2035	0.229559	9.15355e-21	1.73185e-17	8.01783e-20
COG:COG1404	65	105	2285	819	2.76596	88.6364	0.221882	1.05642e-20	1.99875e-17	9.21084e-20
COG:COG1863	1746	530	604	394	74.2979	42.6407	2.14896	1.49391e-20	2.82647e-17	1.29655e-19
COG:COG4175	2295	828	55	96	97.6596	10.3896	4.83794	2.27144e-20	4.29756e-17	1.96235e-19
COG:COG4594	470	69	1880	855	20	92.5325	3.09783	2.86626e-20	5.42296e-17	2.46498e-19
COG:COG1626	1263	332	1087	592	53.7447	64.0693	2.07185	3.43927e-20	6.50709e-17	2.94439e-19
COG:COG1988	1363	372	987	552	58	59.7403	2.04916	6.28093e-20	1.18835e-16	5.35294e-19
COG:COG1366	229	206	2121	718	9.74468	77.7056	0.376315	7.15649e-20	1.35401e-16	6.07178e-19
COG:COG2843	20	63	2330	861	0.851064	93.1818	0.11731	8.98178e-20	1.69935e-16	7.5864e-19
COG:COG3693	187	7	2163	917	7.95745	99.2424	11.3255	9.75092e-20	1.84487e-16	8.19944e-19
COG:COG2008	2199	764	151	160	93.5745	17.316	3.04982	1.00918e-19	1.90937e-16	8.44853e-19
COG:COG1357	1526	439	824	485	64.9362	52.4892	2.04599	1.11851e-19	2.11621e-16	9.32252e-19
COG:COG3470	52	92	2298	832	2.21277	90.0433	0.204639	1.12365e-19	2.12594e-16	9.32429e-19
COG:COG1397	607	391	1743	533	25.8298	57.684	0.474725	1.16921e-19	2.21215e-16	9.64264e-19
COG:COG1286	37	79	2313	845	1.57447	91.4502	0.171102	1.1722e-19	2.21781e-16	9.64264e-19
COG:COG3240	2185	756	165	168	92.9787	18.1818	2.94276	1.34061e-19	2.53643e-16	1.09802e-18
COG:COG3059	43	84	2307	840	1.82979	90.9091	0.186389	1.37901e-19	2.60909e-16	1.12461e-18
COG:COG1722	988	550	1362	374	42.0426	40.4762	0.493275	1.91517e-19	3.62351e-16	1.55515e-18
COG:COG3209	1905	609	445	315	81.0638	34.0909	2.21426	2.41861e-19	4.57601e-16	1.95556e-18
COG:COG3685	1058	260	1292	664	45.0213	71.8615	2.09131	2.66986e-19	5.05138e-16	2.14952e-18
COG:COG0076	224	201	2126	723	9.53191	78.2468	0.378989	2.75542e-19	5.21325e-16	2.209e-18
COG:COG3608	112	134	2238	790	4.76596	85.4978	0.29504	3.06421e-19	5.79748e-16	2.44619e-18
COG:COG0637	2316	849	34	75	98.5532	8.11688	6.01746	4.1159e-19	7.78728e-16	3.27197e-18
COG:COG1677	1411	395	939	529	60.0426	57.2511	2.01243	4.15945e-19	7.86968e-16	3.27904e-18
COG:COG3239	1411	395	939	529	60.0426	57.2511	2.01243	4.15945e-19	7.86968e-16	3.27904e-18
COG:COG3230	2212	774	138	150	94.1277	16.2338	3.10639	4.26077e-19	8.06137e-16	3.34497e-18
COG:COG3696	822	481	1528	443	34.9787	47.9437	0.495458	4.70085e-19	8.894e-16	3.67521e-18
COG:COG2854	2063	690	287	234	87.7872	25.3247	2.43772	5.06017e-19	9.57384e-16	3.93985e-18
COG:COG1513	2090	704	260	220	88.9362	23.8095	2.51202	5.3985e-19	1.0214e-15	4.18605e-18
COG:COG3474	192	182	2158	742	8.17021	80.303	0.362729	6.03434e-19	1.1417e-15	4.65999e-18
COG:COG3188	2224	782	126	142	94.6383	15.368	3.20513	6.5821e-19	1.24533e-15	5.06233e-18
COG:COG2717	1471	420	879	504	62.5957	54.5455	2.00819	6.72016e-19	1.27145e-15	5.14759e-18
COG:COG4301	45	84	2305	840	1.91489	90.9091	0.195228	7.19601e-19	1.36148e-15	5.48986e-18
COG:COG0561	484	331	1866	593	20.5957	64.1775	0.464687	8.04423e-19	1.52197e-15	6.11233e-18
COG:COG0630	595	109	1755	815	25.3191	88.2035	2.53496	1.19164e-18	2.25458e-15	9.01832e-18
COG:COG2610	2321	855	29	69	98.766	7.46753	6.45892	1.62513e-18	3.07475e-15	1.225e-17
COG:COG1183	2139	733	211	191	91.0213	20.671	2.64154	1.64299e-18	3.10854e-15	1.23355e-17
COG:COG0623	2067	694	283	230	87.9574	24.8918	2.4206	1.97224e-18	3.73148e-15	1.47489e-17
COG:COG3221	2020	670	330	254	85.9574	27.4892	2.32058	1.99908e-18	3.78226e-15	1.48908e-17
COG:COG3190	129	142	2221	782	5.48936	84.632	0.31986	2.11945e-18	4.01e-15	1.57255e-17
COG:COG4772	2250	801	100	123	95.7447	13.3117	3.45506	2.13748e-18	4.04411e-15	1.57973e-17
COG:COG1234	121	137	2229	787	5.14894	85.1732	0.311838	2.26188e-18	4.27947e-15	1.66516e-17
COG:COG2804	2289	829	61	95	97.4043	10.2814	4.30016	2.8916e-18	5.47091e-15	2.12051e-17
COG:COG4206	1898	854	452	70	80.766	7.57576	0.34419	3.9158e-18	7.40869e-15	2.8605e-17
COG:COG0300	16	55	2334	869	0.680851	94.0476	0.108312	4.2643e-18	8.06806e-15	3.1031e-17
COG:COG0594	1577	468	773	456	67.1064	49.3506	1.98779	4.8579e-18	9.19114e-15	3.52151e-17
COG:COG0586	2331	866	19	58	99.1915	6.27706	8.21673	5.30344e-18	1.00341e-14	3.82981e-17
COG:COG0577	2267	814	83	110	96.4681	11.9048	3.69098	6.02308e-18	1.13957e-14	4.33296e-17
COG:COG3659	2304	842	46	82	98.0426	8.87446	4.87783	7.73761e-18	1.46396e-14	5.54528e-17
COG:COG2089	369	271	1981	653	15.7021	70.671	0.448834	8.65038e-18	1.63665e-14	6.17604e-17
COG:COG0474	1834	835	516	89	78.0426	9.63203	0.378838	9.7184e-18	1.83872e-14	6.91249e-17
COG:COG1083	358	265	1992	659	15.234	71.3203	0.446924	1.3948e-17	2.63897e-14	9.88377e-17
COG:COG2130	2339	876	11	48	99.5319	5.19481	11.6513	1.61321e-17	3.0522e-14	1.13888e-16
COG:COG2168	1407	401	943	523	59.8723	56.6017	1.94599	1.87165e-17	3.54116e-14	1.31642e-16
COG:COG2025	2180	917	170	7	92.766	0.757576	0.0978895	2.05792e-17	3.89358e-14	1.44207e-16
COG:COG3493	32	69	2318	855	1.3617	92.5325	0.171062	2.17069e-17	4.10694e-14	1.51548e-16
COG:COG0471	84	109	2266	815	3.57447	88.2035	0.277173	2.60893e-17	4.9361e-14	1.81474e-16
COG:COG3025	1447	418	903	506	61.5745	54.7619	1.93979	2.70995e-17	5.12723e-14	1.87811e-16
COG:COG2959	818	471	1532	453	34.8085	49.026	0.513537	2.81178e-17	5.31989e-14	1.94156e-16
COG:COG4176	2333	870	17	54	99.2766	5.84416	8.51805	3.73775e-17	7.07183e-14	2.56226e-16
COG:COG0601	2333	870	17	54	99.2766	5.84416	8.51805	3.73775e-17	7.07183e-14	2.56226e-16
COG:COG4944	64	94	2286	830	2.7234	89.8268	0.247203	3.91373e-17	7.40478e-14	2.6732e-16
COG:COG2149	33	69	2317	855	1.40426	92.5325	0.176484	4.93266e-17	9.33259e-14	3.35705e-16
COG:COG0524	2304	844	46	80	98.0426	8.65801	4.74758	5.79294e-17	1.09602e-13	3.9284e-16
COG:COG2153	2292	835	58	89	97.5319	9.63203	4.21202	6.31482e-17	1.19476e-13	4.26701e-16
COG:COG3477	183	10	2167	914	7.78723	98.9177	7.7186	7.29117e-17	1.37949e-13	4.90922e-16
COG:COG1210	1929	859	421	65	82.0851	7.03463	0.346713	7.59154e-17	1.43632e-13	5.09333e-16
COG:COG3703	921	511	1429	413	39.1915	44.697	0.520903	8.43298e-17	1.59552e-13	5.63788e-16
COG:COG0554	2323	861	27	63	98.8511	6.81818	6.29539	8.74037e-17	1.65368e-13	5.82281e-16
COG:COG0686	17	53	2333	871	0.723404	94.2641	0.11975	1.04835e-16	1.98349e-13	6.9596e-16
COG:COG0447	1437	417	913	507	61.1489	54.8701	1.91363	1.12132e-16	2.12154e-13	7.40191e-16
COG:COG4178	917	509	1433	415	39.0213	44.9134	0.521739	1.12281e-16	2.12435e-13	7.40191e-16
COG:COG0430	1499	442	851	482	63.7872	52.1645	1.92086	1.13976e-16	2.15642e-13	7.48756e-16
COG:COG4137	2229	793	121	131	94.8511	14.1775	3.04315	1.20941e-16	2.28821e-13	7.91769e-16
COG:COG3712	2343	883	7	41	99.7021	4.43723	15.5417	1.30753e-16	2.47384e-13	8.53047e-16
COG:COG1075	1407	405	943	519	59.8723	56.1688	1.91203	1.35699e-16	2.56743e-13	8.82277e-16
COG:COG4114	275	29	2075	895	11.7021	96.8615	4.09015	1.49031e-16	2.81967e-13	9.65641e-16
COG:COG3086	1398	402	952	522	59.4894	56.4935	1.90684	1.49812e-16	2.83445e-13	9.67389e-16
COG:COG3062	47	79	2303	845	2	91.4502	0.21829	2.18386e-16	4.13186e-13	1.4054e-15
COG:COG2240	2312	852	38	72	98.383	7.79221	5.14159	2.26268e-16	4.28098e-13	1.45118e-15
COG:COG4989	20	55	2330	869	0.851064	94.0476	0.135622	3.10596e-16	5.87648e-13	1.9853e-15
COG:COG0376	743	434	1607	490	31.617	53.0303	0.522011	3.40095e-16	6.43459e-13	2.16653e-15
COG:COG4413	1871	841	479	83	79.617	8.98268	0.385496	3.44481e-16	6.51758e-13	2.18711e-15
COG:COG0145	143	143	2207	781	6.08511	84.5238	0.353874	3.80638e-16	7.20168e-13	2.40859e-15
COG:COG5285	128	134	2222	790	5.44681	85.4978	0.339616	4.27579e-16	8.08979e-13	2.6966e-15
COG:COG1956	2321	861	29	63	98.766	6.81818	5.85618	4.86273e-16	9.20029e-13	3.05657e-15
COG:COG2135	1382	682	968	242	58.8085	26.1905	0.506598	4.93e-16	9.32756e-13	3.0886e-15
COG:COG0463	490	321	1860	603	20.8511	65.2597	0.494875	5.63841e-16	1.06679e-12	3.52075e-15
COG:COG4575	2315	856	35	68	98.5106	7.35931	5.25434	5.91763e-16	1.11962e-12	3.68295e-15
COG:COG1805	1421	414	929	510	60.4681	55.1948	1.88429	6.25715e-16	1.18385e-12	3.8688e-15
COG:COG1726	1421	414	929	510	60.4681	55.1948	1.88429	6.25715e-16	1.18385e-12	3.8688e-15
COG:COG0367	2325	865	25	59	98.9362	6.38528	6.34335	6.82012e-16	1.29037e-12	4.20315e-15
COG:COG1221	2327	867	23	57	99.0213	6.16883	6.65157	7.66418e-16	1.45006e-12	4.708e-15
COG:COG3473	135	137	2215	787	5.74468	85.1732	0.350118	8.23464e-16	1.55799e-12	5.04205e-15
COG:COG2182	18	52	2332	872	0.765957	94.3723	0.129437	8.3465e-16	1.57916e-12	5.09406e-15
COG:COG0444	2331	871	19	53	99.1915	5.73593	7.46528	8.43859e-16	1.59658e-12	5.1337e-15
COG:COG4774	1876	841	474	83	79.8298	8.98268	0.390604	9.94842e-16	1.88224e-12	6.03282e-15
COG:COG3280	317	41	2033	883	13.4894	95.5628	3.35814	1.08335e-15	2.0497e-12	6.54858e-15
COG:COG1495	811	460	1539	464	34.5106	50.2165	0.531548	1.29759e-15	2.45505e-12	7.81863e-15
COG:COG0392	2228	796	122	128	94.8085	13.8528	2.93665	1.34555e-15	2.54577e-12	8.08181e-15
COG:COG4773	2291	838	59	86	97.4894	9.30736	3.98499	1.38013e-15	2.6112e-12	8.2633e-15
COG:COG2871	1421	416	929	508	60.4681	54.9784	1.86788	1.62006e-15	3.06515e-12	9.66925e-15
COG:COG2869	1420	416	930	508	60.4255	54.9784	1.86456	1.67206e-15	3.16354e-12	9.94823e-15
COG:COG2214	935	510	1415	414	39.7872	44.8052	0.536396	1.71928e-15	3.25289e-12	1.01971e-14
COG:COG1596	2	31	2348	893	0.0851064	96.645	0.024537	1.8298e-15	3.46198e-12	1.08187e-14
COG:COG0146	140	139	2210	785	5.95745	84.9567	0.357759	1.8484e-15	3.49717e-12	1.08946e-14
COG:COG0123	1919	852	431	72	81.6596	7.79221	0.376262	2.15852e-15	4.08393e-12	1.26444e-14
COG:COG2851	2334	875	16	49	99.3191	5.30303	8.169	2.15863e-15	4.08414e-12	1.26444e-14
COG:COG1347	1419	416	931	508	60.383	54.9784	1.86124	2.25643e-15	4.26917e-12	1.31169e-14
COG:COG2209	1421	417	929	507	60.4681	54.8701	1.85973	2.25676e-15	4.26978e-12	1.31169e-14
COG:COG1173	2330	871	20	53	99.1489	5.73593	7.08898	2.2601e-15	4.2761e-12	1.31169e-14
COG:COG2133	2331	872	19	52	99.1915	5.62771	7.31603	2.28843e-15	4.32971e-12	1.32407e-14
COG:COG0380	35	67	2315	857	1.48936	92.7489	0.193385	2.53612e-15	4.79834e-12	1.46291e-14
COG:COG1879	2302	847	48	77	97.9574	8.33333	4.35985	2.66155e-15	5.03565e-12	1.53059e-14
COG:COG0377	2340	882	10	42	99.5745	4.54545	11.1429	3.02678e-15	5.72667e-12	1.73535e-14
COG:COG3175	2168	912	182	12	92.2553	1.2987	0.156738	3.21802e-15	6.0885e-12	1.83943e-14
COG:COG1143	2339	881	11	43	99.5319	4.65368	10.3784	3.66798e-15	6.93981e-12	2.09031e-14
COG:COG3098	1544	469	806	455	65.7021	49.2424	1.85845	4.39658e-15	8.31833e-12	2.498e-14
COG:COG0303	2225	796	125	128	94.6809	13.8528	2.86231	5.91915e-15	1.1199e-11	3.353e-14
COG:COG3138	2331	873	19	51	99.1915	5.51948	7.16712	6.17017e-15	1.1674e-11	3.48476e-14
COG:COG0747	2332	874	18	50	99.234	5.41126	7.41165	6.20814e-15	1.17458e-11	3.4854e-14
COG:COG3833	18	50	2332	874	0.765957	94.5887	0.134923	6.20814e-15	1.17458e-11	3.4854e-14
COG:COG4658	1733	795	617	129	73.7447	13.961	0.45576	7.4811e-15	1.41542e-11	4.18764e-14
COG:COG3713	267	31	2083	893	11.3617	96.645	3.69243	8.73211e-15	1.65212e-11	4.8735e-14
COG:COG1023	917	499	1433	425	39.0213	45.9957	0.545019	9.7085e-15	1.83685e-11	5.4025e-14
COG:COG1944	98	110	2252	814	4.17021	88.0952	0.322025	1.49533e-14	2.82916e-11	8.25337e-14
COG:COG1113	2336	879	14	45	99.4043	4.87013	8.54217	1.49625e-14	2.8309e-11	8.25337e-14
COG:COG1894	2336	879	14	45	99.4043	4.87013	8.54217	1.49625e-14	2.8309e-11	8.25337e-14
COG:COG3128	1876	837	474	87	79.8298	9.41558	0.411385	1.57177e-14	2.97378e-11	8.64472e-14
COG:COG3145	916	497	1434	427	38.9787	46.2121	0.548805	1.8023e-14	3.40995e-11	9.88391e-14
COG:COG2878	1403	415	947	509	59.7021	55.0866	1.81709	2.20893e-14	4.1793e-11	1.20789e-13
COG:COG0814	910	494	1440	430	38.7234	46.5368	0.550073	2.33118e-14	4.41059e-11	1.27106e-13
COG:COG1120	2310	856	40	68	98.2979	7.35931	4.58762	2.77128e-14	5.24327e-11	1.50669e-13
COG:COG2515	896	488	1454	436	38.1277	47.1861	0.550567	2.80595e-14	5.30886e-11	1.52116e-13
COG:COG0649	2339	883	11	41	99.5319	4.43723	9.87326	3.1e-14	5.8652e-11	1.67577e-13
COG:COG0831	283	36	2067	888	12.0426	96.1039	3.3772	3.41461e-14	6.46045e-11	1.84058e-13
COG:COG1008	2338	882	12	42	99.4894	4.54545	9.27778	3.52803e-14	6.67503e-11	1.89632e-13
COG:COG1871	533	106	1817	818	22.6809	88.5281	2.2637	4.53313e-14	8.57668e-11	2.42966e-13
COG:COG0388	2209	790	141	134	94	14.5022	2.65738	4.63736e-14	8.77389e-11	2.4785e-13
COG:COG4380	1790	581	560	343	76.1702	37.1212	1.88705	6.14069e-14	1.16182e-10	3.27273e-13
COG:COG2932	2271	829	79	95	96.6383	10.2814	3.29427	6.57438e-14	1.24387e-10	3.49402e-13
COG:COG0247	894	485	1456	439	38.0426	47.5108	0.555775	6.8478e-14	1.2956e-10	3.62914e-13
COG:COG0719	4	31	2346	893	0.170213	96.645	0.0491159	9.75701e-14	1.84603e-10	5.14213e-13
COG:COG0396	4	31	2346	893	0.170213	96.645	0.0491159	9.75701e-14	1.84603e-10	5.14213e-13
COG:COG1005	2338	883	12	41	99.4894	4.43723	9.04662	1.00383e-13	1.89924e-10	5.26104e-13
COG:COG0839	2338	883	12	41	99.4894	4.43723	9.04662	1.00383e-13	1.89924e-10	5.26104e-13
COG:COG1929	2312	859	38	65	98.383	7.03463	4.60388	1.04541e-13	1.97792e-10	5.46387e-13
COG:COG1905	2337	882	13	42	99.4468	4.54545	8.56044	1.09437e-13	2.07055e-10	5.70399e-13
COG:COG1770	752	425	1598	499	32	54.0043	0.552526	1.11232e-13	2.1045e-10	5.7816e-13
COG:COG1757	14	43	2336	881	0.595745	95.3463	0.12279	1.16229e-13	2.19905e-10	6.01268e-13
COG:COG2384	887	481	1463	443	37.7447	47.9437	0.55839	1.16313e-13	2.20064e-10	6.01268e-13
COG:COG1877	31	59	2319	865	1.31915	93.6147	0.195986	1.57155e-13	2.97338e-10	8.10185e-13
COG:COG1515	58	79	2292	845	2.46809	91.4502	0.270672	1.9181e-13	3.62904e-10	9.86153e-13
COG:COG1070	2258	822	92	102	96.0851	11.039	3.04554	2.0626e-13	3.90244e-10	1.05757e-12
COG:COG0048	2262	924	88	0	96.2553	0	0	2.36458e-13	4.47379e-10	1.20913e-12
COG:COG1134	381	64	1969	860	16.2128	93.0736	2.60015	2.42258e-13	4.58352e-10	1.23545e-12
COG:COG3162	2338	884	12	40	99.4894	4.329	8.81599	2.83885e-13	5.37111e-10	1.44385e-12
COG:COG0320	2319	866	31	58	98.6809	6.27706	5.01013	3.12756e-13	5.91735e-10	1.58642e-12
COG:COG3195	138	129	2212	795	5.87234	86.039	0.384478	3.42619e-13	6.48235e-10	1.73325e-12
COG:COG2066	2281	838	69	86	97.0638	9.30736	3.39258	3.43872e-13	6.50605e-10	1.73495e-12
COG:COG0580	2294	847	56	77	97.617	8.33333	3.72403	3.54683e-13	6.71061e-10	1.78474e-12
COG:COG1869	920	491	1430	433	39.1489	46.8615	0.567359	4.7573e-13	9.00081e-10	2.38748e-12
COG:COG3724	2325	872	25	52	98.9362	5.62771	5.54587	4.77502e-13	9.03435e-10	2.39004e-12
COG:COG0790	2293	847	57	77	97.5745	8.33333	3.6571	5.10258e-13	9.65408e-10	2.54725e-12
COG:COG1238	2120	898	230	26	90.2128	2.81385	0.266873	5.244e-13	9.92164e-10	2.61096e-12
COG:COG0274	428	79	1922	845	18.2128	91.4502	2.38188	6.51235e-13	1.23214e-09	3.23396e-12
COG:COG0457	2306	857	44	67	98.1277	7.25108	4.09733	6.96761e-13	1.31827e-09	3.45097e-12
COG:COG2175	2298	851	52	73	97.7872	7.90043	3.79088	7.16763e-13	1.35612e-09	3.54077e-12
COG:COG5383	900	482	1450	442	38.2979	47.8355	0.56918	7.32062e-13	1.38506e-09	3.60693e-12
COG:COG4969	293	211	2057	713	12.4681	77.1645	0.481327	8.18587e-13	1.54877e-09	4.02277e-12
COG:COG1320	1468	450	882	474	62.4681	51.2987	1.75317	8.60048e-13	1.62721e-09	4.21557e-12
COG:COG1034	2336	883	14	41	99.4043	4.43723	7.74761	8.80489e-13	1.66589e-09	4.30461e-12
COG:COG1622	2335	882	15	42	99.3617	4.54545	7.4127	8.94144e-13	1.69172e-09	4.36011e-12
COG:COG3004	989	517	1361	407	42.0851	44.0476	0.572061	9.01939e-13	1.70647e-09	4.38681e-12
COG:COG1228	2317	866	33	58	98.5957	6.27706	4.70243	9.6003e-13	1.81638e-09	4.65738e-12
COG:COG0643	1207	347	1143	577	51.3617	62.4459	1.75593	9.92725e-13	1.87824e-09	4.80367e-12
COG:COG2875	2321	869	29	55	98.766	5.95238	5.06547	1.22601e-12	2.3196e-09	5.91735e-12
COG:COG2070	1783	585	567	339	75.8723	36.6883	1.82227	1.24641e-12	2.35821e-09	6.00053e-12
COG:COG1236	1994	683	356	241	84.8511	26.0823	1.97638	1.39861e-12	2.64617e-09	6.71617e-12
COG:COG0022	1909	840	441	84	81.234	9.09091	0.43288	1.41229e-12	2.67206e-09	6.7647e-12
COG:COG1970	2340	888	10	36	99.5745	3.8961	9.48649	1.85115e-12	3.50238e-09	8.84441e-12
COG:COG2017	845	457	1505	467	35.9574	50.5411	0.573748	1.92542e-12	3.64289e-09	9.17604e-12
COG:COG3794	35	59	2315	865	1.48936	93.6147	0.221657	2.19463e-12	4.15224e-09	1.04328e-11
COG:COG0390	90	97	2260	827	3.82979	89.5022	0.339522	2.2269e-12	4.2133e-09	1.05597e-11
COG:COG4619	85	94	2265	830	3.61702	89.8268	0.331361	2.32723e-12	4.40312e-09	1.10078e-11
COG:COG1704	1881	831	469	93	80.0426	10.0649	0.448847	2.59847e-12	4.9163e-09	1.22601e-11
COG:COG0830	2247	819	103	105	95.617	11.3636	2.79686	2.67837e-12	5.06748e-09	1.26057e-11
COG:COG5380	1360	409	990	515	57.8723	55.7359	1.72977	2.74569e-12	5.19484e-09	1.28904e-11
COG:COG0672	833	451	1517	473	35.4468	51.1905	0.575896	3.00978e-12	5.69451e-09	1.40953e-11
COG:COG0010	1971	857	379	67	83.8723	7.25108	0.406576	3.25593e-12	6.16023e-09	1.51939e-11
COG:COG1965	2164	906	186	18	92.0851	1.94805	0.231147	3.26043e-12	6.16874e-09	1.51939e-11
COG:COG1207	8	33	2342	891	0.340426	96.4286	0.0922289	3.89696e-12	7.37306e-09	1.80712e-11
COG:COG1069	8	33	2342	891	0.340426	96.4286	0.0922289	3.89696e-12	7.37306e-09	1.80712e-11
COG:COG0656	2273	836	77	88	96.7234	9.52381	3.10731	4.01617e-12	7.59859e-09	1.85785e-11
COG:COG2309	136	124	2214	800	5.78723	86.5801	0.396305	4.10517e-12	7.76699e-09	1.89439e-11
COG:COG2942	925	487	1425	437	39.3617	47.2944	0.582478	4.77665e-12	9.03741e-09	2.19888e-11
COG:COG0385	2311	863	39	61	98.3404	6.60173	4.18846	5.73822e-12	1.08567e-08	2.63512e-11
COG:COG0462	2174	778	176	146	92.5106	15.8009	2.31804	6.49913e-12	1.22964e-08	2.97733e-11
COG:COG1090	28	52	2322	872	1.19149	94.3723	0.202213	6.77171e-12	1.28121e-08	3.0947e-11
COG:COG4670	45	65	2305	859	1.91489	92.9654	0.258001	6.85257e-12	1.29651e-08	3.12411e-11
COG:COG2882	1894	833	456	91	80.5957	9.84848	0.453745	7.04661e-12	1.33322e-08	3.20485e-11
COG:COG2156	2310	863	40	61	98.2979	6.60173	4.08198	8.49893e-12	1.608e-08	3.85611e-11
COG:COG1359	1670	541	680	383	71.0638	41.4502	1.73864	1.2147e-11	2.2982e-08	5.4981e-11
COG:COG1004	2340	890	10	34	99.5745	3.67965	8.93933	1.49515e-11	2.82882e-08	6.75137e-11
COG:COG4325	16	40	2334	884	0.680851	95.671	0.1515	1.65493e-11	3.13113e-08	7.45507e-11
COG:COG2146	1061	538	1289	386	45.1489	41.7749	0.590565	1.67596e-11	3.17091e-08	7.53186e-11
COG:COG3714	12	36	2338	888	0.510638	96.1039	0.126604	1.70059e-11	3.21751e-08	7.62443e-11
COG:COG4993	2336	886	14	38	99.4043	4.11255	7.1564	1.74439e-11	3.30038e-08	7.80232e-11
COG:COG3909	55	71	2295	853	2.34043	92.316	0.287919	2.13146e-11	4.03272e-08	9.50179e-11
COG:COG0819	57	72	2293	852	2.42553	92.2078	0.294156	2.13439e-11	4.03826e-08	9.50179e-11
COG:COG0753	2344	895	6	29	99.7447	3.13853	12.6585	2.1431e-11	4.05474e-08	9.51817e-11
COG:COG3119	2313	866	37	58	98.4255	6.27706	4.18682	2.22303e-11	4.20598e-08	9.85007e-11
COG:COG1071	1908	835	442	89	81.1915	9.63203	0.460108	3.42993e-11	6.48943e-08	1.51622e-10
COG:COG0791	873	461	1477	463	37.1489	50.1082	0.593627	3.74417e-11	7.08396e-08	1.65127e-10
COG:COG2969	2264	834	86	90	96.3404	9.74026	2.84089	4.30024e-11	8.13606e-08	1.89211e-10
COG:COG3836	1850	624	500	300	78.7234	32.4675	1.77885	4.86489e-11	9.20437e-08	2.13558e-10
COG:COG1215	2327	879	23	45	99.0213	4.87013	5.17955	5.52583e-11	1.04549e-07	2.42011e-10
COG:COG2216	2316	870	34	54	98.5532	5.84416	4.22799	5.56721e-11	1.05332e-07	2.4326e-10
COG:COG1767	2152	771	198	153	91.5745	16.5584	2.15682	6.82486e-11	1.29126e-07	2.97526e-10
COG:COG3126	160	15	2190	909	6.80851	98.3766	4.4274	7.17657e-11	1.35781e-07	3.12139e-10
COG:COG3459	243	176	2107	748	10.3404	80.9524	0.490152	8.14531e-11	1.54109e-07	3.53462e-10
COG:COG2235	1862	819	488	105	79.234	11.3636	0.489176	8.85044e-11	1.6745e-07	3.83182e-10
COG:COG3639	2071	730	279	194	88.1277	20.9957	1.97267	1.10307e-10	2.08702e-07	4.76488e-10
COG:COG0829	202	154	2148	770	8.59574	83.3333	0.470205	1.33567e-10	2.52708e-07	5.75644e-10
COG:COG3469	165	134	2185	790	7.02128	85.4978	0.4452	1.45341e-10	2.74984e-07	6.24964e-10
COG:COG3971	33	52	2317	872	1.40426	94.3723	0.238837	1.51715e-10	2.87045e-07	6.50896e-10
COG:COG2205	2299	859	51	65	97.8298	7.03463	3.41106	1.66328e-10	3.14693e-07	7.11975e-10
COG:COG0807	530	120	1820	804	22.5532	87.013	1.9511	2.11819e-10	4.00762e-07	9.04656e-10
COG:COG0702	501	111	1849	813	21.3191	87.987	1.98458	2.85969e-10	5.41053e-07	1.21859e-09
COG:COG3486	2267	839	83	85	96.4681	9.19913	2.76714	3.29668e-10	6.23732e-07	1.40164e-09
COG:COG1301	2338	891	12	33	99.4894	3.57143	7.21605	3.39164e-10	6.41698e-07	1.43557e-09
COG:COG1589	12	33	2338	891	0.510638	96.4286	0.13858	3.39164e-10	6.41698e-07	1.43557e-09
COG:COG1553	2236	917	114	7	95.1489	0.757576	0.149725	3.83989e-10	7.26508e-07	1.62167e-09
COG:COG1007	2329	883	21	41	99.1064	4.43723	5.1496	4.23824e-10	8.01874e-07	1.78591e-09
COG:COG3835	2248	828	102	96	95.6596	10.3896	2.55527	5.082e-10	9.61514e-07	2.1367e-09
COG:COG2220	1501	694	849	230	63.8723	24.8918	0.585924	5.27477e-10	9.97987e-07	2.21283e-09
COG:COG4796	166	132	2184	792	7.06383	85.7143	0.456044	5.34238e-10	1.01078e-06	2.23624e-09
COG:COG0346	2157	778	193	146	91.7872	15.8009	2.09733	6.64204e-10	1.25667e-06	2.77412e-09
COG:COG2732	8	28	2342	896	0.340426	96.9697	0.109308	7.80112e-10	1.47597e-06	3.25104e-09
COG:COG1729	466	102	1884	822	19.8298	88.961	1.99332	8.62331e-10	1.63153e-06	3.58578e-09
COG:COG0786	1629	535	721	389	69.3191	42.0996	1.64279	9.06102e-10	1.71435e-06	3.75953e-09
COG:COG2837	1177	572	1173	352	50.0851	38.0952	0.617483	9.45793e-10	1.78944e-06	3.91562e-09
COG:COG0620	2113	888	237	36	89.9149	3.8961	0.361444	1.0173e-09	1.92473e-06	4.20246e-09
COG:COG0846	2176	789	174	135	92.5957	14.6104	2.13977	1.03915e-09	1.96607e-06	4.28338e-09
COG:COG1979	39	54	2311	870	1.65957	94.1558	0.271888	1.20153e-09	2.27329e-06	4.94193e-09
COG:COG0803	2300	862	50	62	97.8723	6.70996	3.30858	1.25036e-09	2.36568e-06	5.13163e-09
COG:COG1056	28	46	2322	878	1.19149	95.0216	0.230161	1.27644e-09	2.41503e-06	5.22734e-09
COG:COG4106	1379	647	971	277	58.6809	29.9784	0.608024	1.4692e-09	2.77972e-06	6.00372e-09
COG:COG0291	1461	467	889	457	62.1702	49.4589	1.60823	1.47691e-09	2.79432e-06	6.02223e-09
COG:COG3451	690	177	1660	747	29.3617	80.8442	1.75424	1.48657e-09	2.81258e-06	6.04857e-09
COG:COG1275	18	37	2332	887	0.765957	95.9957	0.18504	1.49791e-09	2.83405e-06	6.08166e-09
COG:COG2060	2316	874	34	50	98.5532	5.41126	3.89689	1.57852e-09	2.98657e-06	6.39522e-09
COG:COG3093	483	283	1867	641	20.5532	69.3723	0.585969	1.71594e-09	3.24656e-06	6.9371e-09
COG:COG4126	260	43	2090	881	11.0638	95.3463	2.54879	1.82791e-09	3.4584e-06	7.37398e-09
COG:COG1541	367	230	1983	694	15.617	75.1082	0.558438	1.83815e-09	3.47778e-06	7.39953e-09
COG:COG4657	65	71	2285	853	2.76596	92.316	0.341757	2.13238e-09	4.03446e-06	8.56573e-09
COG:COG3290	9	28	2341	896	0.382979	96.9697	0.123024	2.3536e-09	4.45301e-06	9.41439e-09
COG:COG4565	9	28	2341	896	0.382979	96.9697	0.123024	2.3536e-09	4.45301e-06	9.41439e-09
COG:COG3005	12	31	2338	893	0.510638	96.645	0.147852	2.39301e-09	4.52757e-06	9.55184e-09
COG:COG4558	1841	806	509	118	78.3404	12.7706	0.529521	2.74278e-09	5.18935e-06	1.09249e-08
COG:COG3961	20	38	2330	886	0.851064	95.8874	0.200136	2.82862e-09	5.35175e-06	1.12432e-08
COG:COG0180	4	22	2346	902	0.170213	97.619	0.0699062	2.97702e-09	5.63251e-06	1.18082e-08
COG:COG2329	789	414	1561	510	33.5745	55.1948	0.62265	3.00339e-09	5.68242e-06	1.18879e-08
COG:COG3387	900	459	1450	465	38.2979	50.3247	0.628803	3.26828e-09	6.18359e-06	1.29094e-08
COG:COG1843	2236	824	114	100	95.1489	10.8225	2.38034	3.62985e-09	6.86767e-06	1.43077e-08
COG:COG3483	1611	532	739	392	68.5532	42.4242	1.6063	3.89673e-09	7.37262e-06	1.53277e-08
COG:COG0657	2080	743	270	181	88.5106	19.5887	1.87668	3.92745e-09	7.43073e-06	1.54165e-08
COG:COG2165	2309	870	41	54	98.2553	5.84416	3.49554	4.03692e-09	7.63786e-06	1.58134e-08
COG:COG1705	48	59	2302	865	2.04255	93.6147	0.305703	4.48861e-09	8.49245e-06	1.75464e-08
COG:COG3791	91	86	2259	838	3.87234	90.6926	0.392528	4.68167e-09	8.85773e-06	1.82634e-08
COG:COG2249	2023	861	327	63	86.0851	6.81818	0.452674	4.75494e-09	8.99635e-06	1.8511e-08
COG:COG2308	2265	842	85	82	96.383	8.87446	2.59508	5.12413e-09	9.69486e-06	1.99073e-08
COG:COG4115	161	125	2189	799	6.85106	86.4719	0.470129	5.34021e-09	1.01037e-05	2.07042e-08
COG:COG0399	1292	611	1058	313	54.9787	33.8745	0.625576	5.42089e-09	1.02563e-05	2.09741e-08
COG:COG3043	13	31	2337	893	0.553191	96.645	0.160241	5.94164e-09	1.12416e-05	2.2942e-08
COG:COG3340	10	28	2340	896	0.425532	96.9697	0.136752	6.564e-09	1.24191e-05	2.52934e-08
COG:COG0658	2243	830	107	94	95.4468	10.1732	2.37408	9.17361e-09	1.73565e-05	3.52774e-08
COG:COG3319	26	42	2324	882	1.10638	95.4545	0.23494	9.31257e-09	1.76194e-05	3.57391e-08
COG:COG1943	1172	358	1178	566	49.8723	61.2554	1.57295	1.00824e-08	1.9076e-05	3.86153e-08
COG:COG0853	1556	512	794	412	66.2128	44.5887	1.57694	1.04852e-08	1.9838e-05	4.00767e-08
COG:COG0705	2217	816	133	108	94.3404	11.6883	2.20621	1.13104e-08	2.13993e-05	4.31437e-08
COG:COG3283	474	274	1876	650	20.1702	70.3463	0.599388	1.16898e-08	2.21171e-05	4.45012e-08
COG:COG0845	2295	862	55	62	97.6596	6.70996	3.00127	1.22228e-08	2.31256e-05	4.64369e-08
COG:COG1968	2286	923	64	1	97.2766	0.108225	0.0386985	1.28253e-08	2.42654e-05	4.86281e-08
COG:COG5000	2336	893	14	31	99.4043	3.35498	5.79235	1.4011e-08	2.65089e-05	5.30178e-08
COG:COG3257	1503	491	847	433	63.9574	46.8615	1.56488	1.5239e-08	2.88321e-05	5.75492e-08
COG:COG0427	2313	875	37	49	98.4255	5.30303	3.50076	1.62619e-08	3.07675e-05	6.12898e-08
COG:COG3121	151	117	2199	807	6.42553	87.3377	0.47363	1.66509e-08	3.15035e-05	6.26313e-08
COG:COG3177	65	68	2285	856	2.76596	92.6407	0.35809	1.73198e-08	3.27691e-05	6.5018e-08
COG:COG0739	1574	521	776	403	66.9787	43.6147	1.56895	1.79932e-08	3.40432e-05	6.72807e-08
COG:COG3653	26	41	2324	883	1.10638	95.5628	0.240943	1.79937e-08	3.4044e-05	6.72807e-08
COG:COG2230	578	319	1772	605	24.5957	65.4762	0.618627	1.80859e-08	3.42186e-05	6.74922e-08
COG:COG2986	2332	890	18	34	99.234	3.67965	4.94931	2.15028e-08	4.06832e-05	8.00851e-08
COG:COG0720	2167	898	183	26	92.2128	2.81385	0.342851	2.83588e-08	5.36548e-05	1.05412e-07
COG:COG2040	275	179	2075	745	11.7021	80.6277	0.551592	3.1049e-08	5.87448e-05	1.15186e-07
COG:COG4221	2336	894	14	30	99.4043	3.24675	5.59923	3.50962e-08	6.6402e-05	1.29945e-07
COG:COG1364	2183	800	167	124	92.8936	13.4199	2.02614	3.71899e-08	7.03633e-05	1.37428e-07
COG:COG1277	1465	478	885	446	62.3404	48.2684	1.54455	3.73543e-08	7.06743e-05	1.37767e-07
COG:COG1585	1661	560	689	364	70.6809	39.3939	1.56698	3.91813e-08	7.4131e-05	1.44153e-07
COG:COG2259	2289	860	61	64	97.4043	6.92641	2.79253	3.92383e-08	7.42389e-05	1.44153e-07
COG:COG3765	694	187	1656	737	29.5319	79.7619	1.65168	4.22247e-08	7.98892e-05	1.54824e-07
COG:COG1643	2270	920	80	4	96.5957	0.4329	0.12337	4.89222e-08	9.25607e-05	1.79034e-07
COG:COG3647	151	115	2199	809	6.42553	87.5541	0.483061	4.99288e-08	9.44653e-05	1.82365e-07
COG:COG0726	1783	613	567	311	75.8723	33.658	1.59539	5.13604e-08	9.71738e-05	1.87233e-07
COG:COG0693	2166	897	184	27	92.1702	2.92208	0.354333	5.25789e-08	9.94793e-05	1.91306e-07
COG:COG2906	100	87	2250	837	4.25532	90.5844	0.427586	5.52942e-08	0.000104617	2.008e-07
COG:COG5265	154	116	2196	808	6.55319	87.4459	0.488474	6.30218e-08	0.000119237	2.28424e-07
COG:COG4607	19	34	2331	890	0.808511	96.3203	0.213365	6.37004e-08	0.000120521	2.30442e-07
COG:COG3157	2326	886	24	38	98.9787	4.11255	4.1567	6.72725e-08	0.00012728	2.429e-07
COG:COG1715	138	107	2212	817	5.87234	88.4199	0.476357	8.11402e-08	0.000153517	2.92414e-07
COG:COG3111	1487	490	863	434	63.2766	46.9697	1.52614	8.14312e-08	0.000154068	2.92905e-07
COG:COG2346	217	148	2133	776	9.23404	83.9827	0.533419	9.28265e-08	0.000175628	3.3326e-07
COG:COG1124	828	419	1522	505	35.234	54.6537	0.655682	1.01835e-07	0.000192673	3.6491e-07
COG:COG1961	1111	342	1239	582	47.2766	62.987	1.52595	1.03082e-07	0.000195032	3.68681e-07
COG:COG0713	2321	883	29	41	98.766	4.43723	3.71621	1.04054e-07	0.00019687	3.71452e-07
COG:COG3007	1613	543	737	381	68.6383	41.2338	1.53565	1.22054e-07	0.000230926	4.34888e-07
COG:COG1239	2258	843	92	81	96.0851	8.76623	2.35827	1.24821e-07	0.000236162	4.43913e-07
COG:COG0678	8	23	2342	901	0.340426	97.5108	0.133814	1.26917e-07	0.000240127	4.5052e-07
COG:COG1597	2326	887	24	37	98.9787	4.00433	4.04275	1.29685e-07	0.000245365	4.59485e-07
COG:COG0282	1511	501	839	423	64.2979	45.7792	1.52057	1.33882e-07	0.000253306	4.73468e-07
COG:COG5006	2299	868	51	56	97.8298	6.06061	2.90829	1.40128e-07	0.000265123	4.94632e-07
COG:COG4568	90	79	2260	845	3.82979	91.4502	0.425955	1.54488e-07	0.000292292	5.44305e-07
COG:COG0236	2317	881	33	43	98.5957	4.65368	3.42693	1.90493e-07	0.000360412	6.69911e-07
COG:COG3048	1481	490	869	434	63.0213	46.9697	1.50949	1.95738e-07	0.000370336	6.8708e-07
COG:COG2831	1734	596	616	328	73.7872	35.4978	1.54916	2.03734e-07	0.000385465	7.13824e-07
COG:COG4150	27	39	2323	885	1.14894	95.7792	0.26375	2.08018e-07	0.000393571	7.27488e-07
COG:COG0307	56	58	2294	866	2.38298	93.7229	0.364489	2.14066e-07	0.000405012	7.47255e-07
COG:COG3437	1602	541	748	383	68.1702	41.4502	1.51622	2.57899e-07	0.000487945	8.9861e-07
COG:COG0245	2259	917	91	7	96.1277	0.757576	0.189498	2.66426e-07	0.000504078	9.26477e-07
COG:COG1749	2338	898	12	26	99.4894	2.81385	5.64105	2.66876e-07	0.00050493	9.26477e-07
COG:COG2120	73	68	2277	856	3.10638	92.6407	0.403575	2.68368e-07	0.000507751	9.29948e-07
COG:COG0864	39	47	2311	877	1.65957	94.9134	0.314895	2.83165e-07	0.000535748	9.7943e-07

## Sheet: Mammalia
COG	Number_pos_present_in	Number_neg_present_in	Number_pos_not_present_in	Number_neg_not_present_in	Sensitivity	Specificity	Odds_ratio	Naive_p	Bonferroni_p	Benjamini_H_p
COG:COG1869	68	1343	1351	512	4.79211	27.6011	0.0191888	0	0	0
COG:COG3829	1292	344	127	1511	91.05	81.4555	44.6853	0	0	0
COG:COG3387	72	1287	1347	568	5.074	30.6199	0.0235904	0	0	0
COG:COG2329	40	1163	1379	692	2.81889	37.3046	0.0172593	0	0	0
COG:COG3145	78	1335	1341	520	5.49683	28.0323	0.0226562	0	0	0
COG:COG0814	76	1328	1343	527	5.35588	28.4097	0.0224569	0	0	0
COG:COG3152	1332	370	87	1485	93.8689	80.0539	61.4483	0	0	0
COG:COG1354	93	1489	1326	366	6.55391	19.7305	0.0172395	0	0	0
COG:COG4178	58	1368	1361	487	4.08739	26.2534	0.0151709	0	0	0
COG:COG1075	1342	470	77	1385	94.5736	74.6631	51.3587	0	0	0
COG:COG3165	75	1325	1344	530	5.28541	28.5714	0.0223214	0	0	0
COG:COG1738	1338	465	81	1390	94.2918	74.9326	49.3779	0	0	0
COG:COG0672	47	1237	1372	618	3.31219	33.3154	0.0171144	0	0	0
COG:COG1226	1357	453	62	1402	95.6307	75.5795	67.7389	0	0	0
COG:COG2959	64	1225	1355	630	4.51022	33.9623	0.024291	0	0	0
COG:COG1610	1330	341	89	1514	93.728	81.6173	66.3488	0	0	0
COG:COG2202	1325	372	94	1483	93.3756	79.9461	56.1935	0	0	0
COG:COG1254	1328	414	91	1441	93.587	77.6819	50.7949	0	0	0
COG:COG2717	1351	540	68	1315	95.2079	70.8895	48.3814	0	0	0
COG:COG1918	1332	346	87	1509	93.8689	81.3477	66.7726	0	0	0
COG:COG1347	1343	492	76	1363	94.6441	73.4771	48.9546	0	0	0
COG:COG3256	1331	340	88	1515	93.7984	81.6712	67.3952	0	0	0
COG:COG3236	1299	392	120	1463	91.5433	78.8679	40.4004	0	0	0
COG:COG2515	49	1335	1370	520	3.45314	28.0323	0.0139315	0	0	0
COG:COG1766	110	1378	1309	477	7.75194	25.7143	0.0290886	0	0	0
COG:COG1320	1349	569	70	1286	95.0669	69.3261	43.5555	0	0	0
COG:COG3048	1353	618	66	1237	95.3488	66.6846	41.0332	0	0	0
COG:COG2871	1345	492	74	1363	94.7851	73.4771	50.3525	0	0	0
COG:COG3083	1188	314	231	1541	83.7209	83.0728	25.2393	0	0	0
COG:COG0594	1379	666	40	1189	97.1811	64.097	61.5477	0	0	0
COG:COG0033	80	1415	1339	440	5.63777	23.7197	0.0185783	0	0	0
COG:COG3257	1372	622	47	1233	96.6878	66.469	57.8667	0	0	0
COG:COG5380	1297	472	122	1383	91.4024	74.5553	31.1502	0	0	0
COG:COG2720	1333	435	86	1420	93.9394	76.5499	50.5977	0	0	0
COG:COG4319	1336	447	83	1408	94.1508	75.903	50.7018	0	0	0
COG:COG2384	66	1302	1353	553	4.65116	29.8113	0.0207186	0	0	0
COG:COG2209	1345	493	74	1362	94.7851	73.4232	50.2135	0	0	0
COG:COG4654	1330	352	89	1503	93.728	81.0243	63.8084	0	0	0
COG:COG3720	1335	454	84	1401	94.0803	75.5256	49.0438	0	0	0
COG:COG2602	1330	342	89	1513	93.728	81.5633	66.1111	0	0	0
COG:COG0428	1296	357	123	1498	91.3319	80.7547	44.2123	0	0	0
COG:COG1677	1339	467	80	1388	94.3622	74.8248	49.7466	0	0	0
COG:COG1211	240	1539	1179	316	16.9133	17.035	0.0417971	0	0	0
COG:COG3241	1338	415	81	1440	94.2918	77.628	57.3173	0	0	0
COG:COG4592	1297	415	122	1440	91.4024	77.628	36.8888	0	0	0
COG:COG1805	1345	490	74	1365	94.7851	73.5849	50.6322	0	0	0
COG:COG2017	49	1253	1370	602	3.45314	32.4528	0.0171839	0	0	0
COG:COG2214	74	1371	1345	484	5.21494	26.0916	0.019423	0	0	0
COG:COG1726	1345	490	74	1365	94.7851	73.5849	50.6322	0	0	0
COG:COG3086	1342	458	77	1397	94.5736	75.31	53.1609	0	0	0
COG:COG1842	1320	391	99	1464	93.0233	78.9218	49.9233	0	0	0
COG:COG2703	1321	396	98	1459	93.0937	78.6523	49.6634	0	0	0
COG:COG2113	1338	543	81	1312	94.2918	70.7278	39.9121	0	0	0
COG:COG5339	80	1422	1339	433	5.63777	23.3423	0.0181927	0	0	0
COG:COG3760	1311	356	108	1499	92.389	80.8086	51.1129	0	0	0
COG:COG5383	53	1329	1366	526	3.73502	28.3558	0.0153563	0	0	0
COG:COG2869	1344	492	75	1363	94.7146	73.4771	49.6442	0	0	0
COG:COG0291	1348	580	71	1275	94.9965	68.7332	41.7363	0	0	0
COG:COG3916	1307	378	112	1477	92.1071	79.6226	45.598	0	0	0
COG:COG3004	120	1386	1299	469	8.45666	25.283	0.0312595	0	0	0
COG:COG0370	1333	364	86	1491	93.9394	80.3774	63.4904	0	0	0
COG:COG4779	1255	387	164	1468	88.4426	79.1375	29.0279	0	0	0
COG:COG0351	1257	345	162	1510	88.5835	81.4016	33.9608	0	0	0
COG:COG2065	1319	439	100	1416	92.9528	76.3342	42.5445	0	0	0
COG:COG1124	45	1202	1374	653	3.17125	35.2022	0.0177924	0	0	0
COG:COG1277	1343	600	76	1255	94.6441	67.655	36.962	0	0	0
COG:COG0690	123	1356	1296	499	8.66808	26.9003	0.0349254	0	0	0
COG:COG1988	1310	425	109	1430	92.3185	77.0889	40.4382	0	0	0
COG:COG0810	1332	342	87	1513	93.8689	81.5633	67.7326	0	0	0
COG:COG2721	58	1372	1361	483	4.08739	26.0377	0.0150025	0	0	0
COG:COG3631	1320	353	99	1502	93.0233	80.9704	56.7328	0	0	0
COG:COG2110	1327	400	92	1455	93.5166	78.4367	52.467	0	0	0
COG:COG3239	1313	493	106	1362	92.53	73.4232	34.2207	0	0	0
COG:COG3511	1336	491	83	1364	94.1508	73.531	44.7158	0	0	0
COG:COG4585	1301	371	118	1484	91.6843	80	44.1017	0	0	0
COG:COG3149	1315	409	104	1446	92.6709	77.9515	44.7031	0	0	0
COG:COG0272	89	1465	1330	390	6.27202	21.0243	0.0178142	0	0	0
COG:COG1023	70	1346	1349	509	4.93305	27.4394	0.0196227	0	0	0
COG:COG0447	1332	522	87	1333	93.8689	71.8598	39.0971	0	0	0
COG:COG2234	1339	418	80	1437	94.3622	77.4663	57.5402	0	0	0
COG:COG3025	1343	522	76	1333	94.6441	71.8598	45.1255	0	0	0
COG:COG4307	21	1177	1398	678	1.47992	36.5499	0.00865297	0	0	0
COG:COG2368	1334	502	85	1353	94.0099	72.938	42.2991	0	0	0
COG:COG3703	76	1356	1343	499	5.35588	26.9003	0.0208247	0	0	0
COG:COG2942	64	1348	1355	507	4.51022	27.3315	0.0177647	0	0	0
COG:COG2878	1343	475	76	1380	94.6441	74.3935	51.3391	0	0	0
COG:COG2960	1323	364	96	1491	93.2347	80.3774	56.4501	0	0	0
COG:COG3734	32	1135	1387	720	2.25511	38.814	0.0146356	2.47032822921e-323	4.67386100966e-320	5.33590897509e-322
COG:COG0257	1380	700	39	1155	97.2516	62.2642	58.3846	5.43472210425e-323	1.02824942212e-319	1.15611361127e-321
COG:COG0387	45	1163	1374	692	3.17125	37.3046	0.0194873	4.08142689373e-319	7.72205968294e-316	8.58006752209e-318
COG:COG2015	1346	630	73	1225	94.8555	66.0377	35.8524	1.44888774314e-315	2.74129561001e-312	3.01241275844e-314
COG:COG2168	1287	521	132	1334	90.6977	71.9137	24.9645	1.18501865827e-310	2.24206e-307	0
COG:COG0282	1353	659	66	1196	95.3488	64.4744	37.2049	0	2.2624e-306	2.43269e-308
COG:COG1122	1343	639	76	1216	94.6441	65.5526	33.6275	4.36789e-308	8.26405e-305	8.79155e-307
COG:COG0787	1376	729	43	1126	96.9697	60.7008	49.4266	6.24615e-305	1.18177e-301	1.24397e-303
COG:COG3111	1339	638	80	1217	94.3622	65.6065	31.9272	2.10877e-304	3.98978e-301	4.15603e-303
COG:COG0376	47	1130	1372	725	3.31219	39.0836	0.0219788	8.51106e-302	1.61029e-298	1.6601e-300
COG:COG0786	1385	779	34	1076	97.6039	58.0054	56.266	1.429e-294	2.70367e-291	2.75884e-293
COG:COG2822	32	1070	1387	785	2.25511	42.3181	0.0169262	1.80741e-294	3.41961e-291	3.45416e-293
COG:COG2258	1351	688	68	1167	95.2079	62.9111	33.6999	4.35466e-294	8.23902e-291	8.23902e-293
COG:COG1834	1324	639	95	1216	93.3051	65.5526	26.5214	6.40499e-289	1.21183e-285	1.19983e-287
COG:COG1082	35	1062	1384	793	2.46653	42.7493	0.0188834	3.3558e-287	6.34918e-284	6.22469e-286
COG:COG3718	34	1058	1385	797	2.39605	42.965	0.0184928	7.89336e-287	1.49342e-283	1.44993e-285
COG:COG3962	35	1054	1384	801	2.46653	43.1806	0.0192187	8.25428e-284	1.56171e-280	1.50164e-282
COG:COG3258	1379	799	40	1056	97.1811	56.9272	45.564	2.1009e-278	3.97491e-275	3.78563e-277
COG:COG0754	25	1006	1394	849	1.7618	45.7682	0.0151352	4.03061e-277	7.62591e-274	7.19426e-276
COG:COG3116	1340	701	79	1154	94.4327	62.2102	27.9232	4.43315e-277	8.38752e-274	7.8388e-276
COG:COG0791	111	1223	1308	632	7.82241	34.0701	0.0438537	6.96299e-277	1.3174e-273	1.21981e-275
COG:COG2864	1393	853	26	1002	98.1677	54.0162	62.9356	4.54627e-274	8.60153e-271	7.89132e-273
COG:COG3058	1393	854	26	1001	98.1677	53.9623	62.7992	6.5357e-274	1.23655e-270	1.12414e-272
COG:COG0437	1393	856	26	999	98.1677	53.8544	62.5273	4.55487e-273	8.61781e-270	7.76379e-272
COG:COG2823	1362	774	57	1081	95.9831	58.2749	33.3724	3.95314e-269	7.47933e-266	6.67798e-268
COG:COG3746	1372	802	47	1053	96.6878	56.7655	38.3275	8.58301e-269	1.6239e-265	1.43708e-267
COG:COG1285	1397	886	22	969	98.4496	52.2372	69.4486	2.00471e-266	3.79291e-263	3.32711e-265
COG:COG0714	1351	754	68	1101	95.2079	59.3531	29.011	9.34225e-266	1.76755e-262	1.537e-264
COG:COG0430	1299	642	120	1213	91.5433	65.3908	20.4528	1.1763e-264	2.22555e-261	1.91858e-263
COG:COG3297	1356	772	63	1083	95.5603	58.3827	30.1947	3.11581e-263	5.89512e-260	5.03857e-262
COG:COG0853	1338	730	81	1125	94.2918	60.6469	25.4566	1.68661e-262	3.19107e-259	2.7043e-261
COG:COG5013	1350	762	69	1093	95.1374	58.9218	28.064	3.2198e-261	6.09185e-258	5.1192e-260
COG:COG1140	1349	764	70	1091	95.0669	58.814	27.5198	2.2295e-259	4.21822e-256	3.51518e-258
COG:COG2181	1348	763	71	1092	94.9965	58.8679	27.1725	6.93002e-259	1.31116e-255	1.0836e-257
COG:COG3227	1013	257	406	1598	71.3883	86.1456	15.5141	1.53942e-258	2.91258e-255	2.38736e-257
COG:COG2223	1347	763	72	1092	94.926	58.8679	26.7752	1.25636e-257	2.37703e-254	1.93254e-256
COG:COG1495	106	1165	1313	690	7.47005	37.1968	0.047815	3.53074e-256	6.68016e-253	5.38722e-255
COG:COG2109	1354	785	65	1070	95.4193	57.6819	28.3935	5.06622e-256	9.58529e-253	7.66823e-255
COG:COG2180	1345	763	74	1092	94.7851	58.8679	26.0129	7.65456e-256	1.44824e-252	1.1494e-254
COG:COG2873	1366	818	53	1037	96.265	55.903	32.6738	1.94682e-255	3.68338e-252	2.9003e-254
COG:COG3276	1367	835	52	1020	96.3354	54.9865	32.1129	1.31816e-249	2.49396e-246	1.9484e-248
COG:COG3098	1310	703	109	1152	92.3185	62.1024	19.6944	5.00872e-248	9.47649e-245	7.34612e-247
COG:COG1770	85	1092	1334	763	5.99013	41.1321	0.044521	3.44809e-245	6.52378e-242	5.01829e-244
COG:COG4574	1379	883	40	972	97.1811	52.3989	37.9498	2.87479e-244	5.4391e-241	4.15199e-243
COG:COG3007	1350	806	69	1049	95.1374	56.5499	25.4639	2.30738e-243	4.36557e-240	3.30725e-242
COG:COG0247	154	1225	1265	630	10.8527	33.9623	0.0626087	7.19978e-242	1.3622e-238	1.02421e-240
COG:COG1169	1345	798	74	1057	94.7851	56.9811	24.0748	2.06742e-241	3.91156e-238	2.91908e-240
COG:COG2124	1358	836	61	1019	95.7012	54.9326	27.1355	1.60122e-239	3.02951e-236	2.24408e-238
COG:COG0833	1363	850	56	1005	96.0536	54.1779	28.7776	1.95407e-239	3.6971e-236	2.71846e-238
COG:COG3483	1342	801	77	1054	94.5736	56.8194	22.9335	1.6845e-237	3.18708e-234	2.32634e-236
COG:COG1690	1358	842	61	1013	95.7012	54.6092	26.7835	2.95548e-237	5.59177e-234	4.05201e-236
COG:COG1418	18	873	1401	982	1.2685	52.938	0.0144521	6.06249e-235	1.14702e-231	8.25197e-234
COG:COG1357	1283	682	136	1173	90.4158	63.2345	16.2256	2.67294e-234	5.0572e-231	3.61228e-233
COG:COG1863	1376	900	43	955	96.9697	51.4825	33.9556	3.13647e-234	5.93421e-231	4.20866e-233
COG:COG1328	1331	784	88	1071	93.7984	57.7358	20.6618	5.66098e-234	1.07106e-230	7.54265e-233
COG:COG4214	19	871	1400	984	1.33897	53.0458	0.0153321	7.9452e-233	1.50323e-229	1.04391e-231
COG:COG4213	19	871	1400	984	1.33897	53.0458	0.0153321	7.9452e-233	1.50323e-229	1.04391e-231
COG:COG1359	1358	853	61	1002	95.7012	54.0162	26.151	8.06435e-233	1.52578e-229	1.05226e-231
COG:COG1626	1140	455	279	1400	80.3383	75.4717	12.5724	1.08859e-232	2.0596e-229	1.41069e-231
COG:COG1514	1373	899	46	956	96.7583	51.5364	31.7403	2.71941e-231	5.14512e-228	3.48841e-230
COG:COG2127	79	1043	1340	812	5.5673	43.7736	0.045898	2.72878e-231	5.16285e-228	3.48841e-230
COG:COG1021	1346	827	73	1028	94.8555	55.4178	22.9197	6.14825e-231	1.16325e-227	7.80704e-230
COG:COG4953	66	1006	1353	849	4.65116	45.7682	0.0411676	2.41994e-229	4.57853e-226	3.05235e-228
COG:COG1376	1367	889	52	966	96.3354	52.0755	28.5654	1.30801e-228	2.47476e-225	1.63891e-227
COG:COG3437	1334	809	85	1046	94.0099	56.3881	20.2918	6.83912e-227	1.29396e-223	8.5129e-226
COG:COG2321	21	858	1398	997	1.47992	53.7466	0.017455	5.07605e-225	9.6039e-222	6.27706e-224
COG:COG5266	10	812	1409	1043	0.704722	56.2264	0.00911627	1.12637e-224	2.13109e-221	1.38383e-223
COG:COG0473	32	893	1387	962	2.25511	51.8598	0.024854	6.15262e-224	1.16407e-220	7.51016e-223
COG:COG2831	1382	948	37	907	97.3925	48.8949	35.7359	4.50836e-223	8.52982e-220	5.46783e-222
COG:COG4795	1362	894	57	961	95.9831	51.8059	25.6855	1.80435e-221	3.41384e-218	2.17442e-220
COG:COG4660	1347	859	72	996	94.926	53.6927	21.6921	7.83107e-220	1.48164e-216	9.37746e-219
COG:COG1859	1339	842	80	1013	94.3622	54.6092	20.1367	1.27448e-218	2.41131e-215	1.51655e-217
COG:COG1878	1330	828	89	1027	93.728	55.3639	18.5354	6.55361e-216	1.23994e-212	7.74964e-215
COG:COG1585	1347	874	72	981	94.926	52.8841	20.9987	3.35209e-214	6.34215e-211	3.93923e-213
COG:COG4791	1322	819	97	1036	93.1642	55.8491	17.2399	2.04914e-212	3.87697e-209	2.39319e-211
COG:COG2373	67	954	1352	901	4.72163	48.5714	0.0468031	1.03016e-208	1.94905e-205	1.19574e-207
COG:COG0262	1356	913	63	942	95.5603	50.7817	22.2075	2.64073e-208	4.99625e-205	3.0465e-207
COG:COG2909	58	925	1361	930	4.08739	50.1348	0.0428461	4.19614e-207	7.9391e-204	4.81158e-206
COG:COG2923	1363	941	56	914	96.0536	49.2722	23.6409	4.0961e-205	7.74981e-202	4.66856e-204
COG:COG3395	10	752	1409	1103	0.704722	59.4609	0.0104099	4.43488e-203	8.39079e-200	5.02442e-202
COG:COG0403	1377	990	42	865	97.0402	46.6307	28.6461	4.52776e-202	8.56651e-199	5.09912e-201
COG:COG3777	1363	952	56	903	96.0536	48.6792	23.0865	4.26701e-201	8.07318e-198	4.77703e-200
COG:COG2896	129	1074	1290	781	9.09091	42.1024	0.0727188	7.39635e-201	1.39939e-197	8.23171e-200
COG:COG1020	1316	837	103	1018	92.7414	54.8787	15.5396	1.08887e-200	2.06014e-197	1.20476e-199
COG:COG2816	1342	898	77	957	94.5736	51.5903	18.5737	1.25084e-200	2.3666e-197	1.37593e-199
COG:COG1722	254	1284	1165	571	17.8999	30.7817	0.0969569	4.38674e-198	8.29971e-195	4.79752e-197
COG:COG1397	69	929	1350	926	4.86258	49.9191	0.0509461	6.39959e-198	1.2108e-194	6.95863e-197
COG:COG1123	239	1257	1180	598	16.8428	32.2372	0.0963567	1.78095e-196	3.36955e-193	1.92546e-195
COG:COG2070	1373	995	46	860	96.7583	46.3612	25.7981	5.99153e-196	1.1336e-192	6.4409e-195
COG:COG3454	1336	898	83	957	94.1508	51.5903	17.1539	3.58021e-195	6.77375e-192	3.82698e-194
COG:COG1823	66	914	1353	941	4.65116	50.7278	0.0502215	3.99602e-195	7.56047e-192	4.24746e-194
COG:COG2068	1350	934	69	921	95.1374	49.6496	19.2929	4.61016e-195	8.72242e-192	4.87286e-194
COG:COG3618	35	823	1384	1032	2.46653	55.6334	0.0317111	6.38324e-195	1.20771e-191	6.7095e-194
COG:COG3067	1356	950	63	905	95.5603	48.7871	20.5043	8.95174e-195	1.69367e-191	9.35729e-194
COG:COG4380	1373	998	46	857	96.7583	46.1995	25.6308	9.79023e-195	1.85231e-191	1.01775e-193
COG:COG2146	283	1316	1136	539	19.9436	29.0566	0.102033	8.27082e-194	1.56484e-190	8.55103e-193
COG:COG4659	1362	975	57	880	95.9831	47.4394	21.5665	8.0648e-192	1.52586e-188	8.29272e-191
COG:COG0573	48	854	1371	1001	3.38266	53.9623	0.0410374	9.44824e-192	1.78761e-188	9.66274e-191
COG:COG3627	1339	917	80	938	94.3622	50.566	17.1208	3.09029e-191	5.84683e-188	3.14346e-190
COG:COG3626	1339	918	80	937	94.3622	50.5121	17.0839	7.23598e-191	1.36905e-187	7.32111e-190
COG:COG0561	28	787	1391	1068	1.97322	57.5741	0.0273166	1.11419e-190	2.10805e-187	1.1213e-189
COG:COG0128	22	762	1397	1093	1.55039	58.9218	0.0225887	1.81084e-189	3.42612e-186	1.81276e-188
COG:COG2706	1346	940	73	915	94.8555	49.3261	17.948	3.90844e-189	7.39477e-186	3.89198e-188
COG:COG1921	1294	821	125	1034	91.191	55.7412	13.0377	3.93406e-189	7.44324e-186	3.89698e-188
COG:COG4778	1334	915	85	940	94.0099	50.6739	16.1229	1.46061e-187	2.76348e-184	1.43931e-186
COG:COG1555	193	1158	1226	697	13.6011	37.5741	0.0947526	2.02683e-187	3.83475e-184	1.98692e-186
COG:COG3624	1333	913	86	942	93.9394	50.7817	15.9923	3.02774e-187	5.72848e-184	2.95282e-186
COG:COG0470	1333	915	86	940	93.9394	50.6739	15.9235	9.27122e-187	1.75411e-183	8.99546e-186
COG:COG3090	1365	999	54	856	96.1945	46.1456	21.6594	1.86393e-186	3.52655e-183	1.79926e-185
COG:COG5567	1367	1005	52	850	96.3354	45.8221	22.234	2.96428e-186	5.60842e-183	2.84692e-185
COG:COG0230	1361	989	58	866	95.9126	46.6846	20.5472	4.25716e-186	8.05455e-183	4.06796e-185
COG:COG1653	6	680	1413	1175	0.422833	63.3423	0.00733733	4.67984e-185	8.85425e-182	4.44937e-184
COG:COG4107	1333	920	86	935	93.9394	50.4043	15.7527	7.50556e-185	1.42005e-181	7.10026e-184
COG:COG0581	51	843	1368	1012	3.59408	54.5553	0.0447545	8.90403e-185	1.68464e-181	8.38131e-184
COG:COG3625	1335	925	84	930	94.0803	50.1348	15.9788	9.91712e-185	1.87632e-181	9.28871e-184
COG:COG4794	1339	937	80	918	94.3622	49.4879	16.3981	3.97954e-184	7.52929e-181	3.70901e-183
COG:COG2837	358	1391	1061	464	25.229	25.0135	0.112553	4.57886e-183	8.66321e-180	4.24667e-182
COG:COG4608	1366	1013	53	842	96.265	45.3908	21.4229	1.28581e-182	2.43275e-179	1.18671e-181
COG:COG2115	16	718	1403	1137	1.12755	61.2938	0.0180592	2.75757e-182	5.21731e-179	2.53268e-181
COG:COG3024	1374	1038	45	817	96.8288	44.0431	24.0325	5.78242e-182	1.09403e-178	5.28519e-181
COG:COG0463	34	777	1385	1078	2.39605	58.1132	0.0340586	2.6715e-180	5.05449e-177	2.43004e-179
COG:COG3959	20	724	1399	1131	1.40944	60.9704	0.0223324	3.86556e-179	7.31364e-176	3.49935e-178
COG:COG3958	20	722	1399	1133	1.40944	61.0782	0.0224339	2.08023e-178	3.93579e-175	1.87419e-177
COG:COG4336	1327	925	92	930	93.5166	50.1348	14.5019	3.93279e-178	7.44083e-175	3.52646e-177
COG:COG4117	1339	955	80	900	94.3622	48.5175	15.7736	7.42175e-178	1.40419e-174	6.62356e-177
COG:COG2027	1357	1004	62	851	95.6307	45.876	18.5517	4.38812e-177	8.30231e-174	3.8978e-176
COG:COG1073	275	1261	1144	594	19.3798	32.0216	0.113234	9.61246e-177	1.81868e-173	8.49849e-176
COG:COG1971	1334	948	85	907	94.0099	48.8949	15.0154	4.28198e-176	8.10151e-173	3.76814e-175
COG:COG0110	1377	1068	42	787	97.0402	42.4259	24.1595	4.85285e-175	9.18159e-172	4.25074e-174
COG:COG5592	1330	946	89	909	93.728	49.0027	14.3593	1.56452e-173	2.96007e-170	1.36409e-172
COG:COG0334	1408	1190	11	665	99.2248	35.8491	71.5294	8.67478e-172	1.64127e-168	7.52875e-171
COG:COG3156	1373	1066	46	789	96.7583	42.5337	22.0919	1.50702e-171	2.85128e-168	1.30195e-170
COG:COG2301	1366	1046	53	809	96.265	43.6119	19.9339	1.90459e-171	3.60349e-168	1.63795e-170
COG:COG2135	520	1544	899	311	36.6455	16.7655	0.116508	1.75721e-169	3.32463e-166	1.50436e-168
COG:COG4335	12	662	1407	1193	0.845666	64.3127	0.0153698	2.06463e-169	3.90628e-166	1.75959e-168
COG:COG2212	1352	1016	67	839	95.2784	45.2291	16.6637	1.54939e-168	2.93145e-165	1.31455e-167
COG:COG0018	50	784	1369	1071	3.52361	57.7358	0.049893	7.18427e-166	1.35926e-162	6.06814e-165
COG:COG1231	32	726	1387	1129	2.25511	60.8625	0.0358782	1.8947e-165	3.58478e-162	1.59323e-164
COG:COG1267	1383	1117	36	738	97.463	39.7844	25.3818	5.40301e-165	1.02225e-161	4.52323e-164
COG:COG1168	22	687	1397	1168	1.55039	62.965	0.0267739	2.58271e-164	4.88649e-161	2.15264e-163
COG:COG1871	9	630	1410	1225	0.634249	66.0377	0.0124113	1.74604e-163	3.30351e-160	1.44891e-162
COG:COG2059	1369	1079	50	776	96.4764	41.8329	19.6913	2.82653e-163	5.3478e-160	2.33528e-162
COG:COG1680	1338	999	81	856	94.2918	46.1456	14.154	3.06676e-162	5.80232e-159	2.52275e-161
COG:COG2148	251	1178	1168	677	17.6885	36.496	0.123502	8.99094e-160	1.70109e-156	7.36401e-159
COG:COG4580	51	766	1368	1089	3.59408	58.7062	0.0530009	4.16941e-159	7.88853e-156	3.40023e-158
COG:COG1858	1378	1119	41	736	97.1106	39.6765	22.1061	5.59868e-159	1.05927e-155	4.54622e-158
COG:COG5517	1348	1039	71	816	94.9965	43.9892	14.911	2.31499e-157	4.37997e-154	1.87178e-156
COG:COG1304	1394	1179	25	676	98.2382	36.442	31.971	3.8526e-157	7.28912e-154	3.10175e-156
COG:COG2821	1359	1070	60	785	95.7717	42.3181	16.6171	5.70965e-157	1.08027e-153	4.5774e-156
COG:COG3638	1348	1044	71	811	94.9965	43.7197	14.7486	7.22936e-156	1.36779e-152	5.77129e-155
COG:COG3245	33	700	1386	1155	2.32558	62.2642	0.0392857	7.98738e-156	1.51121e-152	6.34963e-155
COG:COG1462	1400	1207	19	648	98.661	34.9326	39.5587	2.33357e-155	4.41512e-152	1.84733e-154
COG:COG2079	1387	1161	32	694	97.7449	37.4124	25.9092	5.62725e-155	1.06468e-151	4.43615e-154
COG:COG3046	81	830	1338	1025	5.70825	55.2561	0.0747609	9.1852e-154	1.73784e-150	7.21095e-153
COG:COG3476	20	646	1399	1209	1.40944	65.1752	0.0267551	1.6579e-153	3.13675e-150	1.29618e-152
COG:COG1586	1370	1114	49	741	96.5469	39.9461	18.5976	7.68671e-153	1.45433e-149	5.98488e-152
COG:COG1247	1342	1039	77	816	94.5736	43.9892	13.6879	1.51189e-152	2.8605e-149	1.17234e-151
COG:COG1820	1353	1070	66	785	95.3488	42.3181	15.0397	1.17174e-151	2.21693e-148	9.04868e-151
COG:COG0726	1345	1051	74	804	94.7851	43.3423	13.9041	3.9653e-151	7.50235e-148	3.04973e-150
COG:COG2390	15	617	1404	1238	1.05708	66.7385	0.0214368	1.18429e-150	2.24068e-147	9.07158e-150
COG:COG0421	1374	1135	45	720	96.8288	38.814	19.3692	4.59664e-150	8.69684e-147	3.50679e-149
COG:COG2026	138	946	1281	909	9.72516	49.0027	0.103515	8.56717e-150	1.62091e-146	6.50968e-149
COG:COG2184	14	609	1405	1246	0.98661	67.1698	0.020387	2.16054e-149	4.08775e-146	1.6351e-148
COG:COG3136	1387	1182	32	673	97.7449	36.2803	24.6788	3.14168e-148	5.94405e-145	2.36815e-147
COG:COG4264	25	646	1394	1209	1.7618	65.1752	0.0335638	1.51209e-147	2.86088e-144	1.13527e-146
COG:COG1230	1300	956	119	899	91.6138	48.4636	10.273	1.54863e-147	2.93001e-144	1.15811e-146
COG:COG0785	45	710	1374	1145	3.17125	61.7251	0.0528169	6.91971e-147	1.30921e-143	5.15436e-146
COG:COG1600	1387	1188	32	667	97.7449	35.9569	24.3353	2.01819e-146	3.81841e-143	1.49741e-145
COG:COG3209	1372	1142	47	713	96.6878	38.4367	18.2255	6.29945e-146	1.19186e-142	4.65569e-145
COG:COG0715	1373	1145	46	710	96.7583	38.2749	18.5083	9.9951e-146	1.89107e-142	7.35826e-145
COG:COG4943	1330	1036	89	819	93.728	44.1509	11.8137	5.46337e-144	1.03367e-140	4.00647e-143
COG:COG1807	1342	1067	77	788	94.5736	42.4798	12.8713	1.20786e-143	2.28528e-140	8.82346e-143
COG:COG4790	1356	1105	63	750	95.5603	40.4313	14.6089	3.19665e-143	6.04807e-140	2.32618e-142
COG:COG2162	1357	1112	62	743	95.6307	40.0539	14.6242	7.10615e-142	1.34448e-138	5.15128e-141
COG:COG2190	21	610	1398	1245	1.47992	67.1159	0.0306586	6.88141e-141	1.30196e-137	4.96932e-140
COG:COG4771	1411	1301	8	554	99.4362	29.8652	75.1051	1.6273e-140	3.07884e-137	1.17066e-139
COG:COG1087	67	751	1352	1104	4.72163	59.5148	0.0728496	3.15423e-140	5.9678e-137	2.26053e-139
COG:COG0239	1346	1089	73	766	94.8555	41.2938	12.9695	7.84015e-140	1.48336e-136	5.59757e-139
COG:COG1022	1363	1136	56	719	96.0536	38.7601	15.4049	1.77652e-139	3.36118e-136	1.2636e-138
COG:COG1276	27	627	1392	1228	1.90275	66.1995	0.0379888	2.51981e-139	4.76749e-136	1.78558e-138
COG:COG0075	1397	1249	22	606	98.4496	32.6685	30.8094	1.81553e-138	3.43499e-135	1.28171e-137
COG:COG3283	50	698	1369	1157	3.52361	62.372	0.0605403	2.75867e-138	5.21941e-135	1.9403e-137
COG:COG3836	1355	1119	64	736	95.4898	39.6765	13.9254	5.69287e-138	1.07709e-134	3.98922e-137
COG:COG4594	6	533	1413	1322	0.422833	71.2668	0.0105321	2.12528e-137	4.02102e-134	1.48377e-136
COG:COG3072	171	970	1248	885	12.0507	47.7089	0.125012	8.59814e-137	1.62677e-133	5.98076e-136
COG:COG4658	1368	1160	51	695	96.4059	37.4663	16.071	1.84993e-136	3.50006e-133	1.28207e-135
COG:COG2964	1384	1212	35	643	97.5335	34.6631	20.9786	9.30262e-136	1.76006e-132	6.42356e-135
COG:COG1733	1355	1127	64	728	95.4898	39.2453	13.6762	1.50249e-135	2.84271e-132	1.03371e-134
COG:COG0378	1372	1175	47	680	96.6878	36.6577	16.8938	1.519e-135	2.87394e-132	1.04128e-134
COG:COG2882	1410	1317	9	538	99.3658	29.0027	63.999	4.15933e-134	7.86946e-131	2.84096e-133
COG:COG2372	24	599	1395	1256	1.69133	67.7089	0.0360745	5.03141e-134	9.51944e-131	3.42426e-133
COG:COG0807	30	620	1389	1235	2.11416	66.5768	0.0430224	8.29789e-134	1.56996e-130	5.6271e-133
COG:COG1296	65	723	1354	1132	4.58069	61.0243	0.0751628	4.0231e-133	7.6117e-130	2.71847e-132
COG:COG0530	30	618	1389	1237	2.11416	66.6846	0.0432315	4.10806e-133	7.77245e-130	2.766e-132
COG:COG2206	1358	1146	61	709	95.7012	38.221	13.7731	2.88208e-132	5.4529e-129	1.93365e-131
COG:COG1139	34	628	1385	1227	2.39605	66.1456	0.0479639	3.32881e-132	6.29811e-129	2.22548e-131
COG:COG4774	1406	1311	13	544	99.0839	29.3261	44.8785	1.53314e-130	2.90071e-127	1.02138e-129
COG:COG0122	1383	1226	36	629	97.463	33.9084	19.7097	1.84045e-130	3.48213e-127	1.2218e-129
COG:COG2764	1382	1225	37	630	97.3925	33.9623	19.2093	7.02606e-130	1.32933e-126	4.64801e-129
COG:COG1556	34	620	1385	1235	2.39605	66.5768	0.0488995	8.32579e-130	1.57524e-126	5.48864e-129
COG:COG0474	1395	1274	24	581	98.3087	31.3208	26.5076	2.39816e-128	4.53731e-125	1.57546e-127
COG:COG3093	64	702	1355	1153	4.51022	62.1563	0.077577	1.02904e-127	1.94695e-124	6.73685e-127
COG:COG1071	1409	1334	10	521	99.2953	28.0863	55.0292	1.87559e-127	3.54861e-124	1.22366e-126
COG:COG3128	1403	1310	16	545	98.8724	29.3801	36.4807	7.03859e-127	1.3317e-123	4.57629e-126
COG:COG1017	38	622	1381	1233	2.67794	66.469	0.054546	2.13873e-126	4.04647e-123	1.38578e-125
COG:COG2771	1392	1271	27	584	98.0973	31.4825	23.6888	3.97872e-126	7.52773e-123	2.56919e-125
COG:COG0022	1409	1340	10	515	99.2953	27.7628	54.1519	8.94659e-126	1.69269e-122	5.75746e-125
COG:COG0861	1395	1284	24	571	98.3087	30.7817	25.8484	2.44939e-125	4.63425e-122	1.57093e-124
COG:COG4789	1354	1167	65	688	95.4193	37.0889	12.2807	1.05894e-122	2.00351e-119	6.76862e-122
COG:COG1236	1392	1285	27	570	98.0973	30.7278	22.869	7.89991e-122	1.49466e-118	5.03254e-121
COG:COG1263	44	621	1375	1234	3.10078	66.5229	0.0635878	1.72176e-120	3.25758e-117	1.09315e-119
COG:COG0274	10	497	1409	1358	0.704722	73.2075	0.0193924	4.16869e-120	7.88716e-117	2.63785e-119
COG:COG1177	38	600	1381	1255	2.67794	67.655	0.0575549	9.21074e-120	1.74267e-116	5.8089e-119
COG:COG1682	1323	1105	96	750	93.2347	40.4313	9.35379	4.07557e-118	7.71098e-115	2.56179e-117
COG:COG1696	72	687	1347	1168	5.074	62.965	0.0908764	5.84981e-117	1.10678e-113	3.66485e-116
COG:COG2931	1370	1231	49	624	96.5469	33.6388	14.1726	6.1724e-117	1.16782e-113	3.85419e-116
COG:COG2861	146	852	1273	1003	10.2889	54.0701	0.135016	3.10321e-116	5.87128e-113	1.93134e-115
COG:COG1792	1209	885	210	970	85.2008	52.2911	6.31009	1.71872e-115	3.25183e-112	1.06617e-114
COG:COG3960	1413	1395	6	460	99.5772	24.7978	77.6559	4.23191e-115	8.00677e-112	2.61659e-114
COG:COG0123	1406	1365	13	490	99.0839	26.4151	38.8245	2.75086e-114	5.20462e-111	1.69532e-113
COG:COG1729	27	541	1392	1314	1.90275	70.8356	0.047111	2.55667e-113	4.83722e-110	1.57052e-112
COG:COG3405	22	522	1397	1333	1.55039	71.8598	0.0402148	4.1913e-113	7.92995e-110	2.56633e-112
COG:COG1943	979	551	440	1304	68.9922	70.2965	5.2657	6.51697e-113	1.23301e-109	3.97745e-112
COG:COG0702	38	574	1381	1281	2.67794	69.0566	0.0614083	2.79368e-112	5.28564e-109	1.69956e-111
COG:COG4579	1410	1391	9	464	99.3658	25.0135	52.2598	6.99395e-112	1.32326e-108	4.2412e-111
COG:COG1541	35	562	1384	1293	2.46653	69.7035	0.0581827	1.5317e-111	2.89799e-108	9.25874e-111
COG:COG1344	593	1478	826	377	41.79	20.3235	0.183122	2.05871e-111	3.89507e-108	1.24047e-110
COG:COG2376	15	488	1404	1367	1.05708	73.6927	0.0299277	3.63161e-111	6.87102e-108	2.18127e-110
COG:COG4206	1399	1353	20	502	98.5906	27.062	25.9534	2.89986e-109	5.48653e-106	1.73624e-108
COG:COG2235	1383	1298	36	557	97.463	30.027	16.4854	4.11475e-109	7.7851e-106	2.45587e-108
COG:COG4680	20	497	1399	1358	1.40944	73.2075	0.0390621	5.50946e-108	1.04239e-104	3.27796e-107
COG:COG1704	1389	1323	30	532	97.8858	28.6792	18.618	9.57551e-108	1.81169e-104	5.67927e-107
COG:COG1982	1388	1320	31	535	97.8154	28.841	18.1471	1.48275e-107	2.80536e-104	8.76674e-107
COG:COG2944	26	516	1393	1339	1.83228	72.1833	0.0484343	3.95707e-107	7.48678e-104	2.33233e-106
COG:COG0631	1391	1333	28	522	98.0268	28.1402	19.454	1.24353e-106	2.35275e-103	7.30668e-106
COG:COG4452	1373	1277	46	578	96.7583	31.159	13.5098	2.23986e-106	4.23781e-103	1.31201e-105
COG:COG0698	15	469	1404	1386	1.05708	74.717	0.0315729	1.17205e-105	2.21752e-102	6.84421e-105
COG:COG0005	1369	1268	50	587	96.4764	31.6442	12.6751	1.25515e-105	2.37474e-102	7.30689e-105
COG:COG3221	1382	1308	37	547	97.3925	29.4879	15.6202	1.95463e-105	3.69817e-102	1.13441e-104
COG:COG1942	31	526	1388	1329	2.18464	71.6442	0.0564302	5.19045e-105	9.82033e-102	3.00316e-104
COG:COG1752	1415	1440	4	415	99.7181	22.372	101.949	5.72469e-105	1.08311e-101	3.30217e-104
COG:COG4558	1370	1277	49	578	96.5469	31.159	12.655	7.36949e-104	1.39431e-100	4.23802e-103
COG:COG1940	1	392	1418	1463	0.0704722	78.8679	0.00263198	1.26902e-103	2.40098e-100	7.27569e-103
COG:COG2032	25	499	1394	1356	1.7618	73.0997	0.0487345	2.85585e-103	5.40328e-100	1.63241e-102
COG:COG4638	1375	1294	44	561	96.8992	30.2426	13.5481	3.66718e-103	6.93831e-100	2.08985e-102
COG:COG0413	1392	1353	27	502	98.0973	27.062	19.1285	4.05471e-102	7.67152e-99	2.30376e-101
COG:COG3729	784	360	635	1495	55.2502	80.593	5.12721	7.55699e-102	1.42978e-98	4.28078e-101
COG:COG0354	1366	1273	53	582	96.265	31.3747	11.7834	1.30269e-101	2.46469e-98	7.35729e-101
COG:COG3806	3	396	1416	1459	0.211416	78.6523	0.00780581	5.63686e-101	1.06649e-97	3.17409e-100
COG:COG2863	1415	1455	4	400	99.7181	21.5633	97.2509	1.81958e-100	3.44264e-97	1.02155e-99
COG:COG3938	1381	1324	38	531	97.3221	28.6253	14.5753	5.87138e-100	1.11087e-96	3.28659e-99
COG:COG4359	31	507	1388	1348	2.18464	72.6685	0.0593819	1.17439e-99	2.22195e-96	6.55442e-99
COG:COG0386	1412	1444	7	411	99.5067	22.1563	57.4131	2.75686e-99	5.21598e-96	1.53411e-98
COG:COG1250	1385	1341	34	514	97.6039	27.7089	15.6137	8.87428e-99	1.67901e-95	4.92379e-98
COG:COG4829	1390	1358	29	497	97.9563	26.7925	17.5418	1.57128e-98	2.97285e-95	8.69255e-98
COG:COG0723	1415	1464	4	391	99.7181	21.0782	94.4783	5.63361e-98	1.06588e-94	3.10752e-97
COG:COG4559	1403	1409	16	446	98.8724	24.0431	27.7563	9.76046e-98	1.84668e-94	5.36825e-97
COG:COG0010	1406	1422	13	433	99.0839	23.3423	32.9329	1.08356e-97	2.0501e-94	5.94233e-97
COG:COG1134	13	432	1406	1423	0.916138	76.7116	0.0304564	2.15641e-97	4.07994e-94	1.17917e-96
COG:COG3451	636	231	783	1624	44.8203	87.5472	5.71044	3.0924e-97	5.85082e-94	1.68612e-96
COG:COG3077	28	488	1391	1367	1.97322	73.6927	0.0563871	3.44473e-97	6.51743e-94	1.87282e-96
COG:COG1551	1378	1325	41	530	97.1106	28.5714	13.4439	4.88607e-97	9.24444e-94	2.64884e-96
COG:COG4413	1380	1332	39	523	97.2516	28.1941	13.8935	5.7395e-97	1.08591e-93	3.10261e-96
COG:COG1290	1415	1468	4	387	99.7181	20.8625	93.257	5.90901e-97	1.11799e-93	3.18514e-96
COG:COG0688	1416	1476	3	379	99.7886	20.4313	121.198	2.81457e-96	5.32517e-93	1.51283e-95
COG:COG1210	1396	1392	23	463	98.3791	24.9596	20.1883	4.31608e-95	8.16603e-92	2.31332e-94
COG:COG1652	1401	1411	18	444	98.7315	23.9353	24.4918	4.61134e-95	8.72466e-92	2.46459e-94
COG:COG1262	45	534	1374	1321	3.17125	71.2129	0.0810191	5.66804e-95	1.07239e-91	3.02083e-94
COG:COG3633	1394	1385	25	470	98.2382	25.3369	18.9222	7.49377e-95	1.41782e-91	3.98264e-94
COG:COG1620	1412	1460	7	395	99.5067	21.2938	54.5734	1.28578e-94	2.4327e-91	6.81427e-94
COG:COG4149	1319	1186	100	669	92.9528	36.0647	7.44023	4.38126e-93	8.28935e-90	2.31546e-92
COG:COG2215	4	373	1415	1482	0.281889	79.8922	0.0112316	6.51456e-93	1.23256e-89	3.4333e-92
COG:COG5553	1329	1217	90	638	93.6575	34.3935	7.74128	4.00317e-91	7.57401e-88	2.10389e-90
COG:COG0399	546	1357	873	498	38.4778	26.8464	0.229524	2.23661e-89	4.23166e-86	1.17221e-88
COG:COG1419	1321	1207	98	648	93.0937	34.9326	7.23677	7.66396e-89	1.45002e-85	4.00558e-88
COG:COG2040	21	433	1398	1422	1.47992	76.6577	0.0493314	1.29969e-88	2.459e-85	6.77412e-88
COG:COG1559	1397	1423	22	432	98.4496	23.2884	19.2776	1.99872e-87	3.78159e-84	1.0389e-86
COG:COG1091	1372	1343	47	512	96.6878	27.6011	11.1288	2.83327e-87	5.36054e-84	1.46864e-86
COG:COG2246	12	389	1407	1466	0.845666	79.0296	0.0321419	2.06897e-86	3.91449e-83	1.06953e-85
COG:COG0543	1379	1369	40	486	97.1811	26.1995	12.2388	5.65831e-86	1.07055e-82	2.91704e-85
COG:COG0235	1368	1340	51	515	96.4059	27.7628	10.309	3.81712e-85	7.22199e-82	1.9625e-84
COG:COG1926	30	447	1389	1408	2.11416	75.903	0.0680321	5.17102e-84	9.78357e-81	2.65137e-83
COG:COG2857	1405	1468	14	387	99.0134	20.8625	26.4565	1.99907e-83	3.78224e-80	1.02223e-82
COG:COG5499	47	496	1372	1359	3.31219	73.2615	0.0938602	3.93596e-83	7.44683e-80	2.00723e-82
COG:COG2423	1386	1407	33	448	97.6744	24.1509	13.3731	1.12797e-81	2.13411e-78	5.73687e-81
COG:COG5507	10	362	1409	1493	0.704722	80.4852	0.0292712	2.99309e-81	5.66294e-78	1.51821e-80
COG:COG0038	15	383	1404	1472	1.05708	79.3531	0.0410613	3.09306e-81	5.85207e-78	1.56472e-80
COG:COG3510	10	359	1409	1496	0.704722	80.6469	0.0295751	1.35746e-80	2.56831e-77	6.84882e-80
COG:COG2987	1386	1414	33	441	97.6744	23.7736	13.099	1.28778e-79	2.43648e-76	6.48001e-79
COG:COG3248	392	1119	1027	736	27.6251	39.6765	0.251052	5.13612e-79	9.71754e-76	2.5776e-78
COG:COG2846	16	378	1403	1477	1.12755	79.6226	0.0445606	8.96544e-79	1.69626e-75	4.48746e-78
COG:COG1010	24	407	1395	1448	1.69133	78.0593	0.0612084	9.02244e-79	1.70705e-75	4.50408e-78
COG:COG2207	1404	1484	15	371	98.9429	20	23.4	6.17964e-78	1.16919e-74	3.07681e-77
COG:COG2249	1403	1481	16	374	98.8724	20.1617	22.1439	7.68723e-78	1.45442e-74	3.81738e-77
COG:COG3765	616	265	803	1590	43.4109	85.7143	4.60274	9.53931e-78	1.80484e-74	4.72471e-77
COG:COG3639	1384	1417	35	438	97.5335	23.6119	12.2228	2.80673e-77	5.31033e-74	1.38651e-76
COG:COG0738	25	402	1394	1453	1.7618	78.3288	0.0648212	1.71699e-76	3.24854e-73	8.45975e-76
COG:COG0831	4	315	1415	1540	0.281889	83.0189	0.0138202	2.58867e-76	4.89776e-73	1.27215e-75
COG:COG1366	27	408	1392	1447	1.90275	78.0054	0.0687912	2.62536e-76	4.96718e-73	1.28683e-75
COG:COG4114	2	302	1417	1553	0.140944	83.7197	0.00725813	3.45261e-76	6.53235e-73	1.68794e-75
COG:COG4969	44	460	1375	1395	3.10078	75.2022	0.0970435	6.85019e-76	1.29606e-72	3.34035e-75
COG:COG1735	3	306	1416	1549	0.211416	83.504	0.0107248	1.29321e-75	2.44675e-72	6.28984e-75
COG:COG0623	1372	1389	47	466	96.6878	25.1213	9.79355	2.51991e-75	4.76768e-72	1.22248e-74
COG:COG1473	1383	1423	36	432	97.463	23.2884	11.6627	8.24946e-75	1.5608e-71	3.99181e-74
COG:COG0405	1413	1536	6	319	99.5772	17.1968	48.9092	1.04543e-74	1.97796e-71	5.04581e-74
COG:COG0671	1396	1468	23	387	98.3791	20.8625	16.0008	2.42164e-74	4.58174e-71	1.16584e-73
COG:COG1803	20	366	1399	1489	1.40944	80.2695	0.0581602	1.2705e-71	2.40378e-68	6.10097e-71
COG:COG1089	1371	1404	48	451	96.6173	24.3127	9.17499	9.62046e-71	1.82019e-67	4.60808e-70
COG:COG4126	5	298	1414	1557	0.352361	83.9353	0.0184754	2.94044e-70	5.56331e-67	1.40488e-69
COG:COG3663	8	312	1411	1543	0.563777	83.1806	0.0280398	3.15829e-70	5.97549e-67	1.50516e-69
COG:COG2161	145	672	1274	1183	10.2185	63.7736	0.200361	6.48166e-70	1.22633e-66	3.08123e-69
COG:COG2854	1364	1389	55	466	96.124	25.1213	8.32023	9.41218e-70	1.78078e-66	4.46312e-69
COG:COG1314	7	301	1412	1554	0.493305	83.7736	0.0255946	1.83643e-68	3.47452e-65	8.68631e-68
COG:COG1903	1370	1410	49	445	96.5469	23.9892	8.824	1.92706e-68	3.64599e-65	9.09225e-68
COG:COG2172	24	368	1395	1487	1.69133	80.1617	0.0695185	2.43919e-68	4.61495e-65	1.148e-67
COG:COG3713	6	292	1413	1563	0.422833	84.2588	0.0227293	2.87851e-67	5.44614e-64	1.3514e-66
COG:COG3758	2	266	1417	1589	0.140944	85.6604	0.00843145	2.8533e-66	5.39845e-63	1.33625e-65
COG:COG2274	1392	1486	27	369	98.0973	19.8922	12.8022	5.08244e-66	9.61597e-63	2.37431e-65
COG:COG3246	1384	1461	35	394	97.5335	21.2399	10.6639	7.04051e-66	1.33206e-62	3.28095e-65
COG:COG1605	1365	1412	54	443	96.1945	23.8814	7.93063	1.26612e-64	2.39549e-61	5.88572e-64
COG:COG3397	883	604	536	1251	62.2269	67.4394	3.41206	1.58624e-64	3.00116e-61	7.35579e-64
COG:COG3474	24	350	1395	1505	1.69133	81.1321	0.0739785	8.7661e-64	1.65855e-60	4.05513e-63
COG:COG0346	1402	1533	17	322	98.802	17.3585	17.3226	5.63884e-63	1.06687e-59	2.60212e-62
COG:COG0384	1374	1446	45	409	96.8288	22.0485	8.63633	2.06997e-62	3.91638e-59	9.52891e-62
COG:COG2989	42	398	1377	1457	2.95983	78.5445	0.111659	7.99262e-62	1.5122e-58	3.6704e-61
COG:COG1826	1401	1536	18	319	98.7315	17.1968	16.1646	2.92864e-61	5.54098e-58	1.34164e-60
COG:COG0176	13	298	1406	1557	0.916138	83.9353	0.0483093	1.56755e-60	2.9658e-57	7.16377e-60
COG:COG1513	1364	1430	55	425	96.124	22.9111	7.37063	9.5897e-60	1.81437e-56	4.37198e-59
COG:COG0677	889	633	530	1222	62.6498	65.876	3.23812	1.41696e-59	2.68089e-56	6.44444e-59
COG:COG1364	1408	1575	11	280	99.2248	15.0943	22.7556	3.62161e-58	6.85208e-55	1.64319e-57
COG:COG3469	13	286	1406	1569	0.916138	84.5822	0.0507242	1.1431e-57	2.16274e-54	5.17401e-57
COG:COG0829	26	330	1393	1525	1.83228	82.2102	0.0862538	5.21948e-57	9.87525e-54	2.35686e-56
COG:COG0552	225	760	1194	1095	15.8562	59.0296	0.271506	9.20607e-57	1.74179e-53	4.14712e-56
COG:COG4461	0	216	1419	1639	0	88.3558	0	2.48796e-56	4.70721e-53	1.1181e-55
COG:COG2977	39	366	1380	1489	2.74841	80.2695	0.114974	3.77508e-56	7.14246e-53	1.69253e-55
COG:COG1526	984	1686	435	169	69.3446	9.11051	0.226744	5.71971e-56	1.08217e-52	2.55832e-55
COG:COG1454	1387	1512	32	343	97.7449	18.4906	9.83261	1.44649e-55	2.73676e-52	6.45461e-55
COG:COG3396	32	342	1387	1513	2.25511	81.5633	0.102067	2.67873e-55	5.06816e-52	1.19251e-54
COG:COG3460	32	340	1387	1515	2.25511	81.6712	0.102803	9.36394e-55	1.77166e-51	4.14908e-54
COG:COG3327	32	340	1387	1515	2.25511	81.6712	0.102803	9.36394e-55	1.77166e-51	4.14908e-54
COG:COG2151	32	338	1387	1517	2.25511	81.779	0.103548	3.36351e-54	6.36376e-51	1.48686e-53
COG:COG2267	1407	1591	12	264	99.1543	14.2318	19.4557	5.45579e-53	1.03224e-49	2.40614e-52
COG:COG3723	325	94	1094	1761	22.9035	94.9326	5.56541	1.35298e-52	2.55984e-49	5.95311e-52
COG:COG1238	1410	1608	9	247	99.3658	13.3154	24.0651	1.39884e-51	2.64661e-48	6.14063e-51
COG:COG2173	4	222	1415	1633	0.281889	88.0323	0.0207939	2.33842e-51	4.42428e-48	1.02414e-50
COG:COG4220	423	173	996	1682	29.8097	90.6739	4.12915	2.91805e-51	5.52095e-48	1.27505e-50
COG:COG4525	1394	1553	25	302	98.2382	16.2803	10.8432	6.24933e-51	1.18237e-47	2.72436e-50
COG:COG0693	1417	1646	2	209	99.8591	11.2668	89.9614	8.5157e-51	1.61117e-47	3.70384e-50
COG:COG3188	1407	1599	12	256	99.1543	13.8005	18.7717	9.90375e-51	1.87379e-47	4.29768e-50
COG:COG1079	11	251	1408	1604	0.775194	86.469	0.0499253	1.49411e-50	2.82685e-47	6.46877e-50
COG:COG3477	0	193	1419	1662	0	89.5957	0	3.1147e-50	5.89301e-47	1.34544e-49
COG:COG1450	1391	1546	28	309	98.0268	16.6577	9.92929	3.38135e-50	6.39752e-47	1.45729e-49
COG:COG1457	1385	1530	34	325	97.6039	17.5202	8.65292	9.25043e-50	1.75018e-46	3.97769e-49
COG:COG3240	1391	1550	28	305	98.0268	16.442	9.77546	2.15068e-49	4.06909e-46	9.22696e-49
COG:COG3190	14	257	1405	1598	0.98661	86.1456	0.0619577	2.83455e-49	5.36296e-46	1.21334e-48
COG:COG4521	1392	1554	27	301	98.0973	16.2264	9.98599	5.2437e-49	9.92107e-46	2.23952e-48
COG:COG0640	1359	1464	60	391	95.7717	21.0782	6.04928	6.89188e-49	1.30394e-45	2.93681e-48
COG:COG3265	1238	1215	181	640	87.2445	34.5013	3.60285	2.97407e-48	5.62693e-45	1.26448e-47
COG:COG3693	1	193	1418	1662	0.0704722	89.5957	0.00607292	3.05651e-48	5.78292e-45	1.29662e-47
COG:COG3230	1400	1586	19	269	98.661	14.5013	12.4975	9.27744e-48	1.75529e-44	3.92683e-47
COG:COG2199	1414	1643	5	212	99.6476	11.4286	36.4903	2.41115e-47	4.5619e-44	1.01828e-46
COG:COG2089	121	519	1298	1336	8.52713	72.0216	0.239966	4.26254e-47	8.06473e-44	1.79615e-46
COG:COG1185	10	231	1409	1624	0.704722	87.5472	0.0498957	1.84105e-46	3.48327e-43	7.7406e-46
COG:COG1843	1413	1647	6	208	99.5772	11.2129	29.7413	3.88155e-45	7.3439e-42	1.62836e-44
COG:COG1083	120	503	1299	1352	8.45666	72.8841	0.248302	2.79001e-44	5.27871e-41	1.16786e-43
COG:COG3195	18	249	1401	1606	1.2685	86.5768	0.0828668	1.07231e-43	2.02881e-40	4.4786e-43
COG:COG0076	61	364	1358	1491	4.2988	80.3774	0.183995	2.64565e-42	5.00557e-39	1.10255e-41
COG:COG4772	1409	1642	10	213	99.2953	11.4825	18.2775	4.27745e-42	8.09293e-39	1.77867e-41
COG:COG3126	2	173	1417	1682	0.140944	90.6739	0.0137227	2.16528e-41	4.0967e-38	8.984e-41
COG:COG5265	21	249	1398	1606	1.47992	86.5768	0.0968854	2.77401e-41	5.24843e-38	1.14845e-40
COG:COG2071	1402	1620	17	235	98.802	12.6685	11.9633	3.25452e-41	6.15756e-38	1.34445e-40
COG:COG0471	5	188	1414	1667	0.352361	89.8652	0.0313544	3.46915e-41	6.56363e-38	1.42998e-40
COG:COG0620	1397	1604	22	251	98.4496	13.531	9.93672	7.89027e-41	1.49284e-37	3.2453e-40
COG:COG3473	22	250	1397	1605	1.55039	86.5229	0.101102	7.93683e-41	1.50165e-37	3.25737e-40
COG:COG0209	359	152	1060	1703	25.2995	91.8059	3.79454	1.01118e-40	1.91316e-37	4.14104e-40
COG:COG3685	757	561	662	1294	53.3474	69.7574	2.6376	1.30039e-40	2.46035e-37	5.31392e-40
COG:COG0025	1410	1652	9	203	99.3658	10.9434	19.2514	1.51673e-40	2.86965e-37	6.18459e-40
COG:COG1181	1383	1566	36	289	97.463	15.5795	7.08967	3.72311e-40	7.04412e-37	1.51486e-39
COG:COG3175	1413	1667	6	188	99.5772	10.1348	26.5591	4.12631e-40	7.80698e-37	1.67532e-39
COG:COG2309	20	240	1399	1615	1.40944	87.062	0.0961997	6.80771e-40	1.28802e-36	2.75807e-39
COG:COG3008	1106	1736	313	119	77.9422	6.41509	0.242219	2.62588e-39	4.96816e-36	1.06157e-38
COG:COG2170	687	486	732	1369	48.4144	73.8005	2.6437	3.24817e-39	6.14554e-36	1.31035e-38
COG:COG3539	45	308	1374	1547	3.17125	83.3962	0.1645	4.93136e-39	9.33014e-36	1.98514e-38
COG:COG2080	1386	1580	33	275	97.6744	14.8248	7.31013	7.15866e-39	1.35442e-35	2.87562e-38
COG:COG0673	1395	1607	24	248	98.3087	13.3693	8.97013	9.05588e-39	1.71337e-35	3.63003e-38
COG:COG0657	1345	1478	74	377	94.7851	20.3235	4.63615	1.02632e-38	1.9418e-35	4.10529e-38
COG:COG1937	1295	1374	124	481	91.2615	25.9299	3.656	1.68573e-38	3.1894e-35	6.7287e-38
COG:COG1183	1359	1513	60	342	95.7717	18.4367	5.11983	2.70765e-38	5.12288e-35	1.0785e-37
COG:COG1477	1383	1576	36	279	97.463	15.0404	6.80092	6.18197e-38	1.16963e-34	2.4572e-37
COG:COG4619	5	174	1414	1681	0.352361	90.6199	0.0341617	1.39383e-37	2.63712e-34	5.52856e-37
COG:COG3791	5	172	1414	1683	0.352361	90.7278	0.0346	5.24425e-37	9.92213e-34	2.07576e-36
COG:COG0390	7	180	1412	1675	0.493305	90.2965	0.0461324	5.8191e-37	1.10097e-33	2.29849e-36
COG:COG2008	1382	1581	37	274	97.3925	14.7709	6.47329	3.50486e-36	6.63119e-33	1.3815e-35
COG:COG4137	1397	1625	22	230	98.4496	12.3989	8.98769	5.68978e-36	1.07651e-32	2.23806e-35
COG:COG2073	1390	1605	29	250	97.9563	13.4771	7.46589	6.1222e-36	1.15832e-32	2.40315e-35
COG:COG2025	1413	1684	6	171	99.5772	9.21833	23.9136	9.29157e-36	1.75796e-32	3.63968e-35
COG:COG1063	1417	1704	2	151	99.8591	8.14016	62.7837	9.49473e-36	1.7964e-32	3.71158e-35
COG:COG0148	10	187	1409	1668	0.704722	89.9191	0.0633058	1.23754e-35	2.34142e-32	4.82767e-35
COG:COG1853	1373	1561	46	294	96.7583	15.8491	5.62156	1.88674e-35	3.56972e-32	7.3451e-35
COG:COG0720	1406	1659	13	196	99.0839	10.566	12.7777	4.58016e-35	8.66566e-32	1.7794e-34
COG:COG3394	1	142	1418	1713	0.0704722	92.345	0.00850732	6.63828e-35	1.25596e-31	2.57369e-34
COG:COG3608	22	224	1397	1631	1.55039	87.9245	0.114665	9.99774e-35	1.89157e-31	3.86825e-34
COG:COG3501	1405	1658	14	197	99.0134	10.6199	11.9242	1.4227e-34	2.69174e-31	5.49336e-34
COG:COG0577	1409	1672	10	183	99.2953	9.86523	15.4215	1.54827e-34	2.92934e-31	5.96606e-34
COG:COG1404	6	164	1413	1691	0.422833	91.159	0.0437833	4.26115e-34	8.0621e-31	1.63864e-33
COG:COG2271	1404	1658	15	197	98.9429	10.6199	11.1214	8.32444e-34	1.57498e-30	3.19469e-33
COG:COG0381	556	1122	863	733	39.1825	39.5148	0.420896	9.24159e-34	1.74851e-30	3.53949e-33
COG:COG0798	476	287	943	1568	33.5447	84.5283	2.75778	1.26927e-33	2.40146e-30	4.85144e-33
COG:COG3385	129	464	1290	1391	9.09091	74.9865	0.299784	1.4284e-33	2.70253e-30	5.44864e-33
COG:COG2039	37	259	1382	1596	2.60747	86.0377	0.164978	4.72384e-33	8.9375e-30	1.79829e-32
COG:COG4456	174	542	1245	1313	12.2622	70.7817	0.338568	1.2285e-32	2.32431e-29	4.6673e-32
COG:COG0515	47	282	1372	1573	3.31219	84.7978	0.191084	1.9856e-32	3.75676e-29	7.52858e-32
COG:COG2049	1412	1695	7	160	99.5067	8.62534	19.0409	4.49879e-32	8.51172e-29	1.70234e-31
COG:COG1396	1390	1622	29	233	97.9563	12.5606	6.88528	4.6199e-32	8.74085e-29	1.74468e-31
COG:COG1795	13	183	1406	1672	0.916138	90.1348	0.0844779	6.22377e-32	1.17754e-28	2.34569e-31
COG:COG3604	1392	1631	27	224	98.0973	12.0755	7.08059	1.85297e-31	3.50582e-28	6.96982e-31
COG:COG0737	11	173	1408	1682	0.775194	90.6739	0.0759574	2.11437e-31	4.00038e-28	7.93726e-31
COG:COG3647	31	235	1388	1620	2.18464	87.3315	0.153964	3.38689e-31	6.40799e-28	1.26891e-30
COG:COG2442	3	138	1416	1717	0.211416	92.5606	0.0263602	5.45065e-31	1.03126e-27	2.03807e-30
COG:COG0783	1393	1636	26	219	98.1677	11.8059	7.17197	7.72251e-31	1.4611e-27	2.88185e-30
COG:COG0647	0	118	1419	1737	0	93.6388	0	1.54996e-30	2.93252e-27	5.77268e-30
COG:COG3243	1393	1639	26	216	98.1677	11.6442	7.06078	2.46771e-30	4.66891e-27	9.1727e-30
COG:COG3121	33	235	1386	1620	2.32558	87.3315	0.164134	3.60708e-30	6.82459e-27	1.33815e-29
COG:COG3546	732	590	687	1265	51.5856	68.1941	2.28451	4.03215e-30	7.62883e-27	1.49292e-29
COG:COG3709	1413	1709	6	146	99.5772	7.87062	20.1188	1.44871e-29	2.74096e-26	5.35343e-29
COG:COG4773	1414	1715	5	140	99.6476	7.54717	23.0857	3.55276e-29	6.72182e-26	1.3103e-28
COG:COG2852	12	167	1407	1688	0.845666	90.9973	0.0862071	4.26672e-29	8.07263e-26	1.57055e-28
COG:COG1105	1392	1642	27	213	98.0973	11.4825	6.68778	4.60877e-29	8.7198e-26	1.69316e-28
COG:COG2906	14	173	1405	1682	0.98661	90.6739	0.0968794	6.14934e-29	1.16345e-25	2.25476e-28
COG:COG2132	35	235	1384	1620	2.46653	87.3315	0.174333	6.44944e-29	1.22023e-25	2.36022e-28
COG:COG4568	10	159	1409	1696	0.704722	91.4286	0.0757038	9.05864e-29	1.71389e-25	3.30868e-28
COG:COG3772	281	127	1138	1728	19.8027	93.1536	3.35973	1.16784e-28	2.20955e-25	4.25732e-28
COG:COG0303	1388	1633	31	222	97.8154	11.9677	6.08688	1.31617e-28	2.4902e-25	4.78884e-28
COG:COG1327	1418	1738	1	117	99.9295	6.30728	95.458	1.68332e-28	3.18483e-25	6.11293e-28
COG:COG2804	1411	1707	8	148	99.4362	7.97844	15.292	4.45215e-28	8.42347e-25	1.61369e-27
COG:COG2932	1407	1693	12	162	99.1543	8.73315	11.2194	4.82865e-28	9.13581e-25	1.74681e-27
COG:COG4569	37	235	1382	1620	2.60747	87.3315	0.184561	5.74478e-28	1.08691e-24	2.07426e-27
COG:COG1715	30	215	1389	1640	2.11416	88.4097	0.16475	1.0268e-27	1.94271e-24	3.70041e-27
COG:COG2819	37	233	1382	1622	2.60747	87.4394	0.186375	1.63237e-27	3.08845e-24	5.87157e-27
COG:COG3161	1402	1679	17	176	98.802	9.48787	8.64492	1.95817e-27	3.70486e-24	7.03009e-27
COG:COG0229	1414	1723	5	132	99.6476	7.1159	21.6655	2.79923e-27	5.29614e-24	1.00306e-26
COG:COG2723	136	27	1283	1828	9.58421	98.5445	7.1767	4.4443e-27	8.40862e-24	1.58953e-26
COG:COG1846	1400	1676	19	179	98.661	9.6496	7.86961	1.07483e-26	2.03357e-23	3.83693e-26
COG:COG1587	1415	1730	4	125	99.7181	6.73854	25.56	1.1895e-26	2.25054e-23	4.2383e-26
COG:COG3540	1350	1553	69	302	95.1374	16.2803	3.8047	2.31305e-26	4.37629e-23	8.2261e-26
COG:COG0580	1414	1727	5	128	99.6476	6.90027	20.9603	3.03566e-26	5.74346e-23	1.07757e-25
COG:COG0574	6	132	1413	1723	0.422833	92.8841	0.0554269	4.06393e-26	7.68895e-23	1.43988e-25
COG:COG1072	0	101	1419	1754	0	94.5553	0	4.07388e-26	7.70778e-23	1.44071e-25
COG:COG5285	37	225	1382	1630	2.60747	87.8706	0.193954	6.14047e-26	1.16178e-22	2.1675e-25
COG:COG3835	1399	1677	20	178	98.5906	9.59569	7.42463	7.51817e-26	1.42244e-22	2.64886e-25
COG:COG2220	811	1384	608	471	57.1529	25.3908	0.453944	8.02082e-26	1.51754e-22	2.8207e-25
COG:COG1521	1418	1750	1	105	99.9295	5.66038	85.08	1.83924e-25	3.47985e-22	6.45612e-25
COG:COG0050	1184	1755	235	100	83.439	5.39084	0.287082	1.99504e-25	3.77461e-22	6.99002e-25
COG:COG2938	1401	1686	18	169	98.7315	9.11051	7.8018	4.04967e-25	7.66198e-22	1.41626e-24
COG:COG0388	1377	1622	42	233	97.0402	12.5606	4.70966	4.77687e-25	9.03784e-22	1.6675e-24
COG:COG0048	1336	1850	83	5	94.1508	0.269542	0.0435037	4.88612e-25	9.24453e-22	1.70249e-24
COG:COG2194	1409	1713	10	142	99.2953	7.65499	11.68	5.73437e-25	1.08494e-21	1.99438e-24
COG:COG1593	1396	1672	23	183	98.3791	9.86523	6.64312	7.28415e-25	1.37816e-21	2.52874e-24
COG:COG1487	263	641	1156	1214	18.5342	65.4447	0.430882	9.33727e-25	1.76661e-21	3.23555e-24
COG:COG4663	11	145	1408	1710	0.775194	92.1833	0.0921336	9.92887e-25	1.87854e-21	3.43426e-24
COG:COG1638	1396	1674	23	181	98.3791	9.75741	6.56267	1.24181e-24	2.34951e-21	4.28742e-24
COG:COG2062	1410	1719	9	136	99.3658	7.33154	12.3948	1.9381e-24	3.66688e-21	6.6792e-24
COG:COG2969	1403	1695	16	160	98.8724	8.62534	8.27729	2.28186e-24	4.31728e-21	7.84961e-24
COG:COG1966	1415	1739	4	116	99.7181	6.25337	23.5969	2.96839e-24	5.61619e-21	1.01927e-23
COG:COG3470	9	135	1410	1720	0.634249	92.7224	0.0813239	3.44115e-24	6.51065e-21	1.17947e-23
COG:COG1509	5	119	1414	1736	0.352361	93.5849	0.051585	4.09855e-24	7.75446e-21	1.40225e-23
COG:COG0245	1330	1846	89	9	93.728	0.485175	0.0728572	1.27143e-23	2.40554e-20	4.34213e-23
COG:COG3344	17	159	1402	1696	1.19803	91.4286	0.129339	1.53132e-23	2.89725e-20	5.22027e-23
COG:COG3504	17	158	1402	1697	1.19803	91.4825	0.130234	2.71119e-23	5.12957e-20	9.22584e-23
COG:COG2116	1395	1678	24	177	98.3087	9.54178	6.13118	3.50064e-23	6.62321e-20	1.18909e-22
COG:COG1234	40	218	1379	1637	2.81889	88.248	0.217815	4.36304e-23	8.25488e-20	1.47937e-22
COG:COG3251	1390	1665	29	190	97.9563	10.2426	5.46961	5.73918e-23	1.08585e-19	1.94249e-22
COG:COG0395	1278	1816	141	39	90.0634	2.10243	0.194653	1.36131e-22	2.5756e-19	4.59929e-22
COG:COG1732	1399	1692	20	163	98.5906	8.78706	6.73868	1.52596e-22	2.88712e-19	5.14639e-22
COG:COG1273	1367	1612	52	243	96.3354	13.0997	3.96284	1.59377e-22	3.01541e-19	5.36549e-22
COG:COG3794	1	93	1418	1762	0.0704722	94.9865	0.0133612	1.92808e-22	3.64793e-19	6.47945e-22
COG:COG1443	6	117	1413	1738	0.422833	93.6927	0.0630773	1.95784e-22	3.70423e-19	6.56778e-22
COG:COG1213	13	141	1406	1714	0.916138	92.3989	0.112396	2.12344e-22	4.01755e-19	7.11071e-22
COG:COG0845	1414	1743	5	112	99.6476	6.03774	18.1719	2.74507e-22	5.19368e-19	9.17611e-22
COG:COG2072	1388	1664	31	191	97.8154	10.2965	5.13935	3.04246e-22	5.75633e-19	1.01523e-21
COG:COG0705	1382	1651	37	204	97.3925	10.9973	4.61519	8.77883e-22	1.66095e-18	2.92421e-21
COG:COG1171	1418	1765	1	90	99.9295	4.85175	72.3059	1.1923e-21	2.25583e-18	3.96456e-21
COG:COG2843	0	83	1419	1772	0	95.5256	0	1.97444e-21	3.73564e-18	6.55375e-21
COG:COG4615	1391	1675	28	180	98.0268	9.7035	5.33859	2.0242e-21	3.82979e-18	6.70716e-21
COG:COG1174	1399	1698	20	157	98.5906	8.46361	6.4677	2.30173e-21	4.35487e-18	7.61341e-21
COG:COG2917	1408	1726	11	129	99.2248	6.95418	9.56663	2.96243e-21	5.60492e-18	9.78171e-21
COG:COG3424	330	202	1089	1653	23.2558	89.1105	2.47975	3.11204e-21	5.88799e-18	1.02578e-20
COG:COG4657	10	126	1409	1729	0.704722	93.2075	0.0973898	3.42534e-21	6.48074e-18	1.12708e-20
COG:COG0306	1410	1733	9	122	99.3658	6.57682	11.029	3.62424e-21	6.85707e-18	1.19046e-20
COG:COG1125	1397	1694	22	161	98.4496	8.67925	6.03512	5.21703e-21	9.87063e-18	1.71068e-20
COG:COG0095	1	87	1418	1768	0.0704722	95.31	0.0143313	7.72815e-21	1.46217e-17	2.5297e-20
COG:COG4301	9	120	1410	1735	0.634249	93.531	0.0922872	1.15283e-20	2.18116e-17	3.76711e-20
COG:COG4766	7	113	1412	1742	0.493305	93.9084	0.0764246	1.30329e-20	2.46583e-17	4.25143e-20
COG:COG0656	1401	1708	18	147	98.7315	7.92453	6.69877	2.22791e-20	4.21521e-17	7.25509e-20
COG:COG0145	53	233	1366	1622	3.73502	87.4394	0.270097	2.43941e-20	4.61536e-17	7.93017e-20
COG:COG2120	12	129	1407	1726	0.845666	93.0458	0.114114	2.44817e-20	4.63194e-17	7.94501e-20
COG:COG0759	12	128	1407	1727	0.845666	93.0997	0.115072	2.46351e-20	4.66096e-17	7.9811e-20
COG:COG2104	4	99	1415	1756	0.281889	94.6631	0.050141	2.57907e-20	4.87959e-17	8.34118e-20
COG:COG3081	1310	1830	109	25	92.3185	1.34771	0.164185	4.16513e-20	7.88042e-17	1.34478e-19
COG:COG3062	9	117	1410	1738	0.634249	93.6927	0.0948172	6.79608e-20	1.28582e-16	2.19049e-19
COG:COG1515	12	125	1407	1730	0.845666	93.2615	0.118038	1.23808e-19	2.34244e-16	3.98375e-19
COG:COG0371	4	96	1415	1759	0.281889	94.8248	0.0517962	1.50742e-19	2.85203e-16	4.84216e-19
COG:COG2716	1397	1702	22	153	98.4496	8.24798	5.70828	2.08808e-19	3.95065e-16	6.69602e-19
COG:COG1562	8	111	1411	1744	0.563777	94.0162	0.0890813	2.20846e-19	4.17841e-16	7.07007e-19
COG:COG1299	1411	1745	8	110	99.4362	5.92992	11.1182	4.00087e-19	7.56964e-16	1.27866e-18
COG:COG2066	1402	1717	17	138	98.802	7.43935	6.62839	4.5436e-19	8.59649e-16	1.44966e-18
COG:COG4160	1346	1589	73	266	94.8555	14.3396	3.0866	1.14086e-18	2.1585e-15	3.63384e-18
COG:COG1619	1405	1728	14	127	99.0134	6.84636	7.37579	1.14808e-18	2.17217e-15	3.65071e-18
COG:COG1883	6	100	1413	1755	0.422833	94.6092	0.0745223	1.23354e-18	2.33385e-15	3.91586e-18
COG:COG3659	1408	1738	11	117	99.2248	6.30728	8.6168	1.40096e-18	2.65061e-15	4.43988e-18
COG:COG3486	1398	1708	21	147	98.5201	7.92453	5.72951	1.42304e-18	2.69239e-15	4.50233e-18
COG:COG0146	54	225	1365	1630	3.8055	87.8706	0.286593	1.89549e-18	3.58628e-15	5.98711e-18
COG:COG2911	1381	1666	38	189	97.3221	10.1887	4.12284	1.91676e-18	3.62651e-15	6.04418e-18
COG:COG3550	6	98	1413	1757	0.422833	94.717	0.0761298	3.92714e-18	7.43015e-15	1.2363e-17
COG:COG4796	61	237	1358	1618	4.2988	87.2237	0.306662	4.60649e-18	8.71548e-15	1.44775e-17
COG:COG1793	1362	1626	57	229	95.9831	12.345	3.36525	4.9008e-18	9.27231e-15	1.5377e-17
COG:COG1999	5	93	1414	1762	0.352361	94.9865	0.0669952	6.5657e-18	1.24223e-14	2.05667e-17
COG:COG4604	16	129	1403	1726	1.12755	93.0458	0.152586	9.17231e-18	1.7354e-14	2.86843e-17
COG:COG0457	1411	1752	8	103	99.4362	5.55256	10.3691	1.16957e-17	2.21282e-14	3.65151e-17
COG:COG3304	0	68	1419	1787	0	96.3342	0	1.39553e-17	2.64034e-14	4.34982e-17
COG:COG4804	572	1026	847	829	40.3101	44.69	0.545657	1.65457e-17	3.13045e-14	5.14877e-17
COG:COG4670	8	102	1411	1753	0.563777	94.5013	0.0974417	2.05892e-17	3.89548e-14	6.39652e-17
COG:COG0804	18	132	1401	1723	1.2685	92.8841	0.167705	2.23803e-17	4.23435e-14	6.94156e-17
COG:COG0427	1416	1772	3	83	99.7886	4.47439	22.1084	2.64631e-17	5.00681e-14	8.19446e-17
COG:COG3095	107	30	1312	1825	7.54052	98.3827	4.96126	3.0575e-17	5.78478e-14	9.45226e-17
COG:COG0554	1415	1769	4	86	99.7181	4.63612	17.1976	3.28508e-17	6.21537e-14	1.01393e-16
COG:COG1957	1380	1672	39	183	97.2516	9.86523	3.87284	4.74386e-17	8.97539e-14	1.46179e-16
COG:COG2175	1407	1742	12	113	99.1543	6.09164	7.60577	5.1467e-17	9.73755e-14	1.58334e-16
COG:COG0796	1414	1767	5	88	99.6476	4.74394	14.084	1.23507e-16	2.33675e-13	3.79343e-16
COG:COG4944	21	137	1398	1718	1.47992	92.6146	0.188371	1.3828e-16	2.61627e-13	4.2403e-16
COG:COG1712	292	189	1127	1666	20.5779	89.8113	2.28387	1.69478e-16	3.20653e-13	5.18856e-16
COG:COG2307	1360	1631	59	224	95.8421	12.0755	3.16578	1.76953e-16	3.34794e-13	5.40863e-16
COG:COG2217	1415	1772	4	83	99.7181	4.47439	16.5696	1.89212e-16	3.57988e-13	5.77401e-16
COG:COG3493	7	94	1412	1761	0.493305	94.9326	0.0928741	2.16299e-16	4.09238e-13	6.58998e-16
COG:COG4669	5	87	1414	1768	0.352361	95.31	0.0718594	2.25642e-16	4.26915e-13	6.86358e-16
COG:COG2310	204	482	1215	1373	14.3763	74.0162	0.478275	2.69789e-16	5.1044e-13	8.19326e-16
COG:COG1312	2	73	1417	1782	0.140944	96.0647	0.0344544	3.37102e-16	6.37797e-13	1.02211e-15
COG:COG0686	1	69	1418	1786	0.0704722	96.2803	0.0182539	3.37675e-16	6.38881e-13	1.02221e-15
COG:COG1944	36	172	1383	1683	2.537	90.7278	0.254704	3.59819e-16	6.80777e-13	1.0875e-15
COG:COG0056	8	97	1411	1758	0.563777	94.7709	0.102757	3.73108e-16	7.05921e-13	1.12587e-15
COG:COG4175	1399	1724	20	131	98.5906	7.06199	5.31523	5.67255e-16	1.07325e-12	1.70899e-15
COG:COG1387	264	166	1155	1689	18.6047	91.0512	2.32565	7.67473e-16	1.45206e-12	2.30852e-15
COG:COG2149	8	94	1411	1761	0.563777	94.9326	0.106217	1.07922e-15	2.04189e-12	3.24109e-15
COG:COG1540	1414	1772	5	83	99.6476	4.47439	13.2463	1.28874e-15	2.43829e-12	3.86417e-15
COG:COG4408	117	41	1302	1814	8.24524	97.7898	3.97583	1.42755e-15	2.70092e-12	4.2736e-15
COG:COG0658	1384	1689	35	166	97.5335	8.94879	3.88639	1.47912e-15	2.79849e-12	4.42099e-15
COG:COG0524	1405	1743	14	112	99.0134	6.03774	6.44865	2.09739e-15	3.96827e-12	6.2591e-15
COG:COG2346	89	276	1330	1579	6.27202	85.1213	0.382835	2.12529e-15	4.02105e-12	6.33236e-15
COG:COG3177	16	117	1403	1738	1.12755	93.6927	0.169405	2.9081e-15	5.50213e-12	8.65115e-15
COG:COG2134	1	64	1418	1791	0.0704722	96.5499	0.0197351	3.55e-15	6.71659e-12	1.05441e-14
COG:COG2165	1412	1767	7	88	99.5067	4.74394	10.0458	3.87837e-15	7.33787e-12	1.15014e-14
COG:COG1196	1394	1716	25	139	98.2382	7.49326	4.51669	5.03369e-15	9.52373e-12	1.49041e-14
COG:COG0790	1402	1738	17	117	98.802	6.30728	5.55182	8.79698e-15	1.66439e-11	2.60061e-14
COG:COG1233	56	206	1363	1649	3.94644	88.8949	0.328886	1.12986e-14	2.1377e-11	3.33495e-14
COG:COG2354	1404	1744	15	111	98.9429	5.98383	5.95734	1.1417e-14	2.16011e-11	3.36465e-14
COG:COG3040	1418	1793	1	62	99.9295	3.34232	49.0329	1.1954e-14	2.2617e-11	3.51743e-14
COG:COG1643	1414	1776	5	79	99.6476	4.25876	12.5795	1.23835e-14	2.34296e-11	3.63814e-14
COG:COG0320	1413	1772	6	83	99.5772	4.47439	11.0308	1.2665e-14	2.39622e-11	3.71507e-14
COG:COG0127	1351	1843	68	12	95.2079	0.6469	0.129361	1.35427e-14	2.56228e-11	3.96638e-14
COG:COG2240	1408	1756	11	99	99.2248	5.33693	7.2164	1.5348e-14	2.90384e-11	4.48817e-14
COG:COG3125	1405	1748	14	107	99.0134	5.76819	6.14314	1.61978e-14	3.06462e-11	4.72935e-14
COG:COG2153	1398	1729	21	126	98.5201	6.79245	4.85136	1.9856e-14	3.75676e-11	5.78853e-14
COG:COG3319	2	66	1417	1789	0.140944	96.442	0.0382584	2.23771e-14	4.23375e-11	6.51346e-14
COG:COG2425	41	1	1378	1854	2.88936	99.9461	55.1626	2.28291e-14	4.31927e-11	6.63483e-14
COG:COG1286	13	103	1406	1752	0.916138	94.4474	0.157273	2.4156e-14	4.57032e-11	7.0097e-14
COG:COG3616	8	88	1411	1767	0.563777	95.2561	0.113846	2.99817e-14	5.67254e-11	8.68689e-14
COG:COG3059	16	111	1403	1744	1.12755	94.0162	0.179178	3.56831e-14	6.75124e-11	1.0323e-13
COG:COG1172	1391	1714	28	141	98.0268	7.60108	4.08674	5.13977e-14	9.72444e-11	1.48465e-13
COG:COG4575	1409	1762	10	93	99.2953	5.01348	7.43683	5.66784e-14	1.07236e-10	1.63469e-13
COG:COG0846	1346	1619	73	236	94.8555	12.7224	2.68774	5.68976e-14	1.0765e-10	1.63851e-13
COG:COG4150	2	64	1417	1791	0.140944	96.5499	0.0394981	7.81162e-14	1.47796e-10	2.24614e-13
COG:COG0636	10	92	1409	1763	0.704722	95.0404	0.136005	9.83205e-14	1.86022e-10	2.8228e-13
COG:COG1113	1418	1797	1	58	99.9295	3.12668	45.7674	1.45848e-13	2.75944e-10	4.18098e-13
COG:COG0637	1407	1758	12	97	99.1543	5.22911	6.46943	1.55376e-13	2.93971e-10	4.44737e-13
COG:COG0701	4	70	1415	1785	0.281889	96.2264	0.0720848	2.10685e-13	3.98616e-10	6.0123e-13
COG:COG1056	4	70	1415	1785	0.281889	96.2264	0.0720848	2.10685e-13	3.98616e-10	6.0123e-13
COG:COG0643	570	984	849	871	40.1691	46.9542	0.594279	2.53058e-13	4.78786e-10	7.21063e-13
COG:COG3733	2	60	1417	1795	0.140944	96.7655	0.0422254	4.62448e-13	8.74951e-10	1.31572e-12
COG:COG1721	10	88	1409	1767	0.704722	95.2561	0.142509	4.85002e-13	9.17624e-10	1.37781e-12
COG:COG1757	1	56	1418	1799	0.0704722	96.9811	0.0226551	5.31015e-13	1.00468e-09	1.50627e-12
COG:COG0830	1377	1689	42	166	97.0402	8.94879	3.22228	5.57485e-13	1.05476e-09	1.57899e-12
COG:COG0717	0	50	1419	1805	0	97.3046	0	6.93191e-13	1.31152e-09	1.96041e-12
COG:COG1965	1378	1692	41	163	97.1106	8.78706	3.23782	9.53091e-13	1.80325e-09	2.69141e-12
COG:COG2156	1408	1765	11	90	99.2248	4.85175	6.52691	1.01334e-12	1.91725e-09	2.85507e-12
COG:COG0367	1412	1778	7	77	99.5067	4.15094	8.73566	1.01406e-12	1.91861e-09	2.85507e-12
COG:COG0300	4	67	1415	1788	0.281889	96.3881	0.0754391	1.24483e-12	2.35521e-09	3.49957e-12
COG:COG1319	1206	1391	213	464	84.9894	25.0135	1.88868	1.4779e-12	2.79618e-09	4.14864e-12
COG:COG2994	7	76	1412	1779	0.493305	95.903	0.116045	1.71752e-12	3.24956e-09	4.81416e-12
COG:COG1961	729	724	690	1131	51.3742	60.9704	1.65045	1.99405e-12	3.77274e-09	5.58098e-12
COG:COG2130	1417	1798	2	57	99.8591	3.07278	22.4608	2.65854e-12	5.02996e-09	7.42977e-12
COG:COG2055	1402	1751	17	104	98.802	5.60647	4.89831	3.52524e-12	6.66976e-09	9.8374e-12
COG:COG3961	2	56	1417	1799	0.140944	96.9811	0.0453423	4.80528e-12	9.09158e-09	1.33897e-11
COG:COG2610	1408	1768	11	87	99.2248	4.69003	6.29864	5.09339e-12	9.63669e-09	1.41716e-11
COG:COG3162	1418	1804	1	51	99.9295	2.74933	40.0876	5.50057e-12	1.04071e-08	1.5282e-11
COG:COG1589	0	45	1419	1810	0	97.5741	0	7.36102e-12	1.39271e-08	2.04209e-11
COG:COG0295	2	55	1417	1800	0.140944	97.035	0.0461923	8.73001e-12	1.65172e-08	2.41833e-11
COG:COG2216	1410	1776	9	79	99.3658	4.25876	6.96884	8.96438e-12	1.69606e-08	2.47962e-11
COG:COG2259	1400	1749	19	106	98.661	5.71429	4.46571	9.68307e-12	1.83204e-08	2.67451e-11
COG:COG0819	20	109	1399	1746	1.40944	94.124	0.228997	9.73963e-12	1.84274e-08	2.68621e-11
COG:COG2603	1413	1786	6	69	99.5772	3.71968	9.09826	1.0765e-11	2.03675e-08	2.9647e-11
COG:COG1956	1409	1773	10	82	99.2953	4.42049	6.51653	1.12103e-11	2.12098e-08	3.08282e-11
COG:COG2060	1411	1779	8	76	99.4362	4.09704	7.53485	1.19012e-11	2.25171e-08	3.26809e-11
COG:COG0709	1415	1793	4	62	99.7181	3.34232	12.2323	1.1961e-11	2.26302e-08	3.27974e-11
COG:COG3321	34	140	1385	1715	2.39605	92.4528	0.300722	1.64854e-11	3.11904e-08	4.51381e-11
COG:COG0380	13	89	1406	1766	0.916138	95.2022	0.183467	1.7811e-11	3.36984e-08	4.86971e-11
COG:COG1535	6	68	1413	1787	0.422833	96.3342	0.11159	1.82676e-11	3.45623e-08	4.98016e-11
COG:COG0475	1413	1787	6	68	99.5772	3.66577	8.96139	1.82676e-11	3.45623e-08	4.98016e-11
COG:COG0467	2	53	1417	1802	0.140944	97.1429	0.0479887	2.92907e-11	5.54179e-08	7.9738e-11
COG:COG1877	10	80	1409	1775	0.704722	95.6873	0.15747	3.26947e-11	6.18584e-08	8.8877e-11
COG:COG3549	4	60	1415	1795	0.281889	96.7655	0.0845701	3.66285e-11	6.93011e-08	9.94276e-11
COG:COG2176	1401	1754	18	101	98.7315	5.44474	4.48185	4.05217e-11	7.6667e-08	1.09838e-10
COG:COG0392	1359	1665	60	190	95.7717	10.2426	2.58468	4.64902e-11	8.79595e-08	1.25836e-10
COG:COG3668	24	114	1395	1741	1.69133	93.8544	0.262743	5.53277e-11	1.0468e-07	1.49543e-10
COG:COG3508	1404	1763	15	92	98.9429	4.95957	4.8844	5.61539e-11	1.06243e-07	1.51559e-10
COG:COG3714	1	47	1418	1808	0.0704722	97.4663	0.0271284	6.21149e-11	1.17521e-07	1.67171e-10
COG:COG3712	1418	1808	1	47	99.9295	2.53369	36.8617	6.21149e-11	1.17521e-07	1.67171e-10
COG:COG1972	3	55	1416	1800	0.211416	97.035	0.0693374	6.44513e-11	1.21942e-07	1.73213e-10
COG:COG1207	0	41	1419	1814	0	97.7898	0	8.85472e-11	1.67531e-07	2.36961e-10
COG:COG1069	0	41	1419	1814	0	97.7898	0	8.85472e-11	1.67531e-07	2.36961e-10
COG:COG3411	0	41	1419	1814	0	97.7898	0	8.85472e-11	1.67531e-07	2.36961e-10
COG:COG4607	2	51	1417	1804	0.140944	97.2507	0.049926	1.00516e-10	1.90177e-07	2.68612e-10
COG:COG0614	1416	1801	3	54	99.7886	2.91105	14.1521	1.12979e-10	2.13757e-07	3.0149e-10
COG:COG4989	7	68	1412	1787	0.493305	96.3342	0.13028	1.29254e-10	2.44548e-07	3.44433e-10
COG:COG3909	21	105	1398	1750	1.47992	94.3396	0.250358	1.56605e-10	2.96296e-07	4.16732e-10
COG:COG0071	1419	1815	0	40	100	2.15633	inf	1.67729e-10	3.17344e-07	4.45083e-10
COG:COG2838	1419	1815	0	40	100	2.15633	inf	1.67729e-10	3.17344e-07	4.45083e-10
COG:COG2356	1408	1776	11	79	99.2248	4.25876	5.69369	1.72505e-10	3.2638e-07	4.57115e-10
COG:COG0426	2	50	1417	1805	0.140944	97.3046	0.0509527	1.87747e-10	3.55218e-07	4.96809e-10
COG:COG2851	1414	1795	5	60	99.6476	3.2345	9.45292	1.9149e-10	3.623e-07	5.06005e-10
COG:COG2812	51	168	1368	1687	3.59408	90.9434	0.37436	2.00342e-10	3.79048e-07	5.28658e-10
COG:COG3609	4	57	1415	1798	0.281889	96.9272	0.0891699	2.02172e-10	3.82509e-07	5.32742e-10
COG:COG3971	10	75	1409	1780	0.704722	95.9569	0.168441	2.44783e-10	4.63129e-07	6.4413e-10
COG:COG1897	0	39	1419	1816	0	97.8976	0	3.20162e-10	6.05746e-07	8.41314e-10
COG:COG1275	3	52	1416	1803	0.211416	97.1968	0.0734599	3.50945e-10	6.63988e-07	9.20927e-10
COG:COG1090	9	71	1410	1784	0.634249	96.1725	0.160384	6.1254e-10	1.15893e-06	1.60516e-09
COG:COG1080	134	76	1285	1779	9.44327	95.903	2.44098	9.11508e-10	1.72457e-06	2.3853e-09
COG:COG3695	2	46	1417	1809	0.140944	97.5202	0.0555061	9.97725e-10	1.88769e-06	2.60731e-09
COG:COG4115	76	210	1343	1645	5.35588	88.6792	0.443286	1.02176e-09	1.93316e-06	2.66643e-09
COG:COG0797	0	37	1419	1818	0	98.0054	0	1.1943e-09	2.25962e-06	3.11243e-09
COG:COG3724	1410	1787	9	68	99.3658	3.66577	5.96157	1.61339e-09	3.05253e-06	4.1988e-09
COG:COG0222	2	45	1417	1810	0.140944	97.5741	0.056771	1.77318e-09	3.35485e-06	4.60832e-09
COG:COG4993	1416	1806	3	49	99.7886	2.64151	12.8062	1.98151e-09	3.74903e-06	5.1427e-09
COG:COG0294	1419	1820	0	35	100	1.88679	inf	2.18198e-09	4.1283e-06	5.64746e-09
COG:COG4464	0	35	1419	1820	0	98.1132	0	2.18198e-09	4.1283e-06	5.64746e-09
COG:COG1070	1374	1706	45	149	96.8288	8.03235	2.66674	2.2582e-09	4.27251e-06	5.83677e-09
COG:COG2732	0	36	1419	1819	0	98.0593	0	2.33357e-09	4.41511e-06	6.02334e-09
COG:COG1484	157	99	1262	1756	11.0641	94.6631	2.20663	2.36467e-09	4.47396e-06	6.09531e-09
COG:COG1215	1412	1794	7	61	99.5067	3.28841	6.85874	3.01559e-09	5.70549e-06	7.76258e-09
COG:COG1221	1409	1785	10	70	99.2953	3.77358	5.52549	3.12659e-09	5.91551e-06	8.03737e-09
COG:COG1970	1417	1811	2	44	99.8591	2.37197	17.2137	3.16443e-09	5.98711e-06	8.12362e-09
COG:COG0340	1415	1804	4	51	99.7181	2.74933	10.0007	3.37879e-09	6.39267e-06	8.66216e-09
COG:COG4573	0	34	1419	1821	0	98.1671	0	3.95533e-09	7.48349e-06	1.01265e-08
COG:COG5006	1401	1766	18	89	98.7315	4.79784	3.92252	4.05184e-09	7.66608e-06	1.03456e-08
COG:COG1705	18	89	1401	1766	1.2685	95.2022	0.254938	4.05184e-09	7.66608e-06	1.03456e-08
COG:COG1984	1414	1801	5	54	99.6476	2.91105	8.47929	4.92676e-09	9.32144e-06	1.25626e-08
COG:COG1929	1402	1769	17	86	98.802	4.63612	4.00931	6.41555e-09	1.21382e-05	1.63368e-08
COG:COG0601	1411	1792	8	63	99.4362	3.39623	6.20068	6.6516e-09	1.25848e-05	1.69151e-08
COG:COG1596	0	33	1419	1822	0	98.221	0	7.19536e-09	1.36136e-05	1.82733e-08
COG:COG2375	1370	1702	49	153	96.5469	8.24798	2.51337	7.47645e-09	1.41454e-05	1.89617e-08
COG:COG3274	1	38	1418	1817	0.0704722	97.9515	0.0337206	7.77573e-09	1.47117e-05	1.96944e-08
COG:COG0586	1409	1788	10	67	99.2953	3.61186	5.27981	8.49421e-09	1.6071e-05	2.14853e-08
COG:COG2205	1398	1760	21	95	98.5201	5.12129	3.59334	8.51637e-09	1.6113e-05	2.15127e-08
COG:COG2875	1407	1783	12	72	99.1543	3.8814	4.73472	9.84073e-09	1.86187e-05	2.48249e-08
COG:COG3043	2	42	1417	1813	0.140944	97.7358	0.0609268	1.02148e-08	1.93265e-05	2.57343e-08
COG:COG1597	1413	1800	6	55	99.5772	2.96496	7.19583	1.15605e-08	2.18726e-05	2.90859e-08
COG:COG3131	1416	1809	3	46	99.7886	2.47978	12.0022	1.16269e-08	2.19981e-05	2.92139e-08
COG:COG0236	1409	1789	10	66	99.2953	3.55795	5.1981	1.37304e-08	2.59779e-05	3.44535e-08
COG:COG1622	1414	1803	5	52	99.6476	2.80323	8.15618	1.49103e-08	2.82104e-05	3.73647e-08
COG:COG1160	1419	1824	0	31	100	1.67116	inf	2.41233e-08	4.56413e-05	6.03721e-08
COG:COG0155	1418	1819	1	36	99.9295	1.9407	28.0638	2.54711e-08	4.81914e-05	6.3661e-08
COG:COG3653	8	59	1411	1796	0.563777	96.8194	0.172591	2.87867e-08	5.44644e-05	7.18528e-08
COG:COG0630	370	334	1049	1521	26.0747	81.9946	1.60623	2.9404e-08	5.56323e-05	7.32968e-08
COG:COG2337	35	121	1384	1734	2.46653	93.4771	0.362406	3.04465e-08	5.76048e-05	7.57957e-08
COG:COG4176	1410	1793	9	62	99.3658	3.34232	5.41736	3.35344e-08	6.3447e-05	8.33732e-08
COG:COG2884	1393	1853	26	2	98.1677	0.107817	0.0578272	4.14604e-08	7.8443e-05	1.02944e-07
COG:COG1015	1	35	1418	1820	0.0704722	98.1132	0.0366714	4.64498e-08	8.7883e-05	1.15181e-07
COG:COG0256	1415	1809	4	46	99.7181	2.47978	8.9953	5.20193e-08	9.84205e-05	1.28823e-07
COG:COG2308	1380	1727	39	128	97.2516	6.90027	2.6226	5.25306e-08	9.93879e-05	1.29919e-07
COG:COG2182	9	61	1410	1794	0.634249	96.7116	0.187722	5.59454e-08	0.000105849	1.38004e-07
COG:COG3138	1410	1794	9	61	99.3658	3.28841	5.32702	5.59454e-08	0.000105849	1.38004e-07
COG:COG0454	1416	1813	3	42	99.7886	2.26415	10.9344	5.91236e-08	0.000111862	1.45653e-07
COG:COG3707	1397	1764	22	91	98.4496	4.90566	3.27579	6.63033e-08	0.000125446	1.63129e-07
COG:COG0307	22	92	1397	1763	1.55039	95.0404	0.30178	6.69081e-08	0.00012659	1.64403e-07
COG:COG1518	161	112	1258	1743	11.346	93.9623	1.9917	6.89945e-08	0.000130538	1.69309e-07
COG:COG2005	1412	1801	7	54	99.5067	2.91105	6.04807	7.01867e-08	0.000132793	1.72012e-07
COG:COG3157	1412	1800	7	55	99.5067	2.96496	6.16349	7.19061e-08	0.000136046	1.75998e-07
COG:COG4555	0	29	1419	1826	0	98.4367	0	8.26285e-08	0.000156333	2.0172e-07
COG:COG2999	0	29	1419	1826	0	98.4367	0	8.26285e-08	0.000156333	2.0172e-07
COG:COG0719	1	34	1418	1821	0.0704722	98.1671	0.0377707	8.51628e-08	0.000161128	2.0684e-07
COG:COG0396	1	34	1418	1821	0.0704722	98.1671	0.0377707	8.51628e-08	0.000161128	2.0684e-07
COG:COG0535	1418	1821	1	34	99.9295	1.83288	26.4756	8.51628e-08	0.000161128	2.0684e-07
COG:COG0753	1418	1821	1	34	99.9295	1.83288	26.4756	8.51628e-08	0.000161128	2.0684e-07
COG:COG0747	1410	1796	9	59	99.3658	3.18059	5.14662	9.04606e-08	0.000171151	2.19144e-07
COG:COG3833	9	59	1410	1796	0.634249	96.8194	0.194302	9.04606e-08	0.000171151	2.19144e-07
COG:COG0444	1409	1793	10	62	99.2953	3.34232	4.87217	9.50625e-08	0.000179858	2.29998e-07
COG:COG3338	15	74	1404	1781	1.05708	96.0108	0.257132	1.01621e-07	0.000192268	2.45553e-07
COG:COG4221	1416	1814	3	41	99.7886	2.21024	10.6681	1.02479e-07	0.00019389	2.47308e-07
COG:COG0706	4	44	1415	1811	0.281889	97.628	0.116351	1.58659e-07	0.000300183	3.82398e-07
COG:COG0455	1407	1789	12	66	99.1543	3.55795	4.3256	1.65761e-07	0.00031362	3.99007e-07
COG:COG4106	950	1076	469	779	66.9486	41.9946	1.46648	1.69607e-07	0.000320896	4.07746e-07
COG:COG1228	1403	1780	16	75	98.8724	4.04313	3.6947	2.43281e-07	0.000460287	5.8412e-07
COG:COG1173	1408	1793	11	62	99.2248	3.34232	4.4261	2.57992e-07	0.00048812	6.18657e-07
COG:COG2901	0	27	1419	1828	0	98.5445	0	2.90444e-07	0.000549521	6.94716e-07
COG:COG1235	1419	1828	0	27	100	1.45553	inf	2.90444e-07	0.000549521	6.94716e-07
COG:COG3409	9	56	1410	1799	0.634249	96.9811	0.205053	3.79148e-07	0.000717348	9.05742e-07
COG:COG0419	11	61	1408	1794	0.775194	96.7116	0.229764	4.10461e-07	0.000776592	9.79309e-07

## Sheet: Nematoda
COG	Number_pos_present_in	Number_neg_present_in	Number_pos_not_present_in	Number_neg_not_present_in	Sensitivity	Specificity	Odds_ratio	Naive_p	Bonferroni_p	Benjamini_H_p
COG:COG4336	1	2251	28	994	3.44828	30.6317	0.0157708	1.09848e-13	2.07833e-10	2.07833e-10
COG:COG1236	6	2671	23	574	20.6897	17.6888	0.0560611	1.10053e-12	2.0822e-09	7.02516e-10
COG:COG1823	27	953	2	2292	93.1034	70.6317	32.468	1.16218e-12	2.19884e-09	7.02516e-10
COG:COG2127	28	1094	1	2151	96.5517	66.2866	55.053	1.48523e-12	2.81006e-09	7.02516e-10
COG:COG2372	23	600	6	2645	79.3103	81.51	16.8986	2.82603e-12	5.34684e-09	1.06937e-09
COG:COG2212	3	2365	26	880	10.3448	27.1186	0.0429338	3.5335e-12	6.68537e-09	1.11423e-09
COG:COG1276	23	631	6	2614	79.3103	80.5547	15.8801	8.23675e-12	1.55839e-08	1.95387e-09
COG:COG1680	3	2334	26	911	10.3448	28.074	0.0450366	8.26161e-12	1.5631e-08	1.95387e-09
COG:COG2896	28	1175	1	2070	96.5517	63.7904	49.3277	1.03192e-11	1.9524e-08	2.16933e-09
COG:COG1247	4	2377	25	868	13.7931	26.7488	0.0584266	4.43686e-11	8.39455e-08	8.39455e-09
COG:COG0005	7	2630	22	615	24.1379	18.9522	0.0744037	6.57299e-11	1.24361e-07	1.13055e-08
COG:COG1834	1	1962	28	1283	3.44828	39.5378	0.0233544	1.11815e-10	2.11554e-07	1.76295e-08
COG:COG0239	5	2430	24	815	17.2414	25.1156	0.0698731	1.50592e-10	2.8492e-07	2.19169e-08
COG:COG3616	11	85	18	3160	37.931	97.3806	22.719	1.72958e-10	3.27236e-07	2.3374e-08
COG:COG0421	6	2503	23	742	20.6897	22.8659	0.0773333	2.51126e-10	4.7513e-07	3.16754e-08
COG:COG0371	11	89	18	3156	37.931	97.2573	21.6704	2.72072e-10	5.14761e-07	3.21721e-08
COG:COG2206	6	2498	23	747	20.6897	23.02	0.0780102	2.89073e-10	5.46926e-07	3.21721e-08
COG:COG0552	25	960	4	2285	86.2069	70.416	14.8763	4.57966e-10	8.66471e-07	4.75326e-08
COG:COG1513	10	2784	19	461	34.4828	14.2065	0.0871521	4.98353e-10	9.42883e-07	4.75326e-08
COG:COG1586	6	2478	23	767	20.6897	23.6364	0.0807453	5.02458e-10	9.50651e-07	4.75326e-08
COG:COG0282	2	2010	27	1235	6.89655	38.0586	0.0455132	9.08417e-10	1.71873e-06	8.18441e-08
COG:COG2109	3	2136	26	1109	10.3448	34.1757	0.0599071	9.98512e-10	1.88919e-06	8.58721e-08
COG:COG2816	4	2236	25	1009	13.7931	31.094	0.0722004	1.44157e-09	2.72744e-06	1.18584e-07
COG:COG1017	21	639	8	2606	72.4138	80.3082	10.7054	1.56266e-09	2.95656e-06	1.21358e-07
COG:COG3221	9	2681	20	564	31.0345	17.3806	0.0946662	1.60357e-09	3.03395e-06	1.21358e-07
COG:COG1122	2	1980	27	1265	6.89655	38.9831	0.0473251	1.67618e-09	3.17132e-06	1.21974e-07
COG:COG3240	13	2928	16	317	44.8276	9.76888	0.0879653	1.83848e-09	3.47841e-06	1.2883e-07
COG:COG2878	1	1817	28	1428	3.44828	44.0062	0.0280682	2.02014e-09	3.82211e-06	1.34185e-07
COG:COG0471	13	180	16	3065	44.8276	94.453	13.8351	2.05675e-09	3.89138e-06	1.34185e-07
COG:COG3086	1	1799	28	1446	3.44828	44.5609	0.0287064	2.83221e-09	5.35855e-06	1.78618e-07
COG:COG4660	4	2202	25	1043	13.7931	32.1418	0.0757856	3.08412e-09	5.83515e-06	1.88231e-07
COG:COG1766	28	1460	1	1785	96.5517	55.0077	34.2329	3.67244e-09	6.94825e-06	2.15987e-07
COG:COG2039	15	281	14	2964	51.7241	91.3405	11.3015	3.78362e-09	7.1586e-06	2.15987e-07
COG:COG4319	1	1782	28	1463	3.44828	45.0847	0.029321	3.88138e-09	7.34356e-06	2.15987e-07
COG:COG5499	19	524	10	2721	65.5172	83.8521	9.86622	4.37102e-09	8.26998e-06	2.36285e-07
COG:COG3004	28	1478	1	1767	96.5517	54.453	33.475	5.10948e-09	9.66714e-06	2.68532e-07
COG:COG2068	5	2279	24	966	17.2414	29.7689	0.0883063	6.22004e-09	1.17683e-05	3.02683e-07
COG:COG1168	21	688	8	2557	72.4138	78.7982	9.756	6.2364e-09	1.17993e-05	3.02683e-07
COG:COG2234	1	1756	28	1489	3.44828	45.886	0.0302839	6.23923e-09	1.18046e-05	3.02683e-07
COG:COG4794	5	2271	24	974	17.2414	30.0154	0.0893512	7.4387e-09	1.4074e-05	3.5185e-07
COG:COG1988	1	1734	28	1511	3.44828	46.5639	0.0311213	9.26084e-09	1.75215e-05	4.18322e-07
COG:COG0616	24	3240	5	5	82.7586	0.154083	0.00740741	9.28622e-09	1.75695e-05	4.18322e-07
COG:COG0561	22	793	7	2452	75.8621	75.5624	9.71789	1.01634e-08	1.92292e-05	4.47192e-07
COG:COG3025	2	1863	27	1382	6.89655	42.5886	0.0549492	1.58882e-08	3.00604e-05	6.83192e-07
COG:COG1023	27	1389	2	1856	93.1034	57.1957	18.0389	1.80577e-08	3.41652e-05	7.55951e-07
COG:COG2110	1	1726	28	1519	3.44828	46.8105	0.0314311	1.85374e-08	3.50727e-05	7.55951e-07
COG:COG0390	12	175	17	3070	41.3793	94.6071	12.3832	1.87789e-08	3.55297e-05	7.55951e-07
COG:COG2703	1	1716	28	1529	3.44828	47.1186	0.0318223	1.9371e-08	3.665e-05	7.63542e-07
COG:COG1328	4	2111	25	1134	13.7931	34.9461	0.0859498	2.07878e-08	3.93306e-05	7.72753e-07
COG:COG1140	4	2109	25	1136	13.7931	35.0077	0.086183	2.16362e-08	4.09357e-05	7.72753e-07
COG:COG3152	1	1701	28	1544	3.44828	47.5809	0.0324179	2.16943e-08	4.10457e-05	7.72753e-07
COG:COG5013	4	2108	25	1137	13.7931	35.0385	0.0862998	2.20726e-08	4.17614e-05	7.72753e-07
COG:COG4335	20	654	9	2591	68.9655	79.8459	8.80394	2.21037e-08	4.18202e-05	7.72753e-07
COG:COG2181	4	2107	25	1138	13.7931	35.0693	0.0864167	2.25174e-08	4.2603e-05	7.72753e-07
COG:COG2959	26	1263	3	1982	89.6552	61.0786	13.6004	2.28822e-08	4.3293e-05	7.72753e-07
COG:COG2223	4	2106	25	1139	13.7931	35.1002	0.0865337	2.29707e-08	4.34606e-05	7.72753e-07
COG:COG2180	4	2104	25	1141	13.7931	35.1618	0.0867681	2.39035e-08	4.52255e-05	7.72753e-07
COG:COG1354	28	1554	1	1691	96.5517	52.1109	30.4685	2.4021e-08	4.54477e-05	7.72753e-07
COG:COG3703	27	1405	2	1840	93.1034	56.7026	17.6797	2.41318e-08	4.56574e-05	7.72753e-07
COG:COG2209	2	1836	27	1409	6.89655	43.4206	0.0568466	2.59315e-08	4.90625e-05	7.72753e-07
COG:COG2871	2	1835	27	1410	6.89655	43.4515	0.056918	2.64012e-08	4.9951e-05	7.72753e-07
COG:COG2869	2	1834	27	1411	6.89655	43.4823	0.0569894	2.68789e-08	5.08549e-05	7.72753e-07
COG:COG4654	1	1681	28	1564	3.44828	48.1972	0.0332285	2.70402e-08	5.11601e-05	7.72753e-07
COG:COG2015	3	1973	26	1272	10.3448	39.1988	0.0743889	2.71191e-08	5.13094e-05	7.72753e-07
COG:COG1347	2	1833	27	1412	6.89655	43.5131	0.0570609	2.73649e-08	5.17744e-05	7.72753e-07
COG:COG1805	2	1833	27	1412	6.89655	43.5131	0.0570609	2.73649e-08	5.17744e-05	7.72753e-07
COG:COG1726	2	1833	27	1412	6.89655	43.5131	0.0570609	2.73649e-08	5.17744e-05	7.72753e-07
COG:COG1918	1	1677	28	1568	3.44828	48.3205	0.033393	2.84589e-08	5.38443e-05	7.91827e-07
COG:COG0810	1	1673	28	1572	3.44828	48.4438	0.0335582	3.00067e-08	5.67727e-05	7.99144e-07
COG:COG3631	1	1672	28	1573	3.44828	48.4746	0.0335996	3.04146e-08	5.75444e-05	7.99144e-07
COG:COG2214	27	1418	2	1827	93.1034	56.302	17.3939	3.04624e-08	5.76349e-05	7.99144e-07
COG:COG2602	1	1671	28	1574	3.44828	48.5054	0.0336411	3.0831e-08	5.83323e-05	7.99144e-07
COG:COG1610	1	1670	28	1575	3.44828	48.5362	0.0336826	3.12562e-08	5.91367e-05	7.99144e-07
COG:COG3256	1	1670	28	1575	3.44828	48.5362	0.0336826	3.12562e-08	5.91367e-05	7.99144e-07
COG:COG3760	1	1666	28	1579	3.44828	48.6595	0.0338493	3.30456e-08	6.25223e-05	8.3363e-07
COG:COG4359	18	520	11	2725	62.069	83.9753	8.57517	3.42343e-08	6.47712e-05	8.52253e-07
COG:COG0428	1	1652	28	1593	3.44828	49.0909	0.0344388	4.05264e-08	7.66759e-05	9.95792e-07

## Sheet: Non_Host_Associated
COG	Number_pos_present_in	Number_neg_present_in	Number_pos_not_present_in	Number_neg_not_present_in	Sensitivity	Specificity	Odds_ratio	Naive_p	Bonferroni_p	Benjamini_H_p
COG:COG2896	590	613	319	1752	64.9065	74.0803	5.28609	2.09849e-93	3.97033e-90	3.97033e-90
COG:COG2109	350	1789	559	576	38.5039	24.3552	0.20159	2.45397e-86	4.64292e-83	2.32146e-83
COG:COG2127	546	576	363	1789	60.066	75.6448	4.67169	3.60853e-80	6.82734e-77	2.27578e-77
COG:COG4336	396	1856	513	509	43.5644	21.5222	0.211698	2.21731e-79	4.19515e-76	1.04879e-76
COG:COG4794	406	1870	503	495	44.6645	20.9302	0.213659	6.26442e-78	1.18523e-74	2.37046e-75
COG:COG4790	471	1990	438	375	51.8152	15.8562	0.20264	1.89303e-76	3.58162e-73	5.96936e-74
COG:COG1971	413	1869	496	496	45.4345	20.9725	0.220974	1.59155e-74	3.0112e-71	4.30172e-72
COG:COG2706	417	1869	492	496	45.8746	20.9725	0.224928	7.53972e-73	1.42651e-69	1.78314e-70
COG:COG4608	453	1926	456	439	49.835	18.5624	0.226434	1.40103e-69	2.65076e-66	2.94529e-67
COG:COG4789	504	2017	405	348	55.4455	14.7146	0.214708	2.89058e-68	5.46897e-65	5.46897e-66
COG:COG4117	429	1865	480	500	47.1947	21.1416	0.239611	7.4922e-67	1.41752e-63	1.28866e-64
COG:COG1680	446	1891	463	474	49.0649	20.0423	0.241457	5.1548e-65	9.75288e-62	8.1274e-63
COG:COG1296	409	379	500	1986	44.9945	83.9746	4.28641	8.31289e-63	1.5728e-59	1.20985e-60
COG:COG3627	425	1831	484	534	46.7547	22.5793	0.256092	6.78403e-62	1.28354e-58	9.16813e-60
COG:COG3626	426	1831	483	534	46.8647	22.5793	0.257226	2.32435e-61	4.39768e-58	2.93178e-59
COG:COG3624	424	1822	485	543	46.6447	22.9598	0.260541	1.38589e-60	2.6221e-57	1.63882e-58
COG:COG4778	426	1823	483	542	46.8647	22.9175	0.262226	5.2489e-60	9.93093e-57	5.84172e-58
COG:COG4107	428	1825	481	540	47.0847	22.833	0.263287	1.48764e-59	2.81462e-56	1.56368e-57
COG:COG3625	432	1828	477	537	47.5248	22.7061	0.26605	1.56338e-58	2.95791e-55	1.5568e-56
COG:COG4791	395	1746	514	619	43.4543	26.1734	0.272446	2.52236e-58	4.7723e-55	2.38615e-56
COG:COG5553	529	2017	380	348	58.1958	14.7146	0.240185	6.54442e-58	1.2382e-54	5.89621e-56
COG:COG2909	466	517	443	1848	51.2651	78.1395	3.76005	8.45653e-58	1.59998e-54	7.27261e-56
COG:COG2931	550	2051	359	314	60.5061	13.277	0.234548	3.26311e-57	6.1738e-54	2.68426e-55
COG:COG5567	471	1901	438	464	51.8152	19.6195	0.262472	4.27662e-57	8.09136e-54	3.3714e-55
COG:COG1823	462	518	447	1847	50.8251	78.0973	3.68529	3.10219e-56	5.86934e-53	2.34774e-54
COG:COG2816	431	1809	478	556	47.4147	23.5095	0.277131	1.97837e-55	3.74308e-52	1.43965e-53
COG:COG1834	347	1616	562	749	38.1738	31.6702	0.286176	2.5424e-55	4.81023e-52	1.78156e-53
COG:COG3454	430	1804	479	561	47.3047	23.7209	0.279164	6.14487e-55	1.16261e-51	4.15217e-53
COG:COG4580	405	412	504	1953	44.5545	82.5793	3.80916	1.69815e-54	3.2129e-51	1.1079e-52
COG:COG1926	279	198	630	2167	30.6931	91.6279	4.84683	3.28733e-53	6.21964e-50	2.07321e-51
COG:COG2861	455	543	454	1822	50.055	77.0402	3.36282	3.85311e-49	7.29009e-46	2.35164e-47
COG:COG0785	374	381	535	1984	41.1441	83.8901	3.64028	7.42855e-49	1.40548e-45	4.39213e-47
COG:COG1122	366	1616	543	749	40.264	31.6702	0.312408	3.28438e-48	6.21405e-45	1.88305e-46
COG:COG2068	460	1824	449	541	50.6051	22.8753	0.303867	2.28437e-47	4.32203e-44	1.27119e-45
COG:COG5507	228	144	681	2221	25.0825	93.9112	5.16385	2.77151e-47	5.2437e-44	1.4982e-45
COG:COG1766	597	891	312	1474	65.6766	62.3256	3.16548	3.74991e-47	7.09484e-44	1.97079e-45
COG:COG0239	510	1925	399	440	56.1056	18.6047	0.292159	5.75806e-47	1.08942e-43	2.94439e-45
COG:COG1017	337	323	572	2042	37.0737	86.3425	3.72466	8.81135e-47	1.66711e-43	4.38713e-45
COG:COG1859	430	1751	479	614	47.3047	25.9619	0.314786	3.75767e-46	7.10951e-43	1.82295e-44
COG:COG2206	535	1969	374	396	58.8559	16.7442	0.287695	5.63299e-46	1.06576e-42	2.6644e-44
COG:COG2846	235	159	674	2206	25.8526	93.277	4.83745	6.3405e-46	1.19962e-42	2.92591e-44
COG:COG1942	298	259	611	2106	32.7833	89.0486	3.96583	9.05293e-46	1.71281e-42	4.07813e-44
COG:COG1682	513	1915	396	450	56.4356	19.0275	0.304415	4.25394e-44	8.04845e-41	1.87173e-42
COG:COG1139	332	330	577	2035	36.5237	86.0465	3.54824	1.69345e-43	3.20401e-40	7.28184e-42
COG:COG3638	503	1889	406	476	55.3355	20.1268	0.312189	3.82521e-43	7.2373e-40	1.60829e-41
COG:COG1586	534	1950	375	415	58.7459	17.5476	0.303056	5.4541e-43	1.03192e-39	2.24329e-41
COG:COG2857	896	1977	13	388	98.5699	16.4059	13.5266	3.60229e-42	6.81554e-39	1.45011e-40
COG:COG1807	511	1898	398	467	56.2156	19.7463	0.315906	5.37493e-42	1.01694e-38	2.11862e-40
COG:COG1803	226	160	683	2205	24.8625	93.2347	4.56012	6.86157e-42	1.29821e-38	2.6494e-40
COG:COG4335	333	341	576	2024	36.6337	85.5814	3.43145	1.19134e-41	2.25401e-38	4.50802e-40
COG:COG2863	895	1975	14	390	98.4598	16.4905	12.6239	1.79437e-41	3.39494e-38	6.65675e-40
COG:COG1620	895	1977	14	388	98.4598	16.4059	12.5464	3.15532e-41	5.96986e-38	1.14805e-39
COG:COG1091	619	2096	290	269	68.0968	11.3742	0.273939	9.57783e-41	1.81213e-37	3.36496e-39
COG:COG1556	324	330	585	2035	35.6436	86.0465	3.41538	9.60402e-41	1.81708e-37	3.36496e-39
COG:COG1290	896	1987	13	378	98.5699	15.9831	13.1117	9.79658e-41	1.85351e-37	3.37002e-39
COG:COG4559	886	1926	23	439	97.4697	18.5624	8.7804	1.15866e-40	2.19218e-37	3.91461e-39
COG:COG0688	897	1995	12	370	98.6799	15.6448	13.8634	1.62629e-40	3.07693e-37	5.39813e-39
COG:COG1752	892	1963	17	402	98.1298	16.9979	10.7454	2.13305e-40	4.03573e-37	6.95816e-39
COG:COG0723	894	1985	15	380	98.3498	16.0677	11.4096	3.80669e-39	7.20226e-36	1.22072e-37
COG:COG1169	433	1710	476	655	47.6348	27.6956	0.348438	4.86578e-39	9.20606e-36	1.53434e-37
COG:COG2212	504	1864	405	501	55.4455	21.1839	0.334478	6.86743e-39	1.29932e-35	2.13003e-37
COG:COG3806	16	383	893	1982	1.76018	83.8055	0.09272	1.76773e-38	3.34455e-35	5.39443e-37
COG:COG4779	291	1351	618	1014	32.0132	42.8753	0.353417	2.35257e-38	4.45107e-35	6.99684e-37
COG:COG3256	299	1372	610	993	32.8933	41.9873	0.354762	2.36679e-38	4.47797e-35	6.99684e-37
COG:COG2602	300	1372	609	993	33.0033	41.9873	0.356532	6.33431e-38	1.19845e-34	1.84377e-36
COG:COG1610	300	1371	609	994	33.0033	42.0296	0.357152	6.69305e-38	1.26633e-34	1.91867e-36
COG:COG0810	301	1373	608	992	33.1133	41.945	0.357688	1.05707e-37	1.99997e-34	2.98503e-36
COG:COG1605	647	2130	262	235	71.1771	9.93658	0.272453	1.24347e-37	2.35264e-34	3.45977e-36
COG:COG2771	606	2057	303	308	66.6667	13.0233	0.299465	1.5679e-37	2.96648e-34	4.29924e-36
COG:COG2202	308	1389	601	976	33.8834	41.2685	0.360101	1.7247e-37	3.26313e-34	4.66161e-36
COG:COG1842	312	1399	597	966	34.3234	40.8457	0.360861	2.59542e-37	4.91053e-34	6.91624e-36
COG:COG0421	554	1955	355	410	60.9461	17.3362	0.327279	5.54091e-37	1.04834e-33	1.45603e-35
COG:COG1419	561	1967	348	398	61.7162	16.8288	0.326184	8.13488e-37	1.53912e-33	2.10838e-35
COG:COG3152	311	1391	598	974	34.2134	41.1839	0.364159	8.29695e-37	1.56978e-33	2.12133e-35
COG:COG4461	146	70	763	2295	16.0616	97.0402	6.27354	1.37911e-36	2.60928e-33	3.47904e-35
COG:COG1918	305	1373	604	992	33.5534	41.945	0.364841	1.48669e-36	2.81281e-33	3.70107e-35
COG:COG3631	304	1369	605	996	33.4433	42.1142	0.365573	2.37633e-36	4.49601e-33	5.83897e-35
COG:COG1247	514	1867	395	498	56.5457	21.0571	0.347097	3.6091e-36	6.82841e-33	8.75438e-35
COG:COG0370	311	1386	598	979	34.2134	41.3953	0.367349	3.67778e-36	6.95835e-33	8.80804e-35
COG:COG1211	652	1127	257	1238	71.7272	52.3467	2.78683	3.7632e-36	7.11997e-33	8.89996e-35
COG:COG1021	449	1724	460	641	49.3949	27.1036	0.362919	5.7684e-36	1.09138e-32	1.34738e-34
COG:COG3829	295	1341	614	1024	32.4532	43.2981	0.366881	6.80003e-36	1.28657e-32	1.56898e-34
COG:COG1319	587	2010	322	355	64.5765	15.0106	0.321969	1.32272e-35	2.50258e-32	3.01515e-34
COG:COG1010	24	407	885	1958	2.64026	82.7907	0.130463	1.38071e-35	2.6123e-32	3.10988e-34
COG:COG4319	336	1447	573	918	36.9637	38.8161	0.372014	1.53243e-35	2.89935e-32	3.411e-34
COG:COG2960	310	1377	599	988	34.1034	41.7759	0.371328	1.8466e-35	3.49376e-32	4.06251e-34
COG:COG4654	309	1373	600	992	33.9934	41.945	0.37209	2.91828e-35	5.52139e-32	6.34642e-34
COG:COG3236	312	1379	597	986	34.3234	41.6913	0.373674	4.77259e-35	9.02973e-32	1.02611e-33
COG:COG0235	627	2081	282	284	68.9769	12.0085	0.303434	5.19133e-35	9.822e-32	1.1036e-33
COG:COG0272	589	965	320	1400	64.7965	59.1966	2.67034	6.47856e-35	1.22574e-31	1.36194e-33
COG:COG4592	318	1394	591	971	34.9835	41.0571	0.374797	6.86054e-35	1.29801e-31	1.42639e-33
COG:COG3916	311	1374	598	991	34.2134	41.9027	0.375099	1.21942e-34	2.30714e-31	2.50776e-33
COG:COG0530	310	338	599	2027	34.1034	85.7082	3.10364	1.33378e-34	2.52351e-31	2.71345e-33
COG:COG4359	271	267	638	2098	29.813	88.7104	3.33767	1.9017e-34	3.59802e-31	3.82768e-33
COG:COG3546	217	1105	692	1260	23.8724	53.277	0.357571	3.63066e-34	6.86921e-31	7.23074e-33
COG:COG2310	72	614	837	1751	7.92079	74.0381	0.245315	3.7307e-34	7.05849e-31	7.3526e-33
COG:COG3633	872	1907	37	458	95.9296	19.3658	5.66017	1.56549e-33	2.96191e-30	3.05352e-32
COG:COG0428	306	1347	603	1018	33.6634	43.0444	0.383517	3.99106e-33	7.55108e-30	7.70519e-32
COG:COG1089	655	2120	254	245	72.0572	10.3594	0.298015	5.53328e-33	1.0469e-29	1.05747e-31
COG:COG1263	312	353	597	2012	34.3234	85.074	2.97875	1.32123e-32	2.49976e-29	2.49976e-31
COG:COG2080	729	2237	180	128	80.198	5.41226	0.231739	1.361e-32	2.57501e-29	2.54952e-31
COG:COG2190	300	331	609	2034	33.0033	86.0042	3.0271	1.43407e-32	2.71326e-29	2.66005e-31
COG:COG4680	259	258	650	2107	28.4928	89.0909	3.2541	3.12235e-32	5.90748e-29	5.73542e-31
COG:COG1354	589	993	320	1372	64.7965	58.0127	2.54314	1.02808e-31	1.94513e-28	1.87032e-30
COG:COG1254	334	1408	575	957	36.7437	40.4651	0.39481	1.32209e-31	2.5014e-28	2.38229e-30
COG:COG4579	873	1928	36	437	96.0396	18.4778	5.4965	1.93059e-31	3.65268e-28	3.44593e-30
COG:COG1276	305	349	604	2016	33.5534	85.2431	2.91694	3.71964e-31	7.03755e-28	6.57715e-30
COG:COG3760	315	1352	594	1013	34.6535	42.833	0.397335	4.66599e-31	8.82805e-28	8.17412e-30
COG:COG0640	876	1947	33	418	96.3696	17.6744	5.69902	6.71299e-31	1.2701e-27	1.16523e-29
COG:COG1735	11	298	898	2067	1.21012	87.3996	0.0849651	6.8707e-31	1.29994e-27	1.18176e-29
COG:COG4585	317	1355	592	1010	34.8735	42.7061	0.399135	7.72787e-31	1.46211e-27	1.31722e-29
COG:COG3540	707	2196	202	169	77.7778	7.14588	0.269353	1.04916e-30	1.98502e-27	1.77234e-29
COG:COG2720	344	1424	565	941	37.8438	39.7886	0.402337	1.25047e-30	2.3659e-27	2.09371e-29
COG:COG3227	212	1058	697	1307	23.3223	55.2643	0.375745	1.33323e-30	2.52248e-27	2.2127e-29
COG:COG1020	456	1697	453	668	50.165	28.2452	0.396243	1.59353e-30	3.01495e-27	2.6217e-29
COG:COG3960	872	1936	37	429	95.9296	18.1395	5.22236	9.61021e-30	1.81825e-26	1.56746e-28
COG:COG2703	332	1385	577	980	36.5237	41.4376	0.407135	9.88839e-30	1.87088e-26	1.59905e-28
COG:COG2110	335	1392	574	973	36.8537	41.1416	0.40795	1.45346e-29	2.74995e-26	2.33047e-28
COG:COG0025	774	2288	135	77	85.1485	3.25581	0.192949	1.92555e-29	3.64314e-26	3.03595e-28
COG:COG2271	774	2288	135	77	85.1485	3.25581	0.192949	1.92555e-29	3.64314e-26	3.03595e-28
COG:COG2113	379	1502	530	863	41.6942	36.4905	0.41087	2.46907e-29	4.67148e-26	3.86073e-28
COG:COG2372	290	333	619	2032	31.9032	85.9197	2.85882	3.61703e-29	6.84341e-26	5.60936e-28
COG:COG1559	679	2141	230	224	74.6975	9.47146	0.308868	6.19267e-29	1.17165e-25	9.52564e-28
COG:COG0759	101	39	808	2326	11.1111	98.351	7.45513	7.17313e-29	1.35716e-25	1.09448e-27
COG:COG0351	303	1299	606	1066	33.3333	45.074	0.410316	1.04118e-28	1.96991e-25	1.57593e-27
COG:COG3241	345	1408	564	957	37.9538	40.4651	0.415766	1.30365e-28	2.46651e-25	1.95755e-27
COG:COG1226	361	1449	548	916	39.714	38.7315	0.416441	1.36145e-28	2.57586e-25	2.02823e-27
COG:COG0783	761	2268	148	97	83.7184	4.10148	0.219913	1.39346e-28	2.63643e-25	2.05971e-27
COG:COG2368	369	1467	540	898	40.5941	37.9704	0.418291	2.56203e-28	4.84736e-25	3.75764e-27
COG:COG2215	24	353	885	2012	2.64026	85.074	0.154569	3.15841e-28	5.97571e-25	4.5967e-27
COG:COG1168	317	392	592	1973	34.8735	83.4249	2.69512	4.04461e-28	7.65241e-25	5.84153e-27
COG:COG1473	676	2130	233	235	74.3674	9.93658	0.320095	7.05468e-28	1.33475e-24	1.01117e-26
COG:COG3083	279	1223	630	1142	30.6931	48.2875	0.413526	1.01049e-27	1.91184e-24	1.43747e-26
COG:COG1903	668	2112	241	253	73.4873	10.6977	0.332037	2.24247e-27	4.24275e-24	3.16623e-26
COG:COG3511	369	1458	540	907	40.5941	38.351	0.425091	2.47947e-27	4.69115e-24	3.47493e-26
COG:COG3663	176	144	733	2221	19.3619	93.9112	3.70335	2.91018e-27	5.50606e-24	4.04355e-26
COG:COG2246	207	194	702	2171	22.7723	91.797	3.29983	2.92794e-27	5.53967e-24	4.04355e-26
COG:COG3165	526	874	383	1491	57.8658	63.0444	2.3429	3.9146e-27	7.40643e-24	5.36698e-26
COG:COG3510	194	175	715	2190	21.3421	92.6004	3.39548	7.94567e-27	1.50332e-23	1.08153e-25
COG:COG0386	876	1980	33	385	96.3696	16.2791	5.16162	9.0575e-27	1.71368e-23	1.22406e-25
COG:COG3149	342	1382	567	983	37.6238	41.5645	0.429031	1.1403e-26	2.15745e-23	1.5301e-25
COG:COG3539	187	166	722	2199	20.5721	92.981	3.43101	2.4349e-26	4.60684e-23	3.24425e-25
COG:COG0861	635	2044	274	321	69.857	13.5729	0.363955	3.49213e-26	6.60712e-23	4.62036e-25
COG:COG2938	790	2297	119	68	86.9087	2.87526	0.19653	8.58562e-26	1.6244e-22	1.12806e-24
COG:COG0005	622	2015	287	350	68.4268	14.7992	0.376445	9.85675e-26	1.8649e-22	1.28614e-24
COG:COG2721	530	900	379	1465	58.3058	61.945	2.27631	2.3271e-25	4.40288e-22	3.01567e-24
COG:COG1185	141	100	768	2265	15.5116	95.7717	4.1584	2.572e-25	4.86623e-22	3.31036e-24
COG:COG4766	87	33	822	2332	9.57096	98.6047	7.47932	3.63582e-25	6.87897e-22	4.64795e-24
COG:COG2944	253	289	656	2076	27.8328	87.7801	2.77042	4.35733e-25	8.24406e-22	5.53293e-24
COG:COG4569	153	119	756	2246	16.8317	94.9683	3.81973	4.84717e-25	9.17084e-22	6.11389e-24
COG:COG2234	356	1401	553	964	39.1639	40.7611	0.442959	6.60045e-25	1.2488e-21	8.27023e-24
COG:COG1174	796	2301	113	64	87.5688	2.70613	0.195929	6.96936e-25	1.3186e-21	8.67502e-24
COG:COG3460	191	181	718	2184	21.0121	92.3467	3.20984	1.02334e-24	1.93616e-21	1.26547e-23
COG:COG3396	192	182	717	2183	21.1221	92.3044	3.21192	1.09665e-24	2.07486e-21	1.33892e-23
COG:COG1795	121	75	788	2290	13.3113	96.8288	4.68849	1.09689e-24	2.07532e-21	1.33892e-23
COG:COG1181	736	2213	173	152	80.9681	6.42706	0.292209	1.61643e-24	3.05829e-21	1.96044e-23
COG:COG5569	119	73	790	2292	13.0913	96.9133	4.72946	1.85205e-24	3.50408e-21	2.22487e-23
COG:COG4604	98	47	811	2318	10.7811	98.0127	5.95965	1.85798e-24	3.51529e-21	2.22487e-23
COG:COG1125	794	2297	115	68	87.3487	2.87526	0.204395	2.01554e-24	3.8134e-21	2.39836e-23
COG:COG1940	32	361	877	2004	3.52035	84.7357	0.202554	2.13759e-24	4.04432e-21	2.5277e-23
COG:COG3327	190	182	719	2183	20.9021	92.3044	3.16962	3.60101e-24	6.8131e-21	4.23174e-23
COG:COG1738	371	1432	538	933	40.8141	39.4503	0.449294	3.88448e-24	7.34943e-21	4.53669e-23
COG:COG0690	540	939	369	1426	59.4059	60.296	2.2224	4.22743e-24	7.99829e-21	4.90693e-23
COG:COG3729	197	947	712	1418	21.6722	59.9577	0.414298	6.06135e-24	1.14681e-20	6.99273e-23
COG:COG1551	649	2054	260	311	71.3971	13.1501	0.377947	8.43038e-24	1.59503e-20	9.66684e-23
COG:COG2989	214	226	695	2139	23.5424	90.444	2.91428	1.06613e-23	2.01712e-20	1.21513e-22
COG:COG0378	597	1950	312	415	65.6766	17.5476	0.407224	1.34423e-23	2.54328e-20	1.52292e-22
COG:COG1696	322	437	587	1928	35.4235	81.5222	2.42016	1.62445e-23	3.07346e-20	1.82944e-22
COG:COG2151	188	182	721	2183	20.6821	92.3044	3.12755	1.91392e-23	3.62113e-20	2.14268e-22
COG:COG0230	535	1815	374	550	58.8559	23.2558	0.433479	2.25766e-23	4.27148e-20	2.51264e-22
COG:COG0673	759	2243	150	122	83.4983	5.15856	0.275221	2.67617e-23	5.06332e-20	2.96101e-22
COG:COG4160	733	2202	176	163	80.6381	6.89218	0.308292	2.97012e-23	5.61946e-20	3.26713e-22
COG:COG1063	809	2312	100	53	88.9989	2.24101	0.185454	3.21372e-23	6.08037e-20	3.51466e-22
COG:COG1853	733	2201	176	164	80.6381	6.93446	0.310324	3.75941e-23	7.11279e-20	4.08781e-22
COG:COG1732	796	2295	113	70	87.5688	2.95983	0.214857	4.83659e-23	9.15084e-20	5.22905e-22
COG:COG3720	371	1418	538	947	40.8141	40.0423	0.460538	7.45933e-23	1.4113e-19	7.99883e-22
COG:COG0033	541	954	368	1411	59.516	59.6617	2.17434	7.48305e-23	1.41579e-19	7.99883e-22
COG:COG4663	101	55	808	2310	11.1111	97.6744	5.25	7.82424e-23	1.48035e-19	8.31656e-22
COG:COG1087	339	479	570	1886	37.2937	79.7463	2.3417	9.13214e-23	1.7278e-19	9.62329e-22
COG:COG1273	751	2228	158	137	82.6183	5.79281	0.292273	9.15535e-23	1.73219e-19	9.62329e-22
COG:COG1450	735	2202	174	163	80.8581	6.89218	0.312686	1.00842e-22	1.90793e-19	1.05411e-21
COG:COG3265	569	1884	340	481	62.5963	20.3383	0.427265	1.02084e-22	1.93144e-19	1.06123e-21
COG:COG4615	786	2280	123	85	86.4686	3.59408	0.238233	1.13324e-22	2.14408e-19	1.17163e-21
COG:COG2073	758	2237	151	128	83.3883	5.41226	0.287234	2.39937e-22	4.53962e-19	2.46718e-21
COG:COG5517	550	1837	359	528	60.5061	22.3256	0.440345	3.54556e-22	6.70819e-19	3.62605e-21
COG:COG2307	757	2234	152	131	83.2783	5.53911	0.292039	4.84038e-22	9.158e-19	4.92366e-21
COG:COG2716	801	2298	108	67	88.1188	2.83298	0.216239	5.5144e-22	1.04332e-18	5.57928e-21
COG:COG2172	193	199	716	2166	21.2321	91.5856	2.93393	5.6493e-22	1.06885e-18	5.68536e-21
COG:COG1982	839	1869	70	496	92.2992	20.9725	3.1808	1.18288e-21	2.238e-18	1.18413e-20
COG:COG1863	517	1759	392	606	56.8757	25.6237	0.454372	1.21518e-21	2.29912e-18	1.21007e-20
COG:COG2065	366	1392	543	973	40.264	41.1416	0.471145	1.3091e-21	2.47681e-18	1.29676e-20
COG:COG1172	804	2301	105	64	88.4488	2.70613	0.212976	1.48052e-21	2.80114e-18	1.45893e-20
COG:COG5339	539	963	370	1402	59.2959	59.2812	2.12084	1.72262e-21	3.25919e-18	1.68012e-20
COG:COG1846	792	2284	117	81	87.1287	3.42495	0.240065	1.72274e-21	3.25943e-18	1.68012e-20
COG:COG2819	146	124	763	2241	16.0616	94.7569	3.45819	1.77177e-21	3.35219e-18	1.71216e-20
COG:COG0737	111	73	798	2292	12.2112	96.9133	4.36729	1.77369e-21	3.35583e-18	1.71216e-20
COG:COG1454	876	2023	33	342	96.3696	14.4609	4.48766	1.81523e-21	3.43441e-18	1.74336e-20
COG:COG2116	791	2282	118	83	87.0187	3.50951	0.243813	2.11703e-21	4.00543e-18	2.02294e-20
COG:COG1626	322	1273	587	1092	35.4235	46.1734	0.470557	2.46117e-21	4.65654e-18	2.33997e-20
COG:COG1593	789	2279	120	86	86.7987	3.63636	0.248113	2.53447e-21	4.79522e-18	2.39761e-20
COG:COG1638	790	2280	119	85	86.9087	3.59408	0.247494	3.44573e-21	6.51933e-18	3.24345e-20
COG:COG1397	390	608	519	1757	42.9043	74.2918	2.17153	6.29897e-21	1.19177e-17	5.89983e-20
COG:COG1404	104	66	805	2299	11.4411	97.2093	4.50021	8.34755e-21	1.57936e-17	7.78008e-20
COG:COG3685	250	1068	659	1297	27.5028	54.8414	0.460705	8.55596e-21	1.61879e-17	7.93523e-20
COG:COG1883	75	31	834	2334	8.25083	98.6892	6.77071	9.93305e-21	1.87933e-17	9.16747e-20
COG:COG2375	792	2280	117	85	87.1287	3.59408	0.252362	1.5623e-20	2.95587e-17	1.43489e-19
COG:COG1957	784	2268	125	97	86.2486	4.10148	0.268247	2.02768e-20	3.83638e-17	1.85332e-19
COG:COG5499	242	301	667	2064	26.6227	87.2727	2.4879	2.57693e-20	4.87555e-17	2.33598e-19
COG:COG1793	759	2229	150	136	83.4983	5.75053	0.30873	2.58044e-20	4.88219e-17	2.33598e-19
COG:COG1966	828	2326	81	39	91.0891	1.64905	0.171396	2.96691e-20	5.61339e-17	2.67304e-19
COG:COG2717	408	1483	501	882	44.8845	37.2939	0.484339	3.54782e-20	6.71248e-17	3.18127e-19
COG:COG3059	84	43	825	2322	9.24092	98.1818	5.49818	4.27818e-20	8.09432e-17	3.81363e-19
COG:COG1677	384	1422	525	943	42.2442	39.8732	0.485047	4.29336e-20	8.12303e-17	3.81363e-19
COG:COG0384	698	2122	211	243	76.7877	10.2748	0.378821	4.39118e-20	8.30811e-17	3.8823e-19
COG:COG3251	786	2269	123	96	86.4686	4.0592	0.270367	5.6667e-20	1.07214e-16	4.9867e-19
COG:COG0561	329	486	580	1879	36.1936	79.4503	2.1931	1.49518e-19	2.82888e-16	1.30966e-18
COG:COG0623	679	2082	230	283	74.6975	11.9662	0.40128	1.73047e-19	3.27405e-16	1.50367e-18
COG:COG1988	366	1369	543	996	40.264	42.1142	0.490385	1.73692e-19	3.28626e-16	1.50367e-18
COG:COG0056	73	32	836	2333	8.0308	98.6469	6.36622	1.7405e-19	3.29303e-16	1.50367e-18
COG:COG3239	386	1420	523	945	42.4642	39.9577	0.491167	1.85177e-19	3.50354e-16	1.59252e-18
COG:COG3474	181	193	728	2172	19.912	91.8393	2.79801	2.15118e-19	4.07003e-16	1.84164e-18
COG:COG4594	69	470	840	1895	7.59076	80.1268	0.331193	2.33488e-19	4.41759e-16	1.98991e-18
COG:COG0306	824	2319	85	46	90.6491	1.94503	0.192294	2.77528e-19	5.25084e-16	2.35464e-18
COG:COG2843	62	21	847	2344	6.82068	99.1121	8.17046	2.93066e-19	5.54481e-16	2.47536e-18
COG:COG1357	432	1533	477	832	47.5248	35.1797	0.491526	3.18314e-19	6.02249e-16	2.67666e-18
COG:COG3693	7	187	902	2178	0.770077	92.093	0.0903874	3.25431e-19	6.15715e-16	2.7244e-18
COG:COG0630	105	599	804	1766	11.5512	74.6723	0.385032	3.28587e-19	6.21687e-16	2.72903e-18
COG:COG3221	656	2034	253	331	72.1672	13.9958	0.421949	3.28868e-19	6.22218e-16	2.72903e-18
COG:COG1366	202	233	707	2132	22.2222	90.148	2.61435	4.07712e-19	7.71391e-16	3.36852e-18
COG:COG0636	71	31	838	2334	7.81078	98.6892	6.37901	5.0668e-19	9.58638e-16	4.16799e-18
COG:COG1722	541	997	368	1368	59.516	57.8436	2.01716	5.23043e-19	9.89597e-16	4.28397e-18
COG:COG0594	456	1589	453	776	50.165	32.8118	0.491592	5.2997e-19	1.0027e-15	4.32199e-18
COG:COG2852	105	74	804	2291	11.5512	96.871	4.04321	6.02647e-19	1.14021e-15	4.8936e-18
COG:COG3470	90	54	819	2311	9.90099	97.7167	4.70289	6.26273e-19	1.18491e-15	5.06372e-18
COG:COG2804	814	2304	95	61	89.549	2.57928	0.226855	7.65035e-19	1.44745e-15	6.15934e-18
COG:COG4206	842	1910	67	455	92.6293	19.2389	2.99375	1.45683e-18	2.75632e-15	1.16793e-17
COG:COG0076	197	228	712	2137	21.6722	90.3594	2.59332	1.57301e-18	2.97614e-15	1.25576e-17
COG:COG2008	753	2210	156	155	82.8383	6.55391	0.33854	1.5921e-18	3.01225e-15	1.26565e-17
COG:COG3025	406	1459	503	906	44.6645	38.3087	0.501223	1.65896e-18	3.13875e-15	1.31328e-17
COG:COG1513	693	2101	216	264	76.2376	11.1628	0.403141	1.71725e-18	3.24903e-15	1.35376e-17
COG:COG3240	745	2196	164	169	81.9582	7.14588	0.349596	1.82937e-18	3.46117e-15	1.43617e-17
COG:COG0300	55	16	854	2349	6.05061	99.3235	9.45514	1.86239e-18	3.52365e-15	1.45605e-17
COG:COG3209	601	1913	308	452	66.1166	19.1121	0.461049	2.20618e-18	4.17408e-15	1.71773e-17
COG:COG4175	817	2306	92	59	89.879	2.49471	0.22721	2.82617e-18	5.34711e-15	2.19144e-17
COG:COG4178	507	919	402	1446	55.7756	61.1416	1.98442	3.5703e-18	6.75501e-15	2.75715e-17
COG:COG2917	822	2312	87	53	90.429	2.24101	0.216591	4.12466e-18	7.80385e-15	3.1723e-17
COG:COG2168	391	1417	518	948	43.0143	40.0846	0.504993	4.47044e-18	8.45806e-15	3.42432e-17
COG:COG3703	508	924	401	1441	55.8856	60.9302	1.97566	5.32317e-18	1.00714e-14	4.06106e-17
COG:COG1286	76	40	833	2325	8.36084	98.3087	5.30312	6.87647e-18	1.30103e-14	5.22501e-17
COG:COG0471	109	84	800	2281	11.9912	96.4482	3.69984	7.24217e-18	1.37022e-14	5.45974e-17
COG:COG0447	405	1449	504	916	44.5545	38.7315	0.507986	7.2431e-18	1.37039e-14	5.45974e-17
COG:COG3608	130	116	779	2249	14.3014	95.0951	3.23547	7.34672e-18	1.39e-14	5.51587e-17
COG:COG1619	822	2311	87	54	90.429	2.2833	0.220773	7.62068e-18	1.44183e-14	5.69895e-17
COG:COG2194	817	2305	92	60	89.879	2.537	0.231161	8.35236e-18	1.58027e-14	6.22152e-17
COG:COG2854	681	2072	228	293	74.9175	12.389	0.422367	9.85689e-18	1.86492e-14	7.31342e-17
COG:COG1234	134	124	775	2241	14.7415	94.7569	3.12481	1.2342e-17	2.3351e-14	9.1215e-17
COG:COG3125	831	2322	78	43	91.4191	1.81818	0.197293	1.3728e-17	2.59734e-14	1.01064e-16
COG:COG3086	391	1409	518	956	43.0143	40.4228	0.512146	1.87479e-17	3.5471e-14	1.37016e-16
COG:COG2149	69	33	840	2332	7.59076	98.6047	5.80476	1.87565e-17	3.54872e-14	1.37016e-16
COG:COG1210	847	1941	62	424	93.1793	17.9281	2.98423	1.97244e-17	3.73186e-14	1.43533e-16
COG:COG1075	395	1417	514	948	43.4543	40.0846	0.514129	2.57416e-17	4.87031e-14	1.86602e-16
COG:COG1183	723	2149	186	216	79.538	9.13319	0.390699	2.83648e-17	5.36663e-14	2.04833e-16
COG:COG4301	81	48	828	2317	8.91089	97.9704	4.72215	3.62622e-17	6.86082e-14	2.60868e-16
COG:COG4137	778	2244	131	121	85.5886	5.11628	0.320236	3.73392e-17	7.06458e-14	2.67598e-16
COG:COG2959	464	825	445	1540	51.0451	65.1163	1.94637	3.94733e-17	7.46835e-14	2.81824e-16
COG:COG1805	402	1433	507	932	44.2244	39.408	0.515689	4.30918e-17	8.15298e-14	3.05355e-16
COG:COG1726	402	1433	507	932	44.2244	39.408	0.515689	4.30918e-17	8.15298e-14	3.05355e-16
COG:COG3696	468	835	441	1530	51.4851	64.6934	1.94452	4.39925e-17	8.32337e-14	3.10574e-16
COG:COG3230	765	2221	144	144	84.1584	6.08879	0.344439	5.3149e-17	1.00558e-13	3.73821e-16
COG:COG2055	832	2321	77	44	91.5292	1.86047	0.204838	5.50802e-17	1.04212e-13	3.85969e-16
COG:COG4772	790	2261	119	104	86.9087	4.39746	0.305361	6.20696e-17	1.17436e-13	4.33342e-16
COG:COG2025	902	2195	7	170	99.2299	7.18816	9.97982	6.78999e-17	1.28467e-13	4.72304e-16
COG:COG2089	265	375	644	1990	29.1529	84.1438	2.18364	7.80094e-17	1.47594e-13	5.40637e-16
COG:COG0474	820	1849	89	516	90.209	21.8182	2.5712	9.19197e-17	1.73912e-13	6.34716e-16
COG:COG3188	773	2233	136	132	85.0385	5.5814	0.33599	9.66735e-17	1.82906e-13	6.65114e-16
COG:COG2871	404	1433	505	932	44.4444	39.408	0.520307	1.1655e-16	2.20512e-13	7.98958e-16
COG:COG2869	404	1432	505	933	44.4444	39.4503	0.521229	1.20207e-16	2.27432e-13	8.21054e-16
COG:COG2214	507	938	402	1427	55.7756	60.3383	1.91868	1.23416e-16	2.33503e-13	8.39939e-16
COG:COG2610	843	2333	66	32	92.7393	1.35307	0.175194	1.39567e-16	2.64061e-13	9.46454e-16
COG:COG4413	829	1883	80	482	91.1991	20.3805	2.65254	1.52549e-16	2.88622e-13	1.03079e-15
COG:COG3473	137	135	772	2230	15.0715	94.2918	2.9314	1.64562e-16	3.11352e-13	1.10105e-15
COG:COG2209	405	1433	504	932	44.5545	39.408	0.52263	1.64657e-16	3.11531e-13	1.10105e-15
COG:COG1347	404	1431	505	934	44.4444	39.4926	0.522152	1.64691e-16	3.11596e-13	1.10105e-15
COG:COG3477	10	183	899	2182	1.10011	92.2622	0.132631	2.18758e-16	4.13891e-13	1.45736e-15
COG:COG2135	673	1391	236	974	74.0374	41.1839	1.9968	2.48573e-16	4.70299e-13	1.65017e-15
COG:COG4944	92	66	817	2299	10.121	97.2093	3.92248	2.78617e-16	5.27143e-13	1.84316e-15
COG:COG3190	136	135	773	2230	14.9615	94.2918	2.90623	2.92793e-16	5.53964e-13	1.93019e-15
COG:COG0367	850	2340	59	25	93.5094	1.05708	0.153919	2.93868e-16	5.55999e-13	1.93055e-15
COG:COG1083	258	365	651	2000	28.3828	84.5666	2.17158	3.04109e-16	5.75373e-13	1.99091e-15
COG:COG0463	317	494	592	1871	34.8735	79.1121	2.02808	5.75534e-16	1.08891e-12	3.75486e-15
COG:COG5285	132	130	777	2235	14.5215	94.5032	2.9207	6.00388e-16	1.13593e-12	3.90355e-15
COG:COG4114	29	275	880	2090	3.19032	88.3721	0.250455	6.06045e-16	1.14664e-12	3.92684e-15
COG:COG0430	437	1504	472	861	48.0748	36.4059	0.530023	8.582e-16	1.62371e-12	5.54169e-15
COG:COG0376	427	750	482	1615	46.9747	68.2875	1.90762	8.84056e-16	1.67263e-12	5.68923e-15
COG:COG0123	840	1931	69	434	92.4092	18.351	2.73614	9.06207e-16	1.71454e-12	5.81201e-15
COG:COG0392	782	2242	127	123	86.0286	5.20085	0.33781	9.30236e-16	1.76001e-12	5.94597e-15
COG:COG0586	854	2343	55	22	93.9494	0.930233	0.145796	9.60678e-16	1.8176e-12	6.11987e-15
COG:COG3712	869	2357	40	8	95.5996	0.338266	0.0737378	9.66579e-16	1.82877e-12	6.1368e-15
COG:COG2133	857	2346	52	19	94.2794	0.803383	0.133476	1.0725e-15	2.02916e-12	6.7865e-15
COG:COG1596	31	2	878	2363	3.41034	99.9154	41.7158	1.10574e-15	2.09206e-12	6.97355e-15
COG:COG3280	40	318	869	2047	4.40044	86.5539	0.2963	1.35329e-15	2.56043e-12	8.50642e-15
COG:COG3493	66	35	843	2330	7.26073	98.5201	5.212	1.4361e-15	2.71709e-12	8.99699e-15
COG:COG1023	495	921	414	1444	54.4554	61.0571	1.87462	1.45326e-15	2.74956e-12	9.07446e-15
COG:COG3145	494	919	415	1446	54.3454	61.1416	1.87297	1.46444e-15	2.77071e-12	9.11419e-15
COG:COG3659	831	2315	78	50	91.4191	2.11416	0.230105	1.62875e-15	3.0816e-12	1.01036e-14
COG:COG0145	140	146	769	2219	15.4015	93.8266	2.76698	1.65403e-15	3.12943e-12	1.02269e-14
COG:COG2878	403	1415	506	950	44.3344	40.1691	0.534714	1.77468e-15	3.3577e-12	1.09371e-14
COG:COG1495	453	818	456	1547	49.835	65.4123	1.87876	1.83506e-15	3.47193e-12	1.12725e-14
COG:COG0814	491	913	418	1452	54.0154	61.3953	1.8681	1.92577e-15	3.64356e-12	1.17915e-14
COG:COG4774	827	1890	82	475	90.9791	20.0846	2.53468	2.63943e-15	4.9938e-12	1.6109e-14
COG:COG0577	805	2276	104	89	88.5589	3.76321	0.302678	3.73948e-15	7.07509e-12	2.27495e-14
COG:COG0637	840	2325	69	40	92.4092	1.69133	0.209444	3.82648e-15	7.23971e-12	2.32042e-14
COG:COG2515	484	900	425	1465	53.2453	61.945	1.85375	4.44005e-15	8.40058e-12	2.68389e-14
COG:COG2384	479	889	430	1476	52.6953	62.4101	1.84949	7.28419e-15	1.37817e-11	4.38907e-14
COG:COG0554	849	2335	60	30	93.3993	1.2685	0.181799	7.50797e-15	1.42051e-11	4.50955e-14
COG:COG2130	864	2351	45	14	95.0495	0.591966	0.114334	7.6687e-15	1.45092e-11	4.58684e-14
COG:COG4176	858	2345	51	20	94.3894	0.845666	0.143484	7.70938e-15	1.45861e-11	4.58684e-14
COG:COG0601	858	2345	51	20	94.3894	0.845666	0.143484	7.70938e-15	1.45861e-11	4.58684e-14
COG:COG0146	136	143	773	2222	14.9615	93.9535	2.7338	7.86635e-15	1.48831e-11	4.66556e-14
COG:COG2153	824	2303	85	62	90.6491	2.62156	0.260979	7.99434e-15	1.51253e-11	4.72665e-14
COG:COG3175	897	2183	12	182	98.6799	7.69556	6.23202	9.3845e-15	1.77555e-11	5.5313e-14
COG:COG3713	30	268	879	2097	3.30033	88.6681	0.267052	1.03323e-14	1.95488e-11	6.07105e-14
COG:COG3098	462	1551	447	814	50.8251	34.4186	0.542434	1.54014e-14	2.91395e-11	9.0215e-14
COG:COG0686	50	20	859	2345	5.50055	99.1543	6.8248	2.07238e-14	3.92095e-11	1.21017e-13
COG:COG1944	108	100	801	2265	11.8812	95.7717	3.05393	2.58807e-14	4.89664e-11	1.50666e-13
COG:COG4773	826	2303	83	62	90.8691	2.62156	0.267917	2.93457e-14	5.55221e-11	1.70313e-13
COG:COG4575	844	2327	65	38	92.8493	1.60677	0.212039	3.14775e-14	5.95555e-11	1.82127e-13
COG:COG1956	849	2333	60	32	93.3993	1.35307	0.194085	3.45724e-14	6.54109e-11	1.99423e-13
COG:COG4658	781	1747	128	618	85.9186	26.1311	2.15842	3.46852e-14	6.56245e-11	1.99466e-13
COG:COG2240	841	2323	68	42	92.5193	1.7759	0.223608	3.94188e-14	7.45805e-11	2.26001e-13
COG:COG0524	834	2314	75	51	91.7492	2.15645	0.245082	4.07563e-14	7.71108e-11	2.32963e-13
COG:COG1869	488	923	421	1442	53.6854	60.9725	1.81093	4.48726e-14	8.4899e-11	2.5572e-13
COG:COG0247	479	900	430	1465	52.6953	61.945	1.81327	5.02542e-14	9.50809e-11	2.85528e-13
COG:COG3128	823	1890	86	475	90.5391	20.0846	2.4051	5.5983e-14	1.0592e-10	3.17125e-13
COG:COG0719	31	4	878	2361	3.41034	99.8309	20.8403	5.96831e-14	1.12921e-10	3.36073e-13
COG:COG0396	31	4	878	2361	3.41034	99.8309	20.8403	5.96831e-14	1.12921e-10	3.36073e-13
COG:COG3004	514	992	395	1373	56.5457	58.055	1.80105	6.65481e-14	1.25909e-10	3.73617e-13
COG:COG5383	479	903	430	1462	52.6953	61.8182	1.80354	7.06452e-14	1.33661e-10	3.95446e-13
COG:COG0380	64	38	845	2327	7.0407	98.3932	4.63806	7.34174e-14	1.38906e-10	4.09751e-13
COG:COG1879	835	2314	74	51	91.8592	2.15645	0.248692	7.94103e-14	1.50244e-10	4.41895e-13
COG:COG1221	855	2339	54	26	94.0594	1.09937	0.176001	8.09208e-14	1.53102e-10	4.4898e-13
COG:COG0303	785	2236	124	129	86.3586	5.45455	0.36523	8.91692e-14	1.68708e-10	4.93298e-13
COG:COG1320	438	1480	471	885	48.1848	37.4207	0.556077	1.09389e-13	2.06965e-10	6.03395e-13
COG:COG3062	74	52	835	2313	8.14081	97.8013	3.94201	1.21703e-13	2.30262e-10	6.69366e-13
COG:COG0831	36	283	873	2082	3.9604	88.0338	0.303377	1.23027e-13	2.32766e-10	6.74685e-13
COG:COG0444	859	2343	50	22	94.4994	0.930233	0.161315	1.24894e-13	2.36299e-10	6.82946e-13
COG:COG0747	861	2345	48	20	94.7195	0.845666	0.152985	1.46908e-13	2.7795e-10	8.01008e-13
COG:COG1871	105	534	804	1831	11.5512	77.4207	0.447796	1.5476e-13	2.92806e-10	8.41397e-13
COG:COG1120	843	2323	66	42	92.7393	1.7759	0.230932	1.9112e-13	3.61599e-10	1.0361e-12
COG:COG5380	397	1372	512	993	43.6744	41.9873	0.561197	2.12004e-13	4.01112e-10	1.14603e-12
COG:COG3195	128	139	781	2226	14.0814	94.1226	2.62464	2.41267e-13	4.56478e-10	1.30051e-12
COG:COG4989	51	24	858	2341	5.61056	98.9852	5.79793	2.61673e-13	4.95086e-10	1.40649e-12
COG:COG1173	859	2342	50	23	94.4994	0.972516	0.168719	2.9253e-13	5.53467e-10	1.5679e-12
COG:COG1236	669	2008	240	357	73.5974	15.0951	0.495586	3.42734e-13	6.48452e-10	1.83178e-12
COG:COG1134	63	382	846	1983	6.93069	83.8478	0.386571	4.37992e-13	8.2868e-10	2.33431e-12
COG:COG0048	909	2277	0	88	100	3.72093	inf	4.78234e-13	9.04818e-10	2.54162e-12
COG:COG4380	574	1797	335	568	63.1463	24.0169	0.541586	4.81663e-13	9.11306e-10	2.55268e-12
COG:COG1070	809	2271	100	94	88.9989	3.97463	0.334857	5.82917e-13	1.10288e-09	3.08067e-12
COG:COG2942	484	928	425	1437	53.2453	60.7611	1.76346	6.48027e-13	1.22607e-09	3.41523e-12
COG:COG0022	828	1921	81	444	91.0891	18.7738	2.36266	6.95023e-13	1.31498e-09	3.65273e-12
COG:COG1770	416	761	493	1604	45.7646	67.8224	1.77855	7.13868e-13	1.35064e-09	3.74138e-12
COG:COG0390	97	90	812	2275	10.6711	96.1945	3.01964	8.01506e-13	1.51645e-09	4.18909e-12
COG:COG2017	452	850	457	1515	49.725	64.0592	1.76285	8.3377e-13	1.57749e-09	4.33433e-12
COG:COG3138	861	2343	48	22	94.7195	0.930233	0.168427	8.36168e-13	1.58203e-09	4.33433e-12
COG:COG2182	48	22	861	2343	5.28053	99.0698	5.93728	8.36168e-13	1.58203e-09	4.33433e-12
COG:COG4619	94	85	815	2280	10.341	96.4059	3.09376	8.72005e-13	1.64983e-09	4.50774e-12
COG:COG2309	124	136	785	2229	13.6414	94.2495	2.58895	1.06682e-12	2.01842e-09	5.49978e-12
COG:COG0010	845	1983	64	382	92.9593	16.1522	2.54342	1.07035e-12	2.0251e-09	5.50298e-12
COG:COG2066	825	2294	84	71	90.7591	3.00211	0.303976	1.27095e-12	2.40463e-09	6.51662e-12
COG:COG1238	883	2135	26	230	97.1397	9.72516	3.65862	1.29514e-12	2.45041e-09	6.62272e-12
COG:COG0672	446	838	463	1527	49.0649	64.5666	1.75529	1.31991e-12	2.49727e-09	6.71454e-12
COG:COG0377	870	2352	39	13	95.7096	0.549683	0.123299	1.3202e-12	2.49781e-09	6.71454e-12
COG:COG1143	869	2351	40	14	95.5996	0.591966	0.12937	1.33933e-12	2.53402e-09	6.79362e-12
COG:COG0388	780	2219	129	146	85.8086	6.17336	0.397833	1.52744e-12	2.88992e-09	7.72707e-12
COG:COG0830	805	2261	104	104	88.5589	4.39746	0.356037	2.16418e-12	4.09462e-09	1.0919e-11
COG:COG1069	33	8	876	2357	3.63036	99.6617	11.0989	2.36129e-12	4.46756e-09	1.18818e-11
COG:COG0462	764	2188	145	177	84.0484	7.48414	0.426237	3.15239e-12	5.96432e-09	1.58205e-11
COG:COG1113	867	2348	42	17	95.3795	0.718816	0.149459	3.32262e-12	6.28639e-09	1.65868e-11
COG:COG1894	867	2348	42	17	95.3795	0.718816	0.149459	3.32262e-12	6.28639e-09	1.65868e-11
COG:COG2070	576	1792	333	573	63.3663	24.2283	0.553089	3.36388e-12	6.36445e-09	1.67486e-11
COG:COG1515	76	61	833	2304	8.36084	97.4207	3.44605	3.51903e-12	6.658e-09	1.74751e-11
COG:COG0274	79	428	830	1937	8.69087	81.9027	0.430759	3.59571e-12	6.80309e-09	1.78091e-11
COG:COG1929	847	2324	62	41	93.1793	1.73362	0.241012	3.9802e-12	7.53054e-09	1.9662e-11
COG:COG0643	343	1211	566	1154	37.7338	48.7949	0.577483	4.2073e-12	7.96022e-09	2.07297e-11
COG:COG2146	533	1066	376	1299	58.6359	54.926	1.72739	4.33455e-12	8.20097e-09	2.13012e-11
COG:COG3794	58	36	851	2329	6.38064	98.4778	4.40926	4.38309e-12	8.29281e-09	2.1484e-11
COG:COG4969	206	298	703	2067	22.6623	87.3996	2.03253	4.61416e-12	8.72999e-09	2.25581e-11
COG:COG1877	56	34	853	2331	6.16062	98.5624	4.50093	4.79141e-12	9.06534e-09	2.33643e-11
COG:COG1359	530	1681	379	684	58.3058	28.9218	0.569017	5.37659e-12	1.01725e-08	2.61504e-11
COG:COG3833	46	22	863	2343	5.06051	99.0698	5.67671	5.4413e-12	1.02949e-08	2.63973e-11
COG:COG0580	835	2306	74	59	91.8592	2.49471	0.2887	6.67742e-12	1.26337e-08	3.23112e-11
COG:COG2932	819	2281	90	84	90.099	3.5518	0.335116	6.81649e-12	1.28968e-08	3.29e-11
COG:COG3909	71	55	838	2310	7.81078	97.6744	3.55847	7.60937e-12	1.43969e-08	3.66334e-11
COG:COG0791	457	877	452	1488	50.275	62.9175	1.71546	7.77652e-12	1.47132e-08	3.73431e-11
COG:COG1965	891	2179	18	186	98.0198	7.86469	4.22533	8.40631e-12	1.59047e-08	4.02651e-11
COG:COG2875	856	2334	53	31	94.1694	1.31078	0.214516	9.04236e-12	1.71081e-08	4.32024e-11
COG:COG1008	870	2350	39	15	95.7096	0.634249	0.14239	9.78922e-12	1.85212e-08	4.66529e-11
COG:COG3714	36	12	873	2353	3.9604	99.4926	8.08591	1.00361e-11	1.89883e-08	4.77092e-11
COG:COG0649	871	2351	38	14	95.8196	0.591966	0.136493	1.00737e-11	1.90595e-08	4.77681e-11
COG:COG2220	690	1505	219	860	75.9076	36.3636	1.80039	1.16647e-11	2.20696e-08	5.51739e-11
COG:COG4670	64	46	845	2319	7.0407	98.055	3.81827	1.20461e-11	2.27912e-08	5.6836e-11
COG:COG1704	816	1896	93	469	89.769	19.8309	2.17041	1.31922e-11	2.49597e-08	6.20887e-11
COG:COG1071	823	1920	86	445	90.5391	18.8161	2.21799	1.34597e-11	2.54657e-08	6.31904e-11
COG:COG0320	854	2331	55	34	93.9494	1.43763	0.226481	1.70278e-11	3.22166e-08	7.97441e-11
COG:COG1757	40	17	869	2348	4.40044	99.2812	6.35754	2.31282e-11	4.37586e-08	1.08046e-10
COG:COG1207	32	9	877	2356	3.52035	99.6195	9.55175	2.36249e-11	4.46984e-08	1.10095e-10
COG:COG1905	870	2349	39	16	95.7096	0.676533	0.151947	2.48209e-11	4.69611e-08	1.15384e-10
COG:COG1005	871	2350	38	15	95.8196	0.634249	0.146305	2.62546e-11	4.96737e-08	1.21451e-10
COG:COG0839	871	2350	38	15	95.8196	0.634249	0.146305	2.62546e-11	4.96737e-08	1.21451e-10
COG:COG0819	71	58	838	2307	7.81078	97.5476	3.37003	3.27825e-11	6.20244e-08	1.51279e-10
COG:COG2837	570	1179	339	1186	62.7063	50.148	1.6914	3.53738e-11	6.69272e-08	1.6284e-10
COG:COG3639	716	2085	193	280	78.7679	11.8393	0.498205	4.13379e-11	7.82113e-08	1.89833e-10
COG:COG3724	860	2337	49	28	94.6095	1.18393	0.210282	4.22971e-11	8.00262e-08	1.93768e-10
COG:COG0656	824	2285	85	80	90.6491	3.38266	0.3394	4.469e-11	8.45534e-08	2.03851e-10
COG:COG3469	134	165	775	2200	14.7415	93.0233	2.30538	4.47136e-11	8.45981e-08	2.03851e-10
COG:COG2882	818	1909	91	456	89.989	19.2812	2.14719	4.7194e-11	8.92911e-08	2.14642e-10
COG:COG0829	153	203	756	2162	16.8317	91.4165	2.15541	6.95733e-11	1.31633e-07	3.15666e-10
COG:COG3162	872	2350	37	15	95.9296	0.634249	0.150431	6.98613e-11	1.32178e-07	3.16214e-10
COG:COG1970	875	2353	34	12	96.2596	0.5074	0.131247	7.69541e-11	1.45597e-07	3.47487e-10
COG:COG2851	866	2343	43	22	95.2695	0.930233	0.189104	8.53023e-11	1.61392e-07	3.84267e-10
COG:COG0790	837	2303	72	62	92.0792	2.62156	0.312961	9.79095e-11	1.85245e-07	4.40011e-10
COG:COG2235	806	1875	103	490	88.6689	20.7188	2.045	1.03251e-10	1.95351e-07	4.62917e-10
COG:COG3459	173	246	736	2119	19.0319	89.5983	2.02472	1.45967e-10	2.76169e-07	6.52881e-10
COG:COG1034	871	2348	38	17	95.8196	0.718816	0.165953	1.55976e-10	2.95107e-07	6.96007e-10
COG:COG0291	454	1474	455	891	49.945	37.6744	0.603149	1.57623e-10	2.98223e-07	7.017e-10
COG:COG0385	851	2323	58	42	93.6194	1.7759	0.265278	1.63196e-10	3.08766e-07	7.24803e-10
COG:COG3451	170	697	739	1668	18.7019	70.5285	0.550513	1.71677e-10	3.24812e-07	7.60685e-10
COG:COG3836	615	1859	294	506	67.6568	21.3953	0.569376	1.75715e-10	3.32452e-07	7.76757e-10
COG:COG3126	15	160	894	2205	1.65017	93.2347	0.231229	1.80938e-10	3.42334e-07	7.97982e-10
COG:COG2969	821	2277	88	88	90.319	3.72093	0.360562	1.90585e-10	3.60586e-07	8.38572e-10
COG:COG1589	33	12	876	2353	3.63036	99.4926	7.3867	2.10565e-10	3.98389e-07	9.24337e-10
COG:COG1228	855	2328	54	37	94.0594	1.56448	0.251647	2.1761e-10	4.11719e-07	9.53053e-10
COG:COG3971	51	34	858	2331	5.61056	98.5624	4.07517	3.21101e-10	6.07523e-07	1.40306e-09
COG:COG1090	49	31	860	2334	5.39054	98.6892	4.2898	3.54301e-10	6.70337e-07	1.54455e-09
COG:COG4325	38	18	871	2347	4.18042	99.2389	5.68861	3.5794e-10	6.77223e-07	1.55683e-09
COG:COG0346	764	2171	145	194	84.0484	8.20296	0.470833	3.59042e-10	6.79307e-07	1.55804e-09
COG:COG1767	760	2163	149	202	83.6084	8.54123	0.476346	4.36617e-10	8.2608e-07	1.89034e-09
COG:COG1056	46	28	863	2337	5.06051	98.8161	4.44885	4.56634e-10	8.63951e-07	1.97249e-09
COG:COG4558	796	1851	113	514	87.5688	21.7336	1.9561	4.77556e-10	9.03537e-07	2.05817e-09
COG:COG2732	28	8	881	2357	3.08031	99.6617	9.36379	5.14217e-10	9.72898e-07	2.21113e-09
COG:COG3119	854	2325	55	40	93.9494	1.69133	0.267136	6.12283e-10	1.15844e-06	2.62289e-09
COG:COG2175	842	2307	67	58	92.6293	2.45243	0.31595	6.12747e-10	1.15932e-06	2.62289e-09
COG:COG1553	902	2251	7	114	99.2299	4.8203	6.52586	6.66798e-10	1.26158e-06	2.84781e-09
COG:COG4796	130	168	779	2197	14.3014	92.8964	2.18236	7.03768e-10	1.33153e-06	2.99894e-09
COG:COG0786	525	1639	384	726	57.7558	30.6977	0.6056	7.43962e-10	1.40758e-06	3.16309e-09
COG:COG1541	228	369	681	1996	25.0825	84.3975	1.81101	8.27031e-10	1.56474e-06	3.50839e-09
COG:COG1275	37	18	872	2347	4.07041	99.2389	5.53256	9.01529e-10	1.70569e-06	3.81587e-09
COG:COG4657	71	65	838	2300	7.81078	97.2516	2.99798	9.06913e-10	1.71588e-06	3.83009e-09
COG:COG0457	848	2315	61	50	93.2893	2.11416	0.300251	9.37994e-10	1.77469e-06	3.95253e-09
COG:COG3387	455	904	454	1461	50.055	61.7759	1.61971	1.00078e-09	1.89348e-06	4.20773e-09
COG:COG1843	809	2251	100	114	88.9989	4.8203	0.409711	1.09335e-09	2.06862e-06	4.58675e-09
COG:COG0807	120	530	789	1835	13.2013	77.5899	0.52658	1.16341e-09	2.20118e-06	4.86986e-09
COG:COG2329	410	793	499	1572	45.1045	66.4693	1.62878	1.17573e-09	2.22448e-06	4.91055e-09
COG:COG0702	111	501	798	1864	12.2112	78.8161	0.517521	1.22082e-09	2.30979e-06	5.08764e-09
COG:COG0846	776	2189	133	176	85.3685	7.44186	0.469112	1.33713e-09	2.52985e-06	5.56011e-09
COG:COG3093	280	486	629	1879	30.8031	79.4503	1.72107	1.36599e-09	2.58446e-06	5.66768e-09
COG:COG3791	86	91	823	2274	9.46095	96.1522	2.61125	1.41749e-09	2.6819e-06	5.86849e-09
COG:COG2165	855	2324	54	41	94.0594	1.73362	0.279332	1.69e-09	3.19749e-06	6.98142e-09
COG:COG4115	125	161	784	2204	13.7514	93.1924	2.18263	1.84783e-09	3.49609e-06	7.61676e-09
COG:COG1729	101	467	808	1898	11.1111	80.2537	0.50803	1.89544e-09	3.58618e-06	7.79603e-09
COG:COG0720	886	2179	23	186	97.4697	7.86469	3.28823	2.02429e-09	3.82995e-06	8.30791e-09
COG:COG4126	42	261	867	2104	4.62046	88.9641	0.390513	2.22491e-09	4.20954e-06	9.11156e-09
COG:COG1979	53	40	856	2325	5.83058	98.3087	3.59886	2.24899e-09	4.25509e-06	9.19026e-09
COG:COG4993	874	2348	35	17	96.1496	0.718816	0.180798	2.56026e-09	4.84401e-06	1.04397e-08
COG:COG4106	636	1390	273	975	69.967	41.2262	1.63412	2.60939e-09	4.93696e-06	1.06171e-08
COG:COG3486	827	2279	82	86	90.9791	3.63636	0.38058	2.81232e-09	5.32091e-06	1.14183e-08
COG:COG2156	853	2320	56	45	93.8394	1.90275	0.295451	2.92858e-09	5.54087e-06	1.18648e-08
COG:COG0620	873	2128	36	237	96.0396	10.0211	2.70078	3.13728e-09	5.93574e-06	1.26832e-08
COG:COG1943	349	1181	560	1184	38.3938	50.0634	0.624797	3.30548e-09	6.25398e-06	1.33347e-08
COG:COG3319	42	26	867	2339	4.62046	98.9006	4.358	3.5758e-09	6.76541e-06	1.43945e-08
COG:COG1004	878	2352	31	13	96.5897	0.549683	0.156545	3.83815e-09	7.26178e-06	1.54178e-08
COG:COG1622	872	2345	37	20	95.9296	0.845666	0.201003	4.12092e-09	7.79678e-06	1.65186e-08
COG:COG0399	602	1301	307	1064	66.2266	44.9894	1.6037	4.62925e-09	8.75855e-06	1.8517e-08
COG:COG3257	480	1514	429	851	52.8053	35.9831	0.628909	5.02457e-09	9.50649e-06	2.00559e-08
COG:COG3121	117	151	792	2214	12.8713	93.6152	2.16601	5.77975e-09	1.09353e-05	2.30217e-08
COG:COG2040	179	275	730	2090	19.692	88.3721	1.86356	6.93352e-09	1.31182e-05	2.75593e-08
COG:COG0658	816	2257	93	108	89.769	4.5666	0.419855	7.92967e-09	1.50029e-05	3.14527e-08
COG:COG0753	883	2356	26	9	97.1397	0.38055	0.129734	1.20448e-08	2.27887e-05	4.76751e-08
COG:COG0739	511	1584	398	781	56.2156	33.0233	0.633044	1.21348e-08	2.2959e-05	4.79311e-08
COG:COG3765	181	700	728	1665	19.912	70.4017	0.591376	1.289e-08	2.43879e-05	5.08082e-08
COG:COG3283	270	478	639	1887	29.703	79.7886	1.66804	1.30869e-08	2.47604e-05	5.14769e-08
COG:COG2308	829	2278	80	87	91.1991	3.67865	0.395758	1.36387e-08	2.58044e-05	5.35361e-08
COG:COG3961	37	21	872	2344	4.07041	99.1121	4.73613	1.36706e-08	2.58647e-05	5.35502e-08
COG:COG1277	468	1475	441	890	51.4851	37.6321	0.640332	1.63201e-08	3.08776e-05	6.37966e-08
COG:COG2249	846	2038	63	327	93.0693	13.8266	2.15463	1.69349e-08	3.20408e-05	6.60636e-08
COG:COG3835	818	2258	91	107	89.989	4.52431	0.425963	1.72216e-08	3.25832e-05	6.70436e-08
COG:COG0853	504	1564	405	801	55.4455	33.8689	0.63734	1.79946e-08	3.40458e-05	6.99093e-08
COG:COG0803	850	2312	59	53	93.5094	2.24101	0.330259	1.81445e-08	3.43293e-05	7.0347e-08
COG:COG3483	526	1617	383	748	57.8658	31.6279	0.6353	2.25818e-08	4.27248e-05	8.73718e-08
COG:COG5265	116	154	793	2211	12.7613	93.4884	2.10016	2.30916e-08	4.36893e-05	8.91619e-08
COG:COG1968	908	2301	1	64	99.89	2.70613	25.2551	2.31758e-08	4.38486e-05	8.93047e-08
COG:COG1007	871	2341	38	24	95.8196	1.0148	0.234987	2.77354e-08	5.24754e-05	1.06657e-07
COG:COG4607	34	19	875	2346	3.74037	99.1966	4.79783	2.80195e-08	5.3013e-05	1.07531e-07
COG:COG1961	333	1120	576	1245	36.6337	52.6427	0.642648	2.95478e-08	5.59044e-05	1.13167e-07
COG:COG0282	489	1523	420	842	53.7954	35.6025	0.643683	3.02908e-08	5.73103e-05	1.15778e-07
COG:COG1364	786	2197	123	168	86.4686	7.10359	0.488649	3.0789e-08	5.82528e-05	1.17445e-07
COG:COG2216	860	2326	49	39	94.6095	1.64905	0.294278	3.76572e-08	7.12475e-05	1.43355e-07
COG:COG3653	40	27	869	2338	4.40044	98.8584	3.98585	3.9673e-08	7.50612e-05	1.50725e-07
COG:COG0657	734	2089	175	276	80.7481	11.6702	0.554152	4.65821e-08	8.81334e-05	1.7662e-07
COG:COG1301	879	2350	30	15	96.6997	0.634249	0.187021	5.13705e-08	9.7193e-05	1.94386e-07
COG:COG3177	66	67	843	2298	7.26073	97.167	2.68529	5.20951e-08	9.8564e-05	1.96735e-07
COG:COG0705	804	2229	105	136	88.4488	5.75053	0.467192	5.34835e-08	0.000101191	2.01575e-07
COG:COG3005	29	14	880	2351	3.19032	99.408	5.53401	5.8451e-08	0.000110589	2.1986e-07
COG:COG1597	872	2341	37	24	95.9296	1.0148	0.241615	6.18929e-08	0.000117101	2.32344e-07
COG:COG1215	869	2337	40	28	95.5996	1.18393	0.260291	6.33431e-08	0.000119845	2.37317e-07
COG:COG1585	551	1670	358	695	60.6161	29.3869	0.640526	6.6937e-08	0.000126645	2.50286e-07
COG:COG1124	414	833	495	1532	45.5446	64.778	1.53819	6.94457e-08	0.000131391	2.59155e-07
COG:COG1643	905	2285	4	80	99.56	3.38266	7.92123	8.44531e-08	0.000159785	3.14538e-07
COG:COG3111	481	1496	428	869	52.9153	36.7442	0.652814	8.59076e-08	0.000162537	3.19327e-07
COG:COG0678	23	8	886	2357	2.53025	99.6617	7.64828	9.09472e-08	0.000172072	3.37396e-07
COG:COG0307	58	56	851	2309	6.38064	97.6321	2.81018	1.05572e-07	0.000199742	3.90885e-07
COG:COG0470	560	1688	349	677	61.6062	28.6258	0.643545	1.09433e-07	0.000207047	4.04389e-07
COG:COG3048	480	1491	429	874	52.8053	36.9556	0.65587	1.09892e-07	0.000207916	4.05295e-07
COG:COG0693	882	2181	27	184	97.0297	7.78013	2.75592	1.12706e-07	0.000213239	4.14862e-07
COG:COG2205	850	2308	59	57	93.5094	2.41015	0.3558	1.17346e-07	0.000222019	4.31105e-07
COG:COG0864	47	39	862	2326	5.17052	98.351	3.25189	1.22299e-07	0.000231391	4.48431e-07
COG:COG4221	880	2350	29	15	96.8097	0.634249	0.19369	1.26615e-07	0.000239555	4.63357e-07
COG:COG2120	68	73	841	2292	7.48075	96.9133	2.53866	1.3284e-07	0.000251333	4.85199e-07
COG:COG0845	850	2307	59	58	93.5094	2.45243	0.362199	1.40449e-07	0.000265729	5.12002e-07
COG:COG1705	55	52	854	2313	6.05061	97.8013	2.86469	1.44441e-07	0.000273282	5.25542e-07
COG:COG0574	67	71	842	2294	7.37074	96.9979	2.57097	1.54346e-07	0.000292022	5.60503e-07
COG:COG1715	105	140	804	2225	11.5512	94.0803	2.07556	1.57558e-07	0.0002981	5.71073e-07
COG:COG3340	26	12	883	2353	2.86029	99.4926	5.77369	1.86306e-07	0.000352491	6.73978e-07
COG:COG0726	605	1791	304	574	66.5567	24.2706	0.63782	1.90203e-07	0.000359864	6.86764e-07
COG:COG3437	531	1612	378	753	58.4158	31.8393	0.656195	2.23311e-07	0.000422505	8.04771e-07
COG:COG0180	20	6	889	2359	2.20022	99.7463	8.84514	2.40794e-07	0.000455582	8.66126e-07
COG:COG2764	776	1831	133	534	85.3685	22.5793	1.70162	2.61869e-07	0.000495456	9.40145e-07
COG:COG5000	880	2349	29	16	96.8097	0.676533	0.206691	2.62995e-07	0.000497587	9.40619e-07
COG:COG0454	880	2349	29	16	96.8097	0.676533	0.206691	2.62995e-07	0.000497587	9.40619e-07
COG:COG1213	72	82	837	2283	7.92079	96.5328	2.39496	2.75277e-07	0.000520823	9.82686e-07

[truncated: 3 more sheets: Plants, Soil, Wastewater]
