# Supplementary material for: Comparative Genomics of the Genus Pseudomonas Reveals Host- and Environment-Specific Evolution
Source: Microbiol Spectr. 2022 Nov 10;10(6):e02370-22. doi: 10.1128/spectrum.02370-22 (PMC9769992; doi:10.1128/spectrum.02370-22)
Supplement: Supplemental File 5 — Supplemental material. Download spectrum.02370-22-s0005.xlsx, XLSX file, 0.4 MB [file spectrum.02370-22-s0005.xlsx]

## Sheet: Caption
Supplemental File 5. Datasheet including the Pseudomonas Carbohydrate Active enZYmes (CAZys) relationships with the isolation source based on Scoary analyses

## Sheet: Aquatic
Gene	Annotation	Number_pos_present_in	Number_neg_present_in	Number_pos_not_present_in	Number_neg_not_present_in	Sensitivity	Specificity	Odds_ratio	Naive_p	Bonferroni_p	Benjamini_H_p
Pseudomonas_sp_GW456-R21_7249_CDS_0779	Chitinase 1	20	0	513	2741	3.75235	100	inf	1.26e-16	4.1e-13	9.32e-15
Pseudomonas_sp._MPR-R2A4_CDS_4786	hypothetical protein	14	0	519	2741	2.62664	100	inf	7.95e-12	2.58e-08	2.97e-10
Pseudomonas_sp._MPR-R5A_CDS_5002	hypothetical protein	13	0	520	2741	2.43902	100	inf	4.99e-11	1.62e-07	1.74e-09
Pseudomonas_sp._FW305-17_CDS_2386	D-inositol-3-phosphate glycosyltransferase	6	0	527	2741	1.1257	100	inf	1.82e-05	0.0589973	0.00035756
Pseudomonas_sp._FW305-17_CDS_2741	hypothetical protein	6	0	527	2741	1.1257	100	inf	1.82e-05	0.0589973	0.00035756
Pseudomonas_sp._GW456-L12_CDS_5267	Lysozyme RrrD	5	0	528	2741	0.938086	100	inf	0.00011256	0.365269	0.00166032
Pseudomonas_sp._FW305-47B_CDS_2086	hypothetical protein	5	0	528	2741	0.938086	100	inf	0.00011256	0.365269	0.00166032
Pseudomonas_sp._GW456-A1B_CDS_2935	hypothetical protein	5	0	528	2741	0.938086	100	inf	0.00011256	0.365269	0.00166032
Pseudomonas_sp._B11D7A_CDS_1783	D-inositol-3-phosphate glycosyltransferase	4	0	529	2741	0.750469	100	inf	0.00069581	1	0.00865097
Pseudomonas_sp_TKO14_7128_CDS_4581	Thermostable beta-glucosidase B	4	0	529	2741	0.750469	100	inf	0.00069581	1	0.00865097
Pseudomonas_sp._FW306-2-2C-B10A_CDS_1229	D-inositol-3-phosphate glycosyltransferase	26	1	507	2740	4.87805	99.9635	140.513	4.34e-20	1.41e-16	1.01e-17
Pseudomonas_sp_AD21_5911_CDS_0150	hypothetical protein	18	1	515	2740	3.37711	99.9635	95.767	8.17e-14	2.65e-10	3.96e-12
Pseudomonas_sp_AD21_5911_CDS_0145	hypothetical protein	18	1	515	2740	3.37711	99.9635	95.767	8.17e-14	2.65e-10	3.96e-12
Pseudomonas_sp_AD21_5911_CDS_0143	hypothetical protein	18	1	515	2740	3.37711	99.9635	95.767	8.17e-14	2.65e-10	3.96e-12
Pseudomonas_fluorescens_FW300-N2E3_CDS_4195	UDP-N-acetylglucosamine 2-epimerase	18	1	515	2740	3.37711	99.9635	95.767	8.17e-14	2.65e-10	3.96e-12
Pseudomonas_mandelii_NBRC_103147_CDS_0578	N-acetylmuramoyl-L-alanine amidase AmiC	18	1	515	2740	3.37711	99.9635	95.767	8.17e-14	2.65e-10	3.96e-12
Pseudomonas_sp._MPR-TSA4_CDS_1357	hypothetical protein	29	3	504	2738	5.4409	99.8906	52.5146	2.18e-20	7.07e-17	5.9e-18
Pseudomonas_sp._MPR-LB3_CDS_2689	Glycogen phosphorylase	10	1	523	2740	1.87617	99.9635	52.3901	1.14e-07	0.00037137	2.83e-06
Pseudomonas_sp_GW456-R21_7249_CDS_2729	D-inositol-3-phosphate glycosyltransferase	22	3	511	2738	4.12758	99.8906	39.2929	4.42e-15	1.44e-11	2.61e-13
Pseudomonas_sp._FW306-2-11AA_CDS_3331	hypothetical protein	21	3	512	2738	3.93996	99.8906	37.4336	2.47e-14	8.03e-11	1.32e-12
Pseudomonas_sp._FW305-67_CDS_2443	hypothetical protein	7	1	526	2740	1.31332	99.9635	36.4639	2.02e-05	0.0653891	0.00039155
Pseudomonas_sp._FW301-21B01_CDS_0169	hypothetical protein	13	2	520	2739	2.43902	99.927	34.2375	3.8e-09	1.23e-05	1.09e-07
Pseudomonas_sp._GW460-12_CDS_4593	GlcNAc-binding protein A	13	2	520	2739	2.43902	99.927	34.2375	3.8e-09	1.23e-05	1.09e-07
Pseudomonas_sp._FW300-N1A5_CDS_1694	GlcNAc-binding protein A	18	3	515	2738	3.37711	99.8906	31.899	4.13e-12	1.34e-08	1.58e-10
Pseudomonas_sp._GW460-C3_CDS_1382	hypothetical protein	29	5	504	2736	5.4409	99.8176	31.4857	8.83e-19	2.87e-15	1.14e-16
Pseudomonas_sp._FW305-53_CDS_5302	hypothetical protein	6	1	527	2740	1.1257	99.9635	31.1954	0.00010968	0.355898	0.00164945
Pseudomonas_sp._MPR-TSA4_CDS_0845	hypothetical protein	26	5	507	2736	4.87805	99.8176	28.0615	1.42e-16	4.62e-13	1.03e-14
Pseudomonas_fluorescens_2F9_9410_CDS_1810	hypothetical protein	5	1	528	2740	0.938086	99.9635	25.947	0.00058448	1	0.00737988
Pseudomonas_sp._FW303-C2_CDS_0103	hypothetical protein	5	1	528	2740	0.938086	99.9635	25.947	0.00058448	1	0.00737988
Pseudomonas_sp._FW306-02-F02-AA_CDS_1591	hypothetical protein	18	4	515	2737	3.37711	99.8541	23.9155	1.93e-11	6.27e-08	7.13e-10
Pseudomonas_sp._MPR-R5B_CDS_0146	hypothetical protein	13	3	520	2738	2.43902	99.8906	22.8167	1.73e-08	5.6e-05	4.71e-07
Pseudomonas_sp_GW456-R21_7249_CDS_5325	hypothetical protein	21	5	512	2736	3.93996	99.8176	22.4438	5.81e-13	1.88e-09	2.55e-11
Pseudomonas_sp_GW460-R15_7185_CDS_5248	hypothetical protein	20	5	513	2736	3.75235	99.8176	21.3333	2.98e-12	9.66e-09	1.18e-10
Pseudomonas_sp._OV221_CDS_2889	hypothetical protein	31	8	502	2733	5.81614	99.7081	21.0964	2.89e-18	9.38e-15	2.84e-16
Pseudomonas_sp._FW306-2-1A-C05A_CDS_4702	Glycogen phosphorylase	50	15	483	2726	9.38086	99.4528	18.813	9.89e-28	3.21e-24	3.21e-24
Pseudomonas_veronii_SHC-8-1_11563_CDS_6181	hypothetical protein	7	2	526	2739	1.31332	99.927	18.2253	7.79e-05	0.252894	0.00122171
Pseudomonas_sp._FW306-2-2C-A10BC_CDS_4644	hypothetical protein	7	2	526	2739	1.31332	99.927	18.2253	7.79e-05	0.252894	0.00122171
Pseudomonas_sp_PE-S1G-1_7028_CDS_1590	hypothetical protein	13	4	520	2737	2.43902	99.8541	17.1062	6.25e-08	0.00020296	1.57e-06
Pseudomonas_sp._MPR-LB3_CDS_0063	UDP-N-acetylglucosamine 2-epimerase	13	4	520	2737	2.43902	99.8541	17.1062	6.25e-08	0.00020296	1.57e-06
Pseudomonas_sp_Sample_23_7377_CDS_4782	hypothetical protein	18	6	515	2735	3.37711	99.7811	15.932	2.57e-10	8.35e-07	8.18e-09
Pseudomonas_sp._GW704-F2_CDS_2426	Undecaprenyl phosphate-alpha-4-amino-4-deoxy-L-arabinose arabinosyl transferase	6	2	527	2739	1.1257	99.927	15.592	0.00037825	1	0.00505112
Pseudomonas_sp_SXM-1_7402_CDS_3000	Endoglucanase 1	14	5	519	2736	2.62664	99.8176	14.7607	4.14e-08	0.00013433	1.09e-06
Pseudomonas_sp._FW306-02-F02-AB_CDS_4640	Aclacinomycin-N/aclacinomycin-A oxidase	23	9	510	2732	4.3152	99.6717	13.6898	3.19e-12	1.03e-08	1.25e-10
Pseudomonas_fluorescens_Ps006_CDS_2176	Endoglucanase	14	7	519	2734	2.62664	99.7446	10.5356	3e-07	0.00097479	7.05e-06
Pseudomonas_aeruginosa_Jp1200_10602_CDS_6421	hypothetical protein	33	19	500	2722	6.19137	99.3068	9.45537	1.44e-14	4.67e-11	8.05e-13
Pseudomonas_sp._FW305-62_CDS_3249	D-inositol-3-phosphate glycosyltransferase	7	4	526	2737	1.31332	99.8541	9.10599	0.00052832	1	0.00685761
Pseudomonas_sp_RW409_5941_CDS_5850	Putative glycosyltransferases	32	21	501	2720	6.00375	99.2339	8.27298	2.79e-13	9.07e-10	1.28e-11
Pseudomonas_sp._MPR-LB5_CDS_1539	Alcohol dehydrogenase [acceptor]	9	6	524	2735	1.68856	99.7811	7.8292	0.00014951	0.48516	0.00213727
Pseudomonas_sp._OV529_CDS_0341	hypothetical protein	23	16	510	2725	4.3152	99.4163	7.68076	1.37e-09	4.45e-06	4.12e-08
Pseudomonas_frederiksbergensis_11-D3_5833_CDS_4862	hypothetical protein	15	11	518	2730	2.81426	99.5987	7.18673	1.66e-06	0.00540174	3.6e-05
Pseudomonas_sp._GP01-A4_CDS_3250	hypothetical protein	15	11	518	2730	2.81426	99.5987	7.18673	1.66e-06	0.00540174	3.6e-05
Pseudomonas_sp._FW301-21B01_CDS_5001	D-inositol-3-phosphate glycosyltransferase	25	19	508	2722	4.69043	99.3068	7.05035	7.71e-10	2.5e-06	2.38e-08
Pseudomonas_sp._Root329_CDS_4066	hypothetical protein	28	22	505	2719	5.25328	99.1974	6.85257	1.13e-10	3.68e-07	3.8e-09
Pseudomonas_sp._GP01-A6_CDS_3769	N%2CN'-diacetylbacillosaminyl-diphospho-undecaprenol alpha-1%2C3-N-acetylgalactosaminyltransferase	19	16	514	2725	3.56473	99.4163	6.2956	2.42e-07	0.00078546	5.82e-06
Pseudomonas_sp_ATCC_PTA-122608_5149_CDS_2418	Putative glycosyltransferase EpsF	19	16	514	2725	3.56473	99.4163	6.2956	2.42e-07	0.00078546	5.82e-06
Pseudomonas_sp_1_R_17_isolate_1_R_17_4069_CDS_1847	Endoglucanase	42	41	491	2700	7.87992	98.5042	5.6331	2.16e-13	7.02e-10	1e-11
Pseudomonas_sp._FW507-F4_CDS_4088	O-antigen biosynthesis glycosyltransferase WbnK	14	14	519	2727	2.62664	99.4892	5.25434	3.38e-05	0.109839	0.00061707
Pseudomonas_fluorescens_MYb17_7240_CDS_4059	N-acetyl-alpha-D-glucosaminyl L-malate synthase	14	14	519	2727	2.62664	99.4892	5.25434	3.38e-05	0.109839	0.00061707
Pseudomonas_sp_ACN8_6715_CDS_0925	hypothetical protein	62	73	471	2668	11.6323	97.3367	4.81098	1.15e-16	3.74e-13	8.7e-15
Pseudomonas_veronii_VI4T1_CDS_1914	Undecaprenyl phosphate-alpha-4-amino-4-deoxy-L-arabinose arabinosyl transferase	46	53	487	2688	8.63039	98.0664	4.79052	8.02e-13	2.6e-09	3.38e-11
Pseudomonas_extremaustralis_14-3_sub14-3b_CDS_5866	Glucan 1%2C4-alpha-maltotetraohydrolase	18	21	515	2720	3.37711	99.2339	4.52705	1.05e-05	0.0341746	0.00021226
Pseudomonas_sp_FFUP_PS_473_6095_CDS_0106	Membrane-bound lytic murein transglycosylase F	21	25	512	2716	3.93996	99.0879	4.45594	2.38e-06	0.0077131	5.07e-05
Pseudomonas_mendocina_S5.2_CDS_3617	Alginate lyase	18	22	515	2719	3.37711	99.1974	4.31968	1.63e-05	0.0528832	0.00032444
Pseudomonas_mendocina_EGD-AQ5_CDS_2616	hypothetical protein	23	29	510	2712	4.3152	98.942	4.21744	1.55e-06	0.00502654	3.4e-05
Pseudomonas_chlororaphis_14D6_7521_CDS_4160	Penicillin-binding protein 1C	82	118	451	2623	15.3846	95.695	4.0416	4.45e-18	1.45e-14	4.25e-16
Pseudomonas_frederiksbergensis_94G2_7575_CDS_3409	hypothetical protein	62	87	471	2654	11.6323	96.826	4.01562	3.72e-14	1.21e-10	1.95e-12
Pseudomonas_sp_DrBHI1_5802_CDS_1539	putative glycosyltransferase	53	74	480	2667	9.94371	97.3003	3.97948	2.75e-12	8.91e-09	1.1e-10
Pseudomonas_resinovorans_NBRC_106553_CDS_2955	Alcohol dehydrogenase [acceptor]	39	55	494	2686	7.31707	97.9934	3.8555	3.07e-09	9.96e-06	9.14e-08
Pseudomonas_sp_TBZ2_7574_CDS_0165	Peptidoglycan hydrolase FlgJ	29	42	504	2699	5.4409	98.4677	3.69761	5.23e-07	0.00169835	1.2e-05
Pseudomonas_sp_Y278_2_7345_CDS_2334	Undecaprenyl phosphate-alpha-4-amino-4-deoxy-L-arabinose arabinosyl transferase	52	79	481	2662	9.7561	97.1178	3.64283	4.45e-11	1.44e-07	1.57e-09
Pseudomonas_mendocina_NCTC10898_6494_CDS_1896	hypothetical protein	17	25	516	2716	3.18949	99.0879	3.57922	0.00014394	0.467069	0.00207488
Pseudomonas_sp_AOB-7_11585_CDS_1255	Membrane-bound lytic murein transglycosylase D	18	27	515	2714	3.37711	99.015	3.51327	0.00011027	0.357817	0.00164945
Pseudomonas_mendocina_B1D7D_CDS_2556	hypothetical protein	17	27	516	2714	3.18949	99.015	3.31166	0.00028154	0.913582	0.00385478
Pseudomonas_taiwanensis_SJ9_CDS_0524	hypothetical protein	40	66	493	2675	7.50469	97.5921	3.28846	5.33e-08	0.00017281	1.37e-06
Pseudomonas_sp._MYb115_CDS_3365	Membrane-bound lytic murein transglycosylase F	55	94	478	2647	10.3189	96.5706	3.24012	3.77e-10	1.22e-06	1.19e-08
Pseudomonas_sp._B11D7D_CDS_2676	Mannuronan synthase	27	45	506	2696	5.06567	98.3583	3.19684	1.15e-05	0.0372272	0.0002298
Pseudomonas_sp._FW126-L8_CDS_2752	hypothetical protein	39	68	494	2673	7.31707	97.5192	3.10333	3.02e-07	0.00098063	7.05e-06
Pseudomonas_protegens_BNJ-SS-45_6851_CDS_3570	Oxygen-dependent choline dehydrogenase	72	133	461	2608	13.5084	95.1478	3.06258	7.71e-12	2.5e-08	2.91e-10
Pseudomonas_frederiksbergensis_11-D3_5833_CDS_0540	Undecaprenyl phosphate-alpha-4-amino-4-deoxy-L-arabinose arabinosyl transferase	100	200	433	2541	18.7617	92.7034	2.93418	1.66e-14	5.38e-11	8.97e-13
Pseudomonas_baetica_a390_6594_CDS_0189	GlcNAc-binding protein A	142	303	391	2438	26.6417	88.9456	2.92215	8.61e-19	2.79e-15	1.14e-16
Pseudomonas_sp._52_E_6_CDS_5326	hypothetical protein	28	52	505	2689	5.25328	98.1029	2.86717	3.75e-05	0.121587	0.00065106
Pseudomonas_nabeulensis_E10B_7580_CDS_0364	hypothetical protein	20	37	513	2704	3.75235	98.6501	2.84916	0.00041681	1	0.00547591
Pseudomonas_gingeri_NCPPB_3146_CDS_2910	D-inositol-3-phosphate glycosyltransferase	65	128	468	2613	12.1951	95.3302	2.83529	1.05e-09	3.42e-06	3.19e-08
Pseudomonas_psychrophila_BIGb0477_CDS_2473	Cellulose synthase catalytic subunit [UDP-forming]	60	118	473	2623	11.257	95.695	2.81972	3.74e-09	1.21e-05	1.09e-07
Pseudomonas_brassicacearum_38D7_11357_CDS_5606	hypothetical protein	53	104	480	2637	9.94371	96.2058	2.7997	4.48e-08	0.00014544	1.17e-06
Pseudomonas_sp._GV077_CDS_4193	Prophage bactoprenol glucosyl transferase	94	195	439	2546	17.636	92.8858	2.79568	6.8e-13	2.21e-09	2.94e-11
Pseudomonas_otitidis_LMG_23769_CDS_1362	Alginate lyase	22	42	511	2699	4.12758	98.4677	2.76666	0.0004145	1	0.00546774
Pseudomonas_sp_Leaf98_7027_CDS_1359	Beta-xylosidase	25	48	508	2693	4.69043	98.2488	2.76103	0.00014451	0.468924	0.00207488
Pseudomonas_sp._GM33_CDS_5397	putative glycosyltransferase	74	152	459	2589	13.8837	94.4546	2.74604	2.56e-10	8.31e-07	8.18e-09
Pseudomonas_frederiksbergensis_37A10_7577_CDS_0692	Undecaprenyl phosphate-alpha-4-amino-4-deoxy-L-arabinose arabinosyl transferase	127	289	406	2452	23.8274	89.4564	2.654	4.99e-15	1.62e-11	2.89e-13
Pseudomonas_sp_11K1_7725_CDS_1173	hypothetical protein	219	580	314	2161	41.0882	78.8398	2.59861	9.28e-21	3.01e-17	3.35e-18
Pseudomonas_sp_R4-34-07_7716_CDS_0220	hypothetical protein	66	142	467	2599	12.3827	94.8194	2.58669	9.59e-09	3.11e-05	2.68e-07
Pseudomonas_sp._FW305-47B_CDS_4965	hypothetical protein	241	665	292	2076	45.2158	75.7388	2.57656	2.15e-21	6.98e-18	1.75e-18
Pseudomonas_fluorescens_E24_5731_CDS_3919	Pectin lyase	29	60	504	2681	5.4409	97.811	2.57106	0.0001103	0.35793	0.00164945
Pseudomonas_fluorescens_BZ64_CDS_1909	Undecaprenyl phosphate-alpha-4-amino-4-deoxy-L-arabinose arabinosyl transferase	108	248	425	2493	20.2627	90.9522	2.5545	1.77e-12	5.74e-09	7.18e-11
Pseudomonas_sp._JAI115_CDS_0930	D-inositol-3-phosphate glycosyltransferase	48	104	485	2637	9.00563	96.2058	2.50944	1.49e-06	0.00483306	3.29e-05
Pseudomonas_sp_H9_7518_CDS_4814	hypothetical protein	36	77	497	2664	6.75422	97.1908	2.50605	3.95e-05	0.128156	0.00068168
Pseudomonas_fluorescens_NEP1_6338_CDS_1890	hypothetical protein	64	142	469	2599	12.0075	94.8194	2.49761	4.6e-08	0.00014924	1.19e-06
Pseudomonas_psychrophila_BIGb0477_CDS_2263	hypothetical protein	247	706	286	2035	46.3415	74.243	2.48938	2.6e-20	8.45e-17	6.5e-18
Pseudomonas_sp_WCHPs060044_6485_CDS_0300	hypothetical protein	480	2152	53	589	90.0563	21.4885	2.47878	8.43e-11	2.74e-07	2.91e-09
Pseudomonas_sp._MYb115_CDS_1606	Alcohol dehydrogenase [acceptor]	491	2264	42	477	92.1201	17.4024	2.46306	5.94e-09	1.93e-05	1.68e-07
Pseudomonas_sp_FW507-12TSA_6896_CDS_0383	Trehalose-6-phosphate hydrolase	179	470	354	2271	33.5835	82.853	2.44326	1.59e-16	5.17e-13	1.12e-14
Pseudomonas_vancouverensis_Dha-51_11578_CDS_1760	Undecaprenyl phosphate-alpha-4-amino-4-deoxy-L-arabinose arabinosyl transferase	24	52	509	2689	4.50281	98.1029	2.43827	0.00076872	1	0.00944883
Pseudomonas_sp._NFPP09_CDS_1348	Undecaprenyl phosphate-alpha-4-amino-4-deoxy-L-arabinose arabinosyl transferase	49	110	484	2631	9.19325	95.9869	2.42147	2.59e-06	0.00840933	5.5e-05
Pseudomonas_fluorescens_36F3_9405_CDS_3150	hypothetical protein	140	354	393	2387	26.2664	87.085	2.40206	1.53e-13	4.96e-10	7.19e-12
Pseudomonas_kairouanensis_KC12_9492_CDS_5135	Undecaprenyl phosphate-alpha-4-amino-4-deoxy-L-arabinose arabinosyl transferase	82	194	451	2547	15.3846	92.9223	2.38707	4.22e-09	1.37e-05	1.2e-07
Pseudomonas_sp._CBZ-4_CDS_2711	Maltooligosyl trehalose synthase	204	568	329	2173	38.2739	79.2776	2.37217	6.7e-17	2.18e-13	5.18e-15
Pseudomonas_poae_MYb114_CDS_3551	hypothetical protein	242	712	291	2029	45.4034	74.0241	2.36987	2.35e-18	7.62e-15	2.38e-16
Pseudomonas_fluorescens_NCIMB_11764_CDS_0530	D-inositol-3-phosphate glycosyltransferase	140	359	393	2382	26.2664	86.9026	2.36365	3.37e-13	1.09e-09	1.5e-11
Pseudomonas_sp._Z003-0.4C_8344-21__CDS_4144	hypothetical protein	207	588	326	2153	38.8368	78.548	2.32498	2.27e-16	7.38e-13	1.51e-14
Pseudomonas_sp._GP01-A4_CDS_1682	Undecaprenyl phosphate-alpha-4-amino-4-deoxy-L-arabinose arabinosyl transferase	79	192	454	2549	14.8218	92.9953	2.31015	2.44e-08	7.92e-05	6.6e-07
Pseudomonas_sp._GV062_CDS_4807	hypothetical protein	75	182	458	2559	14.0713	93.3601	2.30247	5.35e-08	0.00017364	1.37e-06
Pseudomonas_moraviensis_TYU6_CDS_5051	Membrane-bound lytic murein transglycosylase D	209	600	324	2141	39.212	78.1102	2.3018	3.63e-16	1.18e-12	2.36e-14
Pseudomonas_chlororaphis_48G9_7524_CDS_1534	hypothetical protein	125	323	408	2418	23.4522	88.216	2.29353	2.04e-11	6.62e-08	7.44e-10
Pseudomonas_corrugata_CFBP5403_CDS_5042	4-alpha-glucanotransferase	209	602	324	2139	39.212	78.0372	2.29201	5.79e-16	1.88e-12	3.61e-14
Pseudomonas_baetica_a390_6594_CDS_0556	hypothetical protein	37	87	496	2654	6.94184	96.826	2.27563	0.00010263	0.333043	0.00157096
Pseudomonas_chlororaphis_subsp_chlororaphis_GP72_377_CDS_0309	D-inositol-3-phosphate glycosyltransferase	89	224	444	2517	16.6979	91.8278	2.25238	1.11e-08	3.6e-05	3.08e-07
Pseudomonas_chlororaphis_subsp_aureofaciens_DSM_6698_7553_CDS_2338	hypothetical protein	35	85	498	2656	6.5666	96.8989	2.19608	0.00033884	1	0.00454347
Pseudomonas_sp_CFBP13506_11560_CDS_0415	Undecaprenyl phosphate-alpha-4-amino-4-deoxy-L-arabinose arabinosyl transferase	76	196	457	2545	14.2589	92.8493	2.15938	4.68e-07	0.00151852	1.08e-05
Pseudomonas_prosekii_P2673_5774_CDS_1076	UDP-N-acetylglucosamine--N-acetylmuramyl-(pentapeptide) pyrophosphoryl-undecaprenol N-acetylglucosamine transferase	63	162	470	2579	11.8199	94.0897	2.13392	3.68e-06	0.0119421	7.7e-05
Pseudomonas_chloritidismutans_AW-1_CDS_3828	Glucans biosynthesis glucosyltransferase H	34	86	499	2655	6.37899	96.8625	2.10351	0.00061237	1	0.00767239
Pseudomonas_aeruginosa_env054_7276_CDS_0607	D-inositol-3-phosphate glycosyltransferase	72	192	461	2549	13.5084	92.9953	2.07348	2.13e-06	0.00689563	4.57e-05
Pseudomonas_putida_LD6_11523_CDS_2811	N-acetylglucosaminyldiphosphoundecaprenol N-acetyl-beta-D-mannosaminyltransferase	44	115	489	2626	8.25516	95.8045	2.05466	0.00023371	0.758386	0.00325643
Pseudomonas_monteilii_MO2_CDS_3752	hypothetical protein	46	123	487	2618	8.63039	95.5126	2.01045	0.00023382	0.758749	0.00325643
Pseudomonas_putida_JLR11_CDS_3237	hypothetical protein	46	123	487	2618	8.63039	95.5126	2.01045	0.00023382	0.758749	0.00325643
Pseudomonas_aeruginosa_197S020911BSL_PA3_11072_CDS_3094	hypothetical protein	55	150	478	2591	10.3189	94.5275	1.98752	7.83e-05	0.254176	0.001222
Pseudomonas_sp._GP01-A13_CDS_2911	Non-hemolytic phospholipase C	39	105	494	2636	7.31707	96.1693	1.98195	0.00073168	1	0.00906226
Pseudomonas_azotifigens_DSM_17556_CDS_3627	Lipopolysaccharide heptosyltransferase 1	45	122	488	2619	8.44278	95.5491	1.97956	0.00033446	1	0.00450342
Pseudomonas_sp._QTF5_CDS_3001	hypothetical protein	54	148	479	2593	10.1313	94.6005	1.97515	0.00010565	0.342846	0.0016096
Pseudomonas_sp_DR_5-09_DR_5-09_4101_CDS_2040	NAD(P)H dehydrogenase (quinone)	43	117	490	2624	8.06754	95.7315	1.96811	0.00058032	1	0.00737988
Pseudomonas_sp_MR_02_7043_CDS_3960	D-inositol-3-phosphate glycosyltransferase	46	126	487	2615	8.63039	95.4031	1.96033	0.00040234	1	0.005329
Pseudomonas_putida_AA7_CDS_2926	hypothetical protein	46	126	487	2615	8.63039	95.4031	1.96033	0.00040234	1	0.005329
Pseudomonas_lini_ZBG1_CDS_0609	hypothetical protein	55	153	478	2588	10.3189	94.4181	1.94629	0.00013189	0.427982	0.0019192
Pseudomonas_fluorescens_HK44_CDS_1952	hypothetical protein	45	126	488	2615	8.44278	95.4031	1.91379	0.00059389	1	0.00746963
Pseudomonas_aeruginosa_BWHPSA023_CDS_3358	hypothetical protein	56	167	477	2574	10.5066	93.9073	1.80951	0.00046391	1	0.00607011
Pseudomonas_nabeulensis_E10B_7580_CDS_3756	hypothetical protein	104	324	429	2417	19.5122	88.1795	1.80845	4.37e-06	0.0141956	9.04e-05
Pseudomonas_protegens_BNJ-SS-45_6851_CDS_4665	Poly-beta-1%2C6-N-acetyl-D-glucosamine N-deacetylase	154	512	379	2229	28.8931	81.3207	1.76897	2.71e-07	0.00087798	6.41e-06
Pseudomonas_sp_AOB-7_11585_CDS_4194	Poly-beta-1%2C6-N-acetyl-D-glucosamine synthase	157	525	376	2216	29.4559	80.8464	1.76247	2.53e-07	0.00082023	6.03e-06
Pseudomonas_fluorescens_GcM5-1A_CDS_5021	hypothetical protein	75	235	458	2506	14.0713	91.4265	1.74626	0.00018232	0.591618	0.00258349
Pseudomonas_sp._FW305-42_CDS_1692	N-acetylgalactosamine-6-phosphate deacetylase	431	1992	102	749	80.863	27.3258	1.5888	6.28e-05	0.203726	0.00101356
Pseudomonas_thermotolerans_DSM_14292_CDS_2959	Murein DD-endopeptidase MepM	290	1178	243	1563	54.409	57.023	1.58345	1.45e-06	0.00470681	3.22e-05
Pseudomonas_agarici_NCPPB_2289_CDS_4825	Membrane-bound lytic murein transglycosylase F	291	1223	242	1518	54.5966	55.3812	1.49253	2.85e-05	0.0924503	0.00054383
Pseudomonas_protegens_4_7020_CDS_1546	Beta-xylosidase	286	1207	247	1534	53.6585	55.965	1.47159	5.21e-05	0.1692	0.00085888
Pseudomonas_gingeri_NCPPB_3146_CDS_1977	hypothetical protein	264	1106	269	1635	49.531	59.6498	1.45082	9.95e-05	0.322994	0.00153806
Pseudomonas_agarici_NCPPB_2289_CDS_1470	hypothetical protein	276	1183	257	1558	51.7824	56.8406	1.41436	0.00029024	0.94183	0.00395727
Pseudomonas_aeruginosa_Pae_CF6706q_2838_CDS_5440	Oxygen-dependent choline dehydrogenase	234	1430	299	1311	43.9024	47.8293	0.717483	0.00053975	1	0.00695038
Pseudomonas_aeruginosa_12939_6590_CDS_2822	4-alpha-glucanotransferase	224	1379	309	1362	42.0263	49.6899	0.715982	0.00053874	1	0.00695038
Pseudomonas_sp._LE6C9_CDS_3733	Alcohol dehydrogenase [acceptor]	256	1551	277	1190	48.03	43.4148	0.70908	0.00029567	0.959447	0.00401442
Pseudomonas_aeruginosa_Pae_CF6706e_2831_CDS_3428	hypothetical protein	225	1391	308	1350	42.2139	49.2521	0.708987	0.00031796	1	0.00429913
Pseudomonas_balearica_st101_CDS_2438	hypothetical protein	245	1498	288	1243	45.9662	45.3484	0.705883	0.00025603	0.830819	0.00355051
Pseudomonas_aeruginosa_Pae81_10700_CDS_3101	Glycogen synthase	225	1395	308	1346	42.2139	49.1062	0.70486	0.00026303	0.853539	0.00361669
Pseudomonas_aeruginosa_BK1_CDS_1532	Malto-oligosyltrehalose trehalohydrolase	224	1390	309	1351	42.0263	49.2886	0.70458	0.00026264	0.852266	0.00361669
Pseudomonas_aeruginosa_PA13SY16_4009_CDS_0057	Beta-xylosidase	227	1418	306	1323	42.5891	48.2671	0.692131	0.00012321	0.399815	0.00180097
Pseudomonas_aeruginosa_IMP-13_10390_CDS_4337	O-mycaminosyltylonolide 6-deoxyallosyltransferase	228	1427	305	1314	42.7767	47.9387	0.688345	0.00010107	0.327972	0.00155437
Pseudomonas_aeruginosa_H26027_9949_CDS_5707	Undecaprenyl phosphate-alpha-4-amino-4-deoxy-L-arabinose arabinosyl transferase	227	1425	306	1316	42.5891	48.0117	0.685087	8.3e-05	0.269354	0.00128878
Pseudomonas_aeruginosa_VRFPA04_CDS_3446	Periplasmic trehalase	191	1231	342	1510	35.8349	55.0894	0.685056	0.00010781	0.349834	0.00163474
Pseudomonas_aeruginosa_PHU46_CDS_1616	hypothetical protein	227	1427	306	1314	42.5891	47.9387	0.683087	6.83e-05	0.221597	0.00108626
Pseudomonas_aeruginosa_Env_11_6793_CDS_1004	Membrane-bound lytic murein transglycosylase F	231	1449	302	1292	43.3396	47.1361	0.682023	6.76e-05	0.21951	0.00108133
Pseudomonas_aeruginosa_VET-68_contigs_CDS_3018	hypothetical protein	227	1431	306	1310	42.5891	47.7928	0.679104	5.56e-05	0.180384	0.00090192
Pseudomonas_aeruginosa_Pae_CF6706m_2836_CDS_2932	Tn3 family transposase TnXax1	230	1447	303	1294	43.152	47.209	0.678814	5.53e-05	0.179577	0.00090192
Pseudomonas_aeruginosa_AZPAE12144_2389_CDS_1542	Non-hemolytic phospholipase C	230	1447	303	1294	43.152	47.209	0.678814	5.53e-05	0.179577	0.00090192
Pseudomonas_aeruginosa_278S180511BSL_PA2_11053_CDS_3739	Undecaprenyl phosphate-alpha-4-amino-4-deoxy-L-arabinose arabinosyl transferase	227	1432	306	1309	42.5891	47.7563	0.678111	4.6e-05	0.149272	0.00076945
Pseudomonas_aeruginosa_4094345290_11096_CDS_2684	Alginate lyase	228	1438	305	1303	42.7767	47.5374	0.677362	4.56e-05	0.147937	0.00076651
Pseudomonas_chlororaphis_ZJU60_6778_CDS_5981	hypothetical protein	258	1592	275	1149	48.4053	41.919	0.677117	4.79e-05	0.155514	0.00079751
Pseudomonas_aeruginosa_19SV_10966_CDS_0743	Alginate lyase	230	1449	303	1292	43.152	47.1361	0.67683	4.53e-05	0.14687	0.00076629
Pseudomonas_aeruginosa_PAC94A_11000_CDS_2906	hypothetical protein	227	1434	306	1307	42.5891	47.6833	0.676131	4.53e-05	0.147127	0.00076629
Pseudomonas_aeruginosa_1046_PAER_2859_CDS_1540	hypothetical protein	227	1434	306	1307	42.5891	47.6833	0.676131	4.53e-05	0.147127	0.00076629
Pseudomonas_aeruginosa_MRSN6241_10441_CDS_2996	Membrane-bound lytic murein transglycosylase B	231	1455	302	1286	43.3396	46.9172	0.676057	4.5e-05	0.146142	0.00076629
Pseudomonas_aeruginosa_DUN-001C_10141_CDS_2628	Murein hydrolase activator NlpD	228	1440	305	1301	42.7767	47.4644	0.675383	3.75e-05	0.121749	0.00065106
Pseudomonas_aeruginosa_LiP5_10027_CDS_1715	Membrane-bound lytic murein transglycosylase D	228	1440	305	1301	42.7767	47.4644	0.675383	3.75e-05	0.121749	0.00065106
Pseudomonas_aeruginosa_MRSN6241_10441_CDS_3768	hypothetical protein	231	1456	302	1285	43.3396	46.8807	0.675067	3.71e-05	0.120472	0.00065106
Pseudomonas_aeruginosa_AZPAE14698_2308_CDS_2183	putative glycosyltransferase	228	1441	305	1300	42.7767	47.4279	0.674395	3.71e-05	0.120455	0.00065106
Pseudomonas_aeruginosa_FFUP_PS_65_7206_CDS_0986	D-inositol-3-phosphate glycosyltransferase	228	1441	305	1300	42.7767	47.4279	0.674395	3.71e-05	0.120455	0.00065106
Pseudomonas_aeruginosa_VRFPA04_CDS_2118	hypothetical protein	224	1420	309	1321	42.0263	48.1941	0.674379	3.73e-05	0.121159	0.00065106
Pseudomonas_aeruginosa_AZPAE14723_2348_CDS_5950	Non-hemolytic phospholipase C	227	1437	306	1304	42.5891	47.5739	0.673171	3.69e-05	0.119735	0.00065106
Pseudomonas_aeruginosa_3C52_K_isolate_968333S_9933_CDS_0474	Alginate lyase	231	1458	302	1283	43.3396	46.8077	0.673092	3.66e-05	0.118843	0.00065106
Pseudomonas_aeruginosa_462_PAER_2871_CDS_3112	hypothetical protein	228	1443	305	1298	42.7767	47.355	0.672424	3.05e-05	0.0989788	0.00056238
Pseudomonas_aeruginosa_AUS210_10247_CDS_2913	D-inositol-3-phosphate glycosyltransferase	235	1480	298	1261	44.0901	46.0051	0.671901	2.97e-05	0.0964759	0.00055921
Pseudomonas_sp_HMSC066A08_5629_CDS_3246	N-acetylmuramoyl-L-alanine amidase AmiC	228	1444	305	1297	42.7767	47.3185	0.671441	3.02e-05	0.097862	0.00055921
Pseudomonas_aeruginosa_AZPAE14899_2158_CDS_1301	Chitin-binding protein CbpD	228	1444	305	1297	42.7767	47.3185	0.671441	3.02e-05	0.097862	0.00055921
Pseudomonas_aeruginosa_AUS719_10189_CDS_3455	hypothetical protein	231	1460	302	1281	43.3396	46.7348	0.671122	2.99e-05	0.0969349	0.00055921
Pseudomonas_aeruginosa_001-5A_10078_CDS_2496	hypothetical protein	227	1440	306	1301	42.5891	47.4644	0.670223	3e-05	0.0972272	0.00055921
Pseudomonas_aeruginosa_Y89_7172_CDS_5656	hypothetical protein	233	1472	300	1269	43.7148	46.297	0.669558	2.44e-05	0.0792766	0.00046946
Pseudomonas_aeruginosa_Pae_CF6708p_2744_CDS_2504	Tn3 family transposase TnXax1	229	1452	304	1289	42.9644	47.0266	0.668726	2.44e-05	0.0793386	0.00046946
Pseudomonas_aeruginosa_env142_6523_CDS_2713	hypothetical protein	228	1451	305	1290	42.7767	47.0631	0.664595	1.96e-05	0.063637	0.00038336
Pseudomonas_brassicacearum_37D10_11354_CDS_4779	hypothetical protein	405	2327	128	414	75.985	15.104	0.562923	1.15e-06	0.0037228	2.59e-05
Pseudomonas_aeruginosa_515477_5326_CDS_0206	Membrane-bound lytic murein transglycosylase A	481	2589	52	152	90.2439	5.54542	0.543067	0.00054867	1	0.00700958
Pseudomonas_aeruginosa_FFUP_PS_37_7081_CDS_0505	D-inositol-3-phosphate glycosyltransferase	437	2453	96	288	81.9887	10.5071	0.534448	3.02e-06	0.00981156	6.37e-05
Pseudomonas_sp_NDM_7514_CDS_0007	Lipopolysaccharide heptosyltransferase 1	488	2617	45	124	91.5572	4.5239	0.513837	0.00054277	1	0.00696168
Pseudomonas_aeruginosa_F5677_CDS_4186	hypothetical protein	60	563	473	2178	11.257	79.4601	0.490727	1.88e-07	0.00061012	4.59e-06
Pseudomonas_sp_KBS0707_9490_CDS_0196	hypothetical protein	60	569	473	2172	11.257	79.2412	0.484214	1.07e-07	0.00034667	2.67e-06
Pseudomonas_aeruginosa_AZPAE12144_2389_CDS_1145	Glucans biosynthesis glucosyltransferase H	484	2616	49	125	90.8068	4.56038	0.471978	4.89e-05	0.158709	0.00080974
Pseudomonas_syringae_RMP66_6987_CDS_1509	Sucrose-6-phosphate hydrolase	54	539	479	2202	10.1313	80.3356	0.460561	3.85e-08	0.00012478	1.03e-06
Pseudomonas_aeruginosa_PABL022_9618_CDS_5558	Undecaprenyl-phosphate 4-deoxy-4-formamido-L-arabinose transferase	248	1842	285	899	46.5291	32.7982	0.424695	5.34e-19	1.73e-15	7.88e-17
Pseudomonas_sp._IS8_CDS_2580	Trehalase	38	532	495	2209	7.12946	80.591	0.318759	1.43e-13	4.64e-10	6.82e-12
Pseudomonas_syringae_PavISPaVe013_CDS_2620	D-inositol-3-phosphate glycosyltransferase	32	464	501	2277	6.00375	83.0719	0.313442	3.47e-12	1.12e-08	1.34e-10
Pseudomonas_syringae_CC1544_CDS_4607	Xylan 1%2C4-beta-xylosidase	33	483	500	2258	6.19137	82.3787	0.308547	7.16e-13	2.32e-09	3.06e-11
Pseudomonas_sp_BIOMIG1BD_BIOMIG1BD_4096_CDS_1601	hypothetical protein	26	474	507	2267	4.87805	82.707	0.245267	9.15e-16	2.97e-12	5.5e-14
Pseudomonas_syringae_pv._broussonetiae_CFBP_5140_CDS_2906	Pectate lyase	5	106	528	2635	0.938086	96.1328	0.235402	0.00019707	0.639481	0.00278035
Pseudomonas_sp_s211_2017_6831_CDS_2869	hypothetical protein	4	86	529	2655	0.750469	96.8625	0.233437	0.0007598	1	0.00937467
Pseudomonas_syringae_pv_atrofaciens_ICMP4394_3787_CDS_4084	GlcNAc-binding protein A	5	109	528	2632	0.938086	96.0233	0.228663	0.00013804	0.447936	0.00199972
Pseudomonas_aeruginosa_J80UH1OS1_10113_CDS_4877	hypothetical protein	9	192	524	2549	1.68856	92.9953	0.228024	1.81e-07	0.00058746	4.45e-06
Pseudomonas_sp._SJZ074_CDS_3329	Periplasmic trehalase	4	89	529	2652	0.750469	96.753	0.225314	0.00052542	1	0.00684733
Pseudomonas_brassicacearum_36B7_11350_CDS_0437	hypothetical protein	4	100	529	2641	0.750469	96.3517	0.199698	0.00011816	0.383443	0.00173504
Pseudomonas_syringae_pv_viburni_ICMP3963_3830_CDS_1812	hypothetical protein	5	127	528	2614	0.938086	95.3667	0.194912	9.84e-06	0.0319426	0.00019964
Pseudomonas_protegens_JUb28_CDS_4434	D-inositol-3-phosphate glycosyltransferase	20	466	513	2275	3.75235	82.9989	0.19033	8.62e-19	2.8e-15	1.14e-16
Pseudomonas_savastanoi_2411_5819_CDS_0380	hypothetical protein	19	459	514	2282	3.56473	83.2543	0.183778	4.96e-19	1.61e-15	7.66e-17
Pseudomonas_coronafaciens_pv_porri_ICMP8961_3670_CDS_3021	Ubiquinone biosynthesis O-methyltransferase%2C mitochondrial	4	118	529	2623	0.750469	95.695	0.168082	7.86e-06	0.0254961	0.00016035
Pseudomonas_caspiana_FBF102_CDS_4622	hypothetical protein	14	392	519	2349	2.62664	85.6987	0.161643	1.3e-17	4.22e-14	1.12e-15
Pseudomonas_syringae_GR12-2_4124_CDS_5032	D-inositol-3-phosphate glycosyltransferase	14	392	519	2349	2.62664	85.6987	0.161643	1.3e-17	4.22e-14	1.12e-15
Pseudomonas_coronafaciens_pv_atropurpurea_ICMP4457_3668_CDS_4505	hypothetical protein	3	93	530	2648	0.562852	96.6071	0.161169	6.4e-05	0.207782	0.00102862
Pseudomonas_sp_Bc-h_6554_CDS_5364	4-alpha-glucanotransferase	14	402	519	2339	2.62664	85.3338	0.156951	2.18e-18	7.07e-15	2.35e-16
Pseudomonas_sp._Leaf127_CDS_3750	Membrane-bound lytic murein transglycosylase D	14	403	519	2338	2.62664	85.2973	0.156495	2.25e-18	7.29e-15	2.35e-16
Pseudomonas_syringae_ICMP9756_6086_CDS_0126	hypothetical protein	13	380	520	2361	2.43902	86.1364	0.155329	1.63e-17	5.29e-14	1.36e-15
Pseudomonas_syringae_UB246_CDS_1137	Maltooligosyl trehalose synthase	14	406	519	2335	2.62664	85.1879	0.155139	9.12e-19	2.96e-15	1.14e-16
Pseudomonas_syringae_1845_4123_CDS_4714	D-inositol-3-phosphate glycosyltransferase	13	392	520	2349	2.43902	85.6987	0.149809	1.79e-18	5.81e-15	2e-16
Pseudomonas_syringae_pv._actinidiae_ICMP_19439_CDS_4973	hypothetical protein	13	393	520	2348	2.43902	85.6622	0.149364	1.76e-18	5.72e-15	2e-16
Pseudomonas_syringae_pv_ribicola_ICMP3882_3828_CDS_0403	hypothetical protein	13	393	520	2348	2.43902	85.6622	0.149364	1.76e-18	5.72e-15	2e-16
Pseudomonas_syringae_PmaYM7930_CDS_3304	Alginate lyase	13	402	520	2339	2.43902	85.3338	0.14546	4.7e-19	1.52e-15	7.62e-17
Pseudomonas_mohnii_DSM_18327_CDS_5980	D-inositol-3-phosphate glycosyltransferase	8	260	525	2481	1.50094	90.5144	0.145407	1.31e-12	4.25e-09	5.39e-11
Pseudomonas_syringae_PmaKN91_CDS_0141	D-inositol-3-phosphate glycosyltransferase	8	260	525	2481	1.50094	90.5144	0.145407	1.31e-12	4.25e-09	5.39e-11
Pseudomonas_amygdali_pv_aesculi_NCPPB_3681_486_CDS_5382	Pectate lyase L	6	201	527	2540	1.1257	92.6669	0.143873	5.91e-10	1.92e-06	1.85e-08
Pseudomonas_syringae_BRIP34881_CDS_3281	hypothetical protein	5	170	528	2571	0.938086	93.7979	0.143215	1.12e-08	3.63e-05	3.08e-07
Pseudomonas_syringae_NZ45_6142_CDS_3383	Undecaprenyl phosphate-alpha-4-amino-4-deoxy-L-arabinose arabinosyl transferase	11	355	522	2386	2.06379	87.0485	0.141633	3.9e-17	1.26e-13	3.08e-15
Pseudomonas_syringae_pv_tomato_ICMP2844_3829_CDS_4832	hypothetical protein	5	178	528	2563	0.938086	93.506	0.136353	3.25e-09	1.05e-05	9.58e-08
Pseudomonas_amygdali_R19326_7321_CDS_2856	hypothetical protein	12	397	521	2344	2.25141	85.5162	0.135991	1.44e-19	4.68e-16	2.75e-17
Pseudomonas_amygdali_pv._aesculi_2329_CDS_5476	hypothetical protein	3	112	530	2629	0.562852	95.9139	0.132867	3.91e-06	0.0127023	8.14e-05
Pseudomonas_tremae_ICMP9151_3840_CDS_0129	Undecaprenyl phosphate-alpha-4-amino-4-deoxy-L-arabinose arabinosyl transferase	10	348	523	2393	1.87617	87.3039	0.131481	1.83e-17	5.94e-14	1.49e-15
Pseudomonas_syringae_CC1524_CDS_3860	hypothetical protein	11	391	522	2350	2.06379	85.7351	0.126652	6.83e-20	2.22e-16	1.39e-17
Pseudomonas_syringae_pv_theae_NCPPB_2598_3074_CDS_1100	hypothetical protein	3	121	530	2620	0.562852	95.5856	0.122564	7.55e-07	0.00244884	1.71e-05
Pseudomonas_coronafaciens_pv_porri_ICMP8961_3670_CDS_0684	Exoglucanase/xylanase	5	197	528	2544	0.938086	92.8128	0.122289	1.78e-10	5.76e-07	5.82e-09
Pseudomonas_syringae_pv_actinidiae_ICMP_9855_410_CDS_5263	hypothetical protein	8	311	525	2430	1.50094	88.6538	0.119063	2.12e-16	6.87e-13	1.43e-14
Pseudomonas_caspiana_FBF102_CDS_1613	Xylan 1%2C4-beta-xylosidase	11	418	522	2323	2.06379	84.7501	0.11711	6.57e-22	2.13e-18	1.07e-18
Pseudomonas_sp._Leaf127_CDS_0935	Endoglucanase	7	280	526	2461	1.31332	89.7848	0.116968	8.14e-15	2.64e-11	4.63e-13
Pseudomonas_savastanoi_pv._fraxini_CFBP_5062_CDS_3050	hypothetical protein	10	389	523	2352	1.87617	85.8081	0.115608	1.25e-20	4.05e-17	4.05e-18
Pseudomonas_syringae_pv_lapsa_ICMP3947_3791_CDS_0352	hypothetical protein	5	208	528	2533	0.938086	92.4115	0.115321	2.07e-11	6.73e-08	7.48e-10
Pseudomonas_coronafaciens_pv_zizaniae_ICMP8921_3671_CDS_0737	hypothetical protein	10	394	523	2347	1.87617	85.6257	0.113898	8.13e-21	2.64e-17	3.35e-18
Pseudomonas_savastanoi_CECT_4861_6810_CDS_1763	hypothetical protein	4	175	529	2566	0.750469	93.6155	0.110872	9.64e-10	3.13e-06	2.95e-08
Pseudomonas_syringae_pv._actinidiae_M302091_CDS_5270	hypothetical protein	9	380	524	2361	1.68856	86.1364	0.106715	8.53e-21	2.77e-17	3.35e-18
Pseudomonas_syringae_C3_6245_CDS_3171	GlcNAc-binding protein A	3	139	530	2602	0.562852	94.9289	0.105959	4.07e-08	0.00013203	1.08e-06
Pseudomonas_sp._GV012_CDS_3904	D-inositol-3-phosphate glycosyltransferase	4	185	529	2556	0.750469	93.2506	0.10447	1.73e-10	5.62e-07	5.73e-09
Pseudomonas_syringae_PmpFTRS_U7_CDS_1779	hypothetical protein	4	186	529	2555	0.750469	93.2142	0.103868	1.13e-10	3.66e-07	3.8e-09
Pseudomonas_syringae_9643_6237_CDS_1026	hypothetical protein	8	351	525	2390	1.50094	87.1945	0.103758	2.32e-19	7.54e-16	4.19e-17
Pseudomonas_syringae_pv._actinidia_ICMP_9617_CDS_3003	hypothetical protein	9	391	524	2350	1.68856	85.7351	0.103229	1.29e-21	4.18e-18	1.39e-18
Pseudomonas_syringae_CC1629_CDS_3594	hypothetical protein	8	359	525	2382	1.50094	86.9026	0.101106	5.79e-20	1.88e-16	1.25e-17
Pseudomonas_amygdali_pv._morsprunorum_HRI-W_5261_CDS_2041	hypothetical protein	8	367	525	2374	1.50094	86.6107	0.0985701	1.43e-20	4.65e-17	4.22e-18
Pseudomonas_syringae_RM1_6415_CDS_3923	hypothetical protein	8	370	525	2371	1.50094	86.5013	0.0976474	9.12e-21	2.96e-17	3.35e-18
Pseudomonas_syringae_C54_6796_CDS_5222	hypothetical protein	8	370	525	2371	1.50094	86.5013	0.0976474	9.12e-21	2.96e-17	3.35e-18
Pseudomonas_syringae_pv_actinidiae_ICMP_19094_407_CDS_3486	hypothetical protein	5	269	528	2472	0.938086	90.1861	0.0870226	8.19e-16	2.66e-12	5.02e-14
Pseudomonas_syringae_pv_helianthi_ICMP4531_3836_CDS_3809	hypothetical protein	3	171	530	2570	0.562852	93.7614	0.0850712	2.46e-10	7.97e-07	7.97e-09
Pseudomonas_syringae_C73_6823_CDS_4471	hypothetical protein	3	182	530	2559	0.562852	93.3601	0.0795874	2.71e-11	8.78e-08	9.65e-10
Pseudomonas_sp._NFACC49-2_CDS_1413	hypothetical protein	1	66	532	2675	0.187617	97.5921	0.0761848	0.00015358	0.498373	0.00218585
Pseudomonas_savastanoi_pv._nerii_CFBP_5067_CDS_2986	Cellulose synthase catalytic subunit [UDP-forming]	4	258	529	2483	0.750469	90.5874	0.0727715	4.42e-16	1.44e-12	2.81e-14
Pseudomonas_syringae_pv_papulans_CFBP_1754_3080_CDS_5075	Undecaprenyl-phosphate 4-deoxy-4-formamido-L-arabinose transferase	1	72	532	2669	0.187617	97.3732	0.0696794	6.93e-05	0.225024	0.00109768
Pseudomonas_amygdali_5270_7275_CDS_5554	hypothetical protein	3	264	530	2477	0.562852	90.3685	0.0531089	1.31e-17	4.25e-14	1.12e-15
Pseudomonas_syringae_PmpFTRS_U7_CDS_5171	Polygalacturonase	3	267	530	2474	0.562852	90.259	0.0524486	8.18e-18	2.65e-14	7.58e-16
Pseudomonas_cannabina_pv._alisalensis_PSa1-3_CDS_0877	hypothetical protein	2	211	531	2530	0.375235	92.3021	0.045162	1.46e-14	4.75e-11	8.06e-13
Pseudomonas_savastanoi_pv._nerii_CFBP_5067_CDS_2819	hypothetical protein	2	270	531	2471	0.375235	90.1496	0.0344703	3.04e-19	9.88e-16	5.2e-17
Pseudomonas_syringae_Pss9654_5872_CDS_2733	putative glycosyltransferase	1	178	532	2563	0.187617	93.506	0.0270656	3.34e-13	1.08e-09	1.5e-11
Pseudomonas_syringae_Cl-PS-15_6812_CDS_5089	Lysozyme M1	0	201	533	2540	0	92.6669	0	1.89e-16	6.12e-13	1.3e-14
Pseudomonas_sp_CB1_3040_CDS_4207	hypothetical protein	0	131	533	2610	0	95.2207	0	9.07e-11	2.94e-07	3.1e-09
Pseudomonas_amygdali_R19326_7321_CDS_1289	N-acetyl-alpha-D-glucosaminyl L-malate synthase	0	87	533	2654	0	96.826	0	3.46e-07	0.00112271	8.02e-06
Pseudomonas_savastanoi_pv_phaseolicola_ICMP2740_3729_CDS_2140	Tn3 family transposase TnXax1	0	78	533	2663	0	97.1543	0	1.23e-06	0.00400292	2.76e-05
Pseudomonas_syringae_PgyLN10_CDS_1243	hypothetical protein	0	70	533	2671	0	97.4462	0	4.8e-06	0.0155742	9.86e-05

## Sheet: Animals
Gene	Annotation	Number_pos_present_in	Number_neg_present_in	Number_pos_not_present_in	Number_neg_not_present_in	Sensitivity	Specificity	Odds_ratio	Naive_p	Bonferroni_p	Benjamini_H_p
Pseudomonas_aeruginosa_AU2342_CDS_4880	Cyclic beta-(1%2C2)-glucan synthase NdvB	20	0	1478	1776	1.33511	100	inf	1.51e-07	0.00048956	1.32e-06
Pseudomonas_fluorescens_AU12597_2974_CDS_2589	GlcNAc-binding protein A	14	0	1484	1776	0.934579	100	inf	1.7e-05	0.0553228	0.00012294
Pseudomonas_aeruginosa_6098_10875_CDS_2610	Beta-hexosaminidase	14	0	1484	1776	0.934579	100	inf	1.7e-05	0.0553228	0.00012294
Pseudomonas_fluorescens_AU11164_2968_CDS_3478	1%2C4-alpha-glucan branching enzyme GlgB	14	0	1484	1776	0.934579	100	inf	1.7e-05	0.0553228	0.00012294
Pseudomonas_fluorescens_AU11164_2968_CDS_2740	Alpha-maltose-1-phosphate synthase	10	0	1488	1776	0.667557	100	inf	0.00039558	1	0.00234671
Pseudomonas_fluorescens_AU11122_2973_CDS_2611	hypothetical protein	10	0	1488	1776	0.667557	100	inf	0.00039558	1	0.00234671
Pseudomonas_denitrificans_816_PDEN_CDS_1085	hypothetical protein	53	1	1445	1775	3.53805	99.9437	65.1038	1.83e-17	5.94e-14	2.43e-16
Pseudomonas_aeruginosa_AZPAE12144_2389_CDS_1542	Non-hemolytic phospholipase C	1345	332	153	1444	89.7864	81.3063	38.2349	0	0	0
Pseudomonas_sp_HMSC066A08_5629_CDS_3246	N-acetylmuramoyl-L-alanine amidase AmiC	1343	329	155	1447	89.6529	81.4752	38.1081	0	0	0
Pseudomonas_aeruginosa_AZPAE14899_2158_CDS_1301	Chitin-binding protein CbpD	1343	329	155	1447	89.6529	81.4752	38.1081	0	0	0
Pseudomonas_aeruginosa_462_PAER_2871_CDS_3112	hypothetical protein	1342	329	156	1447	89.5861	81.4752	37.8356	0	0	0
Pseudomonas_aeruginosa_DUN-001C_10141_CDS_2628	Murein hydrolase activator NlpD	1340	328	158	1448	89.4526	81.5315	37.4406	0	0	0
Pseudomonas_aeruginosa_3C52_K_isolate_968333S_9933_CDS_0474	Alginate lyase	1347	342	151	1434	89.9199	80.7432	37.4036	0	0	0
Pseudomonas_aeruginosa_AZPAE14698_2308_CDS_2183	putative glycosyltransferase	1340	329	158	1447	89.4526	81.4752	37.301	0	0	0
Pseudomonas_aeruginosa_FFUP_PS_65_7206_CDS_0986	D-inositol-3-phosphate glycosyltransferase	1340	329	158	1447	89.4526	81.4752	37.301	0	0	0
Pseudomonas_aeruginosa_MRSN6241_10441_CDS_3768	hypothetical protein	1346	341	152	1435	89.8531	80.7995	37.2648	0	0	0
Pseudomonas_aeruginosa_AZPAE14723_2348_CDS_5950	Non-hemolytic phospholipase C	1338	326	160	1450	89.3191	81.6441	37.1952	0	0	0
Pseudomonas_aeruginosa_001-5A_10078_CDS_2496	hypothetical protein	1339	328	159	1448	89.3858	81.5315	37.1773	0	0	0
Pseudomonas_aeruginosa_19SV_10966_CDS_0743	Alginate lyase	1343	336	155	1440	89.6529	81.0811	37.1336	0	0	0
Pseudomonas_aeruginosa_env142_6523_CDS_2713	hypothetical protein	1343	336	155	1440	89.6529	81.0811	37.1336	0	0	0
Pseudomonas_aeruginosa_LiP5_10027_CDS_1715	Membrane-bound lytic murein transglycosylase D	1339	329	159	1447	89.3858	81.4752	37.0387	0	0	0
Pseudomonas_aeruginosa_MRSN6241_10441_CDS_2996	Membrane-bound lytic murein transglycosylase B	1344	342	154	1434	89.7196	80.7432	36.5933	0	0	0
Pseudomonas_aeruginosa_4094345290_11096_CDS_2684	Alginate lyase	1337	329	161	1447	89.2523	81.4752	36.524	0	0	0
Pseudomonas_aeruginosa_PAC94A_11000_CDS_2906	hypothetical protein	1335	326	163	1450	89.1188	81.6441	36.4287	0	0	0
Pseudomonas_aeruginosa_1046_PAER_2859_CDS_1540	hypothetical protein	1335	326	163	1450	89.1188	81.6441	36.4287	0	0	0
Pseudomonas_aeruginosa_278S180511BSL_PA2_11053_CDS_3739	Undecaprenyl phosphate-alpha-4-amino-4-deoxy-L-arabinose arabinosyl transferase	1334	325	164	1451	89.0521	81.7005	36.3158	0	0	0
Pseudomonas_aeruginosa_Y89_7172_CDS_5656	hypothetical protein	1349	356	149	1420	90.0534	79.955	36.113	0	0	0
Pseudomonas_aeruginosa_VET-68_contigs_CDS_3018	hypothetical protein	1333	325	165	1451	88.9853	81.7005	36.0687	0	0	0
Pseudomonas_aeruginosa_AUS719_10189_CDS_3455	hypothetical protein	1344	347	154	1429	89.7196	80.4617	35.9403	0	0	0
Pseudomonas_aeruginosa_Pae_CF6706m_2836_CDS_2932	Tn3 family transposase TnXax1	1338	339	160	1437	89.3191	80.9122	35.4481	0	0	0
Pseudomonas_aeruginosa_Env_11_6793_CDS_1004	Membrane-bound lytic murein transglycosylase F	1339	341	159	1435	89.3858	80.7995	35.439	0	0	0
Pseudomonas_aeruginosa_Pae_CF6708p_2744_CDS_2504	Tn3 family transposase TnXax1	1339	342	159	1434	89.3858	80.7432	35.3107	0	0	0
Pseudomonas_aeruginosa_VRFPA04_CDS_2118	hypothetical protein	1323	321	175	1455	88.3178	81.9257	34.2673	0	0	0
Pseudomonas_aeruginosa_PHU46_CDS_1616	hypothetical protein	1326	328	172	1448	88.518	81.5315	34.0337	0	0	0
Pseudomonas_aeruginosa_H26027_9949_CDS_5707	Undecaprenyl phosphate-alpha-4-amino-4-deoxy-L-arabinose arabinosyl transferase	1325	327	173	1449	88.4513	81.5878	33.9383	0	0	0
Pseudomonas_aeruginosa_IMP-13_10390_CDS_4337	O-mycaminosyltylonolide 6-deoxyallosyltransferase	1326	329	172	1447	88.518	81.4752	33.9069	0	0	0
Pseudomonas_balearica_st101_CDS_2438	hypothetical protein	1351	392	147	1384	90.1869	77.9279	32.448	0	0	0
Pseudomonas_aeruginosa_AUS210_10247_CDS_2913	D-inositol-3-phosphate glycosyltransferase	1342	373	156	1403	89.5861	78.9977	32.3576	0	0	0
Pseudomonas_aeruginosa_PA13SY16_4009_CDS_0057	Beta-xylosidase	1317	328	181	1448	87.9172	81.5315	32.122	0	0	0
Pseudomonas_anguilliseptica_DSM_12111_CDS_4863	GDP-mannose-dependent alpha-mannosyltransferase	1352	425	146	1351	90.2537	76.0698	29.4368	0	0	0
Pseudomonas_aeruginosa_Pae81_10700_CDS_3101	Glycogen synthase	1294	326	204	1450	86.3818	81.6441	28.2133	0	0	0
Pseudomonas_aeruginosa_Pae_CF6706q_2838_CDS_5440	Oxygen-dependent choline dehydrogenase	1309	355	189	1421	87.3832	80.0113	27.7232	0	0	0
Pseudomonas_aeruginosa_Pae_CF6706e_2831_CDS_3428	hypothetical protein	1290	326	208	1450	86.1148	81.6441	27.5852	0	0	0
Pseudomonas_aeruginosa_BK1_CDS_1532	Malto-oligosyltrehalose trehalohydrolase	1289	325	209	1451	86.0481	81.7005	27.5354	0	0	0
Pseudomonas_aeruginosa_12939_6590_CDS_2822	4-alpha-glucanotransferase	1278	325	220	1451	85.3138	81.7005	25.9354	0	0	0
Pseudomonas_sp._LE6C9_CDS_3733	Alcohol dehydrogenase [acceptor]	1347	460	151	1316	89.9199	74.0991	25.5205	0	0	0
Pseudomonas_chlororaphis_ZJU60_6778_CDS_5981	hypothetical protein	1352	498	146	1278	90.2537	71.9595	23.7643	7.1235e-299	2.31e-306	4.36e-308
Pseudomonas_aeruginosa_KCRI-214_isolate_R0003_214_6411_CDS_4189	hypothetical protein	1277	348	221	1428	85.247	80.4054	23.7109	0	0	0
Pseudomonas_sp_WCHPs060044_6485_CDS_0300	hypothetical protein	1463	1169	35	607	97.6636	34.1779	21.7045	4.65e-138	1.51e-134	1.82e-136
Pseudomonas_sp._MYb115_CDS_1606	Alcohol dehydrogenase [acceptor]	1470	1285	28	491	98.1308	27.6464	20.0603	3.85e-108	1.25e-104	1.21e-106
Pseudomonas_aeruginosa_AZPAE14705_2352_CDS_5730	hypothetical protein	16	1	1482	1775	1.06809	99.9437	19.1633	6.38e-05	0.206937	0.00042232
Pseudomonas_aeruginosa_001-5B_10054_CDS_4672	D-inositol-3-phosphate glycosyltransferase	1361	643	137	1133	90.8545	63.795	17.5048	1.87e-247	6.07e-244	1.01e-245
Pseudomonas_aeruginosa_VRFPA04_CDS_3446	Periplasmic trehalase	1137	285	361	1491	75.9012	83.9527	16.4773	2.68e-276	8.7e-273	1.58e-274
Pseudomonas_aeruginosa_AZPAE14874_2128_CDS_3718	hypothetical protein	1292	492	206	1284	86.2483	72.2973	16.368	4.74e-266	1.54e-262	2.75e-264
Pseudomonas_aeruginosa_AZPAE14690_2301_CDS_5535	hypothetical protein	1291	492	207	1284	86.1816	72.2973	16.2763	2.26e-265	7.33e-262	1.29e-263
Pseudomonas_chlororaphis_Pb-St2_7549_CDS_5773	hypothetical protein	1347	630	151	1146	89.9199	64.527	16.2269	2.31e-242	7.51e-239	1.21e-240
Pseudomonas_rhodesiae_88A6_9496_CDS_5178	hypothetical protein	1290	492	208	1284	86.1148	72.2973	16.1855	1.1e-264	3.56e-261	6.14e-263
Pseudomonas_aeruginosa_Pae_CF6708q_2745_CDS_3777	D-inositol-3-phosphate glycosyltransferase	1283	491	215	1285	85.6475	72.3536	15.6174	3.23e-260	1.05e-256	1.78e-258
Pseudomonas_aeruginosa_11987-2-5_6282_CDS_5180	hypothetical protein	36	3	1462	1773	2.4032	99.8311	14.5527	7.99e-10	2.59e-06	8.01e-09
Pseudomonas_sp._KK4_CDS_1813	GDP-mannose-dependent alpha-(1-6)-phosphatidylinositol dimannoside mannosyltransferase	1429	1066	69	710	95.3939	39.9775	13.7938	1.82e-141	5.91e-138	7.39e-140
Pseudomonas_aeruginosa_1086_PAER_2865_CDS_3202	hypothetical protein	1295	606	203	1170	86.4486	65.8784	12.3165	7.51e-216	2.44e-212	3.87e-214
Pseudomonas_fluorescens_PF5_CDS_4411	hypothetical protein	1306	666	192	1110	87.1829	62.5	11.3368	5.48e-198	1.78e-194	2.78e-196
Pseudomonas_aeruginosa_S782_C16_RS_5922_CDS_5985	D-inositol-3-phosphate glycosyltransferase	26	3	1472	1773	1.73565	99.8311	10.4389	1.32e-06	0.00429587	1.07e-05
Pseudomonas_aeruginosa_PABL022_9618_CDS_5558	Undecaprenyl-phosphate 4-deoxy-4-formamido-L-arabinose transferase	1324	766	174	1010	88.3845	56.8694	10.033	3.27e-171	1.06e-167	1.54e-169
Pseudomonas_sp._FW305-42_CDS_1692	N-acetylgalactosamine-6-phosphate deacetylase	1396	1027	102	749	93.1909	42.1734	9.98152	1.05e-129	3.39e-126	3.95e-128
Pseudomonas_aeruginosa_468_PAER_2872_CDS_5375	hypothetical protein	261	38	1237	1738	17.4232	97.8604	9.65021	1.91e-55	6.2e-52	4.08e-54
Pseudomonas_aeruginosa_AUS483_10208_CDS_5726	Membrane-bound lytic murein transglycosylase F	16	2	1482	1774	1.06809	99.8874	9.57625	0.00019292	0.62601	0.00120386
Pseudomonas_aeruginosa_C1913C_CDS_6031	Membrane-bound lytic murein transglycosylase F	379	61	1119	1715	25.3004	96.5653	9.52233	1.46e-79	4.74e-76	3.59e-78
Pseudomonas_aeruginosa_AZPAE14702_2311_CDS_1837	Beta-glucosidase A	145	20	1353	1756	9.67957	98.8739	9.40946	4.3e-31	1.39e-27	7.11e-30
Pseudomonas_aeruginosa_F5677_CDS_4186	hypothetical protein	526	97	972	1679	35.1135	94.5383	9.36696	1.19e-108	3.87e-105	3.87e-107
Pseudomonas_aeruginosa_1090_10259_CDS_2690	hypothetical protein	830	214	668	1562	55.4072	87.9505	9.0692	3.65e-161	1.19e-157	1.62e-159
Pseudomonas_fluorescens_AU7350_2966_CDS_3525	hypothetical protein	15	2	1483	1774	1.00134	99.8874	8.97168	0.00037714	1	0.00227783
Pseudomonas_aeruginosa_J80UH1OS1_10113_CDS_4877	hypothetical protein	173	28	1325	1748	11.5487	98.4234	8.15105	2.62e-34	8.49e-31	4.52e-33
Pseudomonas_aeruginosa_AZPAE15042_2131_CDS_0974	hypothetical protein	817	229	681	1547	54.5394	87.1059	8.10457	5.7e-148	1.85e-144	2.4e-146
Pseudomonas_aeruginosa_WH-SGI-V-07284_3577_CDS_1970	hypothetical protein	20	3	1478	1773	1.33511	99.8311	7.99729	6.4e-05	0.207671	0.00042295
Pseudomonas_aeruginosa_env203_6073_CDS_1808	hypothetical protein	107	17	1391	1759	7.14286	99.0428	7.95928	2.04e-21	6.64e-18	2.92e-20
Pseudomonas_aeruginosa_6003_7301_CDS_4207	hypothetical protein	534	119	964	1657	35.6475	93.2995	7.71329	6.85e-99	2.22e-95	1.84e-97
Pseudomonas_aeruginosa_520374_526374_5314_CDS_3433	Beta-glucosidase A	127	22	1371	1754	8.47797	98.7613	7.38539	2.33e-24	7.57e-21	3.52e-23
Pseudomonas_aeruginosa_VET-123_contigs_CDS_3245	hypothetical protein	639	168	859	1608	42.6569	90.5405	7.12007	1.2e-110	3.9e-107	4.19e-109
Pseudomonas_aeruginosa_LiA133_2003_contigs_CDS_4533	D-inositol-3-phosphate glycosyltransferase	636	168	862	1608	42.4566	90.5405	7.06198	1.33e-109	4.3e-106	4.35e-108
Pseudomonas_aeruginosa_3581_CDS_5988	hypothetical protein	607	157	891	1619	40.5207	91.1599	7.02519	1.08e-104	3.51e-101	3.16e-103
Pseudomonas_aeruginosa_4104355315_10851_CDS_0380	N%2CN'-diacetylbacillosaminyl-diphospho-undecaprenol alpha-1%2C3-N-acetylgalactosaminyltransferase	632	168	866	1608	42.1896	90.5405	6.98515	5.1e-108	1.66e-104	1.59e-106
Pseudomonas_aeruginosa_env113b_6331_CDS_5196	hypothetical protein	83	15	1415	1761	5.54072	99.1554	6.88636	7.61e-16	2.47e-12	9.57e-15
Pseudomonas_coleopterorum_LMG_28558_CDS_2547	hypothetical protein	1494	1747	4	29	99.733	1.63288	6.20006	6.01e-05	0.194981	0.00040037
Pseudomonas_aeruginosa_FFUP_PS_37_7081_CDS_0505	D-inositol-3-phosphate glycosyltransferase	1444	1446	54	330	96.3952	18.5811	6.10266	2.66e-44	8.62e-41	5.01e-43
Pseudomonas_fluorescens_UK4_CDS_0701	Undecaprenyl-phosphate 4-deoxy-4-formamido-L-arabinose transferase	1410	1325	88	451	94.1255	25.3941	5.45377	2.48e-55	8.03e-52	5.25e-54
Pseudomonas_aeruginosa_AZPAE15016_2242_CDS_5486	hypothetical protein	165	41	1333	1735	11.0147	97.6914	5.23805	2.66e-25	8.64e-22	4.1e-24
Pseudomonas_sp_NDM_7514_CDS_0007	Lipopolysaccharide heptosyltransferase 1	1472	1633	26	143	98.2644	8.0518	4.95775	1.5e-17	4.85e-14	2e-16
Pseudomonas_aeruginosa_AZPAE14882_2137_CDS_5378	hypothetical protein	20	5	1478	1771	1.33511	99.7185	4.79296	0.0008311	1	0.00472317
Pseudomonas_aeruginosa_AZPAE12144_2389_CDS_1145	Glucans biosynthesis glucosyltransferase H	1470	1630	28	146	98.1308	8.22072	4.70245	2.69e-17	8.73e-14	3.53e-16
Pseudomonas_aeruginosa_AUS136_10679_CDS_0855	Undecaprenyl-phosphate 4-deoxy-4-formamido-L-arabinose transferase	27	7	1471	1769	1.8024	99.6059	4.63854	8.2e-05	0.266145	0.0005355
Pseudomonas_brassicacearum_37D10_11354_CDS_4779	hypothetical protein	1398	1334	100	442	93.3244	24.8874	4.63205	1.28e-47	4.17e-44	2.57e-46
Pseudomonas_aeruginosa_WH-SGI-V-07368_3382_CDS_3553	UDP-2%2C4-diacetamido-2%2C4%2C6-trideoxy-beta-L-altropyranose hydrolase	26	7	1472	1769	1.73565	99.6059	4.4637	0.0001419	0.460461	0.00089064
Pseudomonas_aeruginosa_CF5_CDS_1133	D-inositol-3-phosphate glycosyltransferase	348	113	1150	1663	23.231	93.6374	4.45344	3e-44	9.75e-41	5.63e-43
Pseudomonas_aeruginosa_LiP3_10034_CDS_2101	hypothetical protein	340	111	1158	1665	22.6969	93.75	4.40415	4.74e-43	1.54e-39	8.79e-42
Pseudomonas_aeruginosa_515477_5326_CDS_0206	Membrane-bound lytic murein transglycosylase A	1463	1607	35	169	97.6636	9.51577	4.39589	1.18e-18	3.82e-15	1.62e-17
Pseudomonas_aeruginosa_274S010611BSL_PA1_11052_CDS_5823	Oxygen-dependent choline dehydrogenase	57	16	1441	1760	3.80507	99.0991	4.35115	1.6e-08	5.18e-05	1.47e-07
Pseudomonas_aeruginosa_18A_CDS_5014	N%2CN'-diacetylbacillosaminyl-diphospho-undecaprenol alpha-1%2C3-N-acetylgalactosaminyltransferase	350	117	1148	1659	23.3645	93.4122	4.32301	2.29e-43	7.44e-40	4.28e-42
Pseudomonas_aeruginosa_AZPAE14833_2290_CDS_6383	Lysozyme RrrD	155	47	1343	1729	10.3471	97.3536	4.24573	3.91e-20	1.27e-16	5.46e-19
Pseudomonas_flexibilis_ATCC_29606_4029_CDS_0816	Lysozyme RrrD	134	43	1364	1733	8.94526	97.5788	3.95932	1e-16	3.25e-13	1.28e-15
Pseudomonas_sp_F01002_11347_CDS_3930	Mannuronan synthase	1470	1670	28	106	98.1308	5.96847	3.33234	1.41e-09	4.56e-06	1.39e-08
Pseudomonas_aeruginosa_BWHPSA023_CDS_3358	hypothetical protein	157	66	1341	1710	10.4806	96.2838	3.03335	1.8e-14	5.83e-11	2.17e-13
Pseudomonas_aeruginosa_AZPAE14892_2149_CDS_1217	D-inositol-3-phosphate glycosyltransferase	33	14	1465	1762	2.20294	99.2117	2.83501	0.00096539	1	0.00547675
Pseudomonas_aeruginosa_env054_7276_CDS_0607	D-inositol-3-phosphate glycosyltransferase	181	83	1317	1693	12.0828	95.3266	2.80331	7.35e-15	2.39e-11	9.07e-14
Pseudomonas_aeruginosa_197S020911BSL_PA3_11072_CDS_3094	hypothetical protein	140	65	1358	1711	9.34579	96.3401	2.71372	2.25e-11	7.3e-08	2.45e-10
Pseudomonas_sp._SLBN-2_CDS_0964	GDP-mannose-dependent alpha-mannosyltransferase	1470	1691	28	85	98.1308	4.78604	2.63897	4.63e-06	0.0150395	3.56e-05
Pseudomonas_aeruginosa_WH-SGI-V-07284_3577_CDS_2624	Cyclic beta-(1%2C2)-glucan synthase NdvB	136	83	1362	1693	9.07877	95.3266	2.03676	5.32e-07	0.00172624	4.39e-06
Pseudomonas_thermotolerans_DSM_14292_CDS_2415	UDP-N-acetylglucosamine 2-epimerase	45	101	1453	1675	3.00401	94.3131	0.513618	0.00023478	0.761871	0.00145395
Pseudomonas_chlororaphis_14B11_7523_CDS_4867	GlcNAc-binding protein A	30	75	1468	1701	2.00267	95.777	0.463488	0.00030692	0.995942	0.00187914
Pseudomonas_cremoricolorata_ND07_CDS_1555	Membrane-bound lytic murein transglycosylase D	41	102	1457	1674	2.73698	94.2568	0.461827	2.28e-05	0.0739761	0.00016152
Pseudomonas_sp_NBRC_111122_5058_CDS_3244	D-inositol-3-phosphate glycosyltransferase	26	66	1472	1710	1.73565	96.2838	0.457633	0.00062158	1	0.00364745
Pseudomonas_alkylphenolia_KL28_2901_CDS_1629	hypothetical protein	43	109	1455	1667	2.87049	93.8626	0.451975	8.28e-06	0.0268739	6.29e-05
Pseudomonas_putida_IAC-RBcr5_4065_CDS_1241	hypothetical protein	42	113	1456	1663	2.80374	93.6374	0.424523	1.31e-06	0.00425555	1.07e-05
Pseudomonas_sp_BIOMIG1BD_BIOMIG1BD_4096_CDS_1596	hypothetical protein	20	56	1478	1720	1.33511	96.8468	0.41562	0.0006352	1	0.00372059
Pseudomonas_stutzeri_24a75_6147_CDS_0131	Oligo-1%2C6-glucosidase	26	73	1472	1703	1.73565	95.8896	0.412057	8.19e-05	0.265824	0.0005355
Pseudomonas_cremoricolorata_ND07_CDS_2553	hypothetical protein	43	119	1455	1657	2.87049	93.2995	0.411511	3.89e-07	0.00126391	3.24e-06
Pseudomonas_donghuensis_SVBP6_5836_CDS_4514	4-alpha-glucanotransferase	43	119	1455	1657	2.87049	93.2995	0.411511	3.89e-07	0.00126391	3.24e-06
Pseudomonas_sp_BBP2017_6291_CDS_1533	Membrane-bound lytic murein transglycosylase F	34	96	1464	1680	2.26969	94.5946	0.406421	3.6e-06	0.0116949	2.82e-05
Pseudomonas_putida_DZ-C18_6395_CDS_2097	1%2C4-alpha-glucan branching enzyme GlgB	42	118	1456	1658	2.80374	93.3559	0.405313	2.29e-07	0.00074337	1.97e-06
Pseudomonas_fluorescens_NCTC10392_7095_CDS_3845	UDP-N-acetylglucosamine 2-epimerase	22	65	1476	1711	1.46862	96.3401	0.392349	0.00010999	0.356905	0.00070395
Pseudomonas_taiwanensis_SJ9_CDS_4138	hypothetical protein	28	89	1470	1687	1.86916	94.9887	0.361049	9.95e-07	0.00322812	8.13e-06
Pseudomonas_plecoglossicida_NB2011_CDS_1379	Endoglucanase	12	39	1486	1737	0.801068	97.8041	0.359665	0.00156618	1	0.0085994
Pseudomonas_monteilii_GTC_10899_5717_CDS_3678	Cellulose synthase catalytic subunit [UDP-forming]	32	105	1466	1671	2.13618	94.0878	0.347379	3.65e-08	0.00011845	3.29e-07
Pseudomonas_sp_JJ3_7245_CDS_3722	hypothetical protein	44	144	1454	1632	2.93725	91.8919	0.342962	7.97e-11	2.59e-07	8.48e-10
Pseudomonas_sp_H9_7518_CDS_4814	hypothetical protein	26	87	1472	1689	1.73565	95.1014	0.342907	4.14e-07	0.00134214	3.43e-06
Pseudomonas_sp_DrBHI1_5802_CDS_1539	putative glycosyltransferase	29	98	1469	1678	1.93591	94.482	0.33802	8.24e-08	0.0002673	7.3e-07
Pseudomonas_abietaniphila_LMG_20220_CDS_3659	Alcohol dehydrogenase [acceptor]	10	35	1488	1741	0.667557	98.0293	0.334293	0.00135065	1	0.00749385
Pseudomonas_sp_T3_7351_CDS_2563	Periplasmic alpha-amylase	12	42	1486	1734	0.801068	97.6351	0.333397	0.00046484	1	0.00274757
Pseudomonas_sp_Y278_2_7345_CDS_2334	Undecaprenyl phosphate-alpha-4-amino-4-deoxy-L-arabinose arabinosyl transferase	29	102	1469	1674	1.93591	94.2568	0.32399	1.58e-08	5.13e-05	1.46e-07
Pseudomonas_sp._R2A2_CDS_2150	D-inositol-3-phosphate glycosyltransferase	13	47	1485	1729	0.867824	97.3536	0.322043	0.00011981	0.388774	0.00076122
Pseudomonas_stutzeri_4C29_5849_CDS_0958	Membrane-bound lytic murein transglycosylase D	13	48	1485	1728	0.867824	97.2973	0.315152	7.91e-05	0.256749	0.00051869
Pseudomonas_stutzeri_ATCC_14405___CCUG_16156_332_CDS_1677	Malto-oligosyltrehalose trehalohydrolase	13	48	1485	1728	0.867824	97.2973	0.315152	7.91e-05	0.256749	0.00051869
Pseudomonas_aeruginosa_Jp1200_10602_CDS_6421	hypothetical protein	11	41	1487	1735	0.734312	97.6914	0.313038	0.0003507	1	0.00212713
Pseudomonas_stutzeri_28a3_5960_CDS_1594	Trehalose synthase/amylase TreS	12	45	1486	1731	0.801068	97.4662	0.310633	0.0001324	0.42964	0.00083264
Pseudomonas_sp._SP133_CDS_3450	hypothetical protein	13	50	1485	1726	0.867824	97.1847	0.302195	3.42e-05	0.110927	0.00023304
Pseudomonas_sp._R2A2_CDS_0763	Pullulanase	9	35	1489	1741	0.600801	98.0293	0.300662	0.00064728	1	0.00378454
Pseudomonas_balearica_LS401_CDS_0056	hypothetical protein	13	51	1485	1725	0.867824	97.1284	0.296098	3.45e-05	0.111922	0.00023464
Pseudomonas_sp_A46_7196_CDS_1491	Murein hydrolase activator NlpD	11	44	1487	1732	0.734312	97.5225	0.29119	9.53e-05	0.309202	0.00061964
Pseudomonas_plecoglossicida_NBRC_103162_CDS_4034	Oxygen-dependent choline dehydrogenase	11	44	1487	1732	0.734312	97.5225	0.29119	9.53e-05	0.309202	0.00061964
Pseudomonas_stutzeri_ATCC_14405___CCUG_16156_332_CDS_0653	N-acetylglucosaminyldiphosphoundecaprenol N-acetyl-beta-D-mannosaminyltransferase	13	52	1485	1724	0.867824	97.0721	0.290236	2.22e-05	0.0719831	0.00015751
Pseudomonas_stutzeri_273_CDS_2973	hypothetical protein	13	52	1485	1724	0.867824	97.0721	0.290236	2.22e-05	0.0719831	0.00015751
Pseudomonas_azotifigens_DSM_17556_CDS_0141	hypothetical protein	13	52	1485	1724	0.867824	97.0721	0.290236	2.22e-05	0.0719831	0.00015751
Pseudomonas_alcaligenes_OT_69_CDS_4817	hypothetical protein	16	64	1482	1712	1.06809	96.3964	0.288799	1.91e-06	0.00619517	1.53e-05
Pseudomonas_balearica_DSM_6083_CDS_1750	hypothetical protein	13	53	1485	1723	0.867824	97.0158	0.284594	1.42e-05	0.0461411	0.00010559
Pseudomonas_stutzeri_DW2-1_6394_CDS_4011	Glycogen synthase	13	53	1485	1723	0.867824	97.0158	0.284594	1.42e-05	0.0461411	0.00010559
Pseudomonas_stutzeri_ZoBell_632_ATCC_14405_CDS_3598	Tn3 family transposase TnXax1	13	53	1485	1723	0.867824	97.0158	0.284594	1.42e-05	0.0461411	0.00010559
Pseudomonas_stutzeri_267_PSTU_3073_CDS_3910	N-acetyl-alpha-D-glucosaminyl L-malate synthase	11	45	1487	1731	0.734312	97.4662	0.284555	6.12e-05	0.198707	0.00040635
Pseudomonas_stutzeri_DNSP21_7235_CDS_0960	hypothetical protein	11	45	1487	1731	0.734312	97.4662	0.284555	6.12e-05	0.198707	0.00040635
Pseudomonas_putida_1290_11534_CDS_1344	hypothetical protein	22	89	1476	1687	1.46862	94.9887	0.282528	9.15e-09	2.97e-05	8.58e-08
Pseudomonas_sp._TTU2014-096BSC_CDS_2463	Oligo-1%2C6-glucosidase 1	13	54	1485	1722	0.867824	96.9595	0.279162	9.09e-06	0.0294845	6.79e-05
Pseudomonas_sp_IC_126_9430_CDS_1711	Cytoplasmic trehalase	13	54	1485	1722	0.867824	96.9595	0.279162	9.09e-06	0.0294845	6.79e-05
Pseudomonas_stutzeri_DCP-Ps1_5433_CDS_3041	Maltooligosyl trehalose synthase	13	55	1485	1721	0.867824	96.9032	0.273927	5.79e-06	0.0187866	4.44e-05
Pseudomonas_sp_IC_126_9430_CDS_1462	hypothetical protein	7	30	1491	1746	0.46729	98.3108	0.273239	0.00077979	1	0.0044707
Pseudomonas_sp._P1.31_CDS_1406	hypothetical protein	35	146	1463	1630	2.33645	91.7793	0.267091	2.69e-14	8.73e-11	3.2e-13
Pseudomonas_stutzeri_28a3_5960_CDS_1248	hypothetical protein	12	54	1486	1722	0.801068	96.9595	0.257515	4e-06	0.0129702	3.1e-05
Pseudomonas_fluorescens_HK44_CDS_1952	hypothetical protein	32	139	1466	1637	2.13618	92.1734	0.257069	5.31e-14	1.72e-10	6.17e-13
Pseudomonas_sp_MR_02_7043_CDS_3960	D-inositol-3-phosphate glycosyltransferase	32	140	1466	1636	2.13618	92.1171	0.255077	3.3e-14	1.07e-10	3.9e-13
Pseudomonas_putida_AA7_CDS_2926	hypothetical protein	32	140	1466	1636	2.13618	92.1171	0.255077	3.3e-14	1.07e-10	3.9e-13
Pseudomonas_balearica_LS401_CDS_1499	hypothetical protein	12	55	1486	1721	0.801068	96.9032	0.252686	2.5e-06	0.0081193	1.98e-05
Pseudomonas_stutzeri_KC_6692_CDS_2333	hypothetical protein	8	37	1490	1739	0.534045	97.9167	0.252349	0.00011484	0.372665	0.00073215
Pseudomonas_sp_TMW_21634_7382_CDS_5074	hypothetical protein	7	33	1491	1743	0.46729	98.1419	0.247973	0.00031289	1	0.00191029
Pseudomonas_monteilii_MO2_CDS_3752	hypothetical protein	30	139	1468	1637	2.00267	92.1734	0.240674	5.55e-15	1.8e-11	6.9e-14
Pseudomonas_putida_JLR11_CDS_3237	hypothetical protein	30	139	1468	1637	2.00267	92.1734	0.240674	5.55e-15	1.8e-11	6.9e-14
Pseudomonas_frederiksbergensis_39A2_7578_CDS_4343	D-inositol-3-phosphate glycosyltransferase	9	44	1489	1732	0.600801	97.5225	0.237927	1.79e-05	0.058202	0.00012905
Pseudomonas_sp._R2A2_CDS_0475	Trehalose-6-phosphate synthase	14	68	1484	1708	0.934579	96.1712	0.236959	5.58e-08	0.00018122	5.01e-07
Pseudomonas_sp_TBZ2_7574_CDS_0165	Peptidoglycan hydrolase FlgJ	12	59	1486	1717	0.801068	96.6779	0.235007	3.75e-07	0.00121833	3.14e-06
Pseudomonas_sp_FH1_2461_CDS_0749	UDP-glucose:protein N-beta-glucosyltransferase	6	30	1492	1746	0.400534	98.3108	0.234048	0.00031318	1	0.00191029
Pseudomonas_stutzeri_KOS6_CDS_4385	hypothetical protein	7	35	1491	1741	0.46729	98.0293	0.233535	0.00011987	0.388982	0.00076122
Pseudomonas_stutzeri_ODKF13_CDS_1951	4-alpha-glucanotransferase	8	40	1490	1736	0.534045	97.7477	0.23302	2.8e-05	0.0908238	0.00019787
Pseudomonas_mosselii_BS011_CDS_3118	Alginate lyase	6	32	1492	1744	0.400534	98.1982	0.219169	0.00012045	0.390876	0.00076343
Pseudomonas_taiwanensis_SJ9_CDS_0524	hypothetical protein	17	89	1481	1687	1.13485	94.9887	0.21758	6.67e-11	2.16e-07	7.17e-10
Pseudomonas_stutzeri_XLDN-R_CDS_2026	Endoglucanase	8	43	1490	1733	0.534045	97.5788	0.216388	6.66e-06	0.0216132	5.07e-05
Pseudomonas_sp._NFACC41-3_CDS_2635	D-inositol-3-phosphate glycosyltransferase	10	54	1488	1722	0.667557	96.9595	0.214307	3.72e-07	0.00120683	3.12e-06
Pseudomonas_benzenivorans_DSM_8628_CDS_3511	Glucan 1%2C4-alpha-maltotetraohydrolase	10	54	1488	1722	0.667557	96.9595	0.214307	3.72e-07	0.00120683	3.12e-06
Pseudomonas_putida_LD6_11523_CDS_2811	N-acetylglucosaminyldiphosphoundecaprenol N-acetyl-beta-D-mannosaminyltransferase	25	134	1473	1642	1.66889	92.455	0.207972	3.1e-16	1.01e-12	3.92e-15
Pseudomonas_stutzeri_DNSP21_7235_CDS_0536	Zeaxanthin glucosyltransferase	6	34	1492	1742	0.400534	98.0856	0.20604	4.58e-05	0.148566	0.00030823
Pseudomonas_gingeri_NCPPB_3146_CDS_2910	D-inositol-3-phosphate glycosyltransferase	30	163	1468	1613	2.00267	90.8221	0.202228	1.01e-19	3.28e-16	1.39e-18
Pseudomonas_sp._GV088_CDS_3095	hypothetical protein	5	29	1493	1747	0.333778	98.3671	0.201746	0.00018556	0.602147	0.00116021
Pseudomonas_citronellolis_SJTE-3_CDS_5272	hypothetical protein	7	41	1491	1735	0.46729	97.6914	0.198672	6.22e-06	0.0201945	4.75e-05
Pseudomonas_azotifigens_DSM_17556_CDS_3627	Lipopolysaccharide heptosyltransferase 1	25	142	1473	1634	1.66889	92.0045	0.195299	8.76e-18	2.84e-14	1.18e-16
Pseudomonas_sp._IS6_CDS_4909	Exo-poly-alpha-D-galacturonosidase	14	82	1484	1694	0.934579	95.3829	0.194892	9.91e-11	3.22e-07	1.05e-09
Pseudomonas_sp._IS8_CDS_0252	hypothetical protein	11	65	1487	1711	0.734312	96.3401	0.194723	7.18e-09	2.33e-05	6.79e-08
Pseudomonas_chloritidismutans_AW-1_CDS_3828	Glucans biosynthesis glucosyltransferase H	17	103	1481	1673	1.13485	94.2005	0.186446	9.37e-14	3.04e-10	1.09e-12
Pseudomonas_sp._PK_CDS_2284	Glycogen phosphorylase	4	26	1494	1750	0.267023	98.536	0.180208	0.00029354	0.952538	0.00180064
Pseudomonas_protegens_JUb28_CDS_1266	Chondroitin synthase	3	21	1495	1755	0.200267	98.8176	0.167702	0.00074842	1	0.00429847
Pseudomonas_sp._B11D7D_CDS_2676	Mannuronan synthase	9	63	1489	1713	0.600801	96.4527	0.164348	2.12e-09	6.89e-06	2.07e-08
Pseudomonas_sp_R4-34-07_7716_CDS_0220	hypothetical protein	27	181	1471	1595	1.8024	89.8086	0.161746	2.52e-25	8.17e-22	3.89e-24
Pseudomonas_sp_DR_5-09_DR_5-09_4101_CDS_2040	NAD(P)H dehydrogenase (quinone)	20	140	1478	1636	1.33511	92.1171	0.158129	4.7e-20	1.53e-16	6.55e-19
Pseudomonas_sp_1_R_17_isolate_1_R_17_4069_CDS_1847	Endoglucanase	10	73	1488	1703	0.667557	95.8896	0.156779	3.6e-11	1.17e-07	3.91e-10
Pseudomonas_sp_ACN5_6542_CDS_2427	Prophage bactoprenol glucosyl transferase	4	30	1494	1746	0.267023	98.3108	0.155823	3.52e-05	0.114309	0.00023914
Pseudomonas_taeanensis_MS-3_427_CDS_4327	Tn3 family transposase TnXax1	9	67	1489	1709	0.600801	96.2275	0.154175	2.46e-10	7.97e-07	2.57e-09
Pseudomonas_alcaligenes_OT_69_CDS_5214	Membrane-bound lytic murein transglycosylase D	3	23	1495	1753	0.200267	98.705	0.152945	0.00026256	0.852009	0.00161365
Pseudomonas_sp._JUb52_CDS_3347	Alpha-1%2C4-glucan:maltose-1-phosphate maltosyltransferase 1	3	23	1495	1753	0.200267	98.705	0.152945	0.00026256	0.852009	0.00161365
Pseudomonas_sp_ATCC_PTA-122608_5149_CDS_2418	Putative glycosyltransferase EpsF	4	31	1494	1745	0.267023	98.2545	0.15071	2.06e-05	0.0668799	0.0001475
Pseudomonas_donghuensis_HYS_CDS_1471	Biosynthetic peptidoglycan transglycosylase	1470	1771	28	5	98.1308	0.281532	0.148221	4.27e-06	0.0138483	3.3e-05
Pseudomonas_sp_F01002_11347_CDS_3884	Oxygen-dependent choline dehydrogenase	15	115	1483	1661	1.00134	93.5248	0.14609	2.5e-17	8.1e-14	3.29e-16
Pseudomonas_fluorescens_GcM5-1A_CDS_5021	hypothetical protein	38	272	1460	1504	2.53672	84.6847	0.143916	5.72e-40	1.86e-36	1.04e-38
Pseudomonas_stutzeri_24a75_6147_CDS_2055	HMP-PP phosphatase	8	64	1490	1712	0.534045	96.3964	0.143624	3.66e-10	1.19e-06	3.76e-09
Pseudomonas_otitidis_LMG_23769_CDS_1362	Alginate lyase	7	57	1491	1719	0.46729	96.7905	0.141586	2.37e-09	7.69e-06	2.31e-08
Pseudomonas_chlororaphis_chlororaphis_GP72_CDS_1139	hypothetical protein	14	111	1484	1665	0.934579	93.75	0.141509	3.35e-17	1.09e-13	4.33e-16
Pseudomonas_chlororaphis_aurantiaca_PB-St2_CDS_4476	hypothetical protein	14	111	1484	1665	0.934579	93.75	0.141509	3.35e-17	1.09e-13	4.33e-16
Pseudomonas_chlororaphis_aureofaciens_30-84_CDS_4979	hypothetical protein	14	111	1484	1665	0.934579	93.75	0.141509	3.35e-17	1.09e-13	4.33e-16
Pseudomonas_sp._LE6C9_CDS_5519	D-inositol-3-phosphate glycosyltransferase	14	111	1484	1665	0.934579	93.75	0.141509	3.35e-17	1.09e-13	4.33e-16
Pseudomonas_fluorescens_36F3_9405_CDS_4625	hypothetical protein	3	25	1495	1751	0.200267	98.5923	0.140548	0.00015857	0.514562	0.00099336
Pseudomonas_kairouanensis_KC12_9492_CDS_5135	Undecaprenyl phosphate-alpha-4-amino-4-deoxy-L-arabinose arabinosyl transferase	32	244	1466	1532	2.13618	86.2613	0.137052	7.71e-37	2.5e-33	1.38e-35
Pseudomonas_nabeulensis_E10B_7580_CDS_3756	hypothetical protein	53	375	1445	1401	3.53805	78.8851	0.13703	5.46e-56	1.77e-52	1.17e-54
Pseudomonas_protegens_14B2_11376_CDS_6277	UDP-N-acetylglucosamine 2-epimerase	18	145	1480	1631	1.2016	91.8356	0.136803	2.25e-22	7.3e-19	3.27e-21
Pseudomonas_sp._OV529_CDS_0341	hypothetical protein	4	35	1494	1741	0.267023	98.0293	0.13318	2.38e-06	0.0077211	1.88e-05
Pseudomonas_sp_BIOMIG1BD_BIOMIG1BD_4096_CDS_1595	hypothetical protein	5	44	1493	1732	0.333778	97.5225	0.131827	1.13e-07	0.00036821	9.95e-07
Pseudomonas_sp._NFPP33_CDS_2835	hypothetical protein	2	18	1496	1758	0.133511	98.9865	0.13057	0.00106454	1	0.00602869
Pseudomonas_sp._GP01-A4_CDS_1682	Undecaprenyl phosphate-alpha-4-amino-4-deoxy-L-arabinose arabinosyl transferase	30	241	1468	1535	2.00267	86.4302	0.130163	1.73e-37	5.62e-34	3.12e-36
Pseudomonas_sp._GV062_CDS_4807	hypothetical protein	28	229	1470	1547	1.86916	87.1059	0.128675	6.99e-36	2.27e-32	1.25e-34
Pseudomonas_fluorescens_36G2_9406_CDS_0934	hypothetical protein	9	82	1489	1694	0.600801	95.3829	0.124867	1.17e-13	3.81e-10	1.35e-12
Pseudomonas_fluorescens_36G2_9406_CDS_2440	hypothetical protein	2	19	1496	1757	0.133511	98.9302	0.123628	0.00060904	1	0.00358031
Pseudomonas_veronii_R02_CDS_5095	hypothetical protein	2	19	1496	1757	0.133511	98.9302	0.123628	0.00060904	1	0.00358031
Pseudomonas_poae_MYb117_CDS_3376	Peptidoglycan hydrolase FlgJ	2	19	1496	1757	0.133511	98.9302	0.123628	0.00060904	1	0.00358031
Pseudomonas_sp._QTF5_CDS_1235	hypothetical protein	5	47	1493	1729	0.333778	97.3536	0.123199	2.15e-08	6.98e-05	1.97e-07
Pseudomonas_abietaniphila_LMG_20220_CDS_5082	putative glycosyltransferase	4	38	1494	1738	0.267023	97.8604	0.122455	4.66e-07	0.00151239	3.86e-06
Pseudomonas_putida_S610_CDS_3981	putative glycosyltransferase	2	20	1496	1756	0.133511	98.8739	0.11738	0.00034766	1	0.00211264
Pseudomonas_fluorescens_N214_9414_CDS_0620	Trehalose synthase/amylase TreS	2	20	1496	1756	0.133511	98.8739	0.11738	0.00034766	1	0.00211264
Pseudomonas_sp_CFBP13506_11560_CDS_0415	Undecaprenyl phosphate-alpha-4-amino-4-deoxy-L-arabinose arabinosyl transferase	27	245	1471	1531	1.8024	86.205	0.114699	2.11e-40	6.84e-37	3.88e-39
Pseudomonas_fluorescens_PfR_37_7059_CDS_0938	Aclacinomycin-N/aclacinomycin-A oxidase	13	127	1485	1649	0.867824	92.8491	0.113667	1.67e-21	5.42e-18	2.4e-20
Pseudomonas_chlororaphis_subsp_piscium_PCL1607_7531_CDS_2949	Undecaprenyl phosphate-alpha-4-amino-4-deoxy-L-arabinose arabinosyl transferase	2	21	1496	1755	0.133511	98.8176	0.111727	0.0001981	0.64283	0.00123384
Pseudomonas_fluorescens_36F3_9405_CDS_3150	hypothetical protein	53	441	1445	1335	3.53805	75.1689	0.111033	3.58e-73	1.16e-69	8.43e-72
Pseudomonas_nabeulensis_E10B_7580_CDS_0364	hypothetical protein	5	52	1493	1724	0.333778	97.0721	0.111031	1.34e-09	4.35e-06	1.33e-08
Pseudomonas_sp_FFUP_PS_473_6095_CDS_0106	Membrane-bound lytic murein transglycosylase F	4	42	1494	1734	0.267023	97.6351	0.110537	8.73e-08	0.00028322	7.72e-07
Pseudomonas_fluorescens_NCIMB_11764_CDS_0530	D-inositol-3-phosphate glycosyltransferase	53	446	1445	1330	3.53805	74.8874	0.109377	1.43e-74	4.65e-71	3.42e-73
Pseudomonas_sp._GP01-A6_CDS_3769	N%2CN'-diacetylbacillosaminyl-diphospho-undecaprenol alpha-1%2C3-N-acetylgalactosaminyltransferase	3	32	1495	1744	0.200267	98.1982	0.109365	3.01e-06	0.00976403	2.37e-05
Pseudomonas_sp._GW456-L12_CDS_3924	putative glycosyltransferase	2	22	1496	1754	0.133511	98.7613	0.106587	0.00011272	0.365767	0.00072001
Pseudomonas_viridiflava_TA043_CDS_1437	hypothetical protein	3	33	1495	1743	0.200267	98.1419	0.10599	1.7e-06	0.00551406	1.37e-05
Pseudomonas_sp_R4-35-07_11541_CDS_1933	hypothetical protein	3	33	1495	1743	0.200267	98.1419	0.10599	1.7e-06	0.00551406	1.37e-05
Pseudomonas_sp._S9_CDS_1324	hypothetical protein	3	33	1495	1743	0.200267	98.1419	0.10599	1.7e-06	0.00551406	1.37e-05
Pseudomonas_syringae_pv_cerasicola_CFBP_6109_3885_CDS_3401	Undecaprenyl phosphate-alpha-4-amino-4-deoxy-L-arabinose arabinosyl transferase	20	203	1478	1573	1.33511	88.5698	0.104855	4.99e-35	1.62e-31	8.75e-34
Pseudomonas_psychrophila_BIGb0477_CDS_2263	hypothetical protein	125	828	1373	948	8.34446	53.3784	0.104236	1.22e-139	3.97e-136	4.9e-138
Pseudomonas_protegens_BNJ-SS-45_6851_CDS_3570	Oxygen-dependent choline dehydrogenase	18	187	1480	1589	1.2016	89.4707	0.103346	1.72e-32	5.58e-29	2.89e-31
Pseudomonas_brassicacearum_CDVBN10_CDS_1759	hypothetical protein	3	34	1495	1742	0.200267	98.0856	0.102813	9.59e-07	0.00311262	7.86e-06
Pseudomonas_sp._FW305-47B_CDS_4965	hypothetical protein	113	793	1385	983	7.54339	55.3491	0.101137	2.31e-136	7.49e-133	8.92e-135
Pseudomonas_psychrophila_BIGb0477_CDS_2473	Cellulose synthase catalytic subunit [UDP-forming]	15	163	1483	1613	1.00134	90.8221	0.100091	7.88e-29	2.56e-25	1.26e-27
Pseudomonas_sp_QS1027_7283_CDS_3634	Cyclic beta-(1%2C2)-glucan synthase NdvB	8	91	1490	1685	0.534045	94.8761	0.0994174	1.45e-16	4.72e-13	1.85e-15
Pseudomonas_syringae_7928A_6990_CDS_4428	hypothetical protein	2	24	1496	1752	0.133511	98.6486	0.0975936	3.64e-05	0.118034	0.00024642
Pseudomonas_sp_FFUP_PS_41_7080_CDS_5379	hypothetical protein	4	48	1494	1728	0.267023	97.2973	0.0963855	2.67e-09	8.67e-06	2.59e-08
Pseudomonas_chlororaphis_isolate_189_4023_CDS_4354	hypothetical protein	2	25	1496	1751	0.133511	98.5923	0.0936364	2.06e-05	0.0669658	0.0001475
Pseudomonas_vancouverensis_Dha-51_11578_CDS_3381	hypothetical protein	9	110	1489	1666	0.600801	93.8063	0.0915441	1.94e-20	6.31e-17	2.73e-19
Pseudomonas_sp._IS8_CDS_2580	Trehalase	54	516	1444	1260	3.60481	70.9459	0.0913161	2.47e-93	8.03e-90	6.37e-92
Pseudomonas_sp_FW104-15G4B_5891_CDS_0165	D-inositol-3-phosphate glycosyltransferase	5	64	1493	1712	0.333778	96.3964	0.0895847	2.27e-12	7.36e-09	2.52e-11
Pseudomonas_frederiksbergensis_11-D3_5833_CDS_3791	hypothetical protein	4	52	1494	1724	0.267023	97.0721	0.0887653	2.63e-10	8.53e-07	2.72e-09
Pseudomonas_sp_FW507-12TSA_6896_CDS_0383	Trehalose-6-phosphate hydrolase	62	587	1436	1189	4.13885	66.9482	0.0874543	3.48e-108	1.13e-104	1.11e-106
Pseudomonas_chlororaphis_14D6_7521_CDS_4160	Penicillin-binding protein 1C	15	185	1483	1591	1.00134	89.5833	0.0869858	2.44e-34	7.9e-31	4.23e-33
Pseudomonas_mendocina_B1D7D_CDS_2556	hypothetical protein	3	41	1495	1735	0.200267	97.6914	0.0849172	1.75e-08	5.67e-05	1.6e-07
Pseudomonas_sp_Leaf98_7027_CDS_1359	Beta-xylosidase	5	68	1493	1708	0.333778	96.1712	0.084118	2.19e-13	7.09e-10	2.48e-12
Pseudomonas_sp._GV101_CDS_4954	D-inositol-3-phosphate glycosyltransferase	2	28	1496	1748	0.133511	98.4234	0.0834607	3.75e-06	0.0121801	2.93e-05
Pseudomonas_frederiksbergensis_OS210_1_CDS_3317	N-acetylglucosaminyldiphosphoundecaprenol N-acetyl-beta-D-mannosaminyltransferase	5	69	1493	1707	0.333778	96.1149	0.0828504	1.22e-13	3.96e-10	1.4e-12
Pseudomonas_sp_AOB-7_11585_CDS_1255	Membrane-bound lytic murein transglycosylase D	3	42	1495	1734	0.200267	97.6351	0.0828476	9.86e-09	3.2e-05	9.22e-08
Pseudomonas_chlororaphis_HT66_CDS_4146	Membrane-bound lytic murein transglycosylase F	4	57	1494	1719	0.267023	96.7905	0.080744	1.47e-11	4.76e-08	1.61e-10
Pseudomonas_sp._NFPP19_CDS_3179	hypothetical protein	2	29	1496	1747	0.133511	98.3671	0.0805366	3.8e-06	0.0123406	2.95e-05
Pseudomonas_sp_TBZ2_7574_CDS_3593	hypothetical protein	2	29	1496	1747	0.133511	98.3671	0.0805366	3.8e-06	0.0123406	2.95e-05
Pseudomonas_chlororaphis_TAMOak81_7536_CDS_2993	N-acetylgalactosamine-N%2CN'-diacetylbacillosaminyl-diphospho-undecaprenol 4-alpha-N-acetylgalactosaminyltransferase	5	71	1493	1705	0.333778	96.0023	0.0804223	3.81e-14	1.24e-10	4.45e-13
Pseudomonas_sp_31-12_6298_CDS_3572	hypothetical protein	5	71	1493	1705	0.333778	96.0023	0.0804223	3.81e-14	1.24e-10	4.45e-13
Pseudomonas_sp_11K1_7725_CDS_1173	hypothetical protein	77	722	1421	1054	5.14019	59.3468	0.0791043	4.03e-139	1.31e-135	1.59e-137
Pseudomonas_fluorescens_HKI0874_9421_CDS_5784	hypothetical protein	9	127	1489	1649	0.600801	92.8491	0.078481	1.29e-24	4.18e-21	1.96e-23
Pseudomonas_syringae_GR12-2_4124_CDS_5033	hypothetical protein	1	15	1497	1761	0.0667557	99.1554	0.0784235	0.0014744	1	0.00810919
Pseudomonas_protegens_AS15_6240_CDS_2331	hypothetical protein	2	30	1496	1746	0.133511	98.3108	0.0778075	2.07e-06	0.0067223	1.66e-05
Pseudomonas_chlororaphis_48G9_7524_CDS_1534	hypothetical protein	34	414	1464	1362	2.26969	76.6892	0.0764037	6.18e-80	2.01e-76	1.53e-78
Pseudomonas_poae_MYb114_CDS_3551	hypothetical protein	99	855	1399	921	6.60881	51.8581	0.0762274	1.97e-167	6.39e-164	9.12e-166
Pseudomonas_extremaustralis_14-3_sub14-3b_CDS_0397	Thermolabile hemolysin	7	104	1491	1672	0.46729	94.1441	0.0754785	1.25e-20	4.04e-17	1.76e-19
Pseudomonas_sp._Root68_CDS_2494	Alcohol dehydrogenase [acceptor]	1	16	1497	1760	0.0667557	99.0991	0.0734803	0.00080308	1	0.00457191
Pseudomonas_sp._SLBN-2_CDS_2451	hypothetical protein	1	16	1497	1760	0.0667557	99.0991	0.0734803	0.00080308	1	0.00457191
Pseudomonas_sp_PE-S1G-1_7028_CDS_1590	hypothetical protein	1	16	1497	1760	0.0667557	99.0991	0.0734803	0.00080308	1	0.00457191
Pseudomonas_sp._MPR-LB3_CDS_0063	UDP-N-acetylglucosamine 2-epimerase	1	16	1497	1760	0.0667557	99.0991	0.0734803	0.00080308	1	0.00457191
Pseudomonas_caspiana_FBF102_CDS_5392	Penicillin-binding protein 1C	104	895	1394	881	6.94259	49.6059	0.0734384	6.26e-178	2.03e-174	2.99e-176
Pseudomonas_protegens_BNJ-SS-45_6851_CDS_2179	Murein hydrolase activator NlpD	4	63	1494	1713	0.267023	96.4527	0.0727991	7.38e-13	2.4e-09	8.26e-12
Pseudomonas_sp._KK4_CDS_0437	hypothetical protein	7	109	1491	1667	0.46729	93.8626	0.0718008	1.06e-21	3.43e-18	1.53e-20
Pseudomonas_mendocina_EGD-AQ5_CDS_2616	hypothetical protein	3	49	1495	1727	0.200267	97.241	0.0707255	2.71e-10	8.79e-07	2.79e-09
Pseudomonas_sp._LE5F10_CDS_1192	hypothetical protein	1	17	1497	1759	0.0667557	99.0428	0.0691186	0.00043662	1	0.00258548
Pseudomonas_sp._NFACC09-4_CDS_2709	hypothetical protein	94	880	1404	896	6.27503	50.4505	0.0681689	2.52e-180	8.19e-177	1.22e-178
Pseudomonas_sp._NFACC50-1_CDS_5288	Beta-hexosaminidase	3	51	1495	1725	0.200267	97.1284	0.0678733	8.04e-11	2.61e-07	8.53e-10
Pseudomonas_moraviensis_TYU6_CDS_5051	Membrane-bound lytic murein transglycosylase D	69	740	1429	1036	4.60614	58.3333	0.0675997	1.8e-151	5.85e-148	7.8e-150
Pseudomonas_corrugata_CFBP5403_CDS_5042	4-alpha-glucanotransferase	69	742	1429	1034	4.60614	58.2207	0.0672874	3.57e-152	1.16e-148	1.57e-150
Pseudomonas_baetica_a390_6594_CDS_0189	GlcNAc-binding protein A	30	415	1468	1361	2.00267	76.6329	0.0670201	1.09e-83	3.53e-80	2.74e-82
Pseudomonas_baetica_a390_6594_CDS_0556	hypothetical protein	7	117	1491	1659	0.46729	93.4122	0.0665704	7.6e-24	2.47e-20	1.14e-22
Pseudomonas_furukawaii_KF707_CDS_0206	Alcohol dehydrogenase [acceptor]	2	35	1496	1741	0.133511	98.0293	0.0665011	9.93e-08	0.00032232	8.74e-07
Pseudomonas_avellanae_ICMP_4330_contigs_CDS_3872	GlcNAc-binding protein A	2	35	1496	1741	0.133511	98.0293	0.0665011	9.93e-08	0.00032232	8.74e-07
Pseudomonas_sp._Z003-0.4C_8344-21__CDS_4144	hypothetical protein	66	729	1432	1047	4.40587	58.9527	0.0661942	3.56e-150	1.16e-146	1.52e-148
Pseudomonas_frederiksbergensis_37A10_7577_CDS_0692	Undecaprenyl phosphate-alpha-4-amino-4-deoxy-L-arabinose arabinosyl transferase	27	389	1471	1387	1.8024	78.0968	0.0654452	6.96e-79	2.26e-75	1.7e-77
Pseudomonas_sp_AOB-7_11585_CDS_4194	Poly-beta-1%2C6-N-acetyl-D-glucosamine synthase	52	630	1446	1146	3.4713	64.527	0.0654153	1.59e-129	5.17e-126	5.94e-128
Pseudomonas_sp_SXM-1_7402_CDS_3000	Endoglucanase 1	1	18	1497	1758	0.0667557	98.9865	0.0652416	0.00023712	0.769445	0.00146282
Pseudomonas_mandelii_NBRC_103147_CDS_0578	N-acetylmuramoyl-L-alanine amidase AmiC	1	18	1497	1758	0.0667557	98.9865	0.0652416	0.00023712	0.769445	0.00146282
Pseudomonas_brassicacearum_L13-6-12_CDS_3304	hypothetical protein	10	168	1488	1608	0.667557	90.5405	0.0643241	2.95e-34	9.56e-31	5.06e-33
Pseudomonas_sp._SJZ074_CDS_3329	Periplasmic trehalase	5	88	1493	1688	0.333778	95.045	0.0642392	2.41e-18	7.81e-15	3.28e-17
Pseudomonas_sp._395MF_CDS_2333	hypothetical protein	2	37	1496	1739	0.133511	97.9167	0.0628342	2.96e-08	9.6e-05	2.67e-07
Pseudomonas_protegens_12H11_11367_CDS_5647	hypothetical protein	1	19	1497	1757	0.0667557	98.9302	0.0617727	0.0001287	0.417626	0.00081092
Pseudomonas_chlororaphis_UFB2_isolate_Soil_2921_CDS_1596	D-inositol-3-phosphate glycosyltransferase	1	19	1497	1757	0.0667557	98.9302	0.0617727	0.0001287	0.417626	0.00081092
Pseudomonas_sp_MDMC216_6790_CDS_2788	Alginate lyase	1	19	1497	1757	0.0667557	98.9302	0.0617727	0.0001287	0.417626	0.00081092
Pseudomonas_sp._OV508_CDS_1740	D-inositol-3-phosphate glycosyltransferase	3	56	1495	1720	0.200267	96.8468	0.061634	3.94e-12	1.28e-08	4.36e-11
Pseudomonas_mendocina_S5.2_CDS_3617	Alginate lyase	2	38	1496	1738	0.133511	97.8604	0.0611455	1.62e-08	5.25e-05	1.49e-07
Pseudomonas_protegens_BNJ-SS-45_6851_CDS_4665	Poly-beta-1%2C6-N-acetyl-D-glucosamine N-deacetylase	47	619	1451	1157	3.13752	65.1464	0.0605443	1.7e-130	5.53e-127	6.5e-129
Pseudomonas_fluorescens_NEP1_6338_CDS_1890	hypothetical protein	11	195	1487	1581	0.734312	89.0203	0.0599762	2.49e-40	8.08e-37	4.57e-39
Pseudomonas_protegens_14B2_11376_CDS_4134	GlcNAc-binding protein A	2	39	1496	1737	0.133511	97.8041	0.0595434	8.85e-09	2.87e-05	8.32e-08
Pseudomonas_sp_FW507-12TSA_6896_CDS_5569	hypothetical protein	2	39	1496	1737	0.133511	97.8041	0.0595434	8.85e-09	2.87e-05	8.32e-08
Pseudomonas_sp_R937_6239_CDS_0871	hypothetical protein	19	319	1479	1457	1.26836	82.0383	0.0586752	1.55e-66	5.03e-63	3.49e-65
Pseudomonas_chlororaphis_subsp_aureofaciens_30-84_479_CDS_5849	hypothetical protein	1	20	1497	1756	0.0667557	98.8739	0.0586506	6.98e-05	0.226645	0.00045973
Pseudomonas_fluorescens_Ps006_CDS_2176	Endoglucanase	1	20	1497	1756	0.0667557	98.8739	0.0586506	6.98e-05	0.226645	0.00045973
Pseudomonas_mendocina_NCTC10898_6494_CDS_1896	hypothetical protein	2	40	1496	1736	0.133511	97.7477	0.0580214	4.84e-09	1.57e-05	4.64e-08
Pseudomonas_asplenii_ES_FE-G7_CDS_4418	Alcohol dehydrogenase [acceptor]	2	40	1496	1736	0.133511	97.7477	0.0580214	4.84e-09	1.57e-05	4.64e-08
Pseudomonas_sp_KBS0707_9490_CDS_0196	hypothetical protein	41	588	1457	1188	2.73698	66.8919	0.0568543	5.82e-126	1.89e-122	2.15e-124
Pseudomonas_sp._OV184_CDS_2317	hypothetical protein	1	21	1497	1755	0.0667557	98.8176	0.0558259	3.79e-05	0.123029	0.00025578
Pseudomonas_fluorescens_TDH5_5239_CDS_2001	hypothetical protein	1	21	1497	1755	0.0667557	98.8176	0.0558259	3.79e-05	0.123029	0.00025578
Pseudomonas_sp._FW301-21B01_CDS_5001	D-inositol-3-phosphate glycosyltransferase	2	42	1496	1734	0.133511	97.6351	0.0551948	1.46e-09	4.73e-06	1.44e-08
Pseudomonas_syringae_pv._phaseolicola_1644R_CDS_5321	hypothetical protein	4	83	1494	1693	0.267023	95.3266	0.054612	7.18e-18	2.33e-14	9.7e-17
Pseudomonas_sp._ERMR1:02_CDS_5132	hypothetical protein	24	409	1474	1367	1.60214	76.9707	0.05442	1.61e-87	5.23e-84	4.12e-86
Pseudomonas_graminis_WP_8_CDS_0177	Dodecaprenyl-phosphate galacturonate synthase	20	356	1478	1420	1.33511	79.955	0.0539752	7.9e-76	2.56e-72	1.91e-74
Pseudomonas_protegens_AS15_6240_CDS_1400	hypothetical protein	2	43	1496	1733	0.133511	97.5788	0.0538801	8e-10	2.6e-06	8.01e-09
Pseudomonas_sp._FW306-2-2C-D06C_CDS_4469	D-inositol-3-phosphate glycosyltransferase	2	43	1496	1733	0.133511	97.5788	0.0538801	8e-10	2.6e-06	8.01e-09
Pseudomonas_sp._MYb187_CDS_2035	hypothetical protein	2	43	1496	1733	0.133511	97.5788	0.0538801	8e-10	2.6e-06	8.01e-09
Pseudomonas_sp._GM33_CDS_5397	putative glycosyltransferase	11	215	1487	1561	0.734312	87.8941	0.0537089	1.14e-45	3.69e-42	2.18e-44
Pseudomonas_fluorescens_FR1_6108_CDS_2102	hypothetical protein	6	124	1492	1652	0.400534	93.018	0.0535761	1.32e-26	4.27e-23	2.07e-25
Pseudomonas_chlororaphis_189_CDS_4239	D-inositol-3-phosphate glycosyltransferase	1	22	1497	1754	0.0667557	98.7613	0.053258	2.06e-05	0.0668174	0.0001475
Pseudomonas_chlororaphis_Pb-St2_7549_CDS_1325	Thermolabile hemolysin	3	65	1495	1711	0.200267	96.3401	0.0528222	3.33e-14	1.08e-10	3.91e-13
Pseudomonas_sp._JAI115_CDS_0930	D-inositol-3-phosphate glycosyltransferase	7	145	1491	1631	0.46729	91.8356	0.0528088	3.95e-31	1.28e-27	6.57e-30
Pseudomonas_protegens_14B2_11376_CDS_4811	hypothetical protein	2	44	1496	1732	0.133511	97.5225	0.0526252	4.4e-10	1.43e-06	4.47e-09
Pseudomonas_protegens_1B1_11371_CDS_0287	hypothetical protein	2	44	1496	1732	0.133511	97.5225	0.0526252	4.4e-10	1.43e-06	4.47e-09
Pseudomonas_sp._GM41_2012__CDS_0278	hypothetical protein	2	44	1496	1732	0.133511	97.5225	0.0526252	4.4e-10	1.43e-06	4.47e-09
Pseudomonas_chlororaphis_chlororaphis_GP72_CDS_5747	hypothetical protein	3	66	1495	1710	0.200267	96.2838	0.0519915	1.76e-14	5.7e-11	2.13e-13
Pseudomonas_chlororaphis_aureofaciens_30-84_CDS_0499	D-inositol-3-phosphate glycosyltransferase	3	67	1495	1709	0.200267	96.2275	0.0511855	9.3e-15	3.02e-11	1.13e-13
Pseudomonas_chlororaphis_subsp_aurantiaca_464_7550_CDS_1567	UDP-N-acetylglucosamine--N-acetylmuramyl-(pentapeptide) pyrophosphoryl-undecaprenol N-acetylglucosamine transferase	3	67	1495	1709	0.200267	96.2275	0.0511855	9.3e-15	3.02e-11	1.13e-13
Pseudomonas_sp._NFIX28_CDS_3820	hypothetical protein	3	67	1495	1709	0.200267	96.2275	0.0511855	9.3e-15	3.02e-11	1.13e-13
Pseudomonas_syringae_PavISPaVe013_CDS_2620	D-inositol-3-phosphate glycosyltransferase	27	469	1471	1307	1.8024	73.5923	0.051151	3.17e-102	1.03e-98	8.95e-101
Pseudomonas_sp._NFPP09_CDS_1348	Undecaprenyl phosphate-alpha-4-amino-4-deoxy-L-arabinose arabinosyl transferase	7	152	1491	1624	0.46729	91.4414	0.0501606	7.8e-33	2.53e-29	1.33e-31
Pseudomonas_fluorescens_PF5_CDS_1979	UDP-N-acetylglucosamine--N-acetylmuramyl-(pentapeptide) pyrophosphoryl-undecaprenol N-acetylglucosamine transferase	2	47	1496	1729	0.133511	97.3536	0.0491808	7.32e-11	2.38e-07	7.81e-10
Pseudomonas_sp_TKO29_6430_CDS_1200	Oleandomycin glycosyltransferase	2	47	1496	1729	0.133511	97.3536	0.0491808	7.32e-11	2.38e-07	7.81e-10
Pseudomonas_chlororaphis_subsp_piscium_PCL1607_7531_CDS_0246	hypothetical protein	1	24	1497	1752	0.0667557	98.6486	0.0487642	6.09e-06	0.0197515	4.66e-05
Pseudomonas_sp_BIOMIG1BD_BIOMIG1BD_4096_CDS_1601	hypothetical protein	26	474	1472	1302	1.73565	73.3108	0.0485175	9.28e-105	3.01e-101	2.74e-103
Pseudomonas_sp._Root329_CDS_4066	hypothetical protein	2	48	1496	1728	0.133511	97.2973	0.0481283	4.03e-11	1.31e-07	4.35e-10
Pseudomonas_sp._CBZ-4_CDS_2711	Maltooligosyl trehalose synthase	48	724	1450	1052	3.20427	59.2342	0.0481006	1.18e-164	3.82e-161	5.3e-163
Pseudomonas_sp._GP01-A13_CDS_2911	Non-hemolytic phospholipase C	6	138	1492	1638	0.400534	92.2297	0.0477328	3.47e-30	1.13e-26	5.66e-29
Pseudomonas_savastanoi_2411_5819_CDS_0380	hypothetical protein	24	454	1474	1322	1.60214	74.4369	0.0474121	7.64e-101	2.48e-97	2.1e-99
Pseudomonas_frederiksbergensis_11-D3_5833_CDS_4862	hypothetical protein	1	25	1497	1751	0.0667557	98.5923	0.0467869	3.31e-06	0.0107526	2.6e-05
Pseudomonas_sp._GP01-A4_CDS_3250	hypothetical protein	1	25	1497	1751	0.0667557	98.5923	0.0467869	3.31e-06	0.0107526	2.6e-05
Pseudomonas_chlororaphis_subsp_chlororaphis_GP72_377_CDS_0309	D-inositol-3-phosphate glycosyltransferase	14	299	1484	1477	0.934579	83.1644	0.0466019	8.21e-66	2.66e-62	1.82e-64
Pseudomonas_protegens_JUb28_CDS_4434	D-inositol-3-phosphate glycosyltransferase	24	462	1474	1314	1.60214	73.9865	0.0463092	2.35e-103	7.62e-100	6.68e-102
Pseudomonas_sp._MYb115_CDS_3365	Membrane-bound lytic murein transglycosylase F	6	143	1492	1633	0.400534	91.9482	0.0459232	1.43e-31	4.66e-28	2.4e-30
Pseudomonas_sp._52_E_6_CDS_5326	hypothetical protein	3	77	1495	1699	0.200267	95.6644	0.0442775	1.77e-17	5.76e-14	2.36e-16
Pseudomonas_sp._GV077_CDS_4193	Prophage bactoprenol glucosyl transferase	12	277	1486	1499	0.801068	84.4032	0.0437003	8.99e-62	2.92e-58	1.96e-60
Pseudomonas_prosekii_P2673_5774_CDS_1076	UDP-N-acetylglucosamine--N-acetylmuramyl-(pentapeptide) pyrophosphoryl-undecaprenol N-acetylglucosamine transferase	9	216	1489	1560	0.600801	87.8378	0.0436535	8.37e-48	2.72e-44	1.7e-46
Pseudomonas_chlororaphis_subsp_piscium_ChPhzTR44_7534_CDS_2898	hypothetical protein	4	103	1494	1673	0.267023	94.2005	0.0434879	5.17e-23	1.68e-19	7.63e-22
Pseudomonas_koreensis_P19E3_CDS_4508	D-inositol-3-phosphate glycosyltransferase	12	287	1486	1489	0.801068	83.8401	0.0418963	1.69e-64	5.49e-61	3.71e-63
Pseudomonas_frederiksbergensis_11-D3_5833_CDS_0540	Undecaprenyl phosphate-alpha-4-amino-4-deoxy-L-arabinose arabinosyl transferase	12	288	1486	1488	0.801068	83.7838	0.0417228	8.53e-65	2.77e-61	1.88e-63
Pseudomonas_protegens_PA26_4053_CDS_3251	hypothetical protein	2	56	1496	1720	0.133511	96.8468	0.0410619	4.84e-13	1.57e-09	5.46e-12
Pseudomonas_taeanensis_MS-3_427_CDS_0830	hypothetical protein	1	29	1497	1747	0.0667557	98.3671	0.0402414	2.94e-07	0.00095266	2.49e-06
Pseudomonas_sp._Leaf83_CDS_2448	Maltooligosyl trehalose synthase	1	29	1497	1747	0.0667557	98.3671	0.0402414	2.94e-07	0.00095266	2.49e-06
Pseudomonas_alcaliphila_JCM_10630_CDS_2553	Glycogen synthase	1	29	1497	1747	0.0667557	98.3671	0.0402414	2.94e-07	0.00095266	2.49e-06
Pseudomonas_sp._NFPP33_CDS_3822	4-alpha-glucanotransferase	1	29	1497	1747	0.0667557	98.3671	0.0402414	2.94e-07	0.00095266	2.49e-06
Pseudomonas_alcaliphila_NBRC_102411_CDS_1034	Malto-oligosyltrehalose trehalohydrolase	1	29	1497	1747	0.0667557	98.3671	0.0402414	2.94e-07	0.00095266	2.49e-06
Pseudomonas_sp._S9_CDS_0967	Glucosylglycerol phosphorylase	1	30	1497	1746	0.0667557	98.3108	0.0388778	1.6e-07	0.00052073	1.38e-06
Pseudomonas_sp._MPR-TSA4_CDS_0845	hypothetical protein	1	30	1497	1746	0.0667557	98.3108	0.0388778	1.6e-07	0.00052073	1.38e-06
Pseudomonas_amygdali_NM002_5127_CDS_2404	GlcNAc-binding protein A	1	30	1497	1746	0.0667557	98.3108	0.0388778	1.6e-07	0.00052073	1.38e-06
Pseudomonas_thermotolerans_DSM_14292_CDS_2959	Murein DD-endopeptidase MepM	148	1320	1350	456	9.87984	25.6757	0.037872	0	0	0
Pseudomonas_sp_BIOMIG1N_BIOMIG1N_4098_CDS_6480	hypothetical protein	2	61	1496	1715	0.133511	96.5653	0.0375866	2.13e-14	6.91e-11	2.55e-13
Pseudomonas_sp._H1F5C_CDS_5855	D-inositol-3-phosphate glycosyltransferase	2	61	1496	1715	0.133511	96.5653	0.0375866	2.13e-14	6.91e-11	2.55e-13
Pseudomonas_coronafaciens_pv_atropurpurea_ICMP4457_3668_CDS_4505	hypothetical protein	3	93	1495	1683	0.200267	94.7635	0.0363146	1.4e-21	4.54e-18	2.02e-20
Pseudomonas_sp._GM25_CDS_4816	Tn3 family transposase TnXax1	123	1267	1375	509	8.21095	28.6599	0.0359372	0	0	0
Pseudomonas_brassicacearum_38D7_11357_CDS_5606	hypothetical protein	5	152	1493	1624	0.333778	91.4414	0.035781	4.3e-35	1.4e-31	7.59e-34
Pseudomonas_fluorescens_PF5_CDS_5337	hypothetical protein	2	64	1496	1712	0.133511	96.3964	0.035762	3.33e-15	1.08e-11	4.17e-14
Pseudomonas_sp._NP28-5_CDS_0845	Glycogen synthase	123	1276	1375	500	8.21095	28.1532	0.0350527	0	0	0
Pseudomonas_sp_CB1_3040_CDS_4207	hypothetical protein	4	127	1494	1649	0.267023	92.8491	0.0347637	2.08e-29	6.75e-26	3.34e-28
Pseudomonas_syringae_7928C_7343_CDS_1770	Alginate lyase	118	1263	1380	513	7.87717	28.8851	0.034731	0	0	0
Pseudomonas_sp._GP01-A13_CDS_5630	Murein hydrolase activator NlpD	117	1263	1381	513	7.81041	28.8851	0.0344117	0	0	0
Pseudomonas_sp._Leaf48_CDS_5035	hypothetical protein	1	34	1497	1742	0.0667557	98.0856	0.0342253	2.66e-08	8.63e-05	2.41e-07
Pseudomonas_sp_P27B_7391_CDS_0776	Trehalase	76	1085	1422	691	5.07343	38.9077	0.0340379	2.39e-280	7.74e-277	1.43e-278
Pseudomonas_sp_ACN8_6715_CDS_0925	hypothetical protein	4	131	1494	1645	0.267023	92.6239	0.0336205	1.53e-30	4.96e-27	2.5e-29
Pseudomonas_fluorescens_BZ64_CDS_1909	Undecaprenyl phosphate-alpha-4-amino-4-deoxy-L-arabinose arabinosyl transferase	12	344	1486	1432	0.801068	80.6306	0.0336161	6.36e-81	2.06e-77	1.59e-79
Pseudomonas_caspiana_FBF102_CDS_1613	Xylan 1%2C4-beta-xylosidase	15	414	1483	1362	1.00134	76.6892	0.0332757	1.67e-98	5.41e-95	4.43e-97
Pseudomonas_syringae_PT23_5291_CDS_3533	hypothetical protein	1	35	1497	1741	0.0667557	98.0293	0.0332284	1.39e-08	4.51e-05	1.29e-07
Pseudomonas_putida_CBF10-2_CDS_4776	Oxygen-dependent choline dehydrogenase	2	69	1496	1707	0.133511	96.1149	0.0330737	1.55e-16	5.01e-13	1.96e-15
Pseudomonas_sp._QTF5_CDS_3001	hypothetical protein	6	196	1492	1580	0.400534	88.964	0.0324178	9.55e-46	3.1e-42	1.84e-44
Pseudomonas_sp._FW126-L8_CDS_2752	hypothetical protein	3	104	1495	1672	0.200267	94.1441	0.0322614	1.36e-24	4.42e-21	2.07e-23
Pseudomonas_syringae_pv_papulans_CFBP_1754_3080_CDS_5075	Undecaprenyl-phosphate 4-deoxy-4-formamido-L-arabinose transferase	2	71	1496	1705	0.133511	96.0023	0.0321044	8.38e-17	2.72e-13	1.07e-15
Pseudomonas_sp_1_R_17_isolate_1_R_17_4069_CDS_5049	hypothetical protein	1	37	1497	1739	0.0667557	97.9167	0.0313961	3.82e-09	1.24e-05	3.68e-08
Pseudomonas_lini_ZBG1_CDS_0609	hypothetical protein	6	202	1492	1574	0.400534	88.6261	0.0313354	1.63e-47	5.28e-44	3.24e-46
Pseudomonas_protegens_4_7020_CDS_1546	Beta-xylosidase	137	1356	1361	420	9.14553	23.6486	0.0311783	0	0	0
Pseudomonas_syringae_pv._broussonetiae_CFBP_5140_CDS_2906	Pectate lyase	3	108	1495	1668	0.200267	93.9189	0.0309922	2.04e-25	6.63e-22	3.17e-24
Pseudomonas_extremaustralis_14-3_sub14-3b_CDS_5866	Glucan 1%2C4-alpha-maltotetraohydrolase	1	38	1497	1738	0.0667557	97.8604	0.0305523	2.01e-09	6.52e-06	1.97e-08
Pseudomonas_sp._GP01-A4_CDS_4277	Beta-hexosaminidase	1	38	1497	1738	0.0667557	97.8604	0.0305523	2.01e-09	6.52e-06	1.97e-08
Pseudomonas_sp_QS1027_7283_CDS_1835	N-acetylmuramoyl-L-alanine amidase AmiC	50	946	1448	830	3.33778	46.7342	0.0302962	2.89e-247	9.37e-244	1.54e-245
Pseudomonas_frederiksbergensis_94G2_7575_CDS_3409	hypothetical protein	4	145	1494	1631	0.267023	91.8356	0.0301159	3.55e-34	1.15e-30	6.07e-33
Pseudomonas_chlororaphis_subsp_piscium_DSM_21509_7525_CDS_4099	hypothetical protein	2	77	1496	1699	0.133511	95.6644	0.0294986	1.66e-18	5.4e-15	2.28e-17
Pseudomonas_agarici_NCPPB_2289_CDS_1470	hypothetical protein	123	1336	1375	440	8.21095	24.7748	0.0294611	0	0	0
Pseudomonas_syringae_CC1544_CDS_4607	Xylan 1%2C4-beta-xylosidase	17	499	1481	1277	1.13485	71.9032	0.0293754	2.08e-122	6.76e-119	7.59e-121
Pseudomonas_sp_RIT_412_6686_CDS_4351	putative glycosyltransferase	4	150	1494	1626	0.267023	91.5541	0.0290228	1.24e-35	4.01e-32	2.19e-34
Pseudomonas_protegens_11_6763_CDS_1857	Sucrose-6-phosphate hydrolase	1	40	1497	1736	0.0667557	97.7477	0.0289913	5.59e-10	1.81e-06	5.67e-09
Pseudomonas_fuscovaginae_UPB0736_CDS_4418	hypothetical protein	79	1170	1419	606	5.2737	34.1216	0.0288358	1.21424e-306	3.9402e-303	7.72589e-305
Pseudomonas_chlororaphis_subsp_aureofaciens_DSM_6698_7553_CDS_2338	hypothetical protein	3	117	1495	1659	0.200267	93.4122	0.0284538	5.46e-28	1.77e-24	8.65e-27
Pseudomonas_agarici_NCPPB_2289_CDS_4825	Membrane-bound lytic murein transglycosylase F	134	1380	1364	396	8.94526	22.2973	0.0281907	0	0	0
Pseudomonas_mohnii_DSM_18327_CDS_3410	Alginate lyase	71	1137	1427	639	4.73965	35.9797	0.0279624	5.06677e-299	1.64e-306	3.16e-308
Pseudomonas_coronafaciens_pv_porri_ICMP8961_3670_CDS_3021	Ubiquinone biosynthesis O-methyltransferase%2C mitochondrial	3	119	1495	1657	0.200267	93.2995	0.0279419	1.51e-28	4.88e-25	2.39e-27
Pseudomonas_corrugata_DSM_7228_CDS_3943	D-inositol-3-phosphate glycosyltransferase	1	42	1497	1734	0.0667557	97.6351	0.027579	1.57e-10	5.08e-07	1.64e-09
Pseudomonas_gingeri_NCPPB_3146_CDS_1977	hypothetical protein	96	1274	1402	502	6.40854	28.2658	0.026981	0	0	0
Pseudomonas_syringae_pv_viburni_ICMP3963_3830_CDS_1812	hypothetical protein	3	129	1495	1647	0.200267	92.7365	0.0256203	4.92e-31	1.6e-27	8.1e-30
Pseudomonas_koreensis_IMBL1_5091_CDS_1972	D-inositol-3-phosphate glycosyltransferase	1	47	1497	1729	0.0667557	97.3536	0.024574	6.74e-12	2.19e-08	7.41e-11
Pseudomonas_sp_MWU12-2115_7392_CDS_0114	Undecaprenyl phosphate-alpha-4-amino-4-deoxy-L-arabinose arabinosyl transferase	1	47	1497	1729	0.0667557	97.3536	0.024574	6.74e-12	2.19e-08	7.41e-11
Pseudomonas_fluorescens_36F3_9405_CDS_0009	1%2C4-alpha-glucan branching enzyme GlgB	57	1136	1441	640	3.80507	36.036	0.022285	0	0	0
Pseudomonas_sp_RW409_5941_CDS_5850	Putative glycosyltransferases	1	52	1497	1724	0.0667557	97.0721	0.0221469	3.01e-13	9.77e-10	3.41e-12
Pseudomonas_brassicacearum_36B7_11350_CDS_0437	hypothetical protein	2	102	1496	1674	0.133511	94.2568	0.0219409	3.27e-25	1.06e-21	5.01e-24
Pseudomonas_syringae_pv._actinidiae_ICMP_18886_CDS_1982	hypothetical protein	20	681	1478	1095	1.33511	61.6554	0.0217582	1.99e-180	6.46e-177	9.78e-179
Pseudomonas_syringae_202_6455_CDS_3290	Levansucrase	21	714	1477	1062	1.40187	59.7973	0.0211478	3.68e-191	1.2e-187	1.84e-189
Pseudomonas_sp._SLBN-26_CDS_1865	Ycf48-like protein	4	200	1494	1576	0.267023	88.7387	0.0210977	1.51e-49	4.9e-46	3.1e-48
Pseudomonas_cannabina_pv._alisalensis_PSa1-3_CDS_0877	hypothetical protein	4	209	1494	1567	0.267023	88.232	0.0200739	7.03e-52	2.28e-48	1.45e-50
Pseudomonas_syringae_pv_tomato_ICMP2844_3829_CDS_4832	hypothetical protein	3	180	1495	1596	0.200267	89.8649	0.0177926	3.08e-45	9.99e-42	5.88e-44
Pseudomonas_syringae_C73_6823_CDS_4471	hypothetical protein	3	182	1495	1594	0.200267	89.7523	0.0175751	7.92e-46	2.57e-42	1.54e-44
Pseudomonas_sp._NFACC49-2_CDS_1413	hypothetical protein	1	66	1497	1710	0.0667557	96.2838	0.0173073	6.8e-17	2.21e-13	8.76e-16
Pseudomonas_sp._GV012_CDS_3904	D-inositol-3-phosphate glycosyltransferase	3	186	1495	1590	0.200267	89.527	0.017154	5.41e-47	1.76e-43	1.07e-45
Pseudomonas_sp._GM74_CDS_1275	GlcNAc-binding protein A	2	129	1496	1647	0.133511	92.7365	0.0170688	1.35e-32	4.39e-29	2.28e-31
Pseudomonas_syringae_PgyLN10_CDS_1243	hypothetical protein	1	69	1497	1707	0.0667557	96.1149	0.0165258	1e-17	3.24e-14	1.34e-16
Pseudomonas_coronafaciens_pv_zizaniae_ICMP8921_3671_CDS_0737	hypothetical protein	7	397	1491	1379	0.46729	77.6464	0.0163077	1.9e-103	6.17e-100	5.46e-102
Pseudomonas_savastanoi_pv._nerii_CFBP_5067_CDS_2986	Cellulose synthase catalytic subunit [UDP-forming]	4	258	1494	1518	0.267023	85.473	0.0157529	4.6e-66	1.49e-62	1.03e-64
Pseudomonas_amygdali_pv_aesculi_NCPPB_3681_486_CDS_5382	Pectate lyase L	3	204	1495	1572	0.200267	88.5135	0.0154633	4.89e-52	1.59e-48	1.02e-50
Pseudomonas_amygdali_5270_7275_CDS_5554	hypothetical protein	4	263	1494	1513	0.267023	85.1914	0.0154025	1.39e-67	4.51e-64	3.15e-66
Pseudomonas_syringae_PmpFTRS_U7_CDS_5171	Polygalacturonase	4	266	1494	1510	0.267023	85.0225	0.0151986	1.75e-68	5.68e-65	4e-67
Pseudomonas_syringae_pv_actinidiae_ICMP_19094_407_CDS_3486	hypothetical protein	4	270	1494	1506	0.267023	84.7973	0.0149338	1.13e-69	3.66e-66	2.6e-68
Pseudomonas_savastanoi_pv_phaseolicola_ICMP2740_3729_CDS_2140	Tn3 family transposase TnXax1	1	77	1497	1699	0.0667557	95.6644	0.0147394	6.42e-20	2.08e-16	8.9e-19
Pseudomonas_sp._Leaf127_CDS_0935	Endoglucanase	4	283	1494	1493	0.267023	84.0653	0.0141248	1.93e-73	6.28e-70	4.58e-72
Pseudomonas_syringae_UB246_CDS_1137	Maltooligosyl trehalose synthase	6	414	1492	1362	0.400534	76.6892	0.01323	2.28e-110	7.41e-107	7.8e-109
Pseudomonas_fluorescens_E24_5731_CDS_3919	Pectin lyase	1	88	1497	1688	0.0667557	95.045	0.0128135	8.38e-23	2.72e-19	1.23e-21
Pseudomonas_sp_s211_2017_6831_CDS_2869	hypothetical protein	1	89	1497	1687	0.0667557	94.9887	0.012662	4.37e-23	1.42e-19	6.47e-22
Pseudomonas_syringae_pv_helianthi_ICMP4531_3836_CDS_3809	hypothetical protein	2	172	1496	1604	0.133511	90.3153	0.0124674	1.6e-44	5.19e-41	3.04e-43
Pseudomonas_savastanoi_CECT_4861_6810_CDS_1763	hypothetical protein	2	177	1496	1599	0.133511	90.0338	0.0120774	5.76e-46	1.87e-42	1.13e-44
Pseudomonas_syringae_1845_4123_CDS_4714	D-inositol-3-phosphate glycosyltransferase	5	400	1493	1376	0.333778	77.4775	0.0115204	1.67e-107	5.42e-104	5.02e-106
Pseudomonas_syringae_GR12-2_4124_CDS_5032	D-inositol-3-phosphate glycosyltransferase	5	401	1493	1375	0.333778	77.4212	0.0114833	7.94e-108	2.58e-104	2.43e-106
Pseudomonas_veronii_VI4T1_CDS_1914	Undecaprenyl phosphate-alpha-4-amino-4-deoxy-L-arabinose arabinosyl transferase	1	98	1497	1678	0.0667557	94.482	0.0114378	1.34e-25	4.34e-22	2.09e-24
Pseudomonas_syringae_PmpFTRS_U7_CDS_1779	hypothetical protein	2	188	1496	1588	0.133511	89.4144	0.0112925	5.88e-49	1.91e-45	1.2e-47
Pseudomonas_syringae_PmaYM7930_CDS_3304	Alginate lyase	5	410	1493	1366	0.333778	76.9144	0.0111578	1.83e-110	5.95e-107	6.33e-109
Pseudomonas_sp_Bc-h_6554_CDS_5364	4-alpha-glucanotransferase	5	411	1493	1365	0.333778	76.8581	0.0111225	8.3e-111	2.69e-107	2.96e-109
Pseudomonas_sp._Leaf127_CDS_3750	Membrane-bound lytic murein transglycosylase D	5	412	1493	1364	0.333778	76.8018	0.0110873	3.78e-111	1.23e-107	1.36e-109
Pseudomonas_syringae_Cl-PS-15_6812_CDS_5089	Lysozyme M1	2	199	1496	1577	0.133511	88.795	0.0105944	3.32e-52	1.08e-48	6.95e-51
Pseudomonas_syringae_CC1629_CDS_3594	hypothetical protein	4	363	1494	1413	0.267023	79.5608	0.0104218	1.58e-97	5.12e-94	4.16e-96
Pseudomonas_amygdali_pv._morsprunorum_HRI-W_5261_CDS_2041	hypothetical protein	4	371	1494	1405	0.267023	79.1104	0.0101394	4.31e-100	1.4e-96	1.18e-98
Pseudomonas_syringae_RM1_6415_CDS_3923	hypothetical protein	4	374	1494	1402	0.267023	78.9414	0.0100366	4.88e-101	1.58e-97	1.35e-99
Pseudomonas_syringae_C54_6796_CDS_5222	hypothetical protein	4	374	1494	1402	0.267023	78.9414	0.0100366	4.88e-101	1.58e-97	1.35e-99
Pseudomonas_syringae_pv_atrofaciens_ICMP4394_3787_CDS_4084	GlcNAc-binding protein A	1	113	1497	1663	0.0667557	93.6374	0.00983087	1.18e-29	3.84e-26	1.91e-28
Pseudomonas_amygdali_pv._aesculi_2329_CDS_5476	hypothetical protein	1	114	1497	1662	0.0667557	93.5811	0.00973878	6.14e-30	1.99e-26	9.96e-29
Pseudomonas_syringae_pv._actinidiae_M302091_CDS_5270	hypothetical protein	4	385	1494	1391	0.267023	78.3221	0.00967333	2.22e-104	7.21e-101	6.44e-103
Pseudomonas_syringae_ICMP9756_6086_CDS_0126	hypothetical protein	4	389	1494	1387	0.267023	78.0968	0.00954633	1.12e-105	3.63e-102	3.33e-104
Pseudomonas_syringae_RMP66_6987_CDS_1509	Sucrose-6-phosphate hydrolase	7	586	1491	1190	0.46729	67.0045	0.00953388	1.75e-165	5.68e-162	8e-164
Pseudomonas_savastanoi_pv._fraxini_CFBP_5062_CDS_3050	hypothetical protein	4	395	1494	1381	0.267023	77.759	0.00936065	1.35e-107	4.38e-104	4.09e-106
Pseudomonas_syringae_pv._actinidia_ICMP_9617_CDS_3003	hypothetical protein	4	396	1494	1380	0.267023	77.7027	0.00933025	6.49e-108	2.11e-104	2.01e-106
Pseudomonas_syringae_pv_actinidiae_ICMP_9855_410_CDS_5263	hypothetical protein	3	316	1495	1460	0.200267	82.2072	0.00927141	6.71e-85	2.18e-81	1.7e-83
Pseudomonas_syringae_CC1524_CDS_3860	hypothetical protein	4	398	1494	1378	0.267023	77.5901	0.00926991	2.8e-108	9.08e-105	8.99e-107
Pseudomonas_caspiana_FBF102_CDS_4622	hypothetical protein	4	402	1494	1374	0.267023	77.3649	0.00915103	1.2e-109	3.88e-106	3.96e-108
Pseudomonas_syringae_pv._actinidiae_ICMP_19439_CDS_4973	hypothetical protein	4	402	1494	1374	0.267023	77.3649	0.00915103	1.2e-109	3.88e-106	3.96e-108
Pseudomonas_syringae_pv_ribicola_ICMP3882_3828_CDS_0403	hypothetical protein	4	402	1494	1374	0.267023	77.3649	0.00915103	1.2e-109	3.88e-106	3.96e-108
Pseudomonas_amygdali_R19326_7321_CDS_2856	hypothetical protein	4	405	1494	1371	0.267023	77.1959	0.00906341	1.18e-110	3.84e-107	4.17e-109
Pseudomonas_avellanae_CRAFRUec1_CDS_2881	UDP-N-acetylglucosamine 2-epimerase	5	510	1493	1266	0.333778	71.2838	0.00831331	5.85e-143	1.9e-139	2.4e-141
Pseudomonas_amygdali_pv_tabaci_ICMP2835_3656_CDS_3262	hypothetical protein	5	511	1493	1265	0.333778	71.2275	0.00829048	2.55e-143	8.26e-140	1.06e-141
Pseudomonas_tremae_ICMP9151_3840_CDS_0129	Undecaprenyl phosphate-alpha-4-amino-4-deoxy-L-arabinose arabinosyl transferase	3	355	1495	1421	0.200267	80.0113	0.00803241	8.99e-97	2.92e-93	2.33e-95
Pseudomonas_syringae_9643_6237_CDS_1026	hypothetical protein	3	356	1495	1420	0.200267	79.955	0.00800421	4.3e-97	1.39e-93	1.12e-95
Pseudomonas_syringae_NZ45_6142_CDS_3383	Undecaprenyl phosphate-alpha-4-amino-4-deoxy-L-arabinose arabinosyl transferase	3	363	1495	1413	0.200267	79.5608	0.00781116	2.62e-99	8.49e-96	7.07e-98
Pseudomonas_mohnii_DSM_18327_CDS_5980	D-inositol-3-phosphate glycosyltransferase	2	266	1496	1510	0.133511	85.0225	0.00758916	1.12e-71	3.63e-68	2.6e-70
Pseudomonas_syringae_PmaKN91_CDS_0141	D-inositol-3-phosphate glycosyltransferase	2	266	1496	1510	0.133511	85.0225	0.00758916	1.12e-71	3.63e-68	2.6e-70
Pseudomonas_syringae_BRIP34881_CDS_3281	hypothetical protein	1	174	1497	1602	0.0667557	90.2027	0.00615023	1.38e-46	4.49e-43	2.72e-45
Pseudomonas_syringae_Pss9654_5872_CDS_2733	putative glycosyltransferase	1	178	1497	1598	0.0667557	89.9775	0.00599701	8.47e-48	2.75e-44	1.71e-46
Pseudomonas_coronafaciens_pv_porri_ICMP8961_3670_CDS_0684	Exoglucanase/xylanase	1	201	1497	1575	0.0667557	88.6824	0.00523435	2.19e-54	7.09e-51	4.61e-53
Pseudomonas_savastanoi_pv._nerii_CFBP_5067_CDS_2819	hypothetical protein	1	271	1497	1505	0.0667557	84.741	0.00370976	6.16e-75	2e-71	1.48e-73
Pseudomonas_syringae_pv_lapsa_ICMP3947_3791_CDS_0352	hypothetical protein	0	213	1498	1563	0	88.0068	0	8.02e-60	2.6e-56	1.74e-58
Pseudomonas_syringae_C3_6245_CDS_3171	GlcNAc-binding protein A	0	142	1498	1634	0	92.0045	0	2e-39	6.48e-36	3.62e-38
Pseudomonas_syringae_pv_theae_NCPPB_2598_3074_CDS_1100	hypothetical protein	0	124	1498	1652	0	93.018	0	1.86e-34	6.05e-31	3.25e-33
Pseudomonas_fluorescens_Q8r1-96_CDS_3712	UDP-N-acetylglucosamine 2-epimerase	0	94	1498	1682	0	94.7072	0	5.25e-26	1.7e-22	8.23e-25
Pseudomonas_amygdali_R19326_7321_CDS_1289	N-acetyl-alpha-D-glucosaminyl L-malate synthase	0	87	1498	1689	0	95.1014	0	3.04e-24	9.86e-21	4.57e-23
Pseudomonas_syringae_pv_solidagae_ICMP16925_3796_CDS_3438	Murein DD-endopeptidase MepM	0	85	1498	1691	0	95.214	0	1.1e-23	3.57e-20	1.64e-22
Pseudomonas_sp._Leaf127_CDS_0985	D-inositol-3-phosphate glycosyltransferase	0	82	1498	1694	0	95.3829	0	7.62e-23	2.47e-19	1.12e-21
Pseudomonas_vancouverensis_Dha-51_11578_CDS_1760	Undecaprenyl phosphate-alpha-4-amino-4-deoxy-L-arabinose arabinosyl transferase	0	76	1498	1700	0	95.7207	0	3.82e-21	1.24e-17	5.44e-20
Pseudomonas_sp._NFACC51_CDS_1171	Undecaprenyl phosphate-alpha-4-amino-4-deoxy-L-arabinose arabinosyl transferase	0	74	1498	1702	0	95.8333	0	1.44e-20	4.66e-17	2.03e-19
Pseudomonas_sp._FW306-2-1A-C05A_CDS_4702	Glycogen phosphorylase	0	65	1498	1711	0	96.3401	0	3.27e-18	1.06e-14	4.43e-17
Pseudomonas_brassicacearum_Wood3_11349_CDS_0298	hypothetical protein	0	53	1498	1723	0	97.0158	0	7.12e-15	2.31e-11	8.81e-14
Pseudomonas_sp._MPR-R2A4_CDS_0046	hypothetical protein	0	52	1498	1724	0	97.0721	0	1.37e-14	4.43e-11	1.66e-13
Pseudomonas_sp._FW305-47B_CDS_2085	hypothetical protein	0	51	1498	1725	0	97.1284	0	2.63e-14	8.52e-11	3.13e-13
Pseudomonas_syringae_Riq4_CDS_1527	hypothetical protein	0	48	1498	1728	0	97.2973	0	1.9e-13	6.17e-10	2.17e-12
Pseudomonas_syringae_KN2a3_6844_CDS_5005	Oxygen-dependent choline dehydrogenase	0	48	1498	1728	0	97.2973	0	1.9e-13	6.17e-10	2.17e-12
Pseudomonas_fluorescens_Q2-87_CDS_0324	Membrane-bound lytic murein transglycosylase D	0	48	1498	1728	0	97.2973	0	1.9e-13	6.17e-10	2.17e-12
Pseudomonas_syringae_CC1524_CDS_5089	Undecaprenyl-phosphate 4-deoxy-4-formamido-L-arabinose transferase	0	46	1498	1730	0	97.4099	0	7.23e-13	2.35e-09	8.12e-12
Pseudomonas_sp._NFACC04-2_CDS_4248	O-mycaminosyltylonolide 6-deoxyallosyltransferase	0	45	1498	1731	0	97.4662	0	1.42e-12	4.6e-09	1.58e-11
Pseudomonas_protegens_PF-1_11380_CDS_5697	Aclacinomycin-N/aclacinomycin-A oxidase	0	40	1498	1736	0	97.7477	0	2.03e-11	6.59e-08	2.22e-10
Pseudomonas_sp._OV221_CDS_2889	hypothetical protein	0	39	1498	1737	0	97.8041	0	3.81e-11	1.24e-07	4.12e-10
Pseudomonas_sp._P97.38_CDS_1981	hypothetical protein	0	37	1498	1739	0	97.9167	0	1.35e-10	4.37e-07	1.42e-09
Pseudomonas_brassicacearum_CDVBN10_CDS_1404	hypothetical protein	0	36	1498	1740	0	97.973	0	2.53e-10	8.22e-07	2.63e-09
Pseudomonas_brassicacearum_CDVBN10_CDS_0139	hypothetical protein	0	36	1498	1740	0	97.973	0	2.53e-10	8.22e-07	2.63e-09
Pseudomonas_sp._NFACC05-1_CDS_4430	hypothetical protein	0	36	1498	1740	0	97.973	0	2.53e-10	8.22e-07	2.63e-09
Pseudomonas_sp._GW460-C3_CDS_1382	hypothetical protein	0	34	1498	1742	0	98.0856	0	9.01e-10	2.93e-06	9e-09
Pseudomonas_frederiksbergensis_OS210_1_CDS_3219	Endoglucanase	0	33	1498	1743	0	98.1419	0	1.7e-09	5.53e-06	1.68e-08
Pseudomonas_sp._FW306-02-F02-AB_CDS_4640	Aclacinomycin-N/aclacinomycin-A oxidase	0	32	1498	1744	0	98.1982	0	3.23e-09	1.05e-05	3.12e-08
Pseudomonas_sp._MPR-TSA4_CDS_1357	hypothetical protein	0	32	1498	1744	0	98.1982	0	3.23e-09	1.05e-05	3.12e-08
Pseudomonas_protegens_PA26_4053_CDS_3859	Penicillin-binding protein 1A	0	31	1498	1745	0	98.2545	0	6.13e-09	1.99e-05	5.81e-08
Pseudomonas_syringae_PavISPaVe037_CDS_1978	hypothetical protein	0	31	1498	1745	0	98.2545	0	6.13e-09	1.99e-05	5.81e-08
Pseudomonas_syringae_Pci0788_9_CDS_1143	hypothetical protein	0	31	1498	1745	0	98.2545	0	6.13e-09	1.99e-05	5.81e-08
Pseudomonas_sp._Leaf15_CDS_5266	hypothetical protein	0	30	1498	1746	0	98.3108	0	1.17e-08	3.78e-05	1.08e-07
Pseudomonas_protegens_Wayne_11375_CDS_0348	hypothetical protein	0	30	1498	1746	0	98.3108	0	1.17e-08	3.78e-05	1.08e-07
Pseudomonas_sp._NFACC19-2_CDS_1665	Alginate lyase	0	29	1498	1747	0	98.3671	0	2.22e-08	7.21e-05	2.02e-07
Pseudomonas_moraviensis_VanB_CDS_1501	D-inositol-3-phosphate glycosyltransferase	0	29	1498	1747	0	98.3671	0	2.22e-08	7.21e-05	2.02e-07
Pseudomonas_sp._A25_CDS_2993	hypothetical protein	0	28	1498	1748	0	98.4234	0	4.25e-08	0.00013789	3.82e-07
Pseudomonas_sp._SJZ080_CDS_1910	hypothetical protein	0	27	1498	1749	0	98.4797	0	8.15e-08	0.00026434	7.24e-07
Pseudomonas_sp._OV341_CDS_1564	hypothetical protein	0	27	1498	1749	0	98.4797	0	8.15e-08	0.00026434	7.24e-07
Pseudomonas_sp._FW306-2-2C-B10A_CDS_1229	D-inositol-3-phosphate glycosyltransferase	0	27	1498	1749	0	98.4797	0	8.15e-08	0.00026434	7.24e-07
Pseudomonas_fluorescens_F113_CDS_4797	Beta-xylosidase	0	26	1498	1750	0	98.536	0	1.57e-07	0.00050816	1.36e-06
Pseudomonas_sp_GW456-R21_7249_CDS_5325	hypothetical protein	0	26	1498	1750	0	98.536	0	1.57e-07	0.00050816	1.36e-06
Pseudomonas_sp_GW460-R15_7185_CDS_5248	hypothetical protein	0	25	1498	1751	0	98.5923	0	3.02e-07	0.00097977	2.54e-06
Pseudomonas_sp_GW456-R21_7249_CDS_2729	D-inositol-3-phosphate glycosyltransferase	0	25	1498	1751	0	98.5923	0	3.02e-07	0.00097977	2.54e-06
Pseudomonas_frederiksbergensis_OS210_3_CDS_4462	hypothetical protein	0	25	1498	1751	0	98.5923	0	3.02e-07	0.00097977	2.54e-06
Pseudomonas_sp_Sample_23_7377_CDS_4782	hypothetical protein	0	24	1498	1752	0	98.6486	0	5.84e-07	0.0018947	4.8e-06
Pseudomonas_sp._FW306-2-11AA_CDS_3331	hypothetical protein	0	24	1498	1752	0	98.6486	0	5.84e-07	0.0018947	4.8e-06
Pseudomonas_sp_DP16D-R1_5882_CDS_5074	Undecaprenyl phosphate-alpha-4-amino-4-deoxy-L-arabinose arabinosyl transferase	0	23	1498	1753	0	98.705	0	1.13e-06	0.00367503	9.23e-06
Pseudomonas_sp_R4-39-08_7779_CDS_0219	hypothetical protein	0	22	1498	1754	0	98.7613	0	2.2e-06	0.00714924	1.75e-05
Pseudomonas_sp._FW306-02-F02-AA_CDS_1591	hypothetical protein	0	22	1498	1754	0	98.7613	0	2.2e-06	0.00714924	1.75e-05
Pseudomonas_sp._GV054_CDS_0394	hypothetical protein	0	22	1498	1754	0	98.7613	0	2.2e-06	0.00714924	1.75e-05
Pseudomonas_sp_WCS365_6596_CDS_2744	hypothetical protein	0	22	1498	1754	0	98.7613	0	2.2e-06	0.00714924	1.75e-05
Pseudomonas_sp._FW300-N1A5_CDS_1694	GlcNAc-binding protein A	0	21	1498	1755	0	98.8176	0	4.3e-06	0.0139474	3.31e-05
Pseudomonas_sp_GW456-R21_7249_CDS_0779	Chitinase 1	0	20	1498	1756	0	98.8739	0	8.41e-06	0.0272826	6.32e-05
Pseudomonas_vancouverensis_Dha-51_11578_CDS_3995	Membrane-bound lytic murein transglycosylase F	0	20	1498	1756	0	98.8739	0	8.41e-06	0.0272826	6.32e-05
Pseudomonas_extremaustralis_DSM_17835_CDS_1252	hypothetical protein	0	20	1498	1756	0	98.8739	0	8.41e-06	0.0272826	6.32e-05
Pseudomonas_mediterranea_CFBP5404_CDS_4245	hypothetical protein	0	20	1498	1756	0	98.8739	0	8.41e-06	0.0272826	6.32e-05
Pseudomonas_fluorescens_CFBP13517_9418_CDS_3543	hypothetical protein	0	20	1498	1756	0	98.8739	0	8.41e-06	0.0272826	6.32e-05
Pseudomonas_sp_AD21_5911_CDS_0150	hypothetical protein	0	19	1498	1757	0	98.9302	0	1.65e-05	0.0534977	0.00011968
Pseudomonas_sp_AD21_5911_CDS_0145	hypothetical protein	0	19	1498	1757	0	98.9302	0	1.65e-05	0.0534977	0.00011968
Pseudomonas_sp_AD21_5911_CDS_0143	hypothetical protein	0	19	1498	1757	0	98.9302	0	1.65e-05	0.0534977	0.00011968
Pseudomonas_mendocina_EGD-AQ5_CDS_3385	Alginate lyase	0	19	1498	1757	0	98.9302	0	1.65e-05	0.0534977	0.00011968
Pseudomonas_fluorescens_FW300-N2E3_CDS_4195	UDP-N-acetylglucosamine 2-epimerase	0	19	1498	1757	0	98.9302	0	1.65e-05	0.0534977	0.00011968
Pseudomonas_sp._Leaf434_CDS_1772	hypothetical protein	0	19	1498	1757	0	98.9302	0	1.65e-05	0.0534977	0.00011968
Pseudomonas_fluorescens_FW300-N2A2_CDS_3431	hypothetical protein	0	19	1498	1757	0	98.9302	0	1.65e-05	0.0534977	0.00011968
Pseudomonas_syringae_NZIPFR-IHC1_5785_CDS_2785	hypothetical protein	0	19	1498	1757	0	98.9302	0	1.65e-05	0.0534977	0.00011968
Pseudomonas_sp_BIOMIG1BDMA_BIOMIG1BDMA_4097_CDS_4629	hypothetical protein	0	19	1498	1757	0	98.9302	0	1.65e-05	0.0534977	0.00011968
Pseudomonas_sp_Sample_11_7866_CDS_3606	hypothetical protein	0	19	1498	1757	0	98.9302	0	1.65e-05	0.0534977	0.00011968
Pseudomonas_asplenii_ES_PA-B8_CDS_5440	putative glycosyltransferase	0	17	1498	1759	0	99.0428	0	3.1e-05	0.100738	0.00021571
Pseudomonas_sp._Leaf15_CDS_0140	hypothetical protein	0	17	1498	1759	0	99.0428	0	3.1e-05	0.100738	0.00021571
Pseudomonas_chlororaphis_LMG_1245_5384_CDS_5114	hypothetical protein	0	17	1498	1759	0	99.0428	0	3.1e-05	0.100738	0.00021571
Pseudomonas_sp._NFPP19_CDS_5837	hypothetical protein	0	17	1498	1759	0	99.0428	0	3.1e-05	0.100738	0.00021571
Pseudomonas_sp._FW215-R4_CDS_1024	hypothetical protein	0	17	1498	1759	0	99.0428	0	3.1e-05	0.100738	0.00021571
Pseudomonas_syringae_NZIPFR-IHC1_5785_CDS_3137	hypothetical protein	0	17	1498	1759	0	99.0428	0	3.1e-05	0.100738	0.00021571
Pseudomonas_chlororaphis_aureofaciens_NBRC_3521_CDS_4452	hypothetical protein	0	17	1498	1759	0	99.0428	0	3.1e-05	0.100738	0.00021571
Pseudomonas_sp._FW306-2-2C-D06B_CDS_1885	hypothetical protein	0	17	1498	1759	0	99.0428	0	3.1e-05	0.100738	0.00021571
Pseudomonas_sp_21C1_21C1_4070_CDS_0765	hypothetical protein	0	18	1498	1758	0	98.9865	0	3.24e-05	0.105125	0.00022132
Pseudomonas_protegens_XY2F4_11379_CDS_1668	GlcNAc-binding protein A	0	18	1498	1758	0	98.9865	0	3.24e-05	0.105125	0.00022132
Pseudomonas_viridiflava_ICMP2848_3844_CDS_2915	hypothetical protein	0	18	1498	1758	0	98.9865	0	3.24e-05	0.105125	0.00022132
Pseudomonas_protegens_12H11_11367_CDS_5646	hypothetical protein	0	18	1498	1758	0	98.9865	0	3.24e-05	0.105125	0.00022132
Pseudomonas_sp._31_E_6_CDS_1212	hypothetical protein	0	18	1498	1758	0	98.9865	0	3.24e-05	0.105125	0.00022132
Pseudomonas_sp._NFACC14_CDS_0856	hypothetical protein	0	18	1498	1758	0	98.9865	0	3.24e-05	0.105125	0.00022132
Pseudomonas_sp_8_R_14_isolate_8_R_14_4088_CDS_4702	hypothetical protein	0	18	1498	1758	0	98.9865	0	3.24e-05	0.105125	0.00022132
Pseudomonas_sp._OV341_CDS_3259	hypothetical protein	0	18	1498	1758	0	98.9865	0	3.24e-05	0.105125	0.00022132
Pseudomonas_sp._NFPP13_CDS_1336	hypothetical protein	0	16	1498	1760	0	99.0991	0	5.8e-05	0.18829	0.00038743
Pseudomonas_syringae_NZIPFR-IHC1_5785_CDS_0131	D-inositol-3-phosphate glycosyltransferase	0	16	1498	1760	0	99.0991	0	5.8e-05	0.18829	0.00038743
Pseudomonas_sp_K2I15_5966_CDS_2289	Beta-xylosidase	0	16	1498	1760	0	99.0991	0	5.8e-05	0.18829	0.00038743
Pseudomonas_sp._MPR-R5B_CDS_0146	hypothetical protein	0	16	1498	1760	0	99.0991	0	5.8e-05	0.18829	0.00038743
Pseudomonas_extremaustralis_14-3_sub14-3b_CDS_3738	GlcNAc-binding protein A	0	15	1498	1761	0	99.1554	0	0.00010861	0.352435	0.00069651
Pseudomonas_viridiflava_CC1582_CDS_1023	Zeaxanthin glucosyltransferase	0	15	1498	1761	0	99.1554	0	0.00010861	0.352435	0.00069651
Pseudomonas_fluorescens_PF5_CDS_0764	hypothetical protein	0	15	1498	1761	0	99.1554	0	0.00010861	0.352435	0.00069651
Pseudomonas_sp._FW301-21B01_CDS_0169	hypothetical protein	0	15	1498	1761	0	99.1554	0	0.00010861	0.352435	0.00069651
Pseudomonas_sp._GW460-12_CDS_4593	GlcNAc-binding protein A	0	15	1498	1761	0	99.1554	0	0.00010861	0.352435	0.00069651
Pseudomonas_sp_8_R_14_isolate_8_R_14_4088_CDS_4700	hypothetical protein	0	15	1498	1761	0	99.1554	0	0.00010861	0.352435	0.00069651
Pseudomonas_sp._MPR-LB5_CDS_1539	Alcohol dehydrogenase [acceptor]	0	15	1498	1761	0	99.1554	0	0.00010861	0.352435	0.00069651
Pseudomonas_sp._MPR-R2A4_CDS_4786	hypothetical protein	0	14	1498	1762	0	99.2117	0	0.00020363	0.660794	0.00126347
Pseudomonas_protegens_4_7020_CDS_4489	hypothetical protein	0	14	1498	1762	0	99.2117	0	0.00020363	0.660794	0.00126347
Pseudomonas_viridiflava_CDRTc14_CDS_3611	hypothetical protein	0	13	1498	1763	0	99.268	0	0.00038256	1	0.00227783
Pseudomonas_kunmingensis_DSM_25974_CDS_3728	hypothetical protein	0	13	1498	1763	0	99.268	0	0.00038256	1	0.00227783
Pseudomonas_sp_2995-1_5965_CDS_1512	hypothetical protein	0	13	1498	1763	0	99.268	0	0.00038256	1	0.00227783
Pseudomonas_tolaasii_2192T_5531_CDS_6032	hypothetical protein	0	13	1498	1763	0	99.268	0	0.00038256	1	0.00227783
Pseudomonas_sp._MPR-R5A_CDS_5002	hypothetical protein	0	13	1498	1763	0	99.268	0	0.00038256	1	0.00227783
Pseudomonas_syringae_CC1524_CDS_4591	hypothetical protein	0	13	1498	1763	0	99.268	0	0.00038256	1	0.00227783
Pseudomonas_asplenii_ES_PA-B8_CDS_5728	hypothetical protein	0	13	1498	1763	0	99.268	0	0.00038256	1	0.00227783
Pseudomonas_sp_Fig-3_7507_CDS_3503	hypothetical protein	0	13	1498	1763	0	99.268	0	0.00038256	1	0.00227783
Pseudomonas_fuscovaginae_UPB0736_CDS_4650	D-inositol-3-phosphate glycosyltransferase	0	13	1498	1763	0	99.268	0	0.00038256	1	0.00227783
Pseudomonas_sp._GV101_CDS_3994	hypothetical protein	0	12	1498	1764	0	99.3243	0	0.00072039	1	0.0041448
Pseudomonas_sp_ZH-FAD_7107_CDS_3856	D-inositol-3-phosphate glycosyltransferase	0	12	1498	1764	0	99.3243	0	0.00072039	1	0.0041448
Pseudomonas_sp._FW305-47B_CDS_4235	hypothetical protein	0	12	1498	1764	0	99.3243	0	0.00072039	1	0.0041448
Pseudomonas_sp._FW215-R3_CDS_2764	Putative glycosyltransferases	0	12	1498	1764	0	99.3243	0	0.00072039	1	0.0041448
Pseudomonas_floridensis_GEV388_CDS_0271	D-inositol-3-phosphate glycosyltransferase	0	12	1498	1764	0	99.3243	0	0.00072039	1	0.0041448
Pseudomonas_sp._GM67_CDS_2002	Alginate lyase	0	12	1498	1764	0	99.3243	0	0.00072039	1	0.0041448
Pseudomonas_sp._GM41_2012__CDS_1643	hypothetical protein	0	12	1498	1764	0	99.3243	0	0.00072039	1	0.0041448
Pseudomonas_moraviensis_UCD-KL30_5630_CDS_2167	hypothetical protein	0	12	1498	1764	0	99.3243	0	0.00072039	1	0.0041448
Pseudomonas_sp._FW303-C2_CDS_2405	hypothetical protein	0	12	1498	1764	0	99.3243	0	0.00072039	1	0.0041448
Pseudomonas_sp_DP16D-R1_5882_CDS_5888	Endoglucanase	0	11	1498	1765	0	99.3806	0	0.00136021	1	0.00749385
Pseudomonas_viridiflava_ICMP2848_3844_CDS_0639	hypothetical protein	0	11	1498	1765	0	99.3806	0	0.00136021	1	0.00749385
Pseudomonas_viridiflava_CFBP_1590_isolate_E12-5_7308_CDS_2718	hypothetical protein	0	11	1498	1765	0	99.3806	0	0.00136021	1	0.00749385
Pseudomonas_asplenii_ES_FE-G7_CDS_5317	UDP-N-acetylglucosamine--N-acetylmuramyl-(pentapeptide) pyrophosphoryl-undecaprenol N-acetylglucosamine transferase	0	11	1498	1765	0	99.3806	0	0.00136021	1	0.00749385
Pseudomonas_protegens_H1F10A_CDS_0249	4-cresol dehydrogenase [hydroxylating] flavoprotein subunit	0	11	1498	1765	0	99.3806	0	0.00136021	1	0.00749385
Pseudomonas_sp_S3E12_S3E12_4113_CDS_5637	hypothetical protein	0	11	1498	1765	0	99.3806	0	0.00136021	1	0.00749385
Pseudomonas_sp._SJZ078_CDS_1623	Endoglucanase	0	11	1498	1765	0	99.3806	0	0.00136021	1	0.00749385
Pseudomonas_sp._FW305-62_CDS_3249	D-inositol-3-phosphate glycosyltransferase	0	11	1498	1765	0	99.3806	0	0.00136021	1	0.00749385
Pseudomonas_sp_GW456-R21_7249_CDS_1704	hypothetical protein	0	11	1498	1765	0	99.3806	0	0.00136021	1	0.00749385
Pseudomonas_sp._113MF_CDS_2625	hypothetical protein	0	11	1498	1765	0	99.3806	0	0.00136021	1	0.00749385
Pseudomonas_sp._Leaf48_CDS_4185	hypothetical protein	0	11	1498	1765	0	99.3806	0	0.00136021	1	0.00749385
Pseudomonas_sp._MPR-LB3_CDS_2689	Glycogen phosphorylase	0	11	1498	1765	0	99.3806	0	0.00136021	1	0.00749385
Pseudomonas_sp_BIOMIG1N_BIOMIG1N_4098_CDS_3742	Oxygen-dependent choline dehydrogenase	0	11	1498	1765	0	99.3806	0	0.00136021	1	0.00749385
Pseudomonas_viridiflava_CFBP13515_7766_CDS_1410	hypothetical protein	0	11	1498	1765	0	99.3806	0	0.00136021	1	0.00749385
Pseudomonas_syringae_5264_5873_CDS_0931	GlcNAc-binding protein A	0	11	1498	1765	0	99.3806	0	0.00136021	1	0.00749385

## Sheet: Aves
Gene	Annotation	Number_pos_present_in	Number_neg_present_in	Number_pos_not_present_in	Number_neg_not_present_in	Sensitivity	Specificity	Odds_ratio	Naive_p	Bonferroni_p	Benjamini_H_p
Pseudomonas_tuomuerensis_JCM_14085_3091_CDS_0435	hypothetical protein	2	0	6	3266	25	100	inf	5.22593e-06	0.0169581	0.00181472
Pseudomonas_flexibilis_JCM_14085_CDS_1367	Ycf48-like protein	2	1	6	3265	25	99.9694	1088.33	1.56586e-05	0.0508122	0.00181472
Pseudomonas_flexibilis_JCM_14085_CDS_0562	hypothetical protein	2	1	6	3265	25	99.9694	1088.33	1.56586e-05	0.0508122	0.00181472
Pseudomonas_tuomuerensis_JCM_14085_3091_CDS_2050	Membrane-bound lytic murein transglycosylase C	2	1	6	3265	25	99.9694	1088.33	1.56586e-05	0.0508122	0.00181472
Pseudomonas_tuomuerensis_JCM_14085_3091_CDS_1761	N-acetylmuramoyl-L-alanine amidase AmiC	2	1	6	3265	25	99.9694	1088.33	1.56586e-05	0.0508122	0.00181472
Pseudomonas_flexibilis_JCM_14085_CDS_2070	Undecaprenyl-phosphate 4-deoxy-4-formamido-L-arabinose transferase	2	1	6	3265	25	99.9694	1088.33	1.56586e-05	0.0508122	0.00181472
Pseudomonas_flexibilis_JCM_14085_CDS_1172	hypothetical protein	2	1	6	3265	25	99.9694	1088.33	1.56586e-05	0.0508122	0.00181472
Pseudomonas_flexibilis_JCM_14085_CDS_2651	D-inositol-3-phosphate glycosyltransferase	2	1	6	3265	25	99.9694	1088.33	1.56586e-05	0.0508122	0.00181472
Pseudomonas_flexibilis_JCM_14085_CDS_2642	Glycogen synthase	2	1	6	3265	25	99.9694	1088.33	1.56586e-05	0.0508122	0.00181472
Pseudomonas_flexibilis_JCM_14085_CDS_2641	1%2C4-alpha-glucan branching enzyme GlgB	2	1	6	3265	25	99.9694	1088.33	1.56586e-05	0.0508122	0.00181472
Pseudomonas_flexibilis_JCM_14085_CDS_2640	4-alpha-glucanotransferase	2	1	6	3265	25	99.9694	1088.33	1.56586e-05	0.0508122	0.00181472
Pseudomonas_tuomuerensis_JCM_14085_3091_CDS_1169	Soluble lytic murein transglycosylase	2	1	6	3265	25	99.9694	1088.33	1.56586e-05	0.0508122	0.00181472
Pseudomonas_flexibilis_JCM_14085_CDS_2650	N-acetylglucosaminyldiphosphoundecaprenol N-acetyl-beta-D-mannosaminyltransferase	2	1	6	3265	25	99.9694	1088.33	1.56586e-05	0.0508122	0.00181472
Pseudomonas_flexibilis_JCM_14085_CDS_3348	Murein DD-endopeptidase MepM	2	1	6	3265	25	99.9694	1088.33	1.56586e-05	0.0508122	0.00181472
Pseudomonas_flexibilis_ATCC_29606_4029_CDS_0079	hypothetical protein	2	1	6	3265	25	99.9694	1088.33	1.56586e-05	0.0508122	0.00181472
Pseudomonas_tuomuerensis_JCM_14085_3091_CDS_2400	N-acetylgalactosamine-N%2CN'-diacetylbacillosaminyl-diphospho-undecaprenol 4-alpha-N-acetylgalactosaminyltransferase	2	1	6	3265	25	99.9694	1088.33	1.56586e-05	0.0508122	0.00181472
Pseudomonas_tuomuerensis_JCM_14085_3091_CDS_1498	Membrane-bound lytic murein transglycosylase D	2	1	6	3265	25	99.9694	1088.33	1.56586e-05	0.0508122	0.00181472
Pseudomonas_tuomuerensis_JCM_14085_3091_CDS_0041	hypothetical protein	2	1	6	3265	25	99.9694	1088.33	1.56586e-05	0.0508122	0.00181472
Pseudomonas_flexibilis_ATCC_29606_4029_CDS_2436	D-inositol-3-phosphate glycosyltransferase	2	1	6	3265	25	99.9694	1088.33	1.56586e-05	0.0508122	0.00181472
Pseudomonas_flexibilis_ATCC_29606_4029_CDS_2433	hypothetical protein	2	1	6	3265	25	99.9694	1088.33	1.56586e-05	0.0508122	0.00181472
Pseudomonas_flexibilis_JCM_14085_CDS_2639	Maltooligosyl trehalose synthase	2	1	6	3265	25	99.9694	1088.33	1.56586e-05	0.0508122	0.00181472
Pseudomonas_flexibilis_JCM_14085_CDS_1058	Membrane-bound lytic murein transglycosylase F	2	1	6	3265	25	99.9694	1088.33	1.56586e-05	0.0508122	0.00181472
Pseudomonas_tuomuerensis_JCM_14085_3091_CDS_2402	hypothetical protein	2	1	6	3265	25	99.9694	1088.33	1.56586e-05	0.0508122	0.00181472
Pseudomonas_flexibilis_JCM_14085_CDS_1733	hypothetical protein	2	1	6	3265	25	99.9694	1088.33	1.56586e-05	0.0508122	0.00181472
Pseudomonas_flexibilis_JCM_14085_CDS_0959	Peptidoglycan hydrolase FlgJ	2	1	6	3265	25	99.9694	1088.33	1.56586e-05	0.0508122	0.00181472
Pseudomonas_flexibilis_JCM_14085_CDS_2828	Glycogen phosphorylase	2	1	6	3265	25	99.9694	1088.33	1.56586e-05	0.0508122	0.00181472
Pseudomonas_tuomuerensis_JCM_14085_3091_CDS_0118	GDP-mannose-dependent alpha-mannosyltransferase	2	1	6	3265	25	99.9694	1088.33	1.56586e-05	0.0508122	0.00181472
Pseudomonas_flexibilis_JCM_14085_CDS_2069	D-inositol-3-phosphate glycosyltransferase	2	1	6	3265	25	99.9694	1088.33	1.56586e-05	0.0508122	0.00181472
Pseudomonas_thermotolerans_DSM_14292_CDS_1630	Undecaprenyl-phosphate 4-deoxy-4-formamido-L-arabinose transferase	2	2	6	3264	25	99.9388	544	3.12789e-05	0.1015	0.00350001
Pseudomonas_sp_MDMC216_6790_CDS_2216	UDP-2%2C4-diacetamido-2%2C4%2C6-trideoxy-beta-L-altropyranose hydrolase	2	3	6	3263	25	99.9081	362.556	5.20678e-05	0.16896	0.005632
Pseudomonas_tuomuerensis_JCM_14085_3091_CDS_0225	hypothetical protein	2	4	6	3262	25	99.8775	271.833	7.80062e-05	0.25313	0.00816549

## Sheet: Fish
Gene	Annotation	Number_pos_present_in	Number_neg_present_in	Number_pos_not_present_in	Number_neg_not_present_in	Sensitivity	Specificity	Odds_ratio	Naive_p	Bonferroni_p	Benjamini_H_p
Pseudomonas_plecoglossicida_DSM_15088_CDS_4638	GlcNAc-binding protein A	5	0	9	3260	35.7143	100	inf	6.40588e-13	2.07871e-09	5.19677e-10
Pseudomonas_plecoglossicida_NB2011_CDS_2661	hypothetical protein	5	0	9	3260	35.7143	100	inf	6.40588e-13	2.07871e-09	5.19677e-10
Pseudomonas_plecoglossicida_DSM_15088_CDS_4505	N%2CN'-diacetylbacillosaminyl-diphospho-undecaprenol alpha-1%2C3-N-acetylgalactosaminyltransferase	5	0	9	3260	35.7143	100	inf	6.40588e-13	2.07871e-09	5.19677e-10
Pseudomonas_plecoglossicida_DSM_15088_CDS_2617	Glycosyltransferase TibC	5	0	9	3260	35.7143	100	inf	6.40588e-13	2.07871e-09	5.19677e-10
Pseudomonas_plecoglossicida_NB2011_CDS_1763	Trehalase	3	0	11	3260	21.4286	100	inf	6.22895e-08	0.000202129	1.03886e-05
Pseudomonas_thermotolerans_DSM_14292_CDS_2959	Murein DD-endopeptidase MepM	14	1454	0	1806	100	55.3988	inf	1.28276e-05	0.0416257	0.00122428
Pseudomonas_sp_382_6675_CDS_1468	hypothetical protein	5	1	9	3259	35.7143	99.9693	1810.56	3.83471e-12	1.24436e-08	2.48873e-09
Pseudomonas_plecoglossicida_XSDHY-P_6178_CDS_0707	N-acetylglucosaminyldiphosphoundecaprenol N-acetyl-beta-D-mannosaminyltransferase	5	2	9	3258	35.7143	99.9387	905	1.33907e-11	4.34528e-08	7.24213e-09
Pseudomonas_plecoglossicida_NB2011_CDS_3972	Alcohol dehydrogenase [acceptor]	5	3	9	3257	35.7143	99.908	603.148	3.56266e-11	1.15608e-07	1.65155e-08
Pseudomonas_sp_NBRC_111122_5058_CDS_2546	hypothetical protein	5	6	9	3254	35.7143	99.816	301.296	2.91899e-10	9.47213e-07	1.02474e-07
Pseudomonas_plecoglossicida_NZBD9_6434_CDS_0117	Prophage bactoprenol glucosyl transferase	5	7	9	3253	35.7143	99.7853	258.175	4.99249e-10	1.62006e-06	1.47279e-07
Pseudomonas_donghuensis_HYS_CDS_2369	hypothetical protein	6	15	8	3245	42.8571	99.5399	162.25	9.27286e-11	3.00904e-07	3.7613e-08
Pseudomonas_sp_WCHPs060044_6485_CDS_0877	Cyclic beta-(1%2C2)-glucan synthase NdvB	5	32	9	3228	35.7143	99.0184	56.0417	2.59385e-07	0.000841703	3.65958e-05
Pseudomonas_sp_BBP2017_6291_CDS_1533	Membrane-bound lytic murein transglycosylase F	9	121	5	3139	64.2857	96.2883	46.6959	3.1579e-10	1.02474e-06	1.02474e-07
Pseudomonas_cremoricolorata_ND07_CDS_1555	Membrane-bound lytic murein transglycosylase D	9	134	5	3126	64.2857	95.8896	41.991	7.50388e-10	2.43501e-06	2.02917e-07
Pseudomonas_alkylphenolia_KL28_2901_CDS_1629	hypothetical protein	9	143	5	3117	64.2857	95.6135	39.235	1.30315e-09	4.22871e-06	3.25285e-07
Pseudomonas_plecoglossicida_NB2011_CDS_1379	Endoglucanase	5	46	9	3214	35.7143	98.589	38.8164	1.35327e-06	0.00439135	0.000168898
Pseudomonas_putida_IAC-RBcr5_4065_CDS_1241	hypothetical protein	9	146	5	3114	64.2857	95.5215	38.3918	1.55448e-09	5.04429e-06	3.60307e-07
Pseudomonas_cremoricolorata_ND07_CDS_2553	hypothetical protein	9	153	5	3107	64.2857	95.3067	36.5529	2.31415e-09	7.50942e-06	5.00628e-07
Pseudomonas_plecoglossicida_NBRC_103162_CDS_4034	Oxygen-dependent choline dehydrogenase	5	50	9	3210	35.7143	98.4663	35.6667	1.98557e-06	0.00644319	0.000238637
Pseudomonas_sp._P1.31_CDS_1406	hypothetical protein	9	172	5	3088	64.2857	94.7239	32.3163	6.25827e-09	2.03081e-05	1.26926e-06
Pseudomonas_sp_JJ3_7245_CDS_3722	hypothetical protein	9	179	5	3081	64.2857	94.5092	30.9821	8.78396e-09	2.8504e-05	1.6767e-06
Pseudomonas_sp_NBRC_111122_5058_CDS_3244	D-inositol-3-phosphate glycosyltransferase	6	86	8	3174	42.8571	97.362	27.6802	1.04793e-06	0.00340054	0.000136022
Pseudomonas_putida_DZ-C18_6395_CDS_2097	1%2C4-alpha-glucan branching enzyme GlgB	8	152	6	3108	57.1429	95.3374	27.2632	6.40281e-08	0.000207771	1.03886e-05
Pseudomonas_donghuensis_SVBP6_5836_CDS_4514	4-alpha-glucanotransferase	8	154	6	3106	57.1429	95.2761	26.8918	7.06354e-08	0.000229212	1.09148e-05
Pseudomonas_protegens_14B2_11376_CDS_6277	UDP-N-acetylglucosamine 2-epimerase	8	155	6	3105	57.1429	95.2454	26.7097	7.41548e-08	0.000240632	1.09378e-05
Pseudomonas_putida_FDAARGOS_409_7271_CDS_3626	hypothetical protein	5	68	9	3192	35.7143	97.9141	26.0784	8.22201e-06	0.0266804	0.000808498
Pseudomonas_putida_1290_11534_CDS_1344	hypothetical protein	6	105	8	3155	42.8571	96.7791	22.5357	3.19461e-06	0.0103665	0.000370233
Pseudomonas_sp_H9_7518_CDS_4814	hypothetical protein	6	107	8	3153	42.8571	96.7178	22.1005	3.54942e-06	0.0115179	0.000397168
Pseudomonas_taiwanensis_SJ9_CDS_4138	hypothetical protein	6	111	8	3149	42.8571	96.5951	21.277	4.35611e-06	0.0141356	0.000471186
Pseudomonas_sp_F01002_11347_CDS_3884	Oxygen-dependent choline dehydrogenase	6	124	8	3136	42.8571	96.1963	18.9677	8.07621e-06	0.0262073	0.000808498
Pseudomonas_sp._B11D7D_CDS_2676	Mannuronan synthase	4	68	10	3192	28.5714	97.9141	18.7765	0.000182284	0.591511	0.00687804
Pseudomonas_psychrophila_BIGb0477_CDS_2263	hypothetical protein	12	941	2	2319	85.7143	71.135	14.7864	1.72636e-05	0.0560205	0.0014454
Pseudomonas_monteilii_MO2_CDS_3752	hypothetical protein	6	163	8	3097	42.8571	95	14.25	3.68119e-05	0.119455	0.00227837
Pseudomonas_putida_JLR11_CDS_3237	hypothetical protein	6	163	8	3097	42.8571	95	14.25	3.68119e-05	0.119455	0.00227837
Pseudomonas_fluorescens_HK44_CDS_1952	hypothetical protein	6	165	8	3095	42.8571	94.9387	14.0682	3.93743e-05	0.127769	0.00227837
Pseudomonas_sp_MR_02_7043_CDS_3960	D-inositol-3-phosphate glycosyltransferase	6	166	8	3094	42.8571	94.908	13.9789	4.07086e-05	0.132099	0.00227837
Pseudomonas_putida_AA7_CDS_2926	hypothetical protein	6	166	8	3094	42.8571	94.908	13.9789	4.07086e-05	0.132099	0.00227837
Pseudomonas_caspiana_FBF102_CDS_5392	Penicillin-binding protein 1C	12	987	2	2273	85.7143	69.7239	13.8176	2.94236e-05	0.0954796	0.00227837
Pseudomonas_monteilii_GTC_10899_5717_CDS_3678	Cellulose synthase catalytic subunit [UDP-forming]	5	132	9	3128	35.7143	95.9509	13.165	0.000176023	0.571195	0.00681615
Pseudomonas_syringae_pv_cerasicola_CFBP_6109_3885_CDS_3401	Undecaprenyl phosphate-alpha-4-amino-4-deoxy-L-arabinose arabinosyl transferase	6	217	8	3043	42.8571	93.3436	10.5173	0.000176443	0.572556	0.00681615
Pseudomonas_sp._FW305-47B_CDS_4965	hypothetical protein	11	895	3	2365	78.5714	72.546	9.68901	0.000106685	0.346192	0.004496
Pseudomonas_poae_MYb114_CDS_3551	hypothetical protein	11	943	3	2317	78.5714	71.0736	9.00919	0.000178866	0.580419	0.00682846
Pseudomonas_sp_11K1_7725_CDS_1173	hypothetical protein	10	789	4	2471	71.4286	75.7975	7.82953	0.000267318	0.867448	0.00985737
Pseudomonas_brassicacearum_37D10_11354_CDS_4779	hypothetical protein	4	2728	10	532	28.5714	16.319	0.0780059	7.60841e-06	0.0246893	0.000796428
Pseudomonas_sp._LE6C9_CDS_3733	Alcohol dehydrogenase [acceptor]	1	1806	13	1454	7.14286	44.6012	0.0619303	0.000233764	0.758563	0.00871911
Pseudomonas_chlororaphis_ZJU60_6778_CDS_5981	hypothetical protein	1	1849	13	1411	7.14286	43.2822	0.0587012	0.000161843	0.525182	0.00640466
Pseudomonas_chlororaphis_Pb-St2_7549_CDS_5773	hypothetical protein	1	1976	13	1284	7.14286	39.3865	0.0499844	5.06795e-05	0.164455	0.00227837
Pseudomonas_aeruginosa_001-5B_10054_CDS_4672	D-inositol-3-phosphate glycosyltransferase	1	2003	13	1257	7.14286	38.5583	0.0482737	3.89703e-05	0.126459	0.00227837
Pseudomonas_fluorescens_UK4_CDS_0701	Undecaprenyl-phosphate 4-deoxy-4-formamido-L-arabinose transferase	2	2733	12	527	14.2857	16.1656	0.0321381	2.35587e-08	7.64479e-05	4.24711e-06
Pseudomonas_aeruginosa_PABL022_9618_CDS_5558	Undecaprenyl-phosphate 4-deoxy-4-formamido-L-arabinose transferase	0	2090	14	1170	0	35.8896	0	6.22879e-07	0.00202124	8.42184e-05
Pseudomonas_aeruginosa_AZPAE14874_2128_CDS_3718	hypothetical protein	0	1784	14	1476	0	45.2761	0	1.58121e-05	0.0513103	0.00141317
Pseudomonas_aeruginosa_AZPAE14690_2301_CDS_5535	hypothetical protein	0	1783	14	1477	0	45.3067	0	1.5962e-05	0.0517966	0.00141317
Pseudomonas_rhodesiae_88A6_9496_CDS_5178	hypothetical protein	0	1782	14	1478	0	45.3374	0	1.61132e-05	0.0522872	0.00141317
Pseudomonas_aeruginosa_Pae_CF6708q_2745_CDS_3777	D-inositol-3-phosphate glycosyltransferase	0	1774	14	1486	0	45.5828	0	1.73715e-05	0.0563705	0.0014454
Pseudomonas_aeruginosa_AUS719_10189_CDS_3455	hypothetical protein	0	1691	14	1569	0	48.1288	0	3.70409e-05	0.120198	0.00227837
Pseudomonas_aeruginosa_3C52_K_isolate_968333S_9933_CDS_0474	Alginate lyase	0	1689	14	1571	0	48.1902	0	3.77043e-05	0.12235	0.00227837
Pseudomonas_aeruginosa_MRSN6241_10441_CDS_3768	hypothetical protein	0	1687	14	1573	0	48.2515	0	3.83786e-05	0.124539	0.00227837
Pseudomonas_aeruginosa_MRSN6241_10441_CDS_2996	Membrane-bound lytic murein transglycosylase B	0	1686	14	1574	0	48.2822	0	3.872e-05	0.125646	0.00227837
Pseudomonas_aeruginosa_Pae_CF6708p_2744_CDS_2504	Tn3 family transposase TnXax1	0	1681	14	1579	0	48.4356	0	4.04695e-05	0.131323	0.00227837
Pseudomonas_aeruginosa_Env_11_6793_CDS_1004	Membrane-bound lytic murein transglycosylase F	0	1680	14	1580	0	48.4663	0	4.08281e-05	0.132487	0.00227837
Pseudomonas_aeruginosa_19SV_10966_CDS_0743	Alginate lyase	0	1679	14	1581	0	48.4969	0	4.11896e-05	0.13366	0.00227837
Pseudomonas_aeruginosa_env142_6523_CDS_2713	hypothetical protein	0	1679	14	1581	0	48.4969	0	4.11896e-05	0.13366	0.00227837
Pseudomonas_aeruginosa_Pae_CF6706m_2836_CDS_2932	Tn3 family transposase TnXax1	0	1677	14	1583	0	48.5583	0	4.19216e-05	0.136036	0.00227837
Pseudomonas_aeruginosa_AZPAE12144_2389_CDS_1542	Non-hemolytic phospholipase C	0	1677	14	1583	0	48.5583	0	4.19216e-05	0.136036	0.00227837
Pseudomonas_sp_HMSC066A08_5629_CDS_3246	N-acetylmuramoyl-L-alanine amidase AmiC	0	1672	14	1588	0	48.7117	0	4.38048e-05	0.142147	0.00227837
Pseudomonas_aeruginosa_AZPAE14899_2158_CDS_1301	Chitin-binding protein CbpD	0	1672	14	1588	0	48.7117	0	4.38048e-05	0.142147	0.00227837
Pseudomonas_aeruginosa_462_PAER_2871_CDS_3112	hypothetical protein	0	1671	14	1589	0	48.7423	0	4.41908e-05	0.143399	0.00227837
Pseudomonas_aeruginosa_AZPAE14698_2308_CDS_2183	putative glycosyltransferase	0	1669	14	1591	0	48.8037	0	4.49722e-05	0.145935	0.00227837
Pseudomonas_aeruginosa_FFUP_PS_65_7206_CDS_0986	D-inositol-3-phosphate glycosyltransferase	0	1669	14	1591	0	48.8037	0	4.49722e-05	0.145935	0.00227837
Pseudomonas_aeruginosa_DUN-001C_10141_CDS_2628	Murein hydrolase activator NlpD	0	1668	14	1592	0	48.8344	0	4.53677e-05	0.147218	0.00227837
Pseudomonas_aeruginosa_LiP5_10027_CDS_1715	Membrane-bound lytic murein transglycosylase D	0	1668	14	1592	0	48.8344	0	4.53677e-05	0.147218	0.00227837
Pseudomonas_aeruginosa_001-5A_10078_CDS_2496	hypothetical protein	0	1667	14	1593	0	48.865	0	4.57664e-05	0.148512	0.00227837
Pseudomonas_aeruginosa_4094345290_11096_CDS_2684	Alginate lyase	0	1666	14	1594	0	48.8957	0	4.61683e-05	0.149816	0.00227837
Pseudomonas_aeruginosa_AZPAE14723_2348_CDS_5950	Non-hemolytic phospholipase C	0	1664	14	1596	0	48.9571	0	4.69821e-05	0.152457	0.00227837
Pseudomonas_aeruginosa_PAC94A_11000_CDS_2906	hypothetical protein	0	1661	14	1599	0	49.0491	0	4.82278e-05	0.156499	0.00227837
Pseudomonas_aeruginosa_1046_PAER_2859_CDS_1540	hypothetical protein	0	1661	14	1599	0	49.0491	0	4.82278e-05	0.156499	0.00227837
Pseudomonas_aeruginosa_278S180511BSL_PA2_11053_CDS_3739	Undecaprenyl phosphate-alpha-4-amino-4-deoxy-L-arabinose arabinosyl transferase	0	1659	14	1601	0	49.1104	0	4.90752e-05	0.159249	0.00227837
Pseudomonas_aeruginosa_VET-68_contigs_CDS_3018	hypothetical protein	0	1658	14	1602	0	49.1411	0	4.95041e-05	0.160641	0.00227837
Pseudomonas_aeruginosa_IMP-13_10390_CDS_4337	O-mycaminosyltylonolide 6-deoxyallosyltransferase	0	1655	14	1605	0	49.2331	0	5.08117e-05	0.164884	0.00227837
Pseudomonas_aeruginosa_PHU46_CDS_1616	hypothetical protein	0	1654	14	1606	0	49.2638	0	5.12546e-05	0.166321	0.00227837
Pseudomonas_aeruginosa_H26027_9949_CDS_5707	Undecaprenyl phosphate-alpha-4-amino-4-deoxy-L-arabinose arabinosyl transferase	0	1652	14	1608	0	49.3252	0	5.21513e-05	0.169231	0.0022869
Pseudomonas_aeruginosa_PA13SY16_4009_CDS_0057	Beta-xylosidase	0	1645	14	1615	0	49.5399	0	5.54056e-05	0.179791	0.00238617
Pseudomonas_aeruginosa_VRFPA04_CDS_2118	hypothetical protein	0	1644	14	1616	0	49.5706	0	5.58856e-05	0.181349	0.00238617
Pseudomonas_aeruginosa_Pae81_10700_CDS_3101	Glycogen synthase	0	1620	14	1640	0	50.3067	0	0.000119886	0.389031	0.00490257
Pseudomonas_aeruginosa_Pae_CF6706e_2831_CDS_3428	hypothetical protein	0	1616	14	1644	0	50.4294	0	0.000120506	0.391041	0.00490257
Pseudomonas_aeruginosa_BK1_CDS_1532	Malto-oligosyltrehalose trehalohydrolase	0	1614	14	1646	0	50.4908	0	0.000120865	0.392206	0.00490257
Pseudomonas_aeruginosa_12939_6590_CDS_2822	4-alpha-glucanotransferase	0	1603	14	1657	0	50.8282	0	0.00012343	0.400531	0.00494483

## Sheet: Fungi
Gene	Annotation	Number_pos_present_in	Number_neg_present_in	Number_pos_not_present_in	Number_neg_not_present_in	Sensitivity	Specificity	Odds_ratio	Naive_p	Bonferroni_p	Benjamini_H_p
Pseudomonas_psychrophila_BIGb0477_CDS_2263	hypothetical protein	12	941	0	2321	100	71.1527	inf	3.52158e-07	0.00114275	8.90238e-05
Pseudomonas_poae_MYb114_CDS_3551	hypothetical protein	12	942	0	2320	100	71.122	inf	3.56644e-07	0.00115731	8.90238e-05
Pseudomonas_sp_NS1_6814_CDS_5637	hypothetical protein	2	0	10	3262	16.6667	100	inf	1.23183e-05	0.0399727	0.00117567
Pseudomonas_sp_NS1_6814_CDS_5638	hypothetical protein	2	0	10	3262	16.6667	100	inf	1.23183e-05	0.0399727	0.00117567
Pseudomonas_gingeri_NCPPB_3146_CDS_1977	hypothetical protein	12	1358	0	1904	100	58.3691	inf	2.80212e-05	0.0909288	0.00245754
Pseudomonas_syringae_7928C_7343_CDS_1770	Alginate lyase	12	1369	0	1893	100	58.0319	inf	3.08554e-05	0.100126	0.00263489
Pseudomonas_sp._GM25_CDS_4816	Tn3 family transposase TnXax1	12	1378	0	1884	100	57.756	inf	3.33672e-05	0.108277	0.00270692
Pseudomonas_sp._NP28-5_CDS_0845	Glycogen synthase	12	1387	0	1875	100	57.4801	inf	3.60652e-05	0.117032	0.00278311
Pseudomonas_agarici_NCPPB_2289_CDS_1470	hypothetical protein	12	1447	0	1815	100	55.6407	inf	5.98118e-05	0.194089	0.00431309
Pseudomonas_protegens_4_7020_CDS_1546	Beta-xylosidase	12	1481	0	1781	100	54.5984	inf	7.89388e-05	0.256157	0.00522768
Pseudomonas_agarici_NCPPB_2289_CDS_4825	Membrane-bound lytic murein transglycosylase F	12	1502	0	1760	100	53.9546	inf	9.34009e-05	0.303086	0.00582858
Pseudomonas_sp._NS1_CDS_5055	Alcohol dehydrogenase [acceptor]	4	1	8	3261	33.3333	99.9693	1630.5	5.16913e-10	1.67738e-06	8.38691e-07
Pseudomonas_sp_NS1_6814_CDS_1429	D-inositol-3-phosphate glycosyltransferase	2	1	10	3261	16.6667	99.9693	652.2	3.68795e-05	0.119674	0.00278311
Pseudomonas_fuscovaginae_UPB0736_CDS_4744	GlcNAc-binding protein A	2	1	10	3261	16.6667	99.9693	652.2	3.68795e-05	0.119674	0.00278311
Pseudomonas_tolaasii_2192T_5531_CDS_1036	hypothetical protein	2	2	10	3260	16.6667	99.9387	326	7.36087e-05	0.23886	0.00497625
Pseudomonas_sp._Ag1_CDS_3974	hypothetical protein	2	2	10	3260	16.6667	99.9387	326	7.36087e-05	0.23886	0.00497625
Pseudomonas_fuscovaginae_UPB0736_CDS_5529	GlcNAc-binding protein A	2	3	10	3259	16.6667	99.908	217.267	0.000122431	0.397289	0.00709445
Pseudomonas_agarici_NCPPB_2289_CDS_0762	hypothetical protein	2	3	10	3259	16.6667	99.908	217.267	0.000122431	0.397289	0.00709445
Pseudomonas_agarici_NCPPB_2289_CDS_3649	hypothetical protein	2	3	10	3259	16.6667	99.908	217.267	0.000122431	0.397289	0.00709445
Pseudomonas_fluorescens_E24_5731_CDS_0857	hypothetical protein	2	4	10	3258	16.6667	99.8774	162.9	0.000183273	0.59472	0.00772777
Pseudomonas_sp_2822-15_7197_CDS_2436	hypothetical protein	2	4	10	3258	16.6667	99.8774	162.9	0.000183273	0.59472	0.00772777
Pseudomonas_tolaasii_2192T_5531_CDS_6032	hypothetical protein	3	10	9	3252	25	99.6934	108.4	1.05469e-05	0.0342248	0.00110403
Pseudomonas_protegens_BNJ-SS-45_6851_CDS_3570	Oxygen-dependent choline dehydrogenase	10	195	2	3067	83.3333	94.0221	78.641	4.43539e-11	1.43928e-07	1.43928e-07
Pseudomonas_sp._Leaf15_CDS_0140	hypothetical protein	3	14	9	3248	25	99.5708	77.3333	2.487e-05	0.0807033	0.00224176
Pseudomonas_sp._Leaf15_CDS_5266	hypothetical protein	4	26	8	3236	33.3333	99.2029	62.2308	2.69748e-06	0.00875332	0.000380579
Pseudomonas_sp_FH1_2461_CDS_0749	UDP-glucose:protein N-beta-glucosyltransferase	4	32	8	3230	33.3333	99.019	50.4688	5.72995e-06	0.0185937	0.000688655
Pseudomonas_chlororaphis_14D6_7521_CDS_4160	Penicillin-binding protein 1C	9	191	3	3071	75	94.1447	48.2356	1.86643e-09	6.05658e-06	2.01886e-06
Pseudomonas_sp_FW507-12TSA_6896_CDS_0383	Trehalose-6-phosphate hydrolase	11	638	1	2624	91.6667	80.4414	45.2414	1.70815e-07	0.000554296	5.03905e-05
Pseudomonas_sp._GV062_CDS_4807	hypothetical protein	9	248	3	3014	75	92.3973	36.4597	1.7667e-08	5.73294e-05	1.43323e-05
Pseudomonas_sp._CBZ-4_CDS_2711	Maltooligosyl trehalose synthase	11	761	1	2501	91.6667	76.6708	36.1511	1.1191e-06	0.00363148	0.000242098
Pseudomonas_frederiksbergensis_37A10_7577_CDS_0692	Undecaprenyl phosphate-alpha-4-amino-4-deoxy-L-arabinose arabinosyl transferase	10	406	2	2856	83.3333	87.5536	35.1724	5.17771e-08	0.000168017	2.10021e-05
Pseudomonas_sp._Z003-0.4C_8344-21__CDS_4144	hypothetical protein	11	784	1	2478	91.6667	75.9657	34.7679	1.53616e-06	0.00498483	0.000276948
Pseudomonas_sp_11K1_7725_CDS_1173	hypothetical protein	11	788	1	2474	91.6667	75.843	34.5355	1.62158e-06	0.00526202	0.000276948
Pseudomonas_sp._GP01-A4_CDS_1682	Undecaprenyl phosphate-alpha-4-amino-4-deoxy-L-arabinose arabinosyl transferase	9	262	3	3000	75	91.9681	34.3511	2.83334e-08	9.1942e-05	1.54528e-05
Pseudomonas_sp_CFBP13506_11560_CDS_0415	Undecaprenyl phosphate-alpha-4-amino-4-deoxy-L-arabinose arabinosyl transferase	9	263	3	2999	75	91.9375	34.2091	2.92769e-08	9.50037e-05	1.54528e-05
Pseudomonas_moraviensis_TYU6_CDS_5051	Membrane-bound lytic murein transglycosylase D	11	798	1	2464	91.6667	75.5365	33.9649	1.85421e-06	0.00601692	0.000300846
Pseudomonas_kairouanensis_KC12_9492_CDS_5135	Undecaprenyl phosphate-alpha-4-amino-4-deoxy-L-arabinose arabinosyl transferase	9	267	3	2995	75	91.8148	33.6517	3.33342e-08	0.00010817	1.54528e-05
Pseudomonas_chlororaphis_48G9_7524_CDS_1534	hypothetical protein	10	438	2	2824	83.3333	86.5727	32.2374	1.07307e-07	0.000348211	3.48211e-05
Pseudomonas_fluorescens_GcM5-1A_CDS_5021	hypothetical protein	9	301	3	2961	75	90.7725	29.5116	9.33411e-08	0.000302892	3.36547e-05
Pseudomonas_sp._FW305-47B_CDS_4965	hypothetical protein	11	895	1	2367	91.6667	72.5628	29.0916	6.26318e-06	0.020324	0.000688728
Pseudomonas_baetica_a390_6594_CDS_0556	hypothetical protein	6	118	6	3144	50	96.3826	26.6441	2.00703e-06	0.00651281	0.000310134
Pseudomonas_sp_R4-34-07_7716_CDS_0220	hypothetical protein	7	201	5	3061	58.3333	93.8381	21.3204	2.28082e-06	0.00740125	0.00033642
Pseudomonas_nabeulensis_E10B_7580_CDS_3756	hypothetical protein	9	419	3	2843	75	87.1551	20.3556	1.57758e-06	0.00511924	0.000276948
Pseudomonas_sp_P27B_7391_CDS_0776	Trehalase	11	1150	1	2112	91.6667	64.7456	20.2017	8.78382e-05	0.285035	0.00558892
Pseudomonas_protegens_BNJ-SS-45_6851_CDS_4665	Poly-beta-1%2C6-N-acetyl-D-glucosamine N-deacetylase	10	656	2	2606	83.3333	79.8896	19.8628	5.0687e-06	0.0164479	0.000657918
Pseudomonas_sp_AOB-7_11585_CDS_4194	Poly-beta-1%2C6-N-acetyl-D-glucosamine synthase	10	672	2	2590	83.3333	79.3991	19.2708	6.36729e-06	0.0206619	0.000688728
Pseudomonas_mohnii_DSM_18327_CDS_3410	Alginate lyase	11	1197	1	2065	91.6667	63.3047	18.9766	0.000133511	0.433242	0.00746969
Pseudomonas_fuscovaginae_UPB0736_CDS_4418	hypothetical protein	11	1238	1	2024	91.6667	62.0478	17.9838	0.000189678	0.615505	0.00772777
Pseudomonas_fluorescens_36F3_9405_CDS_3150	hypothetical protein	9	485	3	2777	75	85.1318	17.1773	5.4511e-06	0.0176888	0.00068034
Pseudomonas_fluorescens_NCIMB_11764_CDS_0530	D-inositol-3-phosphate glycosyltransferase	9	490	3	2772	75	84.9785	16.9714	5.94429e-06	0.0192892	0.000688728
Pseudomonas_corrugata_CFBP5403_CDS_5042	4-alpha-glucanotransferase	10	801	2	2461	83.3333	75.4445	15.362	3.32467e-05	0.107886	0.00270692
Pseudomonas_sp._NFACC09-4_CDS_2709	hypothetical protein	10	964	2	2298	83.3333	70.4476	11.9191	0.000185811	0.602957	0.00772777
Pseudomonas_sp_QS1027_7283_CDS_1835	N-acetylmuramoyl-L-alanine amidase AmiC	10	986	2	2276	83.3333	69.7731	11.5416	0.000228689	0.742095	0.00806625
Pseudomonas_brassicacearum_37D10_11354_CDS_4779	hypothetical protein	2	2730	10	532	16.6667	16.309	0.0389744	6.90632e-07	0.0022411	0.000160079
Pseudomonas_sp._KK4_CDS_1813	GDP-mannose-dependent alpha-(1-6)-phosphatidylinositol dimannoside mannosyltransferase	1	2494	11	768	8.33333	23.5438	0.0279945	1.23363e-06	0.00400311	0.000250195
Pseudomonas_aeruginosa_PABL022_9618_CDS_5558	Undecaprenyl-phosphate 4-deoxy-4-formamido-L-arabinose transferase	0	2090	12	1172	0	35.9289	0	4.82785e-06	0.0156664	0.000652765
Pseudomonas_aeruginosa_001-5B_10054_CDS_4672	D-inositol-3-phosphate glycosyltransferase	0	2004	12	1258	0	38.5653	0	1.12416e-05	0.0364789	0.00113997
Pseudomonas_chlororaphis_Pb-St2_7549_CDS_5773	hypothetical protein	0	1977	12	1285	0	39.393	0	1.44856e-05	0.0470056	0.00134302
Pseudomonas_chlororaphis_ZJU60_6778_CDS_5981	hypothetical protein	0	1850	12	1412	0	43.2863	0	4.46434e-05	0.144868	0.00329245
Pseudomonas_sp._LE6C9_CDS_3733	Alcohol dehydrogenase [acceptor]	0	1807	12	1455	0	44.6045	0	6.3884e-05	0.207304	0.0045066
Pseudomonas_anguilliseptica_DSM_12111_CDS_4863	GDP-mannose-dependent alpha-mannosyltransferase	0	1777	12	1485	0	45.5242	0	8.15241e-05	0.264546	0.00529092
Pseudomonas_balearica_st101_CDS_2438	hypothetical protein	0	1743	12	1519	0	46.5665	0	0.000106845	0.346712	0.00654174
Pseudomonas_aeruginosa_AUS210_10247_CDS_2913	D-inositol-3-phosphate glycosyltransferase	0	1715	12	1547	0	47.4249	0	0.000132906	0.431279	0.00746969
Pseudomonas_aeruginosa_Y89_7172_CDS_5656	hypothetical protein	0	1705	12	1557	0	47.7315	0	0.000143543	0.465798	0.00772777
Pseudomonas_aeruginosa_3C52_K_isolate_968333S_9933_CDS_0474	Alginate lyase	0	1689	12	1573	0	48.2219	0	0.000162197	0.526331	0.00772777
Pseudomonas_aeruginosa_MRSN6241_10441_CDS_3768	hypothetical protein	0	1687	12	1575	0	48.2833	0	0.000164679	0.534384	0.00772777
Pseudomonas_aeruginosa_MRSN6241_10441_CDS_2996	Membrane-bound lytic murein transglycosylase B	0	1686	12	1576	0	48.3139	0	0.000165933	0.538453	0.00772777
Pseudomonas_aeruginosa_Env_11_6793_CDS_1004	Membrane-bound lytic murein transglycosylase F	0	1680	12	1582	0	48.4979	0	0.000173642	0.563469	0.00772777
Pseudomonas_aeruginosa_19SV_10966_CDS_0743	Alginate lyase	0	1679	12	1583	0	48.5285	0	0.000174959	0.56774	0.00772777
Pseudomonas_aeruginosa_env142_6523_CDS_2713	hypothetical protein	0	1679	12	1583	0	48.5285	0	0.000174959	0.56774	0.00772777
Pseudomonas_aeruginosa_Pae_CF6706m_2836_CDS_2932	Tn3 family transposase TnXax1	0	1677	12	1585	0	48.5898	0	0.000177619	0.576372	0.00772777
Pseudomonas_aeruginosa_AZPAE12144_2389_CDS_1542	Non-hemolytic phospholipase C	0	1677	12	1585	0	48.5898	0	0.000177619	0.576372	0.00772777
Pseudomonas_sp_HMSC066A08_5629_CDS_3246	N-acetylmuramoyl-L-alanine amidase AmiC	0	1672	12	1590	0	48.7431	0	0.000184432	0.598481	0.00772777
Pseudomonas_aeruginosa_AZPAE14899_2158_CDS_1301	Chitin-binding protein CbpD	0	1672	12	1590	0	48.7431	0	0.000184432	0.598481	0.00772777
Pseudomonas_aeruginosa_462_PAER_2871_CDS_3112	hypothetical protein	0	1671	12	1591	0	48.7738	0	0.000185823	0.602995	0.00772777
Pseudomonas_aeruginosa_AZPAE14698_2308_CDS_2183	putative glycosyltransferase	0	1669	12	1593	0	48.8351	0	0.000188634	0.612117	0.00772777
Pseudomonas_aeruginosa_FFUP_PS_65_7206_CDS_0986	D-inositol-3-phosphate glycosyltransferase	0	1669	12	1593	0	48.8351	0	0.000188634	0.612117	0.00772777
Pseudomonas_aeruginosa_DUN-001C_10141_CDS_2628	Murein hydrolase activator NlpD	0	1668	12	1594	0	48.8657	0	0.000190054	0.616725	0.00772777
Pseudomonas_aeruginosa_LiP5_10027_CDS_1715	Membrane-bound lytic murein transglycosylase D	0	1668	12	1594	0	48.8657	0	0.000190054	0.616725	0.00772777
Pseudomonas_aeruginosa_001-5A_10078_CDS_2496	hypothetical protein	0	1667	12	1595	0	48.8964	0	0.000191484	0.621365	0.00772777
Pseudomonas_aeruginosa_4094345290_11096_CDS_2684	Alginate lyase	0	1666	12	1596	0	48.927	0	0.000192924	0.626037	0.00772777
Pseudomonas_aeruginosa_Pae_CF6706q_2838_CDS_5440	Oxygen-dependent choline dehydrogenase	0	1664	12	1598	0	48.9884	0	0.000195833	0.635478	0.00772777
Pseudomonas_aeruginosa_AZPAE14723_2348_CDS_5950	Non-hemolytic phospholipase C	0	1664	12	1598	0	48.9884	0	0.000195833	0.635478	0.00772777
Pseudomonas_aeruginosa_PAC94A_11000_CDS_2906	hypothetical protein	0	1661	12	1601	0	49.0803	0	0.000200272	0.649883	0.00772777
Pseudomonas_aeruginosa_1046_PAER_2859_CDS_1540	hypothetical protein	0	1661	12	1601	0	49.0803	0	0.000200272	0.649883	0.00772777
Pseudomonas_aeruginosa_278S180511BSL_PA2_11053_CDS_3739	Undecaprenyl phosphate-alpha-4-amino-4-deoxy-L-arabinose arabinosyl transferase	0	1659	12	1603	0	49.1416	0	0.000203283	0.659653	0.00772777
Pseudomonas_aeruginosa_VET-68_contigs_CDS_3018	hypothetical protein	0	1658	12	1604	0	49.1723	0	0.000204804	0.664588	0.00772777
Pseudomonas_aeruginosa_IMP-13_10390_CDS_4337	O-mycaminosyltylonolide 6-deoxyallosyltransferase	0	1655	12	1607	0	49.2643	0	0.000209429	0.679597	0.00778033
Pseudomonas_aeruginosa_PHU46_CDS_1616	hypothetical protein	0	1654	12	1608	0	49.2949	0	0.000210992	0.684669	0.00778033
Pseudomonas_aeruginosa_H26027_9949_CDS_5707	Undecaprenyl phosphate-alpha-4-amino-4-deoxy-L-arabinose arabinosyl transferase	0	1652	12	1610	0	49.3562	0	0.00021415	0.694916	0.00780805
Pseudomonas_aeruginosa_PA13SY16_4009_CDS_0057	Beta-xylosidase	0	1645	12	1617	0	49.5708	0	0.000225547	0.7319	0.00806625
Pseudomonas_aeruginosa_VRFPA04_CDS_2118	hypothetical protein	0	1644	12	1618	0	49.6015	0	0.00022722	0.737328	0.00806625

## Sheet: Human
Gene	Annotation	Number_pos_present_in	Number_neg_present_in	Number_pos_not_present_in	Number_neg_not_present_in	Sensitivity	Specificity	Odds_ratio	Naive_p	Bonferroni_p	Benjamini_H_p
Pseudomonas_aeruginosa_AU2342_CDS_4880	Cyclic beta-(1%2C2)-glucan synthase NdvB	20	0	1280	1974	1.53846	100	inf	8.68467e-09	2.81818e-05	7.9835e-08
Pseudomonas_aeruginosa_6098_10875_CDS_2610	Beta-hexosaminidase	14	0	1286	1974	1.07692	100	inf	2.32106e-06	0.00753185	1.7079e-05
Pseudomonas_fluorescens_AU11164_2968_CDS_2740	Alpha-maltose-1-phosphate synthase	10	0	1290	1974	0.769231	100	inf	9.54007e-05	0.309575	0.000596484
Pseudomonas_fluorescens_AU11122_2973_CDS_2611	hypothetical protein	10	0	1290	1974	0.769231	100	inf	9.54007e-05	0.309575	0.000596484
Pseudomonas_asplenii_ES_FE-G7_CDS_6455	N-acetylmuramoyl-L-alanine amidase AmiC	1300	1957	0	17	100	0.861196	inf	0.000228445	0.741304	0.00136269
Pseudomonas_denitrificans_816_PDEN_CDS_1085	hypothetical protein	53	1	1247	1973	4.07692	99.9493	83.8565	9.58799e-21	3.1113e-17	1.31835e-19
Pseudomonas_aeruginosa_3C52_K_isolate_968333S_9933_CDS_0474	Alginate lyase	1240	449	60	1525	95.3846	77.2543	70.193	0	0	0
Pseudomonas_aeruginosa_MRSN6241_10441_CDS_3768	hypothetical protein	1239	448	61	1526	95.3077	77.305	69.186	0	0	0
Pseudomonas_aeruginosa_AZPAE12144_2389_CDS_1542	Non-hemolytic phospholipase C	1237	440	63	1534	95.1538	77.7102	68.4545	0	0	0
Pseudomonas_sp_HMSC066A08_5629_CDS_3246	N-acetylmuramoyl-L-alanine amidase AmiC	1236	436	64	1538	95.0769	77.9129	68.1253	0	0	0
Pseudomonas_aeruginosa_AZPAE14899_2158_CDS_1301	Chitin-binding protein CbpD	1236	436	64	1538	95.0769	77.9129	68.1253	0	0	0
Pseudomonas_aeruginosa_462_PAER_2871_CDS_3112	hypothetical protein	1235	436	65	1538	95	77.9129	67.0229	0	0	0
Pseudomonas_aeruginosa_19SV_10966_CDS_0743	Alginate lyase	1236	443	64	1531	95.0769	77.5583	66.7437	0	0	0
Pseudomonas_aeruginosa_env142_6523_CDS_2713	hypothetical protein	1236	443	64	1531	95.0769	77.5583	66.7437	0	0	0
Pseudomonas_aeruginosa_MRSN6241_10441_CDS_2996	Membrane-bound lytic murein transglycosylase B	1237	449	63	1525	95.1538	77.2543	66.6888	0	0	0
Pseudomonas_aeruginosa_DUN-001C_10141_CDS_2628	Murein hydrolase activator NlpD	1234	434	66	1540	94.9231	78.0142	66.3441	0	0	0
Pseudomonas_aeruginosa_AUS719_10189_CDS_3455	hypothetical protein	1237	454	63	1520	95.1538	77.001	65.7381	0	0	0
Pseudomonas_aeruginosa_AZPAE14698_2308_CDS_2183	putative glycosyltransferase	1233	436	67	1538	94.8462	77.9129	64.917	0	0	0
Pseudomonas_aeruginosa_FFUP_PS_65_7206_CDS_0986	D-inositol-3-phosphate glycosyltransferase	1233	436	67	1538	94.8462	77.9129	64.917	0	0	0
Pseudomonas_aeruginosa_AZPAE14723_2348_CDS_5950	Non-hemolytic phospholipase C	1232	432	68	1542	94.7692	78.1155	64.6699	0	0	0
Pseudomonas_aeruginosa_Y89_7172_CDS_5656	hypothetical protein	1238	467	62	1507	95.2308	76.3425	64.4355	0	0	0
Pseudomonas_aeruginosa_001-5A_10078_CDS_2496	hypothetical protein	1232	435	68	1539	94.7692	77.9635	64.099	0	0	0
Pseudomonas_aeruginosa_LiP5_10027_CDS_1715	Membrane-bound lytic murein transglycosylase D	1232	436	68	1538	94.7692	77.9129	63.9104	0	0	0
Pseudomonas_aeruginosa_Pae_CF6706m_2836_CDS_2932	Tn3 family transposase TnXax1	1232	445	68	1529	94.7692	77.4569	62.2514	0	0	0
Pseudomonas_aeruginosa_4094345290_11096_CDS_2684	Alginate lyase	1230	436	70	1538	94.6154	77.9129	61.9836	0	0	0
Pseudomonas_aeruginosa_PAC94A_11000_CDS_2906	hypothetical protein	1229	432	71	1542	94.5385	78.1155	61.7866	0	0	0
Pseudomonas_aeruginosa_1046_PAER_2859_CDS_1540	hypothetical protein	1229	432	71	1542	94.5385	78.1155	61.7866	0	0	0
Pseudomonas_aeruginosa_Env_11_6793_CDS_1004	Membrane-bound lytic murein transglycosylase F	1232	448	68	1526	94.7692	77.305	61.7132	0	0	0
Pseudomonas_aeruginosa_Pae_CF6708p_2744_CDS_2504	Tn3 family transposase TnXax1	1232	449	68	1525	94.7692	77.2543	61.5354	0	0	0
Pseudomonas_aeruginosa_278S180511BSL_PA2_11053_CDS_3739	Undecaprenyl phosphate-alpha-4-amino-4-deoxy-L-arabinose arabinosyl transferase	1228	431	72	1543	94.4615	78.1662	61.0597	0	0	0
Pseudomonas_aeruginosa_VET-68_contigs_CDS_3018	hypothetical protein	1227	431	73	1543	94.3846	78.1662	60.1742	0	0	0
Pseudomonas_aeruginosa_VRFPA04_CDS_2118	hypothetical protein	1222	422	78	1552	94	78.6221	57.6177	0	0	0
Pseudomonas_aeruginosa_AUS210_10247_CDS_2913	D-inositol-3-phosphate glycosyltransferase	1233	482	67	1492	94.8462	75.5826	56.9653	0	0	0
Pseudomonas_aeruginosa_PHU46_CDS_1616	hypothetical protein	1220	434	80	1540	93.8462	78.0142	54.1129	0	0	0
Pseudomonas_balearica_st101_CDS_2438	hypothetical protein	1234	509	66	1465	94.9231	74.2148	53.8135	0	0	0
Pseudomonas_aeruginosa_IMP-13_10390_CDS_4337	O-mycaminosyltylonolide 6-deoxyallosyltransferase	1219	436	81	1538	93.7692	77.9129	53.087	0	0	0
Pseudomonas_aeruginosa_H26027_9949_CDS_5707	Undecaprenyl phosphate-alpha-4-amino-4-deoxy-L-arabinose arabinosyl transferase	1218	434	82	1540	93.6923	78.0142	52.7065	0	0	0
Pseudomonas_anguilliseptica_DSM_12111_CDS_4863	GDP-mannose-dependent alpha-mannosyltransferase	1236	541	64	1433	95.0769	72.5937	51.1549	0	0	0
Pseudomonas_aeruginosa_PA13SY16_4009_CDS_0057	Beta-xylosidase	1212	433	88	1541	93.2308	78.0648	49.0156	0	0	0
Pseudomonas_sp._LE6C9_CDS_3733	Alcohol dehydrogenase [acceptor]	1235	572	65	1402	95	71.0233	46.5699	0	0	0
Pseudomonas_chlororaphis_ZJU60_6778_CDS_5981	hypothetical protein	1238	612	62	1362	95.2308	68.997	44.438	0	0	0
Pseudomonas_aeruginosa_Pae_CF6706q_2838_CDS_5440	Oxygen-dependent choline dehydrogenase	1205	459	95	1515	92.6923	76.7477	41.8662	0	0	0
Pseudomonas_sp._MYb115_CDS_1606	Alcohol dehydrogenase [acceptor]	1289	1466	11	508	99.1538	25.7345	40.606	8.98548e-107	2.91579e-103	3.20416e-105
Pseudomonas_aeruginosa_Pae81_10700_CDS_3101	Glycogen synthase	1192	428	108	1546	91.6923	78.3181	39.8674	0	0	0
Pseudomonas_aeruginosa_Pae_CF6706e_2831_CDS_3428	hypothetical protein	1189	427	111	1547	91.4615	78.3688	38.808	0	0	0
Pseudomonas_aeruginosa_BK1_CDS_1532	Malto-oligosyltrehalose trehalohydrolase	1188	426	112	1548	91.3846	78.4195	38.5443	0	0	0
Pseudomonas_sp_WCHPs060044_6485_CDS_0300	hypothetical protein	1284	1348	16	626	98.7692	31.7123	37.2674	2.50964e-132	8.14378e-129	9.58092e-131
Pseudomonas_aeruginosa_12939_6590_CDS_2822	4-alpha-glucanotransferase	1177	426	123	1548	90.5385	78.4195	34.7722	0	0	0
Pseudomonas_aeruginosa_001-5B_10054_CDS_4672	D-inositol-3-phosphate glycosyltransferase	1243	761	57	1213	95.6154	61.4488	34.7594	4.08344e-278	1.32508e-274	2.40923e-276
Pseudomonas_sp._KK4_CDS_1813	GDP-mannose-dependent alpha-(1-6)-phosphatidylinositol dimannoside mannosyltransferase	1274	1221	26	753	98	38.1459	30.2187	1.29901e-156	4.21529e-153	5.33581e-155
Pseudomonas_chlororaphis_Pb-St2_7549_CDS_5773	hypothetical protein	1231	746	69	1228	94.6923	62.2087	29.3676	8.50853e-271	2.76102e-267	4.84389e-269
Pseudomonas_aeruginosa_KCRI-214_isolate_R0003_214_6411_CDS_4189	hypothetical protein	1167	458	133	1516	89.7692	76.7984	29.0438	0	0	0
Pseudomonas_aeruginosa_AZPAE14705_2352_CDS_5730	hypothetical protein	16	1	1284	1973	1.23077	99.9493	24.5857	3.86083e-06	0.0125284	2.75349e-05
Pseudomonas_coleopterorum_LMG_28558_CDS_2547	hypothetical protein	1299	1942	1	32	99.9231	1.62107	21.4047	1.97064e-06	0.00639471	1.47344e-05
Pseudomonas_fluorescens_AU12597_2974_CDS_2589	GlcNAc-binding protein A	13	1	1287	1973	1	99.9493	19.9293	5.21617e-05	0.169265	0.000344735
Pseudomonas_fluorescens_AU11164_2968_CDS_3478	1%2C4-alpha-glucan branching enzyme GlgB	13	1	1287	1973	1	99.9493	19.9293	5.21617e-05	0.169265	0.000344735
Pseudomonas_aeruginosa_AZPAE14874_2128_CDS_3718	hypothetical protein	1169	615	131	1359	89.9231	68.845	19.7191	2.00605e-265	6.50964e-262	1.12235e-263
Pseudomonas_aeruginosa_AZPAE14690_2301_CDS_5535	hypothetical protein	1168	615	132	1359	89.8462	68.845	19.553	1.29736e-264	4.20994e-261	7.13548e-263
Pseudomonas_rhodesiae_88A6_9496_CDS_5178	hypothetical protein	1167	615	133	1359	89.7692	68.845	19.3894	1.48641e-263	4.82339e-260	8.03898e-262
Pseudomonas_aeruginosa_Pae_CF6708q_2745_CDS_3777	D-inositol-3-phosphate glycosyltransferase	1162	612	138	1362	89.3846	68.997	18.7393	1.16728e-260	3.78781e-257	6.20953e-259
Pseudomonas_aeruginosa_FFUP_PS_37_7081_CDS_0505	D-inositol-3-phosphate glycosyltransferase	1284	1606	16	368	98.7692	18.6424	18.3885	1.2397e-65	4.02283e-62	2.85307e-64
Pseudomonas_aeruginosa_PABL022_9618_CDS_5558	Undecaprenyl-phosphate 4-deoxy-4-formamido-L-arabinose transferase	1214	876	86	1098	93.3846	55.6231	17.6937	5.42403e-206	1.7601e-202	2.75015e-204
Pseudomonas_aeruginosa_VRFPA04_CDS_3446	Periplasmic trehalase	1043	379	257	1595	80.2308	80.8004	17.0794	4.26881e-275	1.38523e-271	2.47362e-273
Pseudomonas_sp_NDM_7514_CDS_0007	Lipopolysaccharide heptosyltransferase 1	1293	1812	7	162	99.4615	8.20669	16.5142	3.64686e-28	1.18341e-24	5.80102e-27
Pseudomonas_sp._FW305-42_CDS_1692	N-acetylgalactosamine-6-phosphate deacetylase	1247	1176	53	798	95.9231	40.4255	15.9656	7.74145e-142	2.5121e-138	2.9906e-140
Pseudomonas_fluorescens_PF5_CDS_4411	hypothetical protein	1179	793	121	1181	90.6923	59.8278	14.5113	4.54086e-205	1.47351e-201	2.23259e-203
Pseudomonas_aeruginosa_AZPAE13757_2337_CDS_2382	Membrane-bound lytic murein transglycosylase F	1299	1953	1	21	99.9231	1.06383	13.9677	0.000282438	0.916513	0.00166942
Pseudomonas_aeruginosa_1086_PAER_2865_CDS_3202	hypothetical protein	1160	741	140	1233	89.2308	62.462	13.7872	1.30268e-208	4.22721e-205	6.70986e-207
Pseudomonas_sp_BBP2017_6291_CDS_0386	Soluble lytic murein transglycosylase	1299	1956	1	18	99.9231	0.911854	11.954	0.00144455	1	0.00781259
Pseudomonas_aeruginosa_AZPAE12144_2389_CDS_1145	Glucans biosynthesis glucosyltransferase H	1290	1810	10	164	99.2308	8.308	11.6884	7.68355e-26	2.49331e-22	1.17609e-24
Pseudomonas_sp_F01002_11347_CDS_3930	Mannuronan synthase	1292	1848	8	126	99.3846	6.38298	11.0114	1.55666e-19	5.05136e-16	2.10474e-18
Pseudomonas_fluorescens_UK4_CDS_0701	Undecaprenyl-phosphate 4-deoxy-4-formamido-L-arabinose transferase	1260	1475	40	499	96.9231	25.2786	10.6566	2.40553e-75	7.80594e-72	5.73966e-74
Pseudomonas_aeruginosa_11987-2-5_6282_CDS_5180	hypothetical protein	34	5	1266	1969	2.61538	99.7467	10.576	9.36041e-10	3.03745e-06	9.06702e-09
Pseudomonas_aeruginosa_WH-SGI-V-07284_3577_CDS_1970	hypothetical protein	20	3	1280	1971	1.53846	99.848	10.2656	3.76912e-06	0.0122308	2.69777e-05
Pseudomonas_aeruginosa_AZPAE14702_2311_CDS_1837	Beta-glucosidase A	141	24	1159	1950	10.8462	98.7842	9.8846	2.03209e-35	6.59414e-32	3.50752e-34
Pseudomonas_aeruginosa_1090_10259_CDS_2690	hypothetical protein	776	268	524	1706	59.6923	86.4235	9.42703	9.58504e-171	3.11035e-167	4.31992e-169
Pseudomonas_aeruginosa_515477_5326_CDS_0206	Membrane-bound lytic murein transglycosylase A	1285	1785	15	189	98.8462	9.57447	9.07059	4.97739e-27	1.61516e-23	7.80272e-26
Pseudomonas_aeruginosa_C1913C_CDS_6031	Membrane-bound lytic murein transglycosylase F	360	80	940	1894	27.6923	95.9473	9.06702	2.11429e-84	6.86087e-81	5.19763e-83
Pseudomonas_aeruginosa_468_PAER_2872_CDS_5375	hypothetical protein	248	51	1052	1923	19.0769	97.4164	8.88884	2.37573e-58	7.70924e-55	5.006e-57
Pseudomonas_brassicacearum_37D10_11354_CDS_4779	hypothetical protein	1252	1480	48	494	96.3077	25.0253	8.70619	4.47439e-68	1.45194e-64	1.04456e-66
Pseudomonas_aeruginosa_AZPAE15042_2131_CDS_0974	hypothetical protein	758	288	542	1686	58.3077	85.4103	8.18719	5.26522e-153	1.70856e-149	2.1357e-151
Pseudomonas_aeruginosa_S782_C16_RS_5922_CDS_5985	D-inositol-3-phosphate glycosyltransferase	24	5	1276	1969	1.84615	99.7467	7.4069	2.71358e-06	0.00880555	1.98323e-05
Pseudomonas_aeruginosa_F5677_CDS_4186	hypothetical protein	478	145	822	1829	36.7692	92.6545	7.33503	1.68914e-97	5.48125e-94	5.42698e-96
Pseudomonas_aeruginosa_env113b_6331_CDS_5196	hypothetical protein	80	18	1220	1956	6.15385	99.0881	7.12568	1.29602e-17	4.20557e-14	1.67553e-16
Pseudomonas_aeruginosa_TNCF_106_4963_CDS_2541	Cyclic beta-(1%2C2)-glucan synthase NdvB	13	3	1287	1971	1	99.848	6.63636	0.00113912	1	0.00640631
Pseudomonas_aeruginosa_6003_7301_CDS_4207	hypothetical protein	488	165	812	1809	37.5385	91.6413	6.58898	3.22807e-92	1.04751e-88	8.95305e-91
Pseudomonas_aeruginosa_3581_CDS_5988	hypothetical protein	557	207	743	1767	42.8462	89.5137	6.3993	3.22329e-101	1.04596e-97	1.11272e-99
Pseudomonas_sp._SLBN-2_CDS_0964	GDP-mannose-dependent alpha-mannosyltransferase	1289	1872	11	102	99.1538	5.16717	6.38491	6.26982e-13	2.03456e-09	6.96766e-12
Pseudomonas_aeruginosa_520374_526374_5314_CDS_3433	Beta-glucosidase A	118	31	1182	1943	9.07692	98.4296	6.25714	1.33534e-23	4.33318e-20	1.94313e-22
Pseudomonas_aeruginosa_VET-123_contigs_CDS_3245	hypothetical protein	580	227	720	1747	44.6154	88.5005	6.19958	6.68676e-102	2.16985e-98	2.33317e-100
Pseudomonas_aeruginosa_LiA133_2003_contigs_CDS_4533	D-inositol-3-phosphate glycosyltransferase	577	227	723	1747	44.3846	88.5005	6.14193	7.40883e-101	2.40417e-97	2.5307e-99
Pseudomonas_aeruginosa_4104355315_10851_CDS_0380	N%2CN'-diacetylbacillosaminyl-diphospho-undecaprenol alpha-1%2C3-N-acetylgalactosaminyltransferase	574	226	726	1748	44.1538	88.5512	6.11517	5.00894e-100	1.6254e-96	1.69312e-98
Pseudomonas_aeruginosa_J80UH1OS1_10113_CDS_4877	hypothetical protein	157	44	1143	1930	12.0769	97.771	6.02501	3.70598e-30	1.20259e-26	6.04316e-29
Pseudomonas_sp._SAT88_CDS_1239	Oxygen-dependent choline dehydrogenase	1297	1948	3	26	99.7692	1.31712	5.77036	0.000849209	1	0.00479249
Pseudomonas_aeruginosa_env203_6073_CDS_1808	hypothetical protein	92	32	1208	1942	7.07692	98.3789	4.6219	2.64804e-15	8.59288e-12	3.14757e-14
Pseudomonas_aeruginosa_AZPAE15016_2242_CDS_5486	hypothetical protein	149	57	1151	1917	11.4615	97.1125	4.3537	1.47495e-22	4.78622e-19	2.10847e-21
Pseudomonas_aeruginosa_AZPAE14833_2290_CDS_6383	Lysozyme RrrD	146	56	1154	1918	11.2308	97.1631	4.33319	5.60779e-22	1.81973e-18	7.91186e-21
Pseudomonas_aeruginosa_274S010611BSL_PA1_11052_CDS_5823	Oxygen-dependent choline dehydrogenase	53	20	1247	1954	4.07692	98.9868	4.15245	1.55255e-08	5.03803e-05	1.39558e-07
Pseudomonas_aeruginosa_CF5_CDS_1133	D-inositol-3-phosphate glycosyltransferase	316	145	984	1829	24.3077	92.6545	4.05077	1.41221e-41	4.58261e-38	2.64891e-40
Pseudomonas_aeruginosa_LiP3_10034_CDS_2101	hypothetical protein	308	143	992	1831	23.6923	92.7558	3.9755	8.26837e-40	2.68309e-36	1.51587e-38
Pseudomonas_aeruginosa_18A_CDS_5014	N%2CN'-diacetylbacillosaminyl-diphospho-undecaprenol alpha-1%2C3-N-acetylgalactosaminyltransferase	316	151	984	1823	24.3077	92.3506	3.87705	9.4258e-40	3.05867e-36	1.71835e-38
Pseudomonas_flexibilis_ATCC_29606_4029_CDS_0816	Lysozyme RrrD	124	53	1176	1921	9.53846	97.3151	3.82178	5.24888e-17	1.70326e-13	6.62747e-16
Pseudomonas_aeruginosa_AUS136_10679_CDS_0855	Undecaprenyl-phosphate 4-deoxy-4-formamido-L-arabinose transferase	24	10	1276	1964	1.84615	99.4934	3.69404	0.000307481	0.997777	0.00181414
Pseudomonas_aeruginosa_WH-SGI-V-07368_3382_CDS_3553	UDP-2%2C4-diacetamido-2%2C4%2C6-trideoxy-beta-L-altropyranose hydrolase	23	10	1277	1964	1.76923	99.4934	3.53735	0.000540254	1	0.003125
Pseudomonas_aeruginosa_BWHPSA023_CDS_3358	hypothetical protein	146	77	1154	1897	11.2308	96.0993	3.11691	9.5805e-16	3.10887e-12	1.15571e-14
Pseudomonas_aeruginosa_env054_7276_CDS_0607	D-inositol-3-phosphate glycosyltransferase	168	96	1132	1878	12.9231	95.1368	2.90327	3.53628e-16	1.14752e-12	4.34667e-15
Pseudomonas_aeruginosa_197S020911BSL_PA3_11072_CDS_3094	hypothetical protein	130	75	1170	1899	10	96.2006	2.81333	1.75909e-12	5.70824e-09	1.935e-11
Pseudomonas_aeruginosa_WH-SGI-V-07284_3577_CDS_2624	Cyclic beta-(1%2C2)-glucan synthase NdvB	125	94	1175	1880	9.61538	95.2381	2.12766	9.35096e-08	0.000303439	7.88152e-07
Pseudomonas_thermotolerans_DSM_14292_CDS_2415	UDP-N-acetylglucosamine 2-epimerase	38	108	1262	1866	2.92308	94.5289	0.52025	0.000502612	1	0.00291766
Pseudomonas_fluorescens_NCTC10392_7095_CDS_3845	UDP-N-acetylglucosamine 2-epimerase	16	71	1284	1903	1.23077	96.4032	0.333991	1.9521e-05	0.0633456	0.000135065
Pseudomonas_cremoricolorata_ND07_CDS_1555	Membrane-bound lytic murein transglycosylase D	25	118	1275	1856	1.92308	94.0223	0.308408	7.35251e-09	2.38589e-05	6.7781e-08
Pseudomonas_sp_BIOMIG1BD_BIOMIG1BD_4096_CDS_1596	hypothetical protein	13	63	1287	1911	1	96.8085	0.306397	2.46109e-05	0.0798625	0.000167427
Pseudomonas_chlororaphis_14B11_7523_CDS_4867	GlcNAc-binding protein A	18	87	1282	1887	1.38462	95.5927	0.304535	7.10727e-07	0.00230631	5.46519e-06
Pseudomonas_sp_DrBHI1_5802_CDS_1539	putative glycosyltransferase	21	106	1279	1868	1.61538	94.6302	0.289348	1.48581e-08	4.82145e-05	1.33929e-07
Pseudomonas_alkylphenolia_KL28_2901_CDS_1629	hypothetical protein	25	127	1275	1847	1.92308	93.5664	0.285163	2.80992e-10	9.11818e-07	2.77148e-09
Pseudomonas_taiwanensis_SJ9_CDS_4138	hypothetical protein	19	98	1281	1876	1.46154	95.0355	0.28393	3.7824e-08	0.000122739	3.25567e-07
Pseudomonas_stutzeri_24a75_6147_CDS_0131	Oligo-1%2C6-glucosidase	16	83	1284	1891	1.23077	95.7953	0.283902	3.49554e-07	0.0011343	2.80768e-06
Pseudomonas_sp_Y278_2_7345_CDS_2334	Undecaprenyl phosphate-alpha-4-amino-4-deoxy-L-arabinose arabinosyl transferase	21	110	1279	1864	1.61538	94.4276	0.278229	2.79603e-09	9.0731e-06	2.63753e-08
Pseudomonas_putida_IAC-RBcr5_4065_CDS_1241	hypothetical protein	25	130	1275	1844	1.92308	93.4144	0.27813	1.19073e-10	3.86393e-07	1.19626e-09
Pseudomonas_donghuensis_SVBP6_5836_CDS_4514	4-alpha-glucanotransferase	26	136	1274	1838	2	93.1104	0.27581	3.18351e-11	1.03305e-07	3.25883e-10
Pseudomonas_putida_DZ-C18_6395_CDS_2097	1%2C4-alpha-glucan branching enzyme GlgB	25	135	1275	1839	1.92308	93.1611	0.267102	2.19426e-11	7.12037e-08	2.31181e-10
Pseudomonas_sp_NBRC_111122_5058_CDS_3244	D-inositol-3-phosphate glycosyltransferase	14	78	1286	1896	1.07692	96.0486	0.264625	3.71027e-07	0.00120398	2.90116e-06
Pseudomonas_putida_FDAARGOS_409_7271_CDS_3626	hypothetical protein	11	62	1289	1912	0.846154	96.8592	0.26317	5.12547e-06	0.0166322	3.6474e-05
Pseudomonas_cremoricolorata_ND07_CDS_2553	hypothetical protein	25	137	1275	1837	1.92308	93.0598	0.262917	9.12163e-12	2.95997e-08	9.76887e-11
Pseudomonas_plecoglossicida_NB2011_CDS_1379	Endoglucanase	7	44	1293	1930	0.538462	97.771	0.237467	6.88887e-05	0.223544	0.000452518
Pseudomonas_stutzeri_KC_6692_CDS_2333	hypothetical protein	6	39	1294	1935	0.461538	98.0243	0.230056	0.000164163	0.532707	0.00100701
Pseudomonas_sp_JJ3_7245_CDS_3722	hypothetical protein	26	162	1274	1812	2	91.7933	0.228269	1.88816e-15	6.12708e-12	2.26929e-14
Pseudomonas_sp_BBP2017_6291_CDS_1533	Membrane-bound lytic murein transglycosylase F	17	113	1283	1861	1.30769	94.2756	0.218218	1.42759e-11	4.63251e-08	1.51886e-10
Pseudomonas_sp_A46_7196_CDS_1491	Murein hydrolase activator NlpD	7	48	1293	1926	0.538462	97.5684	0.217227	1.82347e-05	0.0591716	0.000126435
Pseudomonas_stutzeri_ODKF13_CDS_1951	4-alpha-glucanotransferase	6	42	1294	1932	0.461538	97.8723	0.213292	4.27748e-05	0.138804	0.000285019
Pseudomonas_sp._MPR-R2A7_CDS_0643	hypothetical protein	4	29	1296	1945	0.307692	98.5309	0.207003	0.00095111	1	0.00535825
Pseudomonas_monteilii_GTC_10899_5717_CDS_3678	Cellulose synthase catalytic subunit [UDP-forming]	17	120	1283	1854	1.30769	93.921	0.204716	1.43122e-12	4.64431e-09	1.58509e-11
Pseudomonas_stutzeri_KOS6_CDS_4385	hypothetical protein	5	37	1295	1937	0.384615	98.1256	0.202129	9.84444e-05	0.319452	0.000614331
Pseudomonas_stutzeri_XLDN-R_CDS_2026	Endoglucanase	6	45	1294	1929	0.461538	97.7204	0.198764	1.66404e-05	0.0539982	0.000115876
Pseudomonas_sp._R2A2_CDS_0763	Pullulanase	5	39	1295	1935	0.384615	98.0243	0.191565	6.37947e-05	0.207014	0.000419906
Pseudomonas_sp_H9_7518_CDS_4814	hypothetical protein	13	100	1287	1874	1	94.9341	0.189293	2.57003e-11	8.33976e-08	2.68159e-10
Pseudomonas_fluorescens_HK44_CDS_1952	hypothetical protein	20	151	1280	1823	1.53846	92.3506	0.188638	1.30762e-16	4.24324e-13	1.62595e-15
Pseudomonas_sp_FH1_2461_CDS_0749	UDP-glucose:protein N-beta-glucosyltransferase	4	32	1296	1942	0.307692	98.3789	0.187307	0.00022623	0.734116	0.00136269
Pseudomonas_sp_MR_02_7043_CDS_3960	D-inositol-3-phosphate glycosyltransferase	20	152	1280	1822	1.53846	92.2999	0.187294	1.31278e-16	4.25998e-13	1.62595e-15
Pseudomonas_putida_AA7_CDS_2926	hypothetical protein	20	152	1280	1822	1.53846	92.2999	0.187294	1.31278e-16	4.25998e-13	1.62595e-15
Pseudomonas_putida_LD6_11523_CDS_2811	N-acetylglucosaminyldiphosphoundecaprenol N-acetyl-beta-D-mannosaminyltransferase	18	141	1282	1833	1.38462	92.8571	0.182527	7.09842e-16	2.30344e-12	8.59491e-15
Pseudomonas_stutzeri_267_PSTU_3073_CDS_3910	N-acetyl-alpha-D-glucosaminyl L-malate synthase	6	50	1294	1924	0.461538	97.4671	0.178423	2.58636e-06	0.00839273	1.89452e-05
Pseudomonas_stutzeri_DNSP21_7235_CDS_0960	hypothetical protein	6	50	1294	1924	0.461538	97.4671	0.178423	2.58636e-06	0.00839273	1.89452e-05
Pseudomonas_monteilii_MO2_CDS_3752	hypothetical protein	18	151	1282	1823	1.38462	92.3506	0.16951	1.41633e-17	4.59599e-14	1.8166e-16
Pseudomonas_putida_JLR11_CDS_3237	hypothetical protein	18	151	1282	1823	1.38462	92.3506	0.16951	1.41633e-17	4.59599e-14	1.8166e-16
Pseudomonas_sp._PK_CDS_2284	Glycogen phosphorylase	3	27	1297	1947	0.230769	98.6322	0.166795	0.000517241	1	0.00299723
Pseudomonas_stutzeri_DNSP21_7235_CDS_0536	Zeaxanthin glucosyltransferase	4	36	1296	1938	0.307692	98.1763	0.166152	5.43846e-05	0.176478	0.000358695
Pseudomonas_sp._R2A2_CDS_2150	D-inositol-3-phosphate glycosyltransferase	6	54	1294	1920	0.461538	97.2644	0.164863	3.61839e-07	0.00117417	2.86751e-06
Pseudomonas_stutzeri_4C29_5849_CDS_0958	Membrane-bound lytic murein transglycosylase D	6	55	1294	1919	0.461538	97.2138	0.161782	2.25286e-07	0.000731054	1.81854e-06
Pseudomonas_stutzeri_ATCC_14405___CCUG_16156_332_CDS_1677	Malto-oligosyltrehalose trehalohydrolase	6	55	1294	1919	0.461538	97.2138	0.161782	2.25286e-07	0.000731054	1.81854e-06
Pseudomonas_sp._SP133_CDS_3450	hypothetical protein	6	57	1294	1917	0.461538	97.1125	0.155942	1.39021e-07	0.000451123	1.15377e-06
Pseudomonas_frederiksbergensis_39A2_7578_CDS_4343	D-inositol-3-phosphate glycosyltransferase	5	48	1295	1926	0.384615	97.5684	0.154923	1.28202e-06	0.00416015	9.69731e-06
Pseudomonas_balearica_LS401_CDS_0056	hypothetical protein	6	58	1294	1916	0.461538	97.0618	0.153174	8.30256e-08	0.000269418	7.0161e-07
Pseudomonas_benzenivorans_DSM_8628_CDS_3511	Glucan 1%2C4-alpha-maltotetraohydrolase	6	58	1294	1916	0.461538	97.0618	0.153174	8.30256e-08	0.000269418	7.0161e-07
Pseudomonas_sp_T3_7351_CDS_2563	Periplasmic alpha-amylase	5	49	1295	1925	0.384615	97.5177	0.151682	7.78644e-07	0.0025267	5.97328e-06
Pseudomonas_stutzeri_ATCC_14405___CCUG_16156_332_CDS_0653	N-acetylglucosaminyldiphosphoundecaprenol N-acetyl-beta-D-mannosaminyltransferase	6	59	1294	1915	0.461538	97.0111	0.150499	4.99953e-08	0.000162235	4.26934e-07
Pseudomonas_stutzeri_273_CDS_2973	hypothetical protein	6	59	1294	1915	0.461538	97.0111	0.150499	4.99953e-08	0.000162235	4.26934e-07
Pseudomonas_azotifigens_DSM_17556_CDS_0141	hypothetical protein	6	59	1294	1915	0.461538	97.0111	0.150499	4.99953e-08	0.000162235	4.26934e-07
Pseudomonas_plecoglossicida_NBRC_103162_CDS_4034	Oxygen-dependent choline dehydrogenase	5	50	1295	1924	0.384615	97.4671	0.148571	4.76615e-07	0.00154662	3.70891e-06
Pseudomonas_balearica_DSM_6083_CDS_1750	hypothetical protein	6	60	1294	1914	0.461538	96.9605	0.147913	3.03592e-08	9.85155e-05	2.6341e-07
Pseudomonas_stutzeri_DW2-1_6394_CDS_4011	Glycogen synthase	6	60	1294	1914	0.461538	96.9605	0.147913	3.03592e-08	9.85155e-05	2.6341e-07
Pseudomonas_stutzeri_ZoBell_632_ATCC_14405_CDS_3598	Tn3 family transposase TnXax1	6	60	1294	1914	0.461538	96.9605	0.147913	3.03592e-08	9.85155e-05	2.6341e-07
Pseudomonas_sp._TTU2014-096BSC_CDS_2463	Oligo-1%2C6-glucosidase 1	6	61	1294	1913	0.461538	96.9098	0.145413	1.85874e-08	6.0316e-05	1.6616e-07
Pseudomonas_sp_IC_126_9430_CDS_1711	Cytoplasmic trehalase	6	61	1294	1913	0.461538	96.9098	0.145413	1.85874e-08	6.0316e-05	1.6616e-07
Pseudomonas_putida_1290_11534_CDS_1344	hypothetical protein	10	101	1290	1873	0.769231	94.8835	0.143756	2.91109e-13	9.4465e-10	3.26869e-12
Pseudomonas_donghuensis_HYS_CDS_1471	Biosynthetic peptidoglycan transglycosylase	1273	1968	27	6	97.9231	0.303951	0.143744	8.57539e-07	0.00278271	6.563e-06
Pseudomonas_stutzeri_DCP-Ps1_5433_CDS_3041	Maltooligosyl trehalose synthase	6	62	1294	1912	0.461538	96.8592	0.142992	1.14688e-08	3.72164e-05	1.04248e-07
Pseudomonas_stutzeri_28a3_5960_CDS_1594	Trehalose synthase/amylase TreS	5	52	1295	1922	0.384615	97.3658	0.142709	3.08162e-07	0.000999986	2.48136e-06
Pseudomonas_alcaligenes_OT_69_CDS_4817	hypothetical protein	7	73	1293	1901	0.538462	96.3019	0.14098	4.44779e-10	1.44331e-06	4.36045e-09
Pseudomonas_sp_P18A_11544_CDS_1543	Glycogen synthase	2	22	1298	1952	0.153846	98.8855	0.136714	0.00116648	1	0.00654883
Pseudomonas_sp._P1.31_CDS_1406	hypothetical protein	16	165	1284	1809	1.23077	91.6413	0.136619	1.54397e-21	5.01019e-18	2.1411e-20
Pseudomonas_sp_TBZ2_7574_CDS_0165	Peptidoglycan hydrolase FlgJ	6	65	1294	1909	0.461538	96.7072	0.136179	4.08665e-09	1.32612e-05	3.79976e-08
Pseudomonas_viridiflava_TA043_CDS_1437	hypothetical protein	3	33	1297	1941	0.230769	98.3283	0.136048	4.31469e-05	0.140012	0.000286323
Pseudomonas_cremoricolorata_ND07_CDS_1783	hypothetical protein	3	33	1297	1941	0.230769	98.3283	0.136048	4.31469e-05	0.140012	0.000286323
Pseudomonas_taiwanensis_SJ9_CDS_0524	hypothetical protein	9	97	1291	1877	0.692308	95.0861	0.134899	3.69016e-13	1.19746e-09	4.11497e-12
Pseudomonas_sp._Leaf48_CDS_2986	hypothetical protein	2	23	1298	1951	0.153846	98.8349	0.130703	0.000694124	1	0.00400789
Pseudomonas_sp._NFACC41-3_CDS_2635	D-inositol-3-phosphate glycosyltransferase	5	59	1295	1915	0.384615	97.0111	0.125319	1.47058e-08	4.77205e-05	1.32926e-07
Pseudomonas_alcaligenes_OT_69_CDS_5214	Membrane-bound lytic murein transglycosylase D	2	24	1298	1950	0.153846	98.7842	0.125193	0.000415927	1	0.00241878
Pseudomonas_sp._JUb52_CDS_3347	Alpha-1%2C4-glucan:maltose-1-phosphate maltosyltransferase 1	2	24	1298	1950	0.153846	98.7842	0.125193	0.000415927	1	0.00241878
Pseudomonas_sp._OV529_CDS_0341	hypothetical protein	3	36	1297	1938	0.230769	98.1763	0.124518	9.44331e-06	0.0306436	6.6328e-05
Pseudomonas_stutzeri_28a3_5960_CDS_1248	hypothetical protein	5	61	1295	1913	0.384615	96.9098	0.121084	4.95808e-09	1.6089e-05	4.59684e-08
Pseudomonas_sp._AG1028_CDS_0502	hypothetical protein	2	25	1298	1949	0.153846	98.7335	0.120123	0.0002511	0.814819	0.00149234
Pseudomonas_sp._52_E_6_CDS_1398	O-mycaminosyltylonolide 6-deoxyallosyltransferase	2	25	1298	1949	0.153846	98.7335	0.120123	0.0002511	0.814819	0.00149234
Pseudomonas_balearica_LS401_CDS_1499	hypothetical protein	5	62	1295	1912	0.384615	96.8592	0.119068	2.92179e-09	9.48121e-06	2.74818e-08
Pseudomonas_sp._R2A2_CDS_0475	Trehalose-6-phosphate synthase	6	76	1294	1898	0.461538	96.1499	0.115798	2.444e-11	7.93077e-08	2.55831e-10
Pseudomonas_abietaniphila_LMG_20220_CDS_5082	putative glycosyltransferase	3	39	1297	1935	0.230769	98.0243	0.114762	3.38805e-06	0.0109942	2.47061e-05
Pseudomonas_sp._GV101_CDS_4954	D-inositol-3-phosphate glycosyltransferase	2	28	1298	1946	0.153846	98.5816	0.107088	9.02196e-05	0.292763	0.000566272
Pseudomonas_abietaniphila_LMG_20220_CDS_3659	Alcohol dehydrogenase [acceptor]	3	42	1297	1932	0.230769	97.8723	0.106399	6.94672e-07	0.00225421	5.35442e-06
Pseudomonas_sp_FFUP_PS_473_6095_CDS_0106	Membrane-bound lytic murein transglycosylase F	3	43	1297	1931	0.230769	97.8217	0.103871	4.17252e-07	0.00135398	3.25477e-06
Pseudomonas_gingeri_NCPPB_3146_CDS_2910	D-inositol-3-phosphate glycosyltransferase	13	180	1287	1794	1	90.8815	0.100673	1.18233e-26	3.83666e-23	1.84455e-25
Pseudomonas_sp._IS6_CDS_4909	Exo-poly-alpha-D-galacturonosidase	6	90	1294	1884	0.461538	95.4407	0.0970634	4.23987e-14	1.37584e-10	4.81063e-13
Pseudomonas_sp._GV088_CDS_3095	hypothetical protein	2	32	1298	1942	0.153846	98.3789	0.0935092	1.0745e-05	0.0348674	7.53076e-05
Pseudomonas_sp._QTF5_CDS_1235	hypothetical protein	3	49	1297	1925	0.230769	97.5177	0.090869	2.89356e-08	9.38959e-05	2.53089e-07
Pseudomonas_sp_FFUP_PS_41_7080_CDS_5379	hypothetical protein	3	49	1297	1925	0.230769	97.5177	0.090869	2.89356e-08	9.38959e-05	2.53089e-07
Pseudomonas_sp_ATCC_PTA-122608_5149_CDS_2418	Putative glycosyltransferase EpsF	2	33	1298	1941	0.153846	98.3283	0.0906289	6.4557e-06	0.0209488	4.58397e-05
Pseudomonas_sp_R4-35-07_11541_CDS_1933	hypothetical protein	2	34	1298	1940	0.153846	98.2776	0.0879181	6.67445e-06	0.0216586	4.72895e-05
Pseudomonas_sp._B11D7D_CDS_2676	Mannuronan synthase	4	68	1296	1906	0.307692	96.5552	0.0865105	2.73931e-11	8.88905e-08	2.84905e-10
Pseudomonas_brassicacearum_CDVBN10_CDS_1759	hypothetical protein	2	35	1298	1939	0.153846	98.227	0.0853621	3.76907e-06	0.0122306	2.69777e-05
Pseudomonas_sp_WCHPs060044_6485_CDS_0877	Cyclic beta-(1%2C2)-glucan synthase NdvB	2	35	1298	1939	0.153846	98.227	0.0853621	3.76907e-06	0.0122306	2.69777e-05
Pseudomonas_sp_BICA1-14_isolate_BICA1-14_7500_CDS_1803	Cyclic beta-(1%2C2)-glucan synthase NdvB	1	18	1299	1956	0.0769231	99.0881	0.0836541	0.00144455	1	0.00781259
Pseudomonas_chlororaphis_subsp_piscium_ChPhzS140_7533_CDS_3716	hypothetical protein	1	18	1299	1956	0.0769231	99.0881	0.0836541	0.00144455	1	0.00781259
Pseudomonas_mosselii_BS011_CDS_3118	Alginate lyase	2	36	1298	1938	0.153846	98.1763	0.0829481	2.1503e-06	0.00697773	1.58585e-05
Pseudomonas_protegens_BNJ-SS-45_6851_CDS_3570	Oxygen-dependent choline dehydrogenase	11	194	1289	1780	0.846154	90.1722	0.0782993	3.03216e-31	9.83936e-28	5.02008e-30
Pseudomonas_chloritidismutans_AW-1_CDS_3828	Glucans biosynthesis glucosyltransferase H	6	114	1294	1860	0.461538	94.2249	0.0756528	7.32506e-19	2.37698e-15	9.70197e-18
Pseudomonas_sp_DR_5-09_DR_5-09_4101_CDS_2040	NAD(P)H dehydrogenase (quinone)	8	152	1292	1822	0.615385	92.2999	0.0742219	4.01098e-25	1.30156e-21	6.05378e-24
Pseudomonas_putida_S610_CDS_3981	putative glycosyltransferase	1	21	1299	1953	0.0769231	98.9362	0.0715935	0.000282438	0.916513	0.00166942
Pseudomonas_sp._M30-35_CDS_2356	D-inositol-3-phosphate glycosyltransferase	1	21	1299	1953	0.0769231	98.9362	0.0715935	0.000282438	0.916513	0.00166942
Pseudomonas_sp._FW301-21B01_CDS_5001	D-inositol-3-phosphate glycosyltransferase	2	42	1298	1932	0.153846	97.8723	0.0708783	1.48083e-07	0.000480531	1.22584e-06
Pseudomonas_chlororaphis_subsp_piscium_PCL1607_7531_CDS_2949	Undecaprenyl phosphate-alpha-4-amino-4-deoxy-L-arabinose arabinosyl transferase	1	22	1299	1952	0.0769231	98.8855	0.0683043	0.00016713	0.542336	0.00102328
Pseudomonas_sp._GW456-L12_CDS_3924	putative glycosyltransferase	1	23	1299	1951	0.0769231	98.8349	0.0653011	0.00017655	0.572903	0.00107689
Pseudomonas_protegens_JUb28_CDS_1266	Chondroitin synthase	1	23	1299	1951	0.0769231	98.8349	0.0653011	0.00017655	0.572903	0.00107689
Pseudomonas_sp._Root329_CDS_4066	hypothetical protein	2	48	1298	1926	0.153846	97.5684	0.0618259	5.58639e-09	1.81278e-05	5.16462e-08
Pseudomonas_sp._IS8_CDS_0252	hypothetical protein	3	73	1297	1901	0.230769	96.3019	0.0602338	3.12538e-13	1.01419e-09	3.49719e-12
Pseudomonas_sp_F01002_11347_CDS_3884	Oxygen-dependent choline dehydrogenase	5	125	1295	1849	0.384615	93.6677	0.057112	4.14824e-22	1.34611e-18	5.87819e-21
Pseudomonas_nabeulensis_E10B_7580_CDS_3756	hypothetical protein	19	409	1281	1565	1.46154	79.2806	0.0567539	2.59407e-72	8.41777e-69	6.09984e-71
Pseudomonas_fluorescens_36F3_9405_CDS_4625	hypothetical protein	1	27	1299	1947	0.0769231	98.6322	0.0555128	1.77563e-05	0.0576191	0.000123381
Pseudomonas_sp._IS8_CDS_2580	Trehalase	26	544	1274	1430	2	72.4417	0.0536465	5.67407e-99	1.84124e-95	1.89818e-97
Pseudomonas_azotifigens_DSM_17556_CDS_3627	Lipopolysaccharide heptosyltransferase 1	6	161	1294	1813	0.461538	91.844	0.0522142	5.23637e-29	1.6992e-25	8.41189e-28
Pseudomonas_psychrophila_BIGb0477_CDS_2263	hypothetical protein	54	899	1246	1075	4.15385	54.458	0.0518232	7.70576e-171	2.50052e-167	3.52186e-169
Pseudomonas_sp._FW305-47B_CDS_4965	hypothetical protein	49	857	1251	1117	3.76923	56.5856	0.0510518	6.83987e-163	2.21954e-159	2.84556e-161
Pseudomonas_syringae_pv_cerasicola_CFBP_6109_3885_CDS_3401	Undecaprenyl phosphate-alpha-4-amino-4-deoxy-L-arabinose arabinosyl transferase	8	215	1292	1759	0.615385	89.1084	0.0506588	8.56763e-39	2.7802e-35	1.51923e-37
Pseudomonas_chlororaphis_HT66_CDS_4146	Membrane-bound lytic murein transglycosylase F	2	59	1298	1915	0.153846	97.0111	0.0500118	3.47139e-11	1.12647e-07	3.54235e-10
Pseudomonas_amygdali_NM002_5127_CDS_2404	GlcNAc-binding protein A	1	30	1299	1944	0.0769231	98.4802	0.0498845	3.55922e-06	0.0115497	2.58961e-05
Pseudomonas_fluorescens_36F3_9405_CDS_3150	hypothetical protein	20	474	1280	1500	1.53846	75.9878	0.0494462	2.31502e-87	7.51223e-84	5.86893e-86
Pseudomonas_fluorescens_NCIMB_11764_CDS_0530	D-inositol-3-phosphate glycosyltransferase	20	479	1280	1495	1.53846	75.7345	0.048767	1.5274e-88	4.95642e-85	4.02961e-87
Pseudomonas_baetica_a390_6594_CDS_0556	hypothetical protein	4	120	1296	1854	0.307692	93.921	0.0476852	3.21024e-22	1.04172e-18	4.56896e-21
Pseudomonas_otitidis_LMG_23769_CDS_1362	Alginate lyase	2	62	1298	1912	0.153846	96.8592	0.0475173	6.69753e-12	2.17335e-08	7.19652e-11
Pseudomonas_argentinensis_SA190_5658_CDS_3962	Membrane-bound lytic murein transglycosylase F	1	32	1299	1942	0.0769231	98.3789	0.0467186	1.97064e-06	0.00639471	1.47344e-05
Pseudomonas_protegens_BNJ-SS-45_6851_CDS_2179	Murein hydrolase activator NlpD	2	65	1298	1909	0.153846	96.7072	0.0452531	2.12157e-12	6.88449e-09	2.32584e-11
Pseudomonas_sp._S9_CDS_1324	hypothetical protein	1	35	1299	1939	0.0769231	98.227	0.0426482	3.56523e-07	0.00115692	2.85659e-06
Pseudomonas_fluorescens_PfR_37_7059_CDS_0938	Aclacinomycin-N/aclacinomycin-A oxidase	4	136	1296	1838	0.307692	93.1104	0.0417121	1.68783e-25	5.47702e-22	2.55935e-24
Pseudomonas_sp_IC_126_9430_CDS_1462	hypothetical protein	1	36	1299	1938	0.0769231	98.1763	0.0414421	2.06604e-07	0.000670431	1.67608e-06
Pseudomonas_sp_FW507-12TSA_6896_CDS_0383	Trehalose-6-phosphate hydrolase	24	625	1276	1349	1.84615	68.3384	0.0405969	1.74866e-122	5.67439e-119	6.44817e-121
Pseudomonas_sp_1_R_17_isolate_1_R_17_4069_CDS_5049	hypothetical protein	1	37	1299	1937	0.0769231	98.1256	0.0403013	1.20965e-07	0.000392533	1.00908e-06
Pseudomonas_caspiana_FBF102_CDS_5392	Penicillin-binding protein 1C	47	952	1253	1022	3.61538	51.773	0.0402681	5.69263e-195	1.84726e-191	2.7571e-193
Pseudomonas_extremaustralis_14-3_sub14-3b_CDS_5866	Glucan 1%2C4-alpha-maltotetraohydrolase	1	38	1299	1936	0.0769231	98.075	0.0392205	1.26347e-07	0.000409996	1.05127e-06
Pseudomonas_sp_R937_6239_CDS_0871	hypothetical protein	10	328	1290	1646	0.769231	83.384	0.0389015	9.75137e-63	3.16432e-59	2.18229e-61
Pseudomonas_sp_TMW_21634_7382_CDS_5074	hypothetical protein	1	39	1299	1935	0.0769231	98.0243	0.0381951	6.85967e-08	0.000222596	5.82713e-07
Pseudomonas_sp._52_E_6_CDS_5326	hypothetical protein	2	78	1298	1896	0.153846	96.0486	0.0374541	4.42167e-15	1.43483e-11	5.19866e-14
Pseudomonas_sp_1_R_17_isolate_1_R_17_4069_CDS_1847	Endoglucanase	2	81	1298	1893	0.153846	95.8967	0.0360098	7.07971e-16	2.29737e-12	8.59491e-15
Pseudomonas_savastanoi_2411_5819_CDS_0380	hypothetical protein	14	464	1286	1510	1.07692	76.4944	0.035428	1.84816e-91	5.99729e-88	5.03974e-90
Pseudomonas_corrugata_DSM_7228_CDS_3943	D-inositol-3-phosphate glycosyltransferase	1	42	1299	1932	0.0769231	97.8723	0.0354119	1.19415e-08	3.87502e-05	1.08241e-07
Pseudomonas_chlororaphis_chlororaphis_GP72_CDS_1139	hypothetical protein	3	122	1297	1852	0.230769	93.8197	0.0351126	1.04532e-23	3.39205e-20	1.52795e-22
Pseudomonas_chlororaphis_aurantiaca_PB-St2_CDS_4476	hypothetical protein	3	122	1297	1852	0.230769	93.8197	0.0351126	1.04532e-23	3.39205e-20	1.52795e-22
Pseudomonas_chlororaphis_aureofaciens_30-84_CDS_4979	hypothetical protein	3	122	1297	1852	0.230769	93.8197	0.0351126	1.04532e-23	3.39205e-20	1.52795e-22
Pseudomonas_sp._LE6C9_CDS_5519	D-inositol-3-phosphate glycosyltransferase	3	122	1297	1852	0.230769	93.8197	0.0351126	1.04532e-23	3.39205e-20	1.52795e-22
Pseudomonas_sp._GP01-A4_CDS_1682	Undecaprenyl phosphate-alpha-4-amino-4-deoxy-L-arabinose arabinosyl transferase	7	264	1293	1710	0.538462	86.6261	0.0350664	3.70352e-51	1.20179e-47	7.60629e-50
Pseudomonas_protegens_JUb28_CDS_4434	D-inositol-3-phosphate glycosyltransferase	14	472	1286	1502	1.07692	76.0892	0.034643	1.46534e-93	4.75501e-90	4.09915e-92
Pseudomonas_kairouanensis_KC12_9492_CDS_5135	Undecaprenyl phosphate-alpha-4-amino-4-deoxy-L-arabinose arabinosyl transferase	7	269	1293	1705	0.538462	86.3728	0.034314	2.95056e-52	9.57456e-49	6.09845e-51
Pseudomonas_poae_MYb114_CDS_3551	hypothetical protein	37	917	1263	1057	2.84615	53.5461	0.0337679	2.10861e-194	6.84243e-191	1.00624e-192
Pseudomonas_sp_R4-34-07_7716_CDS_0220	hypothetical protein	5	203	1295	1771	0.384615	89.7163	0.0336839	1.58653e-39	5.14828e-36	2.86015e-38
Pseudomonas_sp_BIOMIG1BD_BIOMIG1BD_4096_CDS_1601	hypothetical protein	14	486	1286	1488	1.07692	75.3799	0.0333314	3.48126e-97	1.12967e-93	1.10752e-95
Pseudomonas_sp_KBS0707_9490_CDS_0196	hypothetical protein	19	610	1281	1364	1.46154	69.0983	0.0331657	5.4532e-124	1.76956e-120	2.05763e-122
Pseudomonas_sp._GM41_2012__CDS_0278	hypothetical protein	1	45	1299	1929	0.0769231	97.7204	0.0329997	2.32484e-09	7.5441e-06	2.19945e-08
Pseudomonas_fluorescens_36G2_9406_CDS_0934	hypothetical protein	2	89	1298	1885	0.153846	95.4914	0.0326345	1.24173e-17	4.0294e-14	1.61176e-16
Pseudomonas_citronellolis_SJTE-3_CDS_5272	hypothetical protein	1	47	1299	1927	0.0769231	97.619	0.0315627	1.26685e-09	4.11093e-06	1.2091e-08
Pseudomonas_sp_MWU12-2115_7392_CDS_0114	Undecaprenyl phosphate-alpha-4-amino-4-deoxy-L-arabinose arabinosyl transferase	1	47	1299	1927	0.0769231	97.619	0.0315627	1.26685e-09	4.11093e-06	1.2091e-08
Pseudomonas_sp_TKO29_6430_CDS_1200	Oleandomycin glycosyltransferase	1	48	1299	1926	0.0769231	97.5684	0.0308891	6.97877e-10	2.26461e-06	6.78028e-09
Pseudomonas_sp_11K1_7725_CDS_1173	hypothetical protein	25	774	1275	1200	1.92308	60.7903	0.0303998	4.57778e-164	1.48549e-160	1.92921e-162
Pseudomonas_fluorescens_GcM5-1A_CDS_5021	hypothetical protein	7	303	1293	1671	0.538462	84.6505	0.0298561	3.22612e-60	1.04688e-56	6.97918e-59
Pseudomonas_sp_CFBP13506_11560_CDS_0415	Undecaprenyl phosphate-alpha-4-amino-4-deoxy-L-arabinose arabinosyl transferase	6	266	1294	1708	0.461538	86.5248	0.029773	9.60649e-53	3.11731e-49	1.99827e-51
Pseudomonas_sp._NFACC09-4_CDS_2709	hypothetical protein	34	940	1266	1034	2.61538	52.381	0.0295419	1.20985e-205	3.92595e-202	6.03992e-204
Pseudomonas_sp._Z003-0.4C_8344-21__CDS_4144	hypothetical protein	24	771	1276	1203	1.84615	60.9422	0.0293475	2.30909e-164	7.49298e-161	9.85919e-163
Pseudomonas_moraviensis_TYU6_CDS_5051	Membrane-bound lytic murein transglycosylase D	24	785	1276	1189	1.84615	60.233	0.0284887	2.07468e-168	6.73235e-165	8.97647e-167
Pseudomonas_sp_RW409_5941_CDS_5850	Putative glycosyltransferases	1	52	1299	1922	0.0769231	97.3658	0.0284538	7.36423e-11	2.38969e-07	7.4912e-10
Pseudomonas_corrugata_CFBP5403_CDS_5042	4-alpha-glucanotransferase	24	787	1276	1187	1.84615	60.1317	0.0283685	3.81066e-169	1.23656e-165	1.69391e-167
Pseudomonas_brassicacearum_36B7_11350_CDS_0437	hypothetical protein	2	102	1298	1872	0.153846	94.8328	0.0282788	2.16136e-20	7.01361e-17	2.95933e-19
Pseudomonas_sp._SLBN-26_CDS_1865	Ycf48-like protein	4	200	1296	1774	0.307692	89.8683	0.0273765	4.56662e-40	1.48187e-36	8.41971e-39
Pseudomonas_graminis_WP_8_CDS_0177	Dodecaprenyl-phosphate galacturonate synthase	8	368	1292	1606	0.615385	81.3576	0.0270225	1.02868e-74	3.33807e-71	2.43655e-73
Pseudomonas_frederiksbergensis_11-D3_5833_CDS_3791	hypothetical protein	1	55	1299	1919	0.0769231	97.2138	0.0268598	2.26917e-11	7.36347e-08	2.383e-10
Pseudomonas_sp._GV062_CDS_4807	hypothetical protein	5	252	1295	1722	0.384615	87.234	0.0263835	7.97795e-51	2.58885e-47	1.6282e-49
Pseudomonas_nabeulensis_E10B_7580_CDS_0364	hypothetical protein	1	56	1299	1918	0.0769231	97.1631	0.0263664	1.25142e-11	4.06086e-08	1.33581e-10
Pseudomonas_syringae_pv._broussonetiae_CFBP_5140_CDS_2906	Pectate lyase	2	109	1298	1865	0.153846	94.4782	0.0263638	6.592e-22	2.1391e-18	9.22028e-21
Pseudomonas_extremaustralis_14-3_sub14-3b_CDS_0397	Thermolabile hemolysin	2	109	1298	1865	0.153846	94.4782	0.0263638	6.592e-22	2.1391e-18	9.22028e-21
Pseudomonas_protegens_14B2_11376_CDS_6277	UDP-N-acetylglucosamine 2-epimerase	3	160	1297	1814	0.230769	91.8946	0.026224	3.26335e-32	1.05896e-28	5.45854e-31
Pseudomonas_sp._OV508_CDS_1740	D-inositol-3-phosphate glycosyltransferase	1	58	1299	1916	0.0769231	97.0618	0.0254307	3.97574e-12	1.29013e-08	4.32928e-11
Pseudomonas_sp._KK4_CDS_0437	hypothetical protein	2	114	1298	1860	0.153846	94.2249	0.0251399	3.29658e-23	1.06974e-19	4.77562e-22
Pseudomonas_vancouverensis_Dha-51_11578_CDS_3381	hypothetical protein	2	117	1298	1857	0.153846	94.0729	0.0244558	1.04269e-23	3.38353e-20	1.52795e-22
Pseudomonas_sp._GM33_CDS_5397	putative glycosyltransferase	4	222	1296	1752	0.307692	88.7538	0.0243577	3.75389e-45	1.21814e-41	7.38265e-44
Pseudomonas_brassicacearum_L13-6-12_CDS_3304	hypothetical protein	3	175	1297	1799	0.230769	91.1348	0.0237779	1.26257e-35	4.09704e-32	2.20271e-34
Pseudomonas_sp._GV077_CDS_4193	Prophage bactoprenol glucosyl transferase	5	284	1295	1690	0.384615	85.613	0.0229757	3.23812e-58	1.05077e-54	6.77916e-57
Pseudomonas_sp._ERMR1:02_CDS_5132	hypothetical protein	8	425	1292	1549	0.615385	78.4701	0.0225678	4.01695e-89	1.3035e-85	1.07727e-87
Pseudomonas_sp._NFACC49-2_CDS_1413	hypothetical protein	1	66	1299	1908	0.0769231	96.6565	0.0222549	6.96224e-14	2.25925e-10	7.87195e-13
Pseudomonas_fluorescens_FR1_6108_CDS_2102	hypothetical protein	2	128	1298	1846	0.153846	93.5157	0.0222217	2.61372e-26	8.48151e-23	4.03881e-25
Pseudomonas_sp_CB1_3040_CDS_4207	hypothetical protein	2	129	1298	1845	0.153846	93.465	0.0220375	1.4682e-26	4.76431e-23	2.27957e-25
Pseudomonas_chlororaphis_Pb-St2_7549_CDS_1325	Thermolabile hemolysin	1	67	1299	1907	0.0769231	96.6059	0.0219112	4.00185e-14	1.2986e-10	4.55649e-13
Pseudomonas_sp_FW104-15G4B_5891_CDS_0165	D-inositol-3-phosphate glycosyltransferase	1	68	1299	1906	0.0769231	96.5552	0.0215777	2.32294e-14	7.53793e-11	2.6542e-13
Pseudomonas_chlororaphis_chlororaphis_GP72_CDS_5747	hypothetical protein	1	68	1299	1906	0.0769231	96.5552	0.0215777	2.32294e-14	7.53793e-11	2.6542e-13
Pseudomonas_sp_AOB-7_11585_CDS_4194	Poly-beta-1%2C6-N-acetyl-D-glucosamine synthase	14	668	1286	1306	1.07692	66.1601	0.021284	1.07998e-146	3.50454e-143	4.27383e-145
Pseudomonas_chlororaphis_aureofaciens_30-84_CDS_0499	D-inositol-3-phosphate glycosyltransferase	1	69	1299	1905	0.0769231	96.5046	0.0212538	2.31724e-14	7.51943e-11	2.6542e-13
Pseudomonas_chlororaphis_subsp_aurantiaca_464_7550_CDS_1567	UDP-N-acetylglucosamine--N-acetylmuramyl-(pentapeptide) pyrophosphoryl-undecaprenol N-acetylglucosamine transferase	1	69	1299	1905	0.0769231	96.5046	0.0212538	2.31724e-14	7.51943e-11	2.6542e-13
Pseudomonas_syringae_PgyLN10_CDS_1243	hypothetical protein	1	69	1299	1905	0.0769231	96.5046	0.0212538	2.31724e-14	7.51943e-11	2.6542e-13
Pseudomonas_sp._NFIX28_CDS_3820	hypothetical protein	1	69	1299	1905	0.0769231	96.5046	0.0212538	2.31724e-14	7.51943e-11	2.6542e-13
Pseudomonas_fluorescens_HKI0874_9421_CDS_5784	hypothetical protein	2	134	1298	1840	0.153846	93.2118	0.0211577	1.32159e-27	4.28856e-24	2.08183e-26
Pseudomonas_chlororaphis_14D6_7521_CDS_4160	Penicillin-binding protein 1C	3	197	1297	1777	0.230769	90.0203	0.0208642	1.12839e-40	3.66162e-37	2.10438e-39
Pseudomonas_sp_Leaf98_7027_CDS_1359	Beta-xylosidase	1	72	1299	1902	0.0769231	96.3526	0.0203362	3.72999e-15	1.21038e-11	4.41745e-14
Pseudomonas_sp._GP01-A13_CDS_5630	Murein hydrolase activator NlpD	52	1328	1248	646	4	32.7254	0.0202686	0	0	0
Pseudomonas_frederiksbergensis_OS210_1_CDS_3317	N-acetylglucosaminyldiphosphoundecaprenol N-acetyl-beta-D-mannosaminyltransferase	1	73	1299	1901	0.0769231	96.3019	0.020047	2.0935e-15	6.7934e-12	2.50679e-14
Pseudomonas_sp._GM25_CDS_4816	Tn3 family transposase TnXax1	52	1338	1248	636	4	32.2188	0.0198057	0	0	0
Pseudomonas_syringae_7928C_7343_CDS_1770	Alginate lyase	51	1330	1249	644	3.92308	32.6241	0.0197716	0	0	0
Pseudomonas_chlororaphis_TAMOak81_7536_CDS_2993	N-acetylgalactosamine-N%2CN'-diacetylbacillosaminyl-diphospho-undecaprenol 4-alpha-N-acetylgalactosaminyltransferase	1	75	1299	1899	0.0769231	96.2006	0.0194919	6.8462e-16	2.22159e-12	8.35185e-15
Pseudomonas_sp_31-12_6298_CDS_3572	hypothetical protein	1	75	1299	1899	0.0769231	96.2006	0.0194919	6.8462e-16	2.22159e-12	8.35185e-15
Pseudomonas_thermotolerans_DSM_14292_CDS_2959	Murein DD-endopeptidase MepM	60	1408	1240	566	4.61538	28.6727	0.0194511	0	0	0
Pseudomonas_sp._NP28-5_CDS_0845	Glycogen synthase	52	1347	1248	627	4	31.7629	0.019395	0	0	0
Pseudomonas_syringae_PavISPaVe013_CDS_2620	D-inositol-3-phosphate glycosyltransferase	8	488	1292	1486	0.615385	75.2786	0.018855	1.42205e-105	4.61454e-102	5.0158e-104
Pseudomonas_chlororaphis_48G9_7524_CDS_1534	hypothetical protein	7	441	1293	1533	0.538462	77.6596	0.0188193	9.41009e-95	3.05357e-91	2.72641e-93
Pseudomonas_sp._JAI115_CDS_0930	D-inositol-3-phosphate glycosyltransferase	2	150	1298	1824	0.153846	92.4012	0.0187365	2.91396e-31	9.45581e-28	4.84913e-30
Pseudomonas_frederiksbergensis_37A10_7577_CDS_0692	Undecaprenyl phosphate-alpha-4-amino-4-deoxy-L-arabinose arabinosyl transferase	6	410	1294	1564	0.461538	79.23	0.0176876	3.49861e-88	1.1353e-84	9.15564e-87
Pseudomonas_protegens_BNJ-SS-45_6851_CDS_4665	Poly-beta-1%2C6-N-acetyl-D-glucosamine N-deacetylase	11	655	1289	1319	0.846154	66.8186	0.0171848	2.10477e-147	6.82998e-144	8.43207e-146
Pseudomonas_protegens_4_7020_CDS_1546	Beta-xylosidase	57	1436	1243	538	4.38462	27.2543	0.0171803	0	0	0
Pseudomonas_syringae_pv._phaseolicola_1644R_CDS_5321	hypothetical protein	1	86	1299	1888	0.0769231	95.6434	0.0169003	3.36319e-18	1.09136e-14	4.40063e-17
Pseudomonas_chlororaphis_subsp_chlororaphis_GP72_377_CDS_0309	D-inositol-3-phosphate glycosyltransferase	4	309	1296	1665	0.307692	84.3465	0.0166307	6.6477e-66	2.15718e-62	1.54084e-64
Pseudomonas_fluorescens_E24_5731_CDS_3919	Pectin lyase	1	88	1299	1886	0.0769231	95.542	0.0164987	1.01787e-18	3.30299e-15	1.34268e-17
Pseudomonas_sp_s211_2017_6831_CDS_2869	hypothetical protein	1	89	1299	1885	0.0769231	95.4914	0.0163047	5.72611e-19	1.85812e-15	7.61526e-18
Pseudomonas_agarici_NCPPB_2289_CDS_4825	Membrane-bound lytic murein transglycosylase F	57	1457	1243	517	4.38462	26.1905	0.0162718	0	0	0
Pseudomonas_baetica_a390_6594_CDS_0189	GlcNAc-binding protein A	6	439	1294	1535	0.461538	77.7609	0.0162129	1.09352e-95	3.54849e-92	3.34763e-94
Pseudomonas_agarici_NCPPB_2289_CDS_1470	hypothetical protein	50	1409	1250	565	3.84615	28.6221	0.0160397	0	0	0
Pseudomonas_sp._SJZ074_CDS_3329	Periplasmic trehalase	1	92	1299	1882	0.0769231	95.3394	0.0157479	1.89692e-19	6.15551e-16	2.5436e-18
Pseudomonas_psychrophila_BIGb0477_CDS_2473	Cellulose synthase catalytic subunit [UDP-forming]	2	176	1298	1798	0.153846	91.0841	0.015741	2.62549e-37	8.51972e-34	4.60525e-36
Pseudomonas_coronafaciens_pv_atropurpurea_ICMP4457_3668_CDS_4505	hypothetical protein	1	95	1299	1879	0.0769231	95.1874	0.0152263	2.93776e-20	9.53304e-17	4.00548e-19
Pseudomonas_veronii_VI4T1_CDS_1914	Undecaprenyl phosphate-alpha-4-amino-4-deoxy-L-arabinose arabinosyl transferase	1	98	1299	1876	0.0769231	95.0355	0.0147366	5.236e-21	1.69908e-17	7.23014e-20
Pseudomonas_sp._GV012_CDS_3904	D-inositol-3-phosphate glycosyltransferase	2	187	1298	1787	0.153846	90.5268	0.0147244	9.54759e-40	3.09819e-36	1.73083e-38
Pseudomonas_sp_P27B_7391_CDS_0776	Trehalase	25	1136	1275	838	1.92308	42.4519	0.0144642	3.69779e-288	1.19993e-284	2.2221e-286
Pseudomonas_sp._QTF5_CDS_3001	hypothetical protein	2	200	1298	1774	0.153846	89.8683	0.0136672	1.12906e-42	3.6638e-39	2.15517e-41
Pseudomonas_sp._CBZ-4_CDS_2711	Maltooligosyl trehalose synthase	11	761	1289	1213	0.846154	61.4488	0.0136024	7.82799e-179	2.54018e-175	3.68142e-177
Pseudomonas_fuscovaginae_UPB0736_CDS_4418	hypothetical protein	28	1221	1272	753	2.15385	38.1459	0.0135753	3.23084347785e-318	1.04840870856e-314	2.01617058769e-316
Pseudomonas_sp._FW126-L8_CDS_2752	hypothetical protein	1	106	1299	1868	0.0769231	94.6302	0.0135663	8.24693e-23	2.67613e-19	1.18413e-21
Pseudomonas_fluorescens_NEP1_6338_CDS_1890	hypothetical protein	2	204	1298	1770	0.153846	89.6657	0.013369	8.76132e-44	2.84305e-40	1.69229e-42
Pseudomonas_lini_ZBG1_CDS_0609	hypothetical protein	2	206	1298	1768	0.153846	89.5643	0.0132242	2.69251e-44	8.7372e-41	5.23186e-43
Pseudomonas_koreensis_P19E3_CDS_4508	D-inositol-3-phosphate glycosyltransferase	3	296	1297	1678	0.230769	85.0051	0.0131124	2.66083e-64	8.63441e-61	5.99612e-63
Pseudomonas_mohnii_DSM_18327_CDS_3410	Alginate lyase	25	1183	1275	791	1.92308	40.0709	0.0131106	5.50803e-307	1.78736e-303	3.37237e-305
Pseudomonas_frederiksbergensis_11-D3_5833_CDS_0540	Undecaprenyl phosphate-alpha-4-amino-4-deoxy-L-arabinose arabinosyl transferase	3	297	1297	1677	0.230769	84.9544	0.0130604	2.52556e-64	8.19545e-61	5.73109e-63
Pseudomonas_amygdali_pv._aesculi_2329_CDS_5476	hypothetical protein	1	114	1299	1860	0.0769231	94.2249	0.0125603	1.27498e-24	4.13733e-21	1.9066e-23
Pseudomonas_coronafaciens_pv_zizaniae_ICMP8921_3671_CDS_0737	hypothetical protein	4	400	1296	1574	0.307692	79.7366	0.0121451	1.21303e-88	3.93628e-85	3.22646e-87
Pseudomonas_prosekii_P2673_5774_CDS_1076	UDP-N-acetylglucosamine--N-acetylmuramyl-(pentapeptide) pyrophosphoryl-undecaprenol N-acetylglucosamine transferase	2	223	1298	1751	0.153846	88.7031	0.0120986	4.04819e-48	1.31364e-44	8.15923e-47
Pseudomonas_chlororaphis_subsp_aureofaciens_DSM_6698_7553_CDS_2338	hypothetical protein	1	119	1299	1855	0.0769231	93.9716	0.0120002	1.07662e-25	3.49362e-22	1.6402e-24
Pseudomonas_syringae_202_6455_CDS_3290	Levansucrase	9	726	1291	1248	0.692308	63.2219	0.0119838	1.87821e-171	6.09478e-168	8.70683e-170
Pseudomonas_gingeri_NCPPB_3146_CDS_1977	hypothetical protein	30	1340	1270	634	2.30769	32.1175	0.0111764	0	0	0
Pseudomonas_syringae_CC1544_CDS_4607	Xylan 1%2C4-beta-xylosidase	5	511	1295	1463	0.384615	74.1135	0.0110541	2.62177e-116	8.50766e-113	9.45295e-115
Pseudomonas_fluorescens_BZ64_CDS_1909	Undecaprenyl phosphate-alpha-4-amino-4-deoxy-L-arabinose arabinosyl transferase	3	353	1297	1621	0.230769	82.1175	0.0106216	2.01588e-78	6.54153e-75	4.88174e-77
Pseudomonas_sp_ACN8_6715_CDS_0925	hypothetical protein	1	134	1299	1840	0.0769231	93.2118	0.0105707	4.24327e-29	1.37694e-25	6.85046e-28
Pseudomonas_mohnii_DSM_18327_CDS_5980	D-inositol-3-phosphate glycosyltransferase	2	266	1298	1708	0.153846	86.5248	0.00989376	1.28762e-58	4.17834e-55	2.73094e-57
Pseudomonas_syringae_PmaKN91_CDS_0141	D-inositol-3-phosphate glycosyltransferase	2	266	1298	1708	0.153846	86.5248	0.00989376	1.28762e-58	4.17834e-55	2.73094e-57
Pseudomonas_sp._GP01-A13_CDS_2911	Non-hemolytic phospholipase C	1	143	1299	1831	0.0769231	92.7558	0.00985696	3.36367e-31	1.09151e-27	5.54066e-30
Pseudomonas_frederiksbergensis_94G2_7575_CDS_3409	hypothetical protein	1	148	1299	1826	0.0769231	92.5025	0.00949795	2.934e-32	9.52084e-29	4.93308e-31
Pseudomonas_brassicacearum_38D7_11357_CDS_5606	hypothetical protein	1	156	1299	1818	0.0769231	92.0973	0.0089714	4.04522e-34	1.31267e-30	6.87264e-33
Pseudomonas_sp._NFPP09_CDS_1348	Undecaprenyl phosphate-alpha-4-amino-4-deoxy-L-arabinose arabinosyl transferase	1	158	1299	1816	0.0769231	91.9959	0.00884809	1.19e-34	3.86155e-31	2.04315e-33
Pseudomonas_caspiana_FBF102_CDS_1613	Xylan 1%2C4-beta-xylosidase	3	426	1297	1548	0.230769	78.4195	0.0084051	5.90562e-97	1.91637e-93	1.86056e-95
Pseudomonas_syringae_BRIP34881_CDS_3281	hypothetical protein	1	174	1299	1800	0.0769231	91.1854	0.00796369	2.17877e-38	7.0701e-35	3.84244e-37
Pseudomonas_sp_QS1027_7283_CDS_1835	N-acetylmuramoyl-L-alanine amidase AmiC	10	986	1290	988	0.769231	50.0507	0.00776766	2.25947e-255	7.33198e-252	1.18258e-253
Pseudomonas_syringae_Pss9654_5872_CDS_2733	putative glycosyltransferase	1	178	1299	1796	0.0769231	90.9828	0.00776743	3.43681e-39	1.11524e-35	6.12771e-38
Pseudomonas_savastanoi_CECT_4861_6810_CDS_1763	hypothetical protein	1	178	1299	1796	0.0769231	90.9828	0.00776743	3.43681e-39	1.11524e-35	6.12771e-38
Pseudomonas_syringae_PmpFTRS_U7_CDS_1779	hypothetical protein	1	189	1299	1785	0.0769231	90.4255	0.00727055	6.76325e-42	2.19467e-38	1.27597e-40
Pseudomonas_syringae_pv._actinidiae_ICMP_18886_CDS_1982	hypothetical protein	5	696	1295	1278	0.384615	64.7416	0.0070896	5.24802e-169	1.70298e-165	2.30133e-167
Pseudomonas_coronafaciens_pv_porri_ICMP8961_3670_CDS_0684	Exoglucanase/xylanase	1	201	1299	1773	0.0769231	89.8176	0.00679053	1.32026e-44	4.28423e-41	2.58086e-43
Pseudomonas_amygdali_pv_aesculi_NCPPB_3681_486_CDS_5382	Pectate lyase L	1	206	1299	1768	0.0769231	89.5643	0.00660702	6.02414e-46	1.95483e-42	1.19197e-44
Pseudomonas_cannabina_pv._alisalensis_PSa1-3_CDS_0877	hypothetical protein	1	212	1299	1762	0.0769231	89.2604	0.00639825	2.4341e-47	7.89865e-44	4.87571e-46
Pseudomonas_fluorescens_36F3_9405_CDS_0009	1%2C4-alpha-glucan branching enzyme GlgB	12	1181	1288	793	0.923077	40.1722	0.00625588	0	0	0
Pseudomonas_syringae_UB246_CDS_1137	Maltooligosyl trehalose synthase	2	418	1298	1556	0.153846	78.8247	0.00573573	7.12011e-97	2.31047e-93	2.22161e-95
Pseudomonas_savastanoi_pv._nerii_CFBP_5067_CDS_2986	Cellulose synthase catalytic subunit [UDP-forming]	1	261	1299	1713	0.0769231	86.7781	0.00505252	5.53235e-59	1.79525e-55	1.18891e-57
Pseudomonas_amygdali_5270_7275_CDS_5554	hypothetical protein	1	266	1299	1708	0.0769231	86.5248	0.00494307	2.24347e-60	7.28007e-57	4.88595e-59
Pseudomonas_syringae_PmpFTRS_U7_CDS_5171	Polygalacturonase	1	269	1299	1705	0.0769231	86.3728	0.00487936	5.79161e-61	1.87938e-57	1.26985e-59
Pseudomonas_savastanoi_pv._nerii_CFBP_5067_CDS_2819	hypothetical protein	1	271	1299	1703	0.0769231	86.2715	0.00483767	1.54675e-61	5.0192e-58	3.41442e-60
Pseudomonas_syringae_pv_actinidiae_ICMP_19094_407_CDS_3486	hypothetical protein	1	273	1299	1701	0.0769231	86.1702	0.00479659	4.45021e-62	1.44409e-58	9.89106e-61
Pseudomonas_sp._Leaf127_CDS_0935	Endoglucanase	1	286	1299	1688	0.0769231	85.5117	0.00454357	3.18653e-65	1.03403e-61	7.2819e-64
Pseudomonas_avellanae_CRAFRUec1_CDS_2881	UDP-N-acetylglucosamine 2-epimerase	2	513	1298	1461	0.153846	74.0122	0.00438822	2.78131e-122	9.02535e-119	1.01408e-120
Pseudomonas_amygdali_pv_tabaci_ICMP2835_3656_CDS_3262	hypothetical protein	2	514	1298	1460	0.153846	73.9615	0.00437668	1.40964e-122	4.57428e-119	5.25779e-121
Pseudomonas_syringae_RMP66_6987_CDS_1509	Sucrose-6-phosphate hydrolase	2	591	1298	1383	0.153846	70.0608	0.0036057	4.54398e-144	1.47452e-140	1.77653e-142
Pseudomonas_tremae_ICMP9151_3840_CDS_0129	Undecaprenyl phosphate-alpha-4-amino-4-deoxy-L-arabinose arabinosyl transferase	1	357	1299	1617	0.0769231	81.9149	0.00348685	6.5043e-83	2.11065e-79	1.58695e-81
Pseudomonas_syringae_NZ45_6142_CDS_3383	Undecaprenyl phosphate-alpha-4-amino-4-deoxy-L-arabinose arabinosyl transferase	1	365	1299	1609	0.0769231	81.5096	0.00339355	5.36753e-85	1.74176e-81	1.32959e-83
Pseudomonas_syringae_CC1629_CDS_3594	hypothetical protein	1	366	1299	1608	0.0769231	81.459	0.00338217	2.69912e-85	8.75865e-82	6.73742e-84
Pseudomonas_amygdali_pv._morsprunorum_HRI-W_5261_CDS_2041	hypothetical protein	1	374	1299	1600	0.0769231	81.0537	0.00329336	2.25158e-87	7.30638e-84	5.75305e-86
Pseudomonas_syringae_RM1_6415_CDS_3923	hypothetical protein	1	377	1299	1597	0.0769231	80.9017	0.00326103	6.33196e-88	2.05472e-84	1.63073e-86
Pseudomonas_syringae_C54_6796_CDS_5222	hypothetical protein	1	377	1299	1597	0.0769231	80.9017	0.00326103	6.33196e-88	2.05472e-84	1.63073e-86
Pseudomonas_syringae_pv._actinidiae_M302091_CDS_5270	hypothetical protein	1	388	1299	1586	0.0769231	80.3445	0.00314675	5.67056e-91	1.8401e-87	1.53341e-89
Pseudomonas_syringae_ICMP9756_6086_CDS_0126	hypothetical protein	1	392	1299	1582	0.0769231	80.1418	0.00310679	7.53726e-92	2.44584e-88	2.07275e-90
Pseudomonas_savastanoi_pv._fraxini_CFBP_5062_CDS_3050	hypothetical protein	1	398	1299	1576	0.0769231	79.8379	0.00304834	1.24567e-93	4.04221e-90	3.51496e-92
Pseudomonas_syringae_pv._actinidia_ICMP_9617_CDS_3003	hypothetical protein	1	399	1299	1575	0.0769231	79.7872	0.00303877	1.17207e-93	3.80335e-90	3.33627e-92
Pseudomonas_syringae_CC1524_CDS_3860	hypothetical protein	1	401	1299	1573	0.0769231	79.6859	0.00301978	2.69185e-94	8.73504e-91	7.73012e-93
Pseudomonas_syringae_1845_4123_CDS_4714	D-inositol-3-phosphate glycosyltransferase	1	404	1299	1570	0.0769231	79.5339	0.00299164	3.56579e-95	1.1571e-91	1.04243e-93
Pseudomonas_caspiana_FBF102_CDS_4622	hypothetical protein	1	405	1299	1569	0.0769231	79.4833	0.00298235	1.87993e-95	6.10038e-92	5.5458e-94
Pseudomonas_syringae_GR12-2_4124_CDS_5032	D-inositol-3-phosphate glycosyltransferase	1	405	1299	1569	0.0769231	79.4833	0.00298235	1.87993e-95	6.10038e-92	5.5458e-94
Pseudomonas_syringae_pv._actinidiae_ICMP_19439_CDS_4973	hypothetical protein	1	405	1299	1569	0.0769231	79.4833	0.00298235	1.87993e-95	6.10038e-92	5.5458e-94
Pseudomonas_syringae_pv_ribicola_ICMP3882_3828_CDS_0403	hypothetical protein	1	405	1299	1569	0.0769231	79.4833	0.00298235	1.87993e-95	6.10038e-92	5.5458e-94
Pseudomonas_amygdali_R19326_7321_CDS_2856	hypothetical protein	1	408	1299	1566	0.0769231	79.3313	0.00295476	4.06774e-96	1.31998e-92	1.25712e-94
Pseudomonas_syringae_PmaYM7930_CDS_3304	Alginate lyase	1	414	1299	1560	0.0769231	79.0274	0.00290078	1.25676e-97	4.0782e-94	4.0782e-96
Pseudomonas_sp_Bc-h_6554_CDS_5364	4-alpha-glucanotransferase	1	415	1299	1559	0.0769231	78.9767	0.00289194	6.04708e-98	1.96228e-94	1.9821e-96
Pseudomonas_sp._Leaf127_CDS_3750	Membrane-bound lytic murein transglycosylase D	1	416	1299	1558	0.0769231	78.926	0.00288313	2.99043e-98	9.70394e-95	9.90198e-97
Pseudomonas_syringae_9643_6237_CDS_1026	hypothetical protein	0	359	1300	1615	0	81.8136	0	1.39278e-85	4.51958e-82	3.50355e-84
Pseudomonas_syringae_pv_actinidiae_ICMP_9855_410_CDS_5263	hypothetical protein	0	319	1300	1655	0	83.8399	0	1.35215e-75	4.38773e-72	3.25017e-74
Pseudomonas_syringae_pv_lapsa_ICMP3947_3791_CDS_0352	hypothetical protein	0	213	1300	1761	0	89.2097	0	1.59752e-49	5.18397e-46	3.23998e-48
Pseudomonas_syringae_Cl-PS-15_6812_CDS_5089	Lysozyme M1	0	201	1300	1773	0	89.8176	0	1.9255e-46	6.24824e-43	3.83328e-45
Pseudomonas_syringae_C73_6823_CDS_4471	hypothetical protein	0	185	1300	1789	0	90.6282	0	6.72545e-43	2.18241e-39	1.29137e-41
Pseudomonas_syringae_pv_tomato_ICMP2844_3829_CDS_4832	hypothetical protein	0	183	1300	1791	0	90.7295	0	2.17511e-42	7.05822e-39	4.12761e-41
Pseudomonas_syringae_pv_helianthi_ICMP4531_3836_CDS_3809	hypothetical protein	0	174	1300	1800	0	91.1854	0	3.16099e-40	1.02574e-36	5.86139e-39
Pseudomonas_sp_RIT_412_6686_CDS_4351	putative glycosyltransferase	0	154	1300	1820	0	92.1986	0	1.34924e-35	4.3783e-32	2.34134e-34
Pseudomonas_sp._MYb115_CDS_3365	Membrane-bound lytic murein transglycosylase F	0	149	1300	1825	0	92.4519	0	2.69517e-34	8.74583e-31	4.60307e-33
Pseudomonas_syringae_C3_6245_CDS_3171	GlcNAc-binding protein A	0	142	1300	1832	0	92.8065	0	1.06937e-32	3.47012e-29	1.80735e-31
Pseudomonas_syringae_pv_viburni_ICMP3963_3830_CDS_1812	hypothetical protein	0	132	1300	1842	0	93.3131	0	2.83424e-30	9.1971e-27	4.645e-29
Pseudomonas_sp._GM74_CDS_1275	GlcNAc-binding protein A	0	131	1300	1843	0	93.3637	0	5.5628e-30	1.80513e-26	9.02565e-29
Pseudomonas_syringae_pv_theae_NCPPB_2598_3074_CDS_1100	hypothetical protein	0	124	1300	1850	0	93.7183	0	2.04874e-28	6.64815e-25	3.27495e-27
Pseudomonas_coronafaciens_pv_porri_ICMP8961_3670_CDS_3021	Ubiquinone biosynthesis O-methyltransferase%2C mitochondrial	0	122	1300	1852	0	93.8197	0	3.78316e-28	1.22763e-24	5.98846e-27
Pseudomonas_syringae_pv_atrofaciens_ICMP4394_3787_CDS_4084	GlcNAc-binding protein A	0	114	1300	1860	0	94.2249	0	2.65354e-26	8.61073e-23	4.08091e-25
Pseudomonas_chlororaphis_subsp_piscium_ChPhzTR44_7534_CDS_2898	hypothetical protein	0	107	1300	1867	0	94.5795	0	1.04718e-24	3.3981e-21	1.5732e-23
Pseudomonas_sp_QS1027_7283_CDS_3634	Cyclic beta-(1%2C2)-glucan synthase NdvB	0	99	1300	1875	0	94.9848	0	7.14235e-23	2.31769e-19	1.03009e-21
Pseudomonas_fluorescens_Q8r1-96_CDS_3712	UDP-N-acetylglucosamine 2-epimerase	0	94	1300	1880	0	95.2381	0	1.32201e-21	4.28994e-18	1.84117e-20
Pseudomonas_amygdali_R19326_7321_CDS_1289	N-acetyl-alpha-D-glucosaminyl L-malate synthase	0	87	1300	1887	0	95.5927	0	4.80054e-20	1.55777e-16	6.51789e-19
Pseudomonas_syringae_pv_solidagae_ICMP16925_3796_CDS_3438	Murein DD-endopeptidase MepM	0	85	1300	1889	0	95.694	0	1.66155e-19	5.39172e-16	2.23723e-18
Pseudomonas_sp._Leaf127_CDS_0985	D-inositol-3-phosphate glycosyltransferase	0	82	1300	1892	0	95.846	0	5.5599e-19	1.80419e-15	7.42464e-18
Pseudomonas_chlororaphis_subsp_piscium_DSM_21509_7525_CDS_4099	hypothetical protein	0	79	1300	1895	0	95.998	0	3.16981e-18	1.0286e-14	4.16438e-17
Pseudomonas_savastanoi_pv_phaseolicola_ICMP2740_3729_CDS_2140	Tn3 family transposase TnXax1	0	78	1300	1896	0	96.0486	0	5.83681e-18	1.89404e-14	7.6066e-17
Pseudomonas_taeanensis_MS-3_427_CDS_4327	Tn3 family transposase TnXax1	0	76	1300	1898	0	96.1499	0	2.09385e-17	6.79453e-14	2.66452e-16
Pseudomonas_vancouverensis_Dha-51_11578_CDS_1760	Undecaprenyl phosphate-alpha-4-amino-4-deoxy-L-arabinose arabinosyl transferase	0	76	1300	1898	0	96.1499	0	2.09385e-17	6.79453e-14	2.66452e-16
Pseudomonas_sp._NFACC51_CDS_1171	Undecaprenyl phosphate-alpha-4-amino-4-deoxy-L-arabinose arabinosyl transferase	0	74	1300	1900	0	96.2513	0	3.63104e-17	1.17827e-13	4.60263e-16
Pseudomonas_syringae_pv_papulans_CFBP_1754_3080_CDS_5075	Undecaprenyl-phosphate 4-deoxy-4-formamido-L-arabinose transferase	0	73	1300	1901	0	96.3019	0	6.39659e-17	2.07569e-13	8.04532e-16
Pseudomonas_stutzeri_24a75_6147_CDS_2055	HMP-PP phosphatase	0	72	1300	1902	0	96.3526	0	1.14067e-16	3.70148e-13	1.42914e-15
Pseudomonas_putida_CBF10-2_CDS_4776	Oxygen-dependent choline dehydrogenase	0	71	1300	1903	0	96.4032	0	2.06368e-16	6.69663e-13	2.54625e-15
Pseudomonas_fluorescens_PF5_CDS_5337	hypothetical protein	0	66	1300	1908	0	96.6565	0	2.33901e-15	7.59007e-12	2.79047e-14
Pseudomonas_sp._FW306-2-1A-C05A_CDS_4702	Glycogen phosphorylase	0	65	1300	1909	0	96.7072	0	4.11612e-15	1.33568e-11	4.85703e-14
Pseudomonas_sp_BIOMIG1N_BIOMIG1N_4098_CDS_6480	hypothetical protein	0	63	1300	1911	0	96.8085	0	1.32523e-14	4.30038e-11	1.5469e-13
Pseudomonas_sp._H1F5C_CDS_5855	D-inositol-3-phosphate glycosyltransferase	0	63	1300	1911	0	96.8085	0	1.32523e-14	4.30038e-11	1.5469e-13
Pseudomonas_protegens_PA26_4053_CDS_3251	hypothetical protein	0	58	1300	1916	0	97.0618	0	1.4866e-13	4.82403e-10	1.67501e-12
Pseudomonas_sp._NFACC50-1_CDS_5288	Beta-hexosaminidase	0	54	1300	1920	0	97.2644	0	1.54146e-12	5.00203e-09	1.70137e-11
Pseudomonas_brassicacearum_Wood3_11349_CDS_0298	hypothetical protein	0	53	1300	1921	0	97.3151	0	2.87985e-12	9.34511e-09	3.1465e-11
Pseudomonas_sp._FW305-47B_CDS_2085	hypothetical protein	0	51	1300	1923	0	97.4164	0	5.36386e-12	1.74057e-08	5.82131e-11
Pseudomonas_mendocina_EGD-AQ5_CDS_2616	hypothetical protein	0	52	1300	1922	0	97.3658	0	5.48121e-12	1.77865e-08	5.90914e-11
Pseudomonas_sp._MPR-R2A4_CDS_0046	hypothetical protein	0	52	1300	1922	0	97.3658	0	5.48121e-12	1.77865e-08	5.90914e-11
Pseudomonas_fluorescens_PF5_CDS_1979	UDP-N-acetylglucosamine--N-acetylmuramyl-(pentapeptide) pyrophosphoryl-undecaprenol N-acetylglucosamine transferase	0	49	1300	1925	0	97.5177	0	1.63826e-11	5.31614e-08	1.73164e-10
Pseudomonas_sp_BIOMIG1BD_BIOMIG1BD_4096_CDS_1595	hypothetical protein	0	49	1300	1925	0	97.5177	0	1.63826e-11	5.31614e-08	1.73164e-10
Pseudomonas_koreensis_IMBL1_5091_CDS_1972	D-inositol-3-phosphate glycosyltransferase	0	48	1300	1926	0	97.5684	0	2.91364e-11	9.45477e-08	2.99201e-10
Pseudomonas_syringae_Riq4_CDS_1527	hypothetical protein	0	48	1300	1926	0	97.5684	0	2.91364e-11	9.45477e-08	2.99201e-10
Pseudomonas_syringae_KN2a3_6844_CDS_5005	Oxygen-dependent choline dehydrogenase	0	48	1300	1926	0	97.5684	0	2.91364e-11	9.45477e-08	2.99201e-10
Pseudomonas_fluorescens_Q2-87_CDS_0324	Membrane-bound lytic murein transglycosylase D	0	48	1300	1926	0	97.5684	0	2.91364e-11	9.45477e-08	2.99201e-10
Pseudomonas_protegens_14B2_11376_CDS_4811	hypothetical protein	0	46	1300	1928	0	97.6697	0	9.64049e-11	3.12834e-07	9.71533e-10
Pseudomonas_protegens_1B1_11371_CDS_0287	hypothetical protein	0	46	1300	1928	0	97.6697	0	9.64049e-11	3.12834e-07	9.71533e-10
Pseudomonas_syringae_CC1524_CDS_5089	Undecaprenyl-phosphate 4-deoxy-4-formamido-L-arabinose transferase	0	46	1300	1928	0	97.6697	0	9.64049e-11	3.12834e-07	9.71533e-10
Pseudomonas_protegens_AS15_6240_CDS_1400	hypothetical protein	0	45	1300	1929	0	97.7204	0	1.7991e-10	5.83809e-07	1.77991e-09
Pseudomonas_sp_AOB-7_11585_CDS_1255	Membrane-bound lytic murein transglycosylase D	0	45	1300	1929	0	97.7204	0	1.7991e-10	5.83809e-07	1.77991e-09
Pseudomonas_sp._NFACC04-2_CDS_4248	O-mycaminosyltylonolide 6-deoxyallosyltransferase	0	45	1300	1929	0	97.7204	0	1.7991e-10	5.83809e-07	1.77991e-09
Pseudomonas_sp._FW306-2-2C-D06C_CDS_4469	D-inositol-3-phosphate glycosyltransferase	0	45	1300	1929	0	97.7204	0	1.7991e-10	5.83809e-07	1.77991e-09
Pseudomonas_sp._MYb187_CDS_2035	hypothetical protein	0	45	1300	1929	0	97.7204	0	1.7991e-10	5.83809e-07	1.77991e-09
Pseudomonas_mendocina_B1D7D_CDS_2556	hypothetical protein	0	44	1300	1930	0	97.771	0	3.4189e-10	1.10943e-06	3.36191e-09
Pseudomonas_mendocina_NCTC10898_6494_CDS_1896	hypothetical protein	0	42	1300	1932	0	97.8723	0	5.7781e-10	1.87499e-06	5.63061e-09
Pseudomonas_asplenii_ES_FE-G7_CDS_4418	Alcohol dehydrogenase [acceptor]	0	42	1300	1932	0	97.8723	0	5.7781e-10	1.87499e-06	5.63061e-09
Pseudomonas_protegens_11_6763_CDS_1857	Sucrose-6-phosphate hydrolase	0	41	1300	1933	0	97.923	0	1.01455e-09	3.29222e-06	9.7403e-09
Pseudomonas_protegens_14B2_11376_CDS_4134	GlcNAc-binding protein A	0	41	1300	1933	0	97.923	0	1.01455e-09	3.29222e-06	9.7403e-09
Pseudomonas_sp_FW507-12TSA_6896_CDS_5569	hypothetical protein	0	41	1300	1933	0	97.923	0	1.01455e-09	3.29222e-06	9.7403e-09
Pseudomonas_protegens_PF-1_11380_CDS_5697	Aclacinomycin-N/aclacinomycin-A oxidase	0	40	1300	1934	0	97.9737	0	1.80381e-09	5.85337e-06	1.71151e-08
Pseudomonas_mendocina_S5.2_CDS_3617	Alginate lyase	0	40	1300	1934	0	97.9737	0	1.80381e-09	5.85337e-06	1.71151e-08
Pseudomonas_sp._395MF_CDS_2333	hypothetical protein	0	39	1300	1935	0	98.0243	0	3.25373e-09	1.05584e-05	3.03401e-08
Pseudomonas_sp._OV221_CDS_2889	hypothetical protein	0	39	1300	1935	0	98.0243	0	3.25373e-09	1.05584e-05	3.03401e-08
Pseudomonas_sp._GP01-A4_CDS_4277	Beta-hexosaminidase	0	39	1300	1935	0	98.0243	0	3.25373e-09	1.05584e-05	3.03401e-08
Pseudomonas_furukawaii_KF707_CDS_0206	Alcohol dehydrogenase [acceptor]	0	37	1300	1937	0	98.1256	0	1.11224e-08	3.60921e-05	1.01382e-07
Pseudomonas_sp._P97.38_CDS_1981	hypothetical protein	0	37	1300	1937	0	98.1256	0	1.11224e-08	3.60921e-05	1.01382e-07
Pseudomonas_avellanae_ICMP_4330_contigs_CDS_3872	GlcNAc-binding protein A	0	37	1300	1937	0	98.1256	0	1.11224e-08	3.60921e-05	1.01382e-07
Pseudomonas_sp._GP01-A6_CDS_3769	N%2CN'-diacetylbacillosaminyl-diphospho-undecaprenol alpha-1%2C3-N-acetylgalactosaminyltransferase	0	35	1300	1939	0	98.227	0	2.03689e-08	6.60972e-05	1.81088e-07
Pseudomonas_sp._Leaf48_CDS_5035	hypothetical protein	0	35	1300	1939	0	98.227	0	2.03689e-08	6.60972e-05	1.81088e-07
Pseudomonas_syringae_PT23_5291_CDS_3533	hypothetical protein	0	36	1300	1938	0	98.1763	0	2.11086e-08	6.84973e-05	1.85629e-07
Pseudomonas_brassicacearum_CDVBN10_CDS_1404	hypothetical protein	0	36	1300	1938	0	98.1763	0	2.11086e-08	6.84973e-05	1.85629e-07
Pseudomonas_brassicacearum_CDVBN10_CDS_0139	hypothetical protein	0	36	1300	1938	0	98.1763	0	2.11086e-08	6.84973e-05	1.85629e-07
Pseudomonas_sp._NFACC05-1_CDS_4430	hypothetical protein	0	36	1300	1938	0	98.1763	0	2.11086e-08	6.84973e-05	1.85629e-07
Pseudomonas_sp_ACN5_6542_CDS_2427	Prophage bactoprenol glucosyl transferase	0	34	1300	1940	0	98.2776	0	3.53886e-08	0.000114836	3.05415e-07
Pseudomonas_sp._GW460-C3_CDS_1382	hypothetical protein	0	34	1300	1940	0	98.2776	0	3.53886e-08	0.000114836	3.05415e-07
Pseudomonas_frederiksbergensis_OS210_1_CDS_3219	Endoglucanase	0	33	1300	1941	0	98.3283	0	6.21488e-08	0.000201673	5.29325e-07
Pseudomonas_sp._FW306-02-F02-AB_CDS_4640	Aclacinomycin-N/aclacinomycin-A oxidase	0	32	1300	1942	0	98.3789	0	1.10543e-07	0.000358713	9.24519e-07
Pseudomonas_protegens_AS15_6240_CDS_2331	hypothetical protein	0	32	1300	1942	0	98.3789	0	1.10543e-07	0.000358713	9.24519e-07
Pseudomonas_sp._MPR-TSA4_CDS_1357	hypothetical protein	0	32	1300	1942	0	98.3789	0	1.10543e-07	0.000358713	9.24519e-07
Pseudomonas_sp._NFPP19_CDS_3179	hypothetical protein	0	31	1300	1943	0	98.4296	0	1.99502e-07	0.000647384	1.62252e-06
Pseudomonas_protegens_PA26_4053_CDS_3859	Penicillin-binding protein 1A	0	31	1300	1943	0	98.4296	0	1.99502e-07	0.000647384	1.62252e-06
Pseudomonas_sp_TBZ2_7574_CDS_3593	hypothetical protein	0	31	1300	1943	0	98.4296	0	1.99502e-07	0.000647384	1.62252e-06
Pseudomonas_sp._S9_CDS_0967	Glucosylglycerol phosphorylase	0	31	1300	1943	0	98.4296	0	1.99502e-07	0.000647384	1.62252e-06
Pseudomonas_syringae_PavISPaVe037_CDS_1978	hypothetical protein	0	31	1300	1943	0	98.4296	0	1.99502e-07	0.000647384	1.62252e-06
Pseudomonas_syringae_Pci0788_9_CDS_1143	hypothetical protein	0	31	1300	1943	0	98.4296	0	1.99502e-07	0.000647384	1.62252e-06
Pseudomonas_sp._MPR-TSA4_CDS_0845	hypothetical protein	0	31	1300	1943	0	98.4296	0	1.99502e-07	0.000647384	1.62252e-06
Pseudomonas_sp._Leaf15_CDS_5266	hypothetical protein	0	30	1300	1944	0	98.4802	0	3.6584e-07	0.00118715	2.86751e-06
Pseudomonas_taeanensis_MS-3_427_CDS_0830	hypothetical protein	0	30	1300	1944	0	98.4802	0	3.6584e-07	0.00118715	2.86751e-06
Pseudomonas_sp._Leaf83_CDS_2448	Maltooligosyl trehalose synthase	0	30	1300	1944	0	98.4802	0	3.6584e-07	0.00118715	2.86751e-06
Pseudomonas_alcaliphila_JCM_10630_CDS_2553	Glycogen synthase	0	30	1300	1944	0	98.4802	0	3.6584e-07	0.00118715	2.86751e-06
Pseudomonas_sp._NFPP33_CDS_3822	4-alpha-glucanotransferase	0	30	1300	1944	0	98.4802	0	3.6584e-07	0.00118715	2.86751e-06
Pseudomonas_protegens_Wayne_11375_CDS_0348	hypothetical protein	0	30	1300	1944	0	98.4802	0	3.6584e-07	0.00118715	2.86751e-06
Pseudomonas_xanthomarina_DSM_18231_CDS_0545	D-inositol-3-phosphate glycosyltransferase	0	30	1300	1944	0	98.4802	0	3.6584e-07	0.00118715	2.86751e-06
Pseudomonas_alcaliphila_NBRC_102411_CDS_1034	Malto-oligosyltrehalose trehalohydrolase	0	30	1300	1944	0	98.4802	0	3.6584e-07	0.00118715	2.86751e-06
Pseudomonas_sp._NFACC19-2_CDS_1665	Alginate lyase	0	29	1300	1945	0	98.5309	0	6.82189e-07	0.0022137	5.27072e-06
Pseudomonas_moraviensis_VanB_CDS_1501	D-inositol-3-phosphate glycosyltransferase	0	29	1300	1945	0	98.5309	0	6.82189e-07	0.0022137	5.27072e-06
Pseudomonas_bohemica_IA19_6358_CDS_2223	Cyclic beta-(1%2C2)-glucan synthase NdvB	0	29	1300	1945	0	98.5309	0	6.82189e-07	0.0022137	5.27072e-06
Pseudomonas_sp._SJZ080_CDS_1910	hypothetical protein	0	27	1300	1947	0	98.6322	0	1.23423e-06	0.00400509	9.35768e-06
Pseudomonas_sp._OV341_CDS_1564	hypothetical protein	0	27	1300	1947	0	98.6322	0	1.23423e-06	0.00400509	9.35768e-06
Pseudomonas_sp._FW306-2-2C-B10A_CDS_1229	D-inositol-3-phosphate glycosyltransferase	0	27	1300	1947	0	98.6322	0	1.23423e-06	0.00400509	9.35768e-06
Pseudomonas_chlororaphis_isolate_189_4023_CDS_4354	hypothetical protein	0	27	1300	1947	0	98.6322	0	1.23423e-06	0.00400509	9.35768e-06
Pseudomonas_sp._FW507-F4_CDS_4088	O-antigen biosynthesis glycosyltransferase WbnK	0	28	1300	1946	0	98.5816	0	1.29355e-06	0.00419757	9.71659e-06
Pseudomonas_sp._A25_CDS_2993	hypothetical protein	0	28	1300	1946	0	98.5816	0	1.29355e-06	0.00419757	9.71659e-06
Pseudomonas_fluorescens_MYb17_7240_CDS_4059	N-acetyl-alpha-D-glucosaminyl L-malate synthase	0	28	1300	1946	0	98.5816	0	1.29355e-06	0.00419757	9.71659e-06
Pseudomonas_syringae_7928A_6990_CDS_4428	hypothetical protein	0	26	1300	1948	0	98.6829	0	2.1462e-06	0.00696443	1.58585e-05
Pseudomonas_fluorescens_F113_CDS_4797	Beta-xylosidase	0	26	1300	1948	0	98.6829	0	2.1462e-06	0.00696443	1.58585e-05
Pseudomonas_frederiksbergensis_11-D3_5833_CDS_4862	hypothetical protein	0	26	1300	1948	0	98.6829	0	2.1462e-06	0.00696443	1.58585e-05
Pseudomonas_sp._GP01-A4_CDS_3250	hypothetical protein	0	26	1300	1948	0	98.6829	0	2.1462e-06	0.00696443	1.58585e-05
Pseudomonas_sp_GW456-R21_7249_CDS_5325	hypothetical protein	0	26	1300	1948	0	98.6829	0	2.1462e-06	0.00696443	1.58585e-05
Pseudomonas_sp_GW460-R15_7185_CDS_5248	hypothetical protein	0	25	1300	1949	0	98.7335	0	3.77439e-06	0.0122479	2.69777e-05
Pseudomonas_sp_GW456-R21_7249_CDS_2729	D-inositol-3-phosphate glycosyltransferase	0	25	1300	1949	0	98.7335	0	3.77439e-06	0.0122479	2.69777e-05
Pseudomonas_frederiksbergensis_OS210_3_CDS_4462	hypothetical protein	0	25	1300	1949	0	98.7335	0	3.77439e-06	0.0122479	2.69777e-05
Pseudomonas_fluorescens_MYb12_7274_CDS_1606	Oxygen-dependent choline dehydrogenase	0	25	1300	1949	0	98.7335	0	3.77439e-06	0.0122479	2.69777e-05
Pseudomonas_chlororaphis_subsp_piscium_PCL1607_7531_CDS_0246	hypothetical protein	0	25	1300	1949	0	98.7335	0	3.77439e-06	0.0122479	2.69777e-05
Pseudomonas_sp_Sample_23_7377_CDS_4782	hypothetical protein	0	24	1300	1950	0	98.7842	0	6.72568e-06	0.0218248	4.73423e-05
Pseudomonas_sp._FW306-2-11AA_CDS_3331	hypothetical protein	0	24	1300	1950	0	98.7842	0	6.72568e-06	0.0218248	4.73423e-05
Pseudomonas_dryadis_FRB_230_CDS_2803	Cellulose synthase catalytic subunit [UDP-forming]	0	24	1300	1950	0	98.7842	0	6.72568e-06	0.0218248	4.73423e-05
Pseudomonas_chlororaphis_189_CDS_4239	D-inositol-3-phosphate glycosyltransferase	0	23	1300	1951	0	98.8349	0	1.21625e-05	0.0394674	8.48761e-05
Pseudomonas_sp_DP16D-R1_5882_CDS_5074	Undecaprenyl phosphate-alpha-4-amino-4-deoxy-L-arabinose arabinosyl transferase	0	23	1300	1951	0	98.8349	0	1.21625e-05	0.0394674	8.48761e-05
Pseudomonas_sp_R4-39-08_7779_CDS_0219	hypothetical protein	0	22	1300	1952	0	98.8855	0	2.23437e-05	0.0725054	0.000152322
Pseudomonas_sp._FW306-02-F02-AA_CDS_1591	hypothetical protein	0	22	1300	1952	0	98.8855	0	2.23437e-05	0.0725054	0.000152322
Pseudomonas_sp._GV054_CDS_0394	hypothetical protein	0	22	1300	1952	0	98.8855	0	2.23437e-05	0.0725054	0.000152322
Pseudomonas_sp_P27B_7391_CDS_2665	Alcohol dehydrogenase [acceptor]	0	22	1300	1952	0	98.8855	0	2.23437e-05	0.0725054	0.000152322
Pseudomonas_sp._OV184_CDS_2317	hypothetical protein	0	22	1300	1952	0	98.8855	0	2.23437e-05	0.0725054	0.000152322
Pseudomonas_sp_WCS365_6596_CDS_2744	hypothetical protein	0	22	1300	1952	0	98.8855	0	2.23437e-05	0.0725054	0.000152322
Pseudomonas_fluorescens_TDH5_5239_CDS_2001	hypothetical protein	0	22	1300	1952	0	98.8855	0	2.23437e-05	0.0725054	0.000152322
Pseudomonas_fluorescens_36G2_9406_CDS_2440	hypothetical protein	0	21	1300	1953	0	98.9362	0	4.17101e-05	0.135349	0.000278497
Pseudomonas_veronii_R02_CDS_5095	hypothetical protein	0	21	1300	1953	0	98.9362	0	4.17101e-05	0.135349	0.000278497
Pseudomonas_sp_P26B_9495_CDS_0003	Membrane-bound lytic murein transglycosylase D	0	21	1300	1953	0	98.9362	0	4.17101e-05	0.135349	0.000278497
Pseudomonas_chlororaphis_subsp_aureofaciens_30-84_479_CDS_5849	hypothetical protein	0	21	1300	1953	0	98.9362	0	4.17101e-05	0.135349	0.000278497
Pseudomonas_sp._FW300-N1A5_CDS_1694	GlcNAc-binding protein A	0	21	1300	1953	0	98.9362	0	4.17101e-05	0.135349	0.000278497
Pseudomonas_poae_MYb117_CDS_3376	Peptidoglycan hydrolase FlgJ	0	21	1300	1953	0	98.9362	0	4.17101e-05	0.135349	0.000278497
Pseudomonas_punonensis_D1-6_5636_CDS_3854	hypothetical protein	0	21	1300	1953	0	98.9362	0	4.17101e-05	0.135349	0.000278497
Pseudomonas_donghuensis_HYS_CDS_2369	hypothetical protein	0	21	1300	1953	0	98.9362	0	4.17101e-05	0.135349	0.000278497
Pseudomonas_fluorescens_Ps006_CDS_2176	Endoglucanase	0	21	1300	1953	0	98.9362	0	4.17101e-05	0.135349	0.000278497
Pseudomonas_sp_AD21_5911_CDS_0150	hypothetical protein	0	19	1300	1955	0	99.0375	0	7.41815e-05	0.240719	0.000474791
Pseudomonas_sp_SXM-1_7402_CDS_3000	Endoglucanase 1	0	19	1300	1955	0	99.0375	0	7.41815e-05	0.240719	0.000474791
Pseudomonas_sp_AD21_5911_CDS_0145	hypothetical protein	0	19	1300	1955	0	99.0375	0	7.41815e-05	0.240719	0.000474791
Pseudomonas_sp_AD21_5911_CDS_0143	hypothetical protein	0	19	1300	1955	0	99.0375	0	7.41815e-05	0.240719	0.000474791
Pseudomonas_mendocina_EGD-AQ5_CDS_3385	Alginate lyase	0	19	1300	1955	0	99.0375	0	7.41815e-05	0.240719	0.000474791
Pseudomonas_fluorescens_FW300-N2E3_CDS_4195	UDP-N-acetylglucosamine 2-epimerase	0	19	1300	1955	0	99.0375	0	7.41815e-05	0.240719	0.000474791
Pseudomonas_putida_NRRL_B-252_11535_CDS_3308	Oxygen-dependent choline dehydrogenase	0	19	1300	1955	0	99.0375	0	7.41815e-05	0.240719	0.000474791
Pseudomonas_sp._Leaf434_CDS_1772	hypothetical protein	0	19	1300	1955	0	99.0375	0	7.41815e-05	0.240719	0.000474791
Pseudomonas_fluorescens_FW300-N2A2_CDS_3431	hypothetical protein	0	19	1300	1955	0	99.0375	0	7.41815e-05	0.240719	0.000474791
Pseudomonas_syringae_NZIPFR-IHC1_5785_CDS_2785	hypothetical protein	0	19	1300	1955	0	99.0375	0	7.41815e-05	0.240719	0.000474791
Pseudomonas_sp_BIOMIG1BDMA_BIOMIG1BDMA_4097_CDS_4629	hypothetical protein	0	19	1300	1955	0	99.0375	0	7.41815e-05	0.240719	0.000474791
Pseudomonas_sp_Sample_11_7866_CDS_3606	hypothetical protein	0	19	1300	1955	0	99.0375	0	7.41815e-05	0.240719	0.000474791
Pseudomonas_mandelii_NBRC_103147_CDS_0578	N-acetylmuramoyl-L-alanine amidase AmiC	0	19	1300	1955	0	99.0375	0	7.41815e-05	0.240719	0.000474791
Pseudomonas_sp._NFPP33_CDS_2835	hypothetical protein	0	20	1300	1954	0	98.9868	0	7.90655e-05	0.256567	0.000497224
Pseudomonas_protegens_12H11_11367_CDS_5647	hypothetical protein	0	20	1300	1954	0	98.9868	0	7.90655e-05	0.256567	0.000497224
Pseudomonas_sp_GW456-R21_7249_CDS_0779	Chitinase 1	0	20	1300	1954	0	98.9868	0	7.90655e-05	0.256567	0.000497224
Pseudomonas_vancouverensis_Dha-51_11578_CDS_3995	Membrane-bound lytic murein transglycosylase F	0	20	1300	1954	0	98.9868	0	7.90655e-05	0.256567	0.000497224
Pseudomonas_extremaustralis_DSM_17835_CDS_1252	hypothetical protein	0	20	1300	1954	0	98.9868	0	7.90655e-05	0.256567	0.000497224
Pseudomonas_mediterranea_CFBP5404_CDS_4245	hypothetical protein	0	20	1300	1954	0	98.9868	0	7.90655e-05	0.256567	0.000497224
Pseudomonas_chlororaphis_UFB2_isolate_Soil_2921_CDS_1596	D-inositol-3-phosphate glycosyltransferase	0	20	1300	1954	0	98.9868	0	7.90655e-05	0.256567	0.000497224
Pseudomonas_sp_MDMC216_6790_CDS_2788	Alginate lyase	0	20	1300	1954	0	98.9868	0	7.90655e-05	0.256567	0.000497224
Pseudomonas_fluorescens_CFBP13517_9418_CDS_3543	hypothetical protein	0	20	1300	1954	0	98.9868	0	7.90655e-05	0.256567	0.000497224
Pseudomonas_sp_21C1_21C1_4070_CDS_0765	hypothetical protein	0	18	1300	1956	0	99.0881	0	0.00012938	0.419839	0.00079515
Pseudomonas_protegens_XY2F4_11379_CDS_1668	GlcNAc-binding protein A	0	18	1300	1956	0	99.0881	0	0.00012938	0.419839	0.00079515
Pseudomonas_viridiflava_ICMP2848_3844_CDS_2915	hypothetical protein	0	18	1300	1956	0	99.0881	0	0.00012938	0.419839	0.00079515
Pseudomonas_protegens_12H11_11367_CDS_5646	hypothetical protein	0	18	1300	1956	0	99.0881	0	0.00012938	0.419839	0.00079515
Pseudomonas_sp._31_E_6_CDS_1212	hypothetical protein	0	18	1300	1956	0	99.0881	0	0.00012938	0.419839	0.00079515
Pseudomonas_sp._NFACC14_CDS_0856	hypothetical protein	0	18	1300	1956	0	99.0881	0	0.00012938	0.419839	0.00079515
Pseudomonas_sp_8_R_14_isolate_8_R_14_4088_CDS_4702	hypothetical protein	0	18	1300	1956	0	99.0881	0	0.00012938	0.419839	0.00079515
Pseudomonas_sp._OV341_CDS_3259	hypothetical protein	0	18	1300	1956	0	99.0881	0	0.00012938	0.419839	0.00079515
Pseudomonas_asplenii_ES_PA-B8_CDS_5440	putative glycosyltransferase	0	17	1300	1957	0	99.1388	0	0.000228445	0.741304	0.00136269
Pseudomonas_sp._Leaf15_CDS_0140	hypothetical protein	0	17	1300	1957	0	99.1388	0	0.000228445	0.741304	0.00136269
Pseudomonas_chlororaphis_LMG_1245_5384_CDS_5114	hypothetical protein	0	17	1300	1957	0	99.1388	0	0.000228445	0.741304	0.00136269
Pseudomonas_sp._NFPP19_CDS_5837	hypothetical protein	0	17	1300	1957	0	99.1388	0	0.000228445	0.741304	0.00136269
Pseudomonas_sp_PE-S1G-1_7028_CDS_1590	hypothetical protein	0	17	1300	1957	0	99.1388	0	0.000228445	0.741304	0.00136269
Pseudomonas_sp._FW215-R4_CDS_1024	hypothetical protein	0	17	1300	1957	0	99.1388	0	0.000228445	0.741304	0.00136269
Pseudomonas_syringae_NZIPFR-IHC1_5785_CDS_3137	hypothetical protein	0	17	1300	1957	0	99.1388	0	0.000228445	0.741304	0.00136269
Pseudomonas_sp._MPR-LB3_CDS_0063	UDP-N-acetylglucosamine 2-epimerase	0	17	1300	1957	0	99.1388	0	0.000228445	0.741304	0.00136269
Pseudomonas_chlororaphis_aureofaciens_NBRC_3521_CDS_4452	hypothetical protein	0	17	1300	1957	0	99.1388	0	0.000228445	0.741304	0.00136269
Pseudomonas_sp._FW306-2-2C-D06B_CDS_1885	hypothetical protein	0	17	1300	1957	0	99.1388	0	0.000228445	0.741304	0.00136269
Pseudomonas_helleri_DSM_28141_3043_CDS_0668	Undecaprenyl phosphate-alpha-4-amino-4-deoxy-L-arabinose arabinosyl transferase	0	16	1300	1958	0	99.1895	0	0.000409031	1	0.00238724
Pseudomonas_syringae_GR12-2_4124_CDS_5033	hypothetical protein	0	16	1300	1958	0	99.1895	0	0.000409031	1	0.00238724
Pseudomonas_sp._NFPP13_CDS_1336	hypothetical protein	0	16	1300	1958	0	99.1895	0	0.000409031	1	0.00238724
Pseudomonas_syringae_NZIPFR-IHC1_5785_CDS_0131	D-inositol-3-phosphate glycosyltransferase	0	16	1300	1958	0	99.1895	0	0.000409031	1	0.00238724
Pseudomonas_sp_K2I15_5966_CDS_2289	Beta-xylosidase	0	16	1300	1958	0	99.1895	0	0.000409031	1	0.00238724
Pseudomonas_sp._MPR-R5B_CDS_0146	hypothetical protein	0	16	1300	1958	0	99.1895	0	0.000409031	1	0.00238724
Pseudomonas_extremaustralis_14-3_sub14-3b_CDS_3738	GlcNAc-binding protein A	0	15	1300	1959	0	99.2401	0	0.000743473	1	0.00420308
Pseudomonas_sp._CF161_CDS_1645	Alcohol dehydrogenase [acceptor]	0	15	1300	1959	0	99.2401	0	0.000743473	1	0.00420308
Pseudomonas_viridiflava_CC1582_CDS_1023	Zeaxanthin glucosyltransferase	0	15	1300	1959	0	99.2401	0	0.000743473	1	0.00420308
Pseudomonas_agarici_NCPPB_2289_CDS_1780	Endoglucanase	0	15	1300	1959	0	99.2401	0	0.000743473	1	0.00420308
Pseudomonas_fluorescens_PF5_CDS_0764	hypothetical protein	0	15	1300	1959	0	99.2401	0	0.000743473	1	0.00420308
Pseudomonas_sp._FW301-21B01_CDS_0169	hypothetical protein	0	15	1300	1959	0	99.2401	0	0.000743473	1	0.00420308
Pseudomonas_sp_PICF141_6998_CDS_1490	Glucoamylase	0	15	1300	1959	0	99.2401	0	0.000743473	1	0.00420308
Pseudomonas_sp._GW460-12_CDS_4593	GlcNAc-binding protein A	0	15	1300	1959	0	99.2401	0	0.000743473	1	0.00420308
Pseudomonas_fluorescens_CFBP13517_9418_CDS_3352	Chitin-binding protein CbpD	0	15	1300	1959	0	99.2401	0	0.000743473	1	0.00420308
Pseudomonas_sp_8_R_14_isolate_8_R_14_4088_CDS_4700	hypothetical protein	0	15	1300	1959	0	99.2401	0	0.000743473	1	0.00420308
Pseudomonas_brassicacearum_36D4_11351_CDS_5098	Alginate lyase	0	15	1300	1959	0	99.2401	0	0.000743473	1	0.00420308
Pseudomonas_sp._MPR-LB5_CDS_1539	Alcohol dehydrogenase [acceptor]	0	15	1300	1959	0	99.2401	0	0.000743473	1	0.00420308
Pseudomonas_punonensis_D1-6_5636_CDS_1586	putative glycosyltransferase	0	14	1300	1960	0	99.2908	0	0.00137214	1	0.00745829
Pseudomonas_sp_P18A_11544_CDS_1541	4-alpha-glucanotransferase	0	14	1300	1960	0	99.2908	0	0.00137214	1	0.00745829
Pseudomonas_sp_P18A_11544_CDS_1540	Maltooligosyl trehalose synthase	0	14	1300	1960	0	99.2908	0	0.00137214	1	0.00745829
Pseudomonas_sp._CF161_CDS_2438	hypothetical protein	0	14	1300	1960	0	99.2908	0	0.00137214	1	0.00745829
Pseudomonas_sp._SAT88_CDS_2616	Endoglucanase	0	14	1300	1960	0	99.2908	0	0.00137214	1	0.00745829
Pseudomonas_stutzeri_28a3_5960_CDS_3066	N-acetylglucosaminyldiphosphoundecaprenol N-acetyl-beta-D-mannosaminyltransferase	0	14	1300	1960	0	99.2908	0	0.00137214	1	0.00745829
Pseudomonas_sp_IC_126_9430_CDS_3768	hypothetical protein	0	14	1300	1960	0	99.2908	0	0.00137214	1	0.00745829
Pseudomonas_dryadis_FRB_230_CDS_4441	hypothetical protein	0	14	1300	1960	0	99.2908	0	0.00137214	1	0.00745829
Pseudomonas_viridiflava_TA043_CDS_3312	hypothetical protein	0	14	1300	1960	0	99.2908	0	0.00137214	1	0.00745829
Pseudomonas_sp._TTU2014-096BSC_CDS_3241	4-alpha-glucanotransferase	0	14	1300	1960	0	99.2908	0	0.00137214	1	0.00745829
Pseudomonas_sp_PA27_5221_CDS_3461	N-acetylglucosaminyldiphosphoundecaprenol N-acetyl-beta-D-mannosaminyltransferase	0	14	1300	1960	0	99.2908	0	0.00137214	1	0.00745829
Pseudomonas_sp._MPR-R2A4_CDS_4786	hypothetical protein	0	14	1300	1960	0	99.2908	0	0.00137214	1	0.00745829
Pseudomonas_sp._MOIL14HWK12:I1_CDS_1155	Elongation factor P	0	14	1300	1960	0	99.2908	0	0.00137214	1	0.00745829
Pseudomonas_sp_PA1_4988_CDS_1954	Endoglucanase	0	14	1300	1960	0	99.2908	0	0.00137214	1	0.00745829
Pseudomonas_donghuensis_HYS_CDS_0893	Undecaprenyl-phosphate 4-deoxy-4-formamido-L-arabinose transferase	0	14	1300	1960	0	99.2908	0	0.00137214	1	0.00745829
Pseudomonas_protegens_4_7020_CDS_4489	hypothetical protein	0	14	1300	1960	0	99.2908	0	0.00137214	1	0.00745829
Pseudomonas_sp_P6B_11546_CDS_4169	Malto-oligosyltrehalose trehalohydrolase	0	14	1300	1960	0	99.2908	0	0.00137214	1	0.00745829
Pseudomonas_sp_P9A_9390_CDS_3147	hypothetical protein	0	14	1300	1960	0	99.2908	0	0.00137214	1	0.00745829
Pseudomonas_sp_P27B_7391_CDS_0836	hypothetical protein	0	14	1300	1960	0	99.2908	0	0.00137214	1	0.00745829

## Sheet: Host_Associated
Gene	Annotation	Number_pos_present_in	Number_neg_present_in	Number_pos_not_present_in	Number_neg_not_present_in	Sensitivity	Specificity	Odds_ratio	Naive_p	Bonferroni_p	Benjamini_H_p
Pseudomonas_avellanae_ICMP_4330_contigs_CDS_3872	GlcNAc-binding protein A	37	0	2313	924	1.57447	100	inf	7.73001e-06	0.0250839	7.1261e-05
Pseudomonas_syringae_Pci0788_9_CDS_1143	hypothetical protein	31	0	2319	924	1.31915	100	inf	5.82767e-05	0.189108	0.000492469
Pseudomonas_amygdali_NM002_5127_CDS_2404	GlcNAc-binding protein A	31	0	2319	924	1.31915	100	inf	5.82767e-05	0.189108	0.000492469
Pseudomonas_fluorescens_F113_CDS_4797	Beta-xylosidase	26	0	2324	924	1.10638	100	inf	0.000256597	0.832659	0.00203584
Pseudomonas_aeruginosa_AZPAE14882_2137_CDS_5378	hypothetical protein	25	0	2325	924	1.06383	100	inf	0.00043969	1	0.00334144
Pseudomonas_syringae_Cl-PS-15_6812_CDS_5089	Lysozyme M1	199	2	2151	922	8.46809	99.7835	42.6495	6.17272e-27	2.00305e-23	2.17723e-25
Pseudomonas_savastanoi_pv_phaseolicola_ICMP2740_3729_CDS_2140	Tn3 family transposase TnXax1	77	1	2273	923	3.2766	99.8918	31.2675	2.56927e-10	8.33728e-07	3.26952e-09
Pseudomonas_savastanoi_pv._nerii_CFBP_5067_CDS_2819	hypothetical protein	268	4	2082	920	11.4043	99.5671	29.6061	1.04001e-34	3.37482e-31	5.53249e-33
Pseudomonas_syringae_PgyLN10_CDS_1243	hypothetical protein	69	1	2281	923	2.93617	99.8918	27.9206	2.92593e-09	9.49465e-06	3.39094e-08
Pseudomonas_sp_CB1_3040_CDS_4207	hypothetical protein	129	2	2221	922	5.48936	99.7835	26.7758	1.32784e-16	4.30885e-13	2.85354e-15
Pseudomonas_syringae_Pss9654_5872_CDS_2733	putative glycosyltransferase	176	3	2174	921	7.48936	99.6753	24.8537	2.32695e-22	7.55096e-19	6.99163e-21
Pseudomonas_amygdali_5270_7275_CDS_5554	hypothetical protein	262	5	2088	919	11.1489	99.4589	23.063	1.18663e-32	3.85061e-29	5.27481e-31
Pseudomonas_cannabina_pv._alisalensis_PSa1-3_CDS_0877	hypothetical protein	209	4	2141	920	8.89362	99.5671	22.4521	5.61403e-26	1.82175e-22	1.89766e-24
Pseudomonas_denitrificans_816_PDEN_CDS_1085	hypothetical protein	53	1	2297	923	2.25532	99.8918	21.2969	6.96494e-07	0.00226012	6.95422e-06
Pseudomonas_syringae_KN2a3_6844_CDS_5005	Oxygen-dependent choline dehydrogenase	47	1	2303	923	2	99.8918	18.8367	2.80814e-06	0.00911241	2.70398e-05
Pseudomonas_amygdali_R19326_7321_CDS_1289	N-acetyl-alpha-D-glucosaminyl L-malate synthase	85	2	2265	922	3.61702	99.7835	17.3002	2.3779e-10	7.7163e-07	3.04992e-09
Pseudomonas_syringae_PmpFTRS_U7_CDS_5171	Polygalacturonase	263	7	2087	917	11.1915	99.2424	16.5084	1.55529e-30	5.04691e-27	6.15477e-29
Pseudomonas_savastanoi_CECT_4861_6810_CDS_1763	hypothetical protein	174	5	2176	919	7.40426	99.4589	14.6972	7.37239e-20	2.39234e-16	1.88373e-18
Pseudomonas_syringae_C54_6796_CDS_5222	hypothetical protein	366	12	1984	912	15.5745	98.7013	14.0202	6.39426e-41	2.07494e-37	2.59367e-38
Pseudomonas_savastanoi_pv._nerii_CFBP_5067_CDS_2986	Cellulose synthase catalytic subunit [UDP-forming]	254	8	2096	916	10.8085	99.1342	13.8755	3.35273e-28	1.08796e-24	1.27995e-26
Pseudomonas_syringae_9643_6237_CDS_1026	hypothetical protein	347	12	2003	912	14.766	98.7013	13.1663	4.23083e-38	1.3729e-34	4.16031e-36
Pseudomonas_syringae_PmpFTRS_U7_CDS_1779	hypothetical protein	184	6	2166	918	7.82979	99.3506	12.9972	3.35531e-20	1.0888e-16	8.71039e-19
Pseudomonas_syringae_pv_actinidiae_ICMP_19094_407_CDS_3486	hypothetical protein	265	9	2085	915	11.2766	99.026	12.9217	7.91805e-29	2.56941e-25	3.09567e-27
Pseudomonas_syringae_RM1_6415_CDS_3923	hypothetical protein	365	13	1985	911	15.5319	98.5931	12.8857	9.58098e-40	3.10903e-36	2.59086e-37
Pseudomonas_amygdali_pv._morsprunorum_HRI-W_5261_CDS_2041	hypothetical protein	362	13	1988	911	15.4043	98.5931	12.7605	2.82003e-39	9.15101e-36	6.10067e-37
Pseudomonas_syringae_pv_actinidiae_ICMP_9855_410_CDS_5263	hypothetical protein	308	11	2042	913	13.1064	98.8095	12.5191	2.71521e-33	8.81087e-30	1.2587e-31
Pseudomonas_syringae_CC1629_CDS_3594	hypothetical protein	354	13	1996	911	15.0638	98.5931	12.4285	4.10732e-38	1.33283e-34	4.16031e-36
Pseudomonas_syringae_pv_theae_NCPPB_2598_3074_CDS_1100	hypothetical protein	120	4	2230	920	5.10638	99.5671	12.3767	2.46916e-13	8.01242e-10	3.99578e-12
Pseudomonas_syringae_pv._actinidiae_M302091_CDS_5270	hypothetical protein	375	14	1975	910	15.9574	98.4848	12.3418	3.27669e-40	1.06329e-36	1.18143e-37
Pseudomonas_syringae_pv._actinidia_ICMP_9617_CDS_3003	hypothetical protein	385	15	1965	909	16.383	98.3766	11.8733	6.23617e-41	2.02364e-37	2.59367e-38
Pseudomonas_syringae_BRIP34881_CDS_3281	hypothetical protein	169	6	2181	918	7.19149	99.3506	11.8556	2.81752e-18	9.14285e-15	6.5306e-17
Pseudomonas_coronafaciens_pv_porri_ICMP8961_3670_CDS_0684	Exoglucanase/xylanase	195	7	2155	917	8.29787	99.2424	11.8538	8.51233e-21	2.76225e-17	2.28285e-19
Pseudomonas_syringae_pv_helianthi_ICMP4531_3836_CDS_3809	hypothetical protein	168	6	2182	918	7.14894	99.3506	11.78	4.47703e-18	1.45279e-14	1.02309e-16
Pseudomonas_amygdali_pv._aesculi_2329_CDS_5476	hypothetical protein	111	4	2239	920	4.7234	99.5671	11.4024	4.39184e-12	1.42515e-08	6.22337e-11
Pseudomonas_syringae_C3_6245_CDS_3171	GlcNAc-binding protein A	137	5	2213	919	5.82979	99.4589	11.3785	9.54549e-15	3.09751e-11	1.81141e-13
Pseudomonas_savastanoi_pv._fraxini_CFBP_5062_CDS_3050	hypothetical protein	383	16	1967	908	16.2979	98.2684	11.0499	1.43801e-39	4.66635e-36	3.33311e-37
Pseudomonas_sp._GV012_CDS_3904	D-inositol-3-phosphate glycosyltransferase	182	7	2168	917	7.74468	99.2424	10.9972	4.19137e-19	1.3601e-15	1.03038e-17
Pseudomonas_syringae_C73_6823_CDS_4471	hypothetical protein	178	7	2172	917	7.57447	99.2424	10.7357	1.8733e-18	6.07885e-15	4.40496e-17
Pseudomonas_syringae_CC1524_CDS_3860	hypothetical protein	385	17	1965	907	16.383	98.1602	10.4534	3.75693e-39	1.21912e-35	7.61952e-37
Pseudomonas_mohnii_DSM_18327_CDS_5980	D-inositol-3-phosphate glycosyltransferase	257	11	2093	913	10.9362	98.8095	10.1916	5.86825e-26	1.90425e-22	1.94311e-24
Pseudomonas_syringae_PmaKN91_CDS_0141	D-inositol-3-phosphate glycosyltransferase	257	11	2093	913	10.9362	98.8095	10.1916	5.86825e-26	1.90425e-22	1.94311e-24
Pseudomonas_syringae_ICMP9756_6086_CDS_0126	hypothetical protein	376	17	1974	907	16	98.1602	10.1625	8.76213e-38	2.84331e-34	6.76979e-36
Pseudomonas_syringae_1845_4123_CDS_4714	D-inositol-3-phosphate glycosyltransferase	387	18	1963	906	16.4681	98.0519	9.92308	1.55204e-38	5.03638e-35	2.28926e-36
Pseudomonas_coronafaciens_pv_zizaniae_ICMP8921_3671_CDS_0737	hypothetical protein	386	18	1964	906	16.4255	98.0519	9.8924	2.67259e-38	8.67255e-35	2.99053e-36
Pseudomonas_tremae_ICMP9151_3840_CDS_0129	Undecaprenyl phosphate-alpha-4-amino-4-deoxy-L-arabinose arabinosyl transferase	342	16	2008	908	14.5532	98.2684	9.66559	1.24302e-33	4.03361e-30	6.11153e-32
Pseudomonas_syringae_pv_lapsa_ICMP3947_3791_CDS_0352	hypothetical protein	204	9	2146	915	8.68085	99.026	9.66449	2.3086e-20	7.4914e-17	6.09057e-19
Pseudomonas_syringae_pv_papulans_CFBP_1754_3080_CDS_5075	Undecaprenyl-phosphate 4-deoxy-4-formamido-L-arabinose transferase	70	3	2280	921	2.97872	99.6753	9.42544	2.11472e-07	0.000686225	2.16475e-06
Pseudomonas_syringae_GR12-2_4124_CDS_5032	D-inositol-3-phosphate glycosyltransferase	387	19	1963	905	16.4681	97.9437	9.39043	1.07945e-37	3.50282e-34	7.78403e-36
Pseudomonas_syringae_pv._actinidiae_ICMP_19439_CDS_4973	hypothetical protein	387	19	1963	905	16.4681	97.9437	9.39043	1.07945e-37	3.50282e-34	7.78403e-36
Pseudomonas_coronafaciens_pv_atropurpurea_ICMP4457_3668_CDS_4505	hypothetical protein	92	4	2258	920	3.91489	99.5671	9.37112	1.24876e-09	4.05221e-06	1.51768e-08
Pseudomonas_amygdali_pv_aesculi_NCPPB_3681_486_CDS_5382	Pectate lyase L	198	9	2152	915	8.42553	99.026	9.35409	1.61888e-19	5.25328e-16	4.04098e-18
Pseudomonas_syringae_pv_tomato_ICMP2844_3829_CDS_4832	hypothetical protein	175	8	2175	916	7.44681	99.1342	9.21264	3.39109e-17	1.10041e-13	7.53704e-16
Pseudomonas_sp._Leaf127_CDS_3750	Membrane-bound lytic murein transglycosylase D	397	20	1953	904	16.8936	97.8355	9.18812	3.17665e-38	1.03082e-34	3.43608e-36
Pseudomonas_syringae_PmaYM7930_CDS_3304	Alginate lyase	395	20	1955	904	16.8085	97.8355	9.13248	5.26369e-38	1.70807e-34	4.92092e-36
Pseudomonas_caspiana_FBF102_CDS_1613	Xylan 1%2C4-beta-xylosidase	408	21	1942	903	17.3617	97.7273	9.03399	5.29168e-39	1.71715e-35	1.01009e-36
Pseudomonas_syringae_pv_atrofaciens_ICMP4394_3787_CDS_4084	GlcNAc-binding protein A	109	5	2241	919	4.6383	99.4589	8.93985	4.79984e-11	1.55755e-07	6.35735e-10
Pseudomonas_caspiana_FBF102_CDS_4622	hypothetical protein	386	20	1964	904	16.4255	97.8355	8.8835	1.25323e-36	4.06674e-33	7.67309e-35
Pseudomonas_syringae_pv_ribicola_ICMP3882_3828_CDS_0403	hypothetical protein	386	20	1964	904	16.4255	97.8355	8.8835	1.25323e-36	4.06674e-33	7.67309e-35
Pseudomonas_syringae_UB246_CDS_1137	Maltooligosyl trehalose synthase	399	21	1951	903	16.9787	97.7273	8.79395	7.40801e-38	2.4039e-34	5.86317e-36
Pseudomonas_syringae_NZ45_6142_CDS_3383	Undecaprenyl phosphate-alpha-4-amino-4-deoxy-L-arabinose arabinosyl transferase	348	18	2002	906	14.8085	98.0519	8.74925	6.97496e-33	2.26337e-29	3.18785e-31
Pseudomonas_sp_Bc-h_6554_CDS_5364	4-alpha-glucanotransferase	395	21	1955	903	16.8085	97.7273	8.68798	3.45895e-37	1.12243e-33	2.3384e-35
Pseudomonas_amygdali_R19326_7321_CDS_2856	hypothetical protein	386	23	1964	901	16.4255	97.5108	7.69915	1.75995e-34	5.71102e-31	9.21133e-33
Pseudomonas_aeruginosa_11987-2-5_6282_CDS_5180	hypothetical protein	37	2	2313	922	1.57447	99.7835	7.37441	0.000487041	1	0.00369263
Pseudomonas_syringae_PT23_5291_CDS_3533	hypothetical protein	34	2	2316	922	1.44681	99.7835	6.7677	0.0011879	1	0.00823219
Pseudomonas_coronafaciens_pv_porri_ICMP8961_3670_CDS_3021	Ubiquinone biosynthesis O-methyltransferase%2C mitochondrial	115	7	2235	917	4.89362	99.2424	6.74049	2.47193e-10	8.02141e-07	3.15804e-09
Pseudomonas_sp._Leaf127_CDS_0935	Endoglucanase	269	18	2081	906	11.4468	98.0519	6.50633	3.17418e-22	1.03002e-18	9.44974e-21
Pseudomonas_syringae_pv_solidagae_ICMP16925_3796_CDS_3438	Murein DD-endopeptidase MepM	80	5	2270	919	3.40426	99.4589	6.47753	2.59591e-07	0.000842374	2.64067e-06
Pseudomonas_syringae_CC1524_CDS_5089	Undecaprenyl-phosphate 4-deoxy-4-formamido-L-arabinose transferase	43	3	2307	921	1.82979	99.6753	5.72215	0.000399141	1	0.00304041
Pseudomonas_aeruginosa_AZPAE12144_2389_CDS_1145	Glucans biosynthesis glucosyltransferase H	2292	808	58	116	97.5319	12.5541	5.67327	2.26703e-27	7.35653e-24	8.08409e-26
Pseudomonas_syringae_pv_viburni_ICMP3963_3830_CDS_1812	hypothetical protein	123	9	2227	915	5.23404	99.026	5.61518	6.19587e-10	2.01056e-06	7.64631e-09
Pseudomonas_syringae_pv._phaseolicola_1644R_CDS_5321	hypothetical protein	81	6	2269	918	3.44681	99.3506	5.46188	7.77544e-07	0.00252313	7.716e-06
Pseudomonas_savastanoi_2411_5819_CDS_0380	hypothetical protein	439	39	1911	885	18.6809	95.7792	5.21294	4.62013e-31	1.49923e-27	1.92209e-29
Pseudomonas_sp._Leaf127_CDS_0985	D-inositol-3-phosphate glycosyltransferase	76	6	2274	918	3.23404	99.3506	5.11346	2.79966e-06	0.00908489	2.70384e-05
Pseudomonas_protegens_JUb28_CDS_4434	D-inositol-3-phosphate glycosyltransferase	445	41	1905	883	18.9362	95.5628	5.03086	1.2301e-30	3.99167e-27	4.92799e-29
Pseudomonas_aeruginosa_PABL022_9618_CDS_5558	Undecaprenyl-phosphate 4-deoxy-4-formamido-L-arabinose transferase	1749	341	601	583	74.4255	63.0952	4.97542	6.16689e-88	2.00116e-84	2.00116e-84
Pseudomonas_sp._SAT88_CDS_1239	Oxygen-dependent choline dehydrogenase	2340	905	10	19	99.5745	2.05628	4.91271	3.00357e-05	0.0974659	0.000263421
Pseudomonas_sp_BIOMIG1BD_BIOMIG1BD_4096_CDS_1601	hypothetical protein	452	48	1898	876	19.234	94.8052	4.34615	1.16848e-27	3.79172e-24	4.26036e-26
Pseudomonas_sp_NDM_7514_CDS_0007	Lipopolysaccharide heptosyltransferase 1	2282	823	68	101	97.1064	10.9307	4.1184	1.415e-18	4.59168e-15	3.37623e-17
Pseudomonas_aeruginosa_515477_5326_CDS_0206	Membrane-bound lytic murein transglycosylase A	2266	804	84	120	96.4255	12.987	4.0263	5.59285e-21	1.81488e-17	1.53803e-19
Pseudomonas_sp._SLBN-2_CDS_0964	GDP-mannose-dependent alpha-mannosyltransferase	2302	859	48	65	97.9574	7.03463	3.62898	3.56945e-11	1.15829e-07	4.7863e-10
Pseudomonas_sp_F01002_11347_CDS_3930	Mannuronan synthase	2291	849	59	75	97.4894	8.11688	3.43026	6.24294e-12	2.02583e-08	8.80797e-11
Pseudomonas_syringae_CC1544_CDS_4607	Xylan 1%2C4-beta-xylosidase	453	63	1897	861	19.2766	93.1818	3.26357	6.00999e-21	1.95024e-17	1.63886e-19
Pseudomonas_sp_p21_p21_4109_CDS_1341	Maltodextrin phosphorylase	2309	877	41	47	98.2553	5.08658	3.01813	4.78665e-07	0.00155327	4.82382e-06
Pseudomonas_aeruginosa_468_PAER_2872_CDS_5375	hypothetical protein	262	37	2088	887	11.1489	95.9957	3.0081	9.11905e-12	2.95913e-08	1.27001e-10
Pseudomonas_aeruginosa_F5677_CDS_4186	hypothetical protein	539	84	1811	840	22.9362	90.9091	2.97626	1.21431e-21	3.94043e-18	3.48711e-20
Pseudomonas_aeruginosa_AZPAE14702_2311_CDS_1837	Beta-glucosidase A	145	20	2205	904	6.17021	97.8355	2.97234	5.02219e-07	0.0016297	5.04551e-06
Pseudomonas_fluorescens_UK4_CDS_0701	Undecaprenyl-phosphate 4-deoxy-4-formamido-L-arabinose transferase	2073	662	277	262	88.2128	28.355	2.96185	2.44615e-28	7.93775e-25	9.4497e-27
Pseudomonas_aeruginosa_env203_6073_CDS_1808	hypothetical protein	109	15	2241	909	4.6383	98.3766	2.94752	1.58928e-05	0.0515721	0.000142859
Pseudomonas_aeruginosa_J80UH1OS1_10113_CDS_4877	hypothetical protein	176	25	2174	899	7.48936	97.2944	2.91121	6.31208e-08	0.000204827	6.6287e-07
Pseudomonas_sp_HMSC066A08_5629_CDS_3246	N-acetylmuramoyl-L-alanine amidase AmiC	1367	305	983	619	58.1702	66.9913	2.82232	7.39234e-39	2.39881e-35	1.26253e-36
Pseudomonas_aeruginosa_AZPAE14899_2158_CDS_1301	Chitin-binding protein CbpD	1367	305	983	619	58.1702	66.9913	2.82232	7.39234e-39	2.39881e-35	1.26253e-36
Pseudomonas_aeruginosa_462_PAER_2871_CDS_3112	hypothetical protein	1366	305	984	619	58.1277	66.9913	2.81739	1.16848e-38	3.79172e-35	1.86241e-36
Pseudomonas_aeruginosa_001-5A_10078_CDS_2496	hypothetical protein	1363	304	987	620	58	67.0996	2.81642	1.20526e-38	3.91107e-35	1.86241e-36
Pseudomonas_aeruginosa_AZPAE12144_2389_CDS_1542	Non-hemolytic phospholipase C	1370	307	980	617	58.2979	66.7749	2.80958	1.9097e-38	6.19697e-35	2.55526e-36
Pseudomonas_aeruginosa_AZPAE14698_2308_CDS_2183	putative glycosyltransferase	1364	305	986	619	58.0426	66.9913	2.80755	1.99424e-38	6.47132e-35	2.55526e-36
Pseudomonas_aeruginosa_FFUP_PS_65_7206_CDS_0986	D-inositol-3-phosphate glycosyltransferase	1364	305	986	619	58.0426	66.9913	2.80755	1.99424e-38	6.47132e-35	2.55526e-36
Pseudomonas_aeruginosa_FFUP_PS_37_7081_CDS_0505	D-inositol-3-phosphate glycosyltransferase	2154	736	196	188	91.6596	20.3463	2.80718	4.99183e-20	1.61985e-16	1.28559e-18
Pseudomonas_aeruginosa_DUN-001C_10141_CDS_2628	Murein hydrolase activator NlpD	1363	305	987	619	58	66.9913	2.80265	2.20484e-38	7.15472e-35	2.55526e-36
Pseudomonas_aeruginosa_LiP5_10027_CDS_1715	Membrane-bound lytic murein transglycosylase D	1363	305	987	619	58	66.9913	2.80265	2.20484e-38	7.15472e-35	2.55526e-36
Pseudomonas_aeruginosa_AZPAE14723_2348_CDS_5950	Non-hemolytic phospholipase C	1360	304	990	620	57.8723	67.0996	2.8017	3.31591e-38	1.07601e-34	3.471e-36
Pseudomonas_aeruginosa_env142_6523_CDS_2713	hypothetical protein	1371	308	979	616	58.3404	66.6667	2.80082	2.1258e-38	6.89821e-35	2.55526e-36
Pseudomonas_aeruginosa_VRFPA04_CDS_2118	hypothetical protein	1345	299	1005	625	57.234	67.6407	2.79747	5.68484e-38	1.84473e-34	4.92092e-36
Pseudomonas_aeruginosa_4094345290_11096_CDS_2684	Alginate lyase	1361	305	989	619	57.9149	66.9913	2.79288	5.52404e-38	1.79255e-34	4.92092e-36
Pseudomonas_aeruginosa_VET-68_contigs_CDS_3018	hypothetical protein	1355	303	995	621	57.6596	67.2078	2.79103	5.7536e-38	1.86704e-34	4.92092e-36
Pseudomonas_aeruginosa_PAC94A_11000_CDS_2906	hypothetical protein	1357	304	993	620	57.7447	67.0996	2.78708	6.06584e-38	1.96837e-34	4.92092e-36
Pseudomonas_aeruginosa_1046_PAER_2859_CDS_1540	hypothetical protein	1357	304	993	620	57.7447	67.0996	2.78708	6.06584e-38	1.96837e-34	4.92092e-36
Pseudomonas_aeruginosa_C1913C_CDS_6031	Membrane-bound lytic murein transglycosylase F	380	60	1970	864	16.1702	93.5065	2.77766	1.24516e-14	4.04055e-11	2.34915e-13
Pseudomonas_aeruginosa_278S180511BSL_PA2_11053_CDS_3739	Undecaprenyl phosphate-alpha-4-amino-4-deoxy-L-arabinose arabinosyl transferase	1355	304	995	620	57.6596	67.0996	2.77737	1.03949e-37	3.37316e-34	7.78403e-36
Pseudomonas_aeruginosa_H26027_9949_CDS_5707	Undecaprenyl phosphate-alpha-4-amino-4-deoxy-L-arabinose arabinosyl transferase	1349	303	1001	621	57.4043	67.2078	2.76202	2.82925e-37	9.1809e-34	1.95338e-35
Pseudomonas_aeruginosa_Pae_CF6708p_2744_CDS_2504	Tn3 family transposase TnXax1	1370	311	980	613	58.2979	66.342	2.75546	2.70792e-37	8.78721e-34	1.91026e-35
Pseudomonas_aeruginosa_PHU46_CDS_1616	hypothetical protein	1350	304	1000	620	57.4468	67.0996	2.75329	4.62012e-37	1.49923e-33	3.00311e-35
Pseudomonas_syringae_PavISPaVe013_CDS_2620	D-inositol-3-phosphate glycosyltransferase	427	69	1923	855	18.1702	92.5325	2.75148	5.5765e-16	1.80957e-12	1.16747e-14
Pseudomonas_aeruginosa_19SV_10966_CDS_0743	Alginate lyase	1368	311	982	613	58.2128	66.342	2.74584	4.62728e-37	1.50155e-33	3.00311e-35
Pseudomonas_aeruginosa_IMP-13_10390_CDS_4337	O-mycaminosyltylonolide 6-deoxyallosyltransferase	1350	305	1000	619	57.4468	66.9913	2.73984	1.2092e-36	3.92386e-33	7.67309e-35
Pseudomonas_brassicacearum_37D10_11354_CDS_4779	hypothetical protein	2062	670	288	254	87.7447	27.4892	2.71428	3.92089e-24	1.27233e-20	1.23527e-22
Pseudomonas_aeruginosa_PA13SY16_4009_CDS_0057	Beta-xylosidase	1341	304	1009	620	57.0638	67.0996	2.71054	5.76888e-36	1.872e-32	3.46667e-34
Pseudomonas_aeruginosa_MRSN6241_10441_CDS_3768	hypothetical protein	1371	316	979	608	58.3404	65.8009	2.69446	8.69181e-36	2.82049e-32	5.12817e-34
Pseudomonas_aeruginosa_3C52_K_isolate_968333S_9933_CDS_0474	Alginate lyase	1372	317	978	607	58.383	65.6926	2.68624	1.40735e-35	4.56685e-32	8.15508e-34
Pseudomonas_aeruginosa_AUS719_10189_CDS_3455	hypothetical protein	1373	318	977	606	58.4255	65.5844	2.67807	2.28087e-35	7.40143e-32	1.2985e-33
Pseudomonas_aeruginosa_MRSN6241_10441_CDS_2996	Membrane-bound lytic murein transglycosylase B	1369	317	981	607	58.2553	65.6926	2.67217	3.77126e-35	1.22377e-31	2.10995e-33
Pseudomonas_aeruginosa_Pae_CF6706m_2836_CDS_2932	Tn3 family transposase TnXax1	1362	315	988	609	57.9574	65.9091	2.66518	4.3186e-35	1.40138e-31	2.37523e-33
Pseudomonas_aeruginosa_Env_11_6793_CDS_1004	Membrane-bound lytic murein transglycosylase F	1364	316	986	608	58.0426	65.8009	2.66167	6.36401e-35	2.06512e-31	3.44187e-33
Pseudomonas_aeruginosa_Pae81_10700_CDS_3101	Glycogen synthase	1318	302	1032	622	56.0851	67.316	2.63038	7.72132e-34	2.50557e-30	3.97709e-32
Pseudomonas_aeruginosa_BK1_CDS_1532	Malto-oligosyltrehalose trehalohydrolase	1313	301	1037	623	55.8723	67.4242	2.62064	1.29086e-33	4.18884e-30	6.252e-32
Pseudomonas_aeruginosa_Pae_CF6706e_2831_CDS_3428	hypothetical protein	1314	302	1036	622	55.9149	67.316	2.61228	2.06645e-33	6.70564e-30	9.71832e-32
Pseudomonas_aeruginosa_Pae_CF6706q_2838_CDS_5440	Oxygen-dependent choline dehydrogenase	1349	315	1001	609	57.4043	65.9091	2.60546	1.97566e-33	6.41103e-30	9.42798e-32
Pseudomonas_aeruginosa_Y89_7172_CDS_5656	hypothetical protein	1379	326	971	598	58.6809	64.7186	2.60513	1.12139e-33	3.63891e-30	5.59833e-32
Pseudomonas_chlororaphis_ZJU60_6778_CDS_5981	hypothetical protein	1483	367	867	557	63.1064	60.2814	2.59604	9.09875e-34	2.95254e-30	4.61335e-32
Pseudomonas_aeruginosa_12939_6590_CDS_2822	4-alpha-glucanotransferase	1302	301	1048	623	55.4043	67.4242	2.57141	2.26278e-32	7.34272e-29	9.92259e-31
Pseudomonas_aeruginosa_AUS210_10247_CDS_2913	D-inositol-3-phosphate glycosyltransferase	1384	331	966	593	58.8936	64.1775	2.56676	7.92497e-33	2.57165e-29	3.57174e-31
Pseudomonas_sp._LE6C9_CDS_3733	Alcohol dehydrogenase [acceptor]	1445	362	905	562	61.4894	60.8225	2.47883	1.08183e-30	3.51054e-27	4.38818e-29
Pseudomonas_aeruginosa_520374_526374_5314_CDS_3433	Beta-glucosidase A	128	21	2222	903	5.44681	97.7273	2.47705	5.19923e-05	0.168715	0.000443987
Pseudomonas_aeruginosa_VRFPA04_CDS_3446	Periplasmic trehalase	1159	263	1191	661	49.3191	71.5368	2.44578	6.13652e-28	1.9913e-24	2.26284e-26
Pseudomonas_balearica_st101_CDS_2438	hypothetical protein	1392	351	958	573	59.234	62.013	2.37204	5.91243e-28	1.91858e-24	2.20527e-26
Pseudomonas_aeruginosa_6003_7301_CDS_4207	hypothetical protein	548	105	1802	819	23.3191	88.6364	2.37203	1.05259e-15	3.41567e-12	2.13479e-14
Pseudomonas_aeruginosa_KCRI-214_isolate_R0003_214_6411_CDS_4189	hypothetical protein	1304	321	1046	603	55.4894	65.2597	2.34185	6.8583e-27	2.22552e-23	2.39303e-25
Pseudomonas_aeruginosa_R._Hugh_813_ATCC_97_CDS_4660	Alpha-1%2C4-glucan:maltose-1-phosphate maltosyltransferase 2	2274	857	76	67	96.766	7.25108	2.33922	1.44726e-06	0.00469636	1.42746e-05
Pseudomonas_sp_p21_p21_4109_CDS_2099	Glycogen operon protein GlgX	2297	878	53	46	97.7447	4.97835	2.27064	9.49965e-05	0.308264	0.000798611
Pseudomonas_sp._IS8_CDS_2580	Trehalase	476	94	1874	830	20.2553	89.8268	2.24278	1.153e-12	3.74148e-09	1.72418e-11
Pseudomonas_anguilliseptica_DSM_12111_CDS_4863	GDP-mannose-dependent alpha-mannosyltransferase	1404	373	946	551	59.7447	59.632	2.19239	1.72189e-23	5.58752e-20	5.37262e-22
Pseudomonas_avellanae_CRAFRUec1_CDS_2881	UDP-N-acetylglucosamine 2-epimerase	429	86	1921	838	18.2553	90.6926	2.17608	5.8081e-11	1.88473e-07	7.6615e-10
Pseudomonas_amygdali_pv_tabaci_ICMP2835_3656_CDS_3262	hypothetical protein	429	87	1921	837	18.2553	90.5844	2.1485	8.9588e-11	2.90713e-07	1.17698e-09
Pseudomonas_aeruginosa_AZPAE14874_2128_CDS_3718	hypothetical protein	1396	388	954	536	59.4043	58.0087	2.02148	3.12286e-19	1.01337e-15	7.73563e-18
Pseudomonas_sp._SAT88_CDS_3641	1%2C4-alpha-glucan branching enzyme GlgB	2289	877	61	47	97.4043	5.08658	2.01101	0.000664802	1	0.0048918
Pseudomonas_aeruginosa_AZPAE14690_2301_CDS_5535	hypothetical protein	1394	389	956	535	59.3191	57.9004	2.00544	6.53977e-19	2.12216e-15	1.5837e-17
Pseudomonas_rhodesiae_88A6_9496_CDS_5178	hypothetical protein	1393	389	957	535	59.2766	57.9004	2.0019	9.17098e-19	2.97598e-15	2.20443e-17
Pseudomonas_aeruginosa_Pae_CF6708q_2745_CDS_3777	D-inositol-3-phosphate glycosyltransferase	1386	388	964	536	58.9787	58.0087	1.98618	1.95432e-18	6.34175e-15	4.56241e-17
Pseudomonas_aeruginosa_1090_10259_CDS_2690	hypothetical protein	840	204	1510	720	35.7447	77.9221	1.96338	1.44371e-14	4.68484e-11	2.69548e-13
Pseudomonas_syringae_RMP66_6987_CDS_1509	Sucrose-6-phosphate hydrolase	484	109	1866	815	20.5957	88.2035	1.93939	1.66548e-09	5.40447e-06	1.94405e-08
Pseudomonas_sp_KBS0707_9490_CDS_0196	hypothetical protein	511	118	1839	806	21.7447	87.2294	1.89798	1.61521e-09	5.24136e-06	1.89219e-08
Pseudomonas_aeruginosa_3581_CDS_5988	hypothetical protein	615	149	1735	775	26.1702	83.8745	1.8437	3.83582e-10	1.24472e-06	4.7874e-09
Pseudomonas_aeruginosa_1086_PAER_2865_CDS_3202	hypothetical protein	1462	439	888	485	62.2128	52.4892	1.81891	2.61481e-14	8.48506e-11	4.58652e-13
Pseudomonas_aeruginosa_VET-123_contigs_CDS_3245	hypothetical protein	645	162	1705	762	27.4468	82.4675	1.77941	1.44357e-09	4.68439e-06	1.74141e-08
Pseudomonas_aeruginosa_001-5B_10054_CDS_4672	D-inositol-3-phosphate glycosyltransferase	1530	474	820	450	65.1064	48.7013	1.77138	4.78241e-13	1.55189e-09	7.46102e-12
Pseudomonas_chlororaphis_Pb-St2_7549_CDS_5773	hypothetical protein	1510	467	840	457	64.2553	49.4589	1.75913	7.8752e-13	2.5555e-09	1.18861e-11
Pseudomonas_syringae_pv_cerasicola_CFBP_6109_3885_CDS_3401	Undecaprenyl phosphate-alpha-4-amino-4-deoxy-L-arabinose arabinosyl transferase	181	42	2169	882	7.70213	95.4545	1.75242	0.00115471	1	0.00804086
Pseudomonas_aeruginosa_LiA133_2003_contigs_CDS_4533	D-inositol-3-phosphate glycosyltransferase	641	163	1709	761	27.2766	82.3593	1.75111	4.15294e-09	1.34763e-05	4.71199e-08
Pseudomonas_aeruginosa_AZPAE15042_2131_CDS_0974	hypothetical protein	827	219	1523	705	35.1915	76.2987	1.74804	1.29145e-10	4.19074e-07	1.6763e-09
Pseudomonas_aeruginosa_4104355315_10851_CDS_0380	N%2CN'-diacetylbacillosaminyl-diphospho-undecaprenol alpha-1%2C3-N-acetylgalactosaminyltransferase	637	163	1713	761	27.1064	82.3593	1.73612	8.65357e-09	2.80808e-05	9.68305e-08
Pseudomonas_sp._NFPP04_CDS_4699	Glucosamine kinase	2243	855	107	69	95.4468	7.46753	1.69172	0.00137039	1	0.00942146
Pseudomonas_fluorescens_PF5_CDS_4411	hypothetical protein	1485	487	865	437	63.1915	47.2944	1.5405	4.2313e-08	0.000137306	4.54655e-07
Pseudomonas_syringae_202_6455_CDS_3290	Levansucrase	570	165	1780	759	24.2553	82.1429	1.47303	7.45855e-05	0.24203	0.000628649
Pseudomonas_mohnii_DSM_18327_CDS_3410	Alginate lyase	819	389	1531	535	34.8511	57.9004	0.735721	0.000130639	0.423924	0.00107595
Pseudomonas_fluorescens_36F3_9405_CDS_0009	1%2C4-alpha-glucan branching enzyme GlgB	806	387	1544	537	34.2979	58.1169	0.724354	5.45604e-05	0.177048	0.000464694
Pseudomonas_fuscovaginae_UPB0736_CDS_4418	hypothetical protein	831	418	1519	506	35.3617	54.7619	0.662243	1.984e-07	0.000643809	2.03737e-06
Pseudomonas_syringae_7928C_7343_CDS_1770	Alginate lyase	901	480	1449	444	38.3404	48.0519	0.575173	1.74501e-12	5.66255e-09	2.5507e-11
Pseudomonas_sp._SLBN-26_CDS_1865	Ycf48-like protein	123	81	2227	843	5.23404	91.2338	0.574814	0.00028022	0.909313	0.00219641
Pseudomonas_sp._GM25_CDS_4816	Tn3 family transposase TnXax1	907	483	1443	441	38.5957	47.7273	0.573895	1.37542e-12	4.46323e-09	2.03801e-11
Pseudomonas_sp_WCHPs060044_6485_CDS_0300	hypothetical protein	1834	798	516	126	78.0426	13.6364	0.5612	3.88374e-08	0.000126027	4.18696e-07
Pseudomonas_sp._NP28-5_CDS_0845	Glycogen synthase	908	491	1442	433	38.6383	46.8615	0.555299	5.72414e-14	1.85748e-10	9.62427e-13
Pseudomonas_sp._GP01-A13_CDS_5630	Murein hydrolase activator NlpD	892	488	1458	436	37.9574	47.1861	0.546606	1.46895e-14	4.76675e-11	2.70838e-13
Pseudomonas_fluorescens_PfR_37_7059_CDS_0938	Aclacinomycin-N/aclacinomycin-A oxidase	82	58	2268	866	3.48936	93.7229	0.539835	0.000715054	1	0.00523781
Pseudomonas_gingeri_NCPPB_3146_CDS_1977	hypothetical protein	882	488	1468	436	37.5319	47.1861	0.536796	2.12995e-15	6.91169e-12	4.2712e-14
Pseudomonas_sp._IS6_CDS_4909	Exo-poly-alpha-D-galacturonosidase	54	42	2296	882	2.29787	95.4545	0.493902	0.0011344	1	0.00791643
Pseudomonas_fluorescens_GcM5-1A_CDS_5021	hypothetical protein	178	132	2172	792	7.57447	85.7143	0.491713	1.30958e-08	4.24958e-05	1.46034e-07
Pseudomonas_sp._GV062_CDS_4807	hypothetical protein	146	111	2204	813	6.21277	87.987	0.485187	1.03237e-07	0.000335005	1.07719e-06
Pseudomonas_agarici_NCPPB_2289_CDS_1470	hypothetical protein	923	536	1427	388	39.2766	41.9913	0.468214	3.41887e-22	1.10942e-18	1.00857e-20
Pseudomonas_sp_CFBP13506_11560_CDS_0415	Undecaprenyl phosphate-alpha-4-amino-4-deoxy-L-arabinose arabinosyl transferase	152	120	2198	804	6.46809	87.013	0.46333	5.52056e-09	1.79142e-05	6.24189e-08
Pseudomonas_sp._GP01-A4_CDS_1682	Undecaprenyl phosphate-alpha-4-amino-4-deoxy-L-arabinose arabinosyl transferase	151	120	2199	804	6.42553	87.013	0.460073	3.56825e-09	1.1579e-05	4.0771e-08
Pseudomonas_sp_R4-34-07_7716_CDS_0220	hypothetical protein	115	93	2235	831	4.89362	89.9351	0.459768	1.6867e-07	0.000547334	1.73757e-06
Pseudomonas_sp._MYb115_CDS_1606	Alcohol dehydrogenase [acceptor]	1917	838	433	86	81.5745	9.30736	0.454348	2.32631e-11	7.54887e-08	3.15852e-10
Pseudomonas_kairouanensis_KC12_9492_CDS_5135	Undecaprenyl phosphate-alpha-4-amino-4-deoxy-L-arabinose arabinosyl transferase	153	123	2197	801	6.51064	86.6883	0.453512	1.30294e-09	4.22803e-06	1.57762e-08
Pseudomonas_putida_CBF10-2_CDS_4776	Oxygen-dependent choline dehydrogenase	38	33	2312	891	1.61702	96.4286	0.443772	0.00117525	1	0.00816636
Pseudomonas_sp_Leaf98_7027_CDS_1359	Beta-xylosidase	39	34	2311	890	1.65957	96.3203	0.441749	0.000860655	1	0.00620996
Pseudomonas_nabeulensis_E10B_7580_CDS_3756	hypothetical protein	238	190	2112	734	10.1277	79.4372	0.435337	1.54648e-14	5.01834e-11	2.81929e-13
Pseudomonas_sp._GP01-A13_CDS_2911	Non-hemolytic phospholipase C	77	67	2273	857	3.2766	92.7489	0.433309	1.71926e-06	0.005579	1.6855e-05
Pseudomonas_vancouverensis_Dha-51_11578_CDS_3381	hypothetical protein	63	56	2287	868	2.68085	93.9394	0.426979	9.83342e-06	0.0319095	9.03951e-05
Pseudomonas_chlororaphis_HT66_CDS_4146	Membrane-bound lytic murein transglycosylase F	32	29	2318	895	1.3617	96.8615	0.426051	0.00135757	1	0.00935308
Pseudomonas_chlororaphis_subsp_piscium_DSM_21509_7525_CDS_4099	hypothetical protein	41	38	2309	886	1.74468	95.8874	0.414009	0.000189768	0.615798	0.00152803
Pseudomonas_stutzeri_24a75_6147_CDS_0131	Oligo-1%2C6-glucosidase	51	48	2299	876	2.17021	94.8052	0.40485	1.94892e-05	0.0632425	0.000173267
Pseudomonas_chlororaphis_48G9_7524_CDS_1534	hypothetical protein	243	205	2107	719	10.3404	77.8139	0.404498	1.46225e-17	4.74501e-14	3.31819e-16
Pseudomonas_baetica_a390_6594_CDS_0556	hypothetical protein	64	60	2286	864	2.7234	93.5065	0.40315	1.23657e-06	0.00401268	1.22338e-05
Pseudomonas_sp._ERMR1:02_CDS_5132	hypothetical protein	234	199	2116	725	9.95745	78.4632	0.402889	2.42229e-17	7.86032e-14	5.45855e-16
Pseudomonas_nabeulensis_E10B_7580_CDS_0364	hypothetical protein	29	28	2321	896	1.23404	96.9697	0.399828	0.000885079	1	0.00632617
Pseudomonas_gingeri_NCPPB_3146_CDS_2910	D-inositol-3-phosphate glycosyltransferase	100	93	2250	831	4.25532	89.9351	0.397133	1.56043e-09	5.0636e-06	1.86849e-08
Pseudomonas_protegens_4_7020_CDS_1546	Beta-xylosidase	920	573	1430	351	39.1489	37.987	0.394098	3.28127e-32	1.06477e-28	1.40102e-30
Pseudomonas_agarici_NCPPB_2289_CDS_4825	Membrane-bound lytic murein transglycosylase F	935	579	1415	345	39.7872	37.3377	0.393727	3.72286e-32	1.20807e-28	1.56892e-30
Pseudomonas_protegens_BNJ-SS-45_6851_CDS_4665	Poly-beta-1%2C6-N-acetyl-D-glucosamine N-deacetylase	369	297	1981	627	15.7021	67.8571	0.393236	2.12141e-24	6.88399e-21	6.74901e-23
Pseudomonas_sp._KK4_CDS_0437	hypothetical protein	59	57	2291	867	2.51064	93.8312	0.391716	1.46415e-06	0.00475118	1.43975e-05
Pseudomonas_fluorescens_E24_5731_CDS_3919	Pectin lyase	45	44	2305	880	1.91489	95.2381	0.390456	2.0604e-05	0.0668599	0.000182677
Pseudomonas_sp._QTF5_CDS_3001	hypothetical protein	104	98	2246	826	4.42553	89.3939	0.390281	2.74867e-10	8.91942e-07	3.45714e-09
Pseudomonas_fluorescens_NCIMB_11764_CDS_0530	D-inositol-3-phosphate glycosyltransferase	269	230	2081	694	11.4468	75.1082	0.390042	2.07294e-20	6.72668e-17	5.51367e-19
Pseudomonas_fluorescens_36F3_9405_CDS_3150	hypothetical protein	266	228	2084	696	11.3191	75.3247	0.389635	2.44481e-20	7.93342e-17	6.39792e-19
Pseudomonas_lini_ZBG1_CDS_0609	hypothetical protein	107	101	2243	823	4.55319	89.0693	0.388716	1.53806e-10	4.99099e-07	1.98844e-09
Pseudomonas_koreensis_P19E3_CDS_4508	D-inositol-3-phosphate glycosyltransferase	156	143	2194	781	6.6383	84.5238	0.388332	4.7538e-14	1.54261e-10	8.07648e-13
Pseudomonas_fluorescens_HKI0874_9421_CDS_5784	hypothetical protein	69	67	2281	857	2.93617	92.7489	0.386928	1.45503e-07	0.000472158	1.50369e-06
Pseudomonas_sp._NFACC41-3_CDS_2635	D-inositol-3-phosphate glycosyltransferase	32	32	2318	892	1.3617	96.5368	0.384814	0.000209806	0.680822	0.0016769
Pseudomonas_sp_AOB-7_11585_CDS_4194	Poly-beta-1%2C6-N-acetyl-D-glucosamine synthase	375	307	1975	617	15.9574	66.7749	0.381602	2.93987e-26	9.53987e-23	1.0042e-24
Pseudomonas_fluorescens_Q8r1-96_CDS_3712	UDP-N-acetylglucosamine 2-epimerase	47	47	2303	877	2	94.9134	0.380808	6.66411e-06	0.021625	6.17858e-05
Pseudomonas_chlororaphis_subsp_aureofaciens_DSM_6698_7553_CDS_2338	hypothetical protein	60	60	2290	864	2.55319	93.5065	0.377293	4.1274e-07	0.00133934	4.17241e-06
Pseudomonas_frederiksbergensis_39A2_7578_CDS_4343	D-inositol-3-phosphate glycosyltransferase	26	27	2324	897	1.10638	97.0779	0.371677	0.000539854	1	0.00399049
Pseudomonas_sp_TKO29_6430_CDS_1200	Oleandomycin glycosyltransferase	24	25	2326	899	1.02128	97.2944	0.37104	0.000675329	1	0.00495801
Pseudomonas_protegens_14B2_11376_CDS_6277	UDP-N-acetylglucosamine 2-epimerase	81	82	2269	842	3.44681	91.1255	0.366563	1.04993e-09	3.40701e-06	1.28083e-08
Pseudomonas_chlororaphis_subsp_chlororaphis_GP72_377_CDS_0309	D-inositol-3-phosphate glycosyltransferase	158	155	2192	769	6.7234	83.2251	0.357611	4.26049e-17	1.38253e-13	9.40495e-16
Pseudomonas_koreensis_IMBL1_5091_CDS_1972	D-inositol-3-phosphate glycosyltransferase	23	25	2327	899	0.978723	97.2944	0.355428	0.000518466	1	0.00384114
Pseudomonas_protegens_PF-1_11380_CDS_5697	Aclacinomycin-N/aclacinomycin-A oxidase	19	21	2331	903	0.808511	97.7273	0.350493	0.0011898	1	0.00823219
Pseudomonas_monteilii_GTC_10899_5717_CDS_3678	Cellulose synthase catalytic subunit [UDP-forming]	66	71	2284	853	2.80851	92.316	0.347167	2.7569e-09	8.94615e-06	3.2065e-08
Pseudomonas_plecoglossicida_NBRC_103162_CDS_4034	Oxygen-dependent choline dehydrogenase	26	29	2324	895	1.10638	96.8615	0.345273	0.000117171	0.380221	0.000977432
Pseudomonas_sp_F01002_11347_CDS_3884	Oxygen-dependent choline dehydrogenase	62	68	2288	856	2.6383	92.6407	0.341115	3.66304e-09	1.18866e-05	4.17073e-08
Pseudomonas_thermotolerans_DSM_14292_CDS_2959	Murein DD-endopeptidase MepM	879	589	1471	335	37.4043	36.2554	0.339864	2.45701e-42	7.97301e-39	1.32884e-39
Pseudomonas_cremoricolorata_ND07_CDS_1555	Membrane-bound lytic murein transglycosylase D	68	75	2282	849	2.89362	91.8831	0.337318	4.69546e-10	1.52368e-06	5.83784e-09
Pseudomonas_sp_FW507-12TSA_6896_CDS_0383	Trehalose-6-phosphate hydrolase	340	309	2010	615	14.4681	66.5584	0.336666	2.76816e-32	8.98269e-29	1.19769e-30
Pseudomonas_sp_WCHPs060044_6485_CDS_0877	Cyclic beta-(1%2C2)-glucan synthase NdvB	17	20	2333	904	0.723404	97.8355	0.329361	0.00131119	1	0.00905281
Pseudomonas_sp._Z003-0.4C_8344-21__CDS_4144	hypothetical protein	424	371	1926	553	18.0426	59.8485	0.328141	5.98579e-38	1.94239e-34	4.92092e-36
Pseudomonas_sp._Leaf48_CDS_5035	hypothetical protein	16	19	2334	905	0.680851	97.9437	0.326523	0.00111482	1	0.00779656
Pseudomonas_sp_FFUP_PS_473_6095_CDS_0106	Membrane-bound lytic murein transglycosylase F	21	25	2329	899	0.893617	97.2944	0.324242	0.000195337	0.633869	0.00156898
Pseudomonas_frederiksbergensis_37A10_7577_CDS_0692	Undecaprenyl phosphate-alpha-4-amino-4-deoxy-L-arabinose arabinosyl transferase	205	211	2145	713	8.7234	77.1645	0.322949	1.92728e-25	6.25402e-22	6.31719e-24
Pseudomonas_corrugata_CFBP5403_CDS_5042	4-alpha-glucanotransferase	431	380	1919	544	18.3404	58.8745	0.321527	1.37608e-39	4.46538e-36	3.33311e-37
Pseudomonas_moraviensis_TYU6_CDS_5051	Membrane-bound lytic murein transglycosylase D	429	380	1921	544	18.2553	58.8745	0.319702	6.25057e-40	2.02831e-36	2.02831e-37
Pseudomonas_asplenii_ES_FE-G7_CDS_4418	Alcohol dehydrogenase [acceptor]	19	23	2331	901	0.808511	97.5108	0.319307	0.000372116	1	0.00284122
Pseudomonas_plecoglossicida_NB2011_CDS_1379	Endoglucanase	23	28	2327	896	0.978723	96.9697	0.316287	5.8273e-05	0.189096	0.000492469
Pseudomonas_sp._CBZ-4_CDS_2711	Maltooligosyl trehalose synthase	405	367	1945	557	17.234	60.2814	0.316027	7.49055e-40	2.43068e-36	2.20971e-37
Pseudomonas_putida_FDAARGOS_409_7271_CDS_3626	hypothetical protein	33	40	2317	884	1.40426	95.671	0.31476	2.03335e-06	0.00659821	1.98145e-05
Pseudomonas_sp_JJ3_7245_CDS_3722	hypothetical protein	87	101	2263	823	3.70213	89.0693	0.313266	4.0995e-14	1.33029e-10	7.03856e-13
Pseudomonas_putida_IAC-RBcr5_4065_CDS_1241	hypothetical protein	71	84	2279	840	3.02128	90.9091	0.31154	3.48526e-12	1.13097e-08	4.98223e-11
Pseudomonas_aeruginosa_AZPAE15067_2539_CDS_3010	4-cresol dehydrogenase [hydroxylating] flavoprotein subunit	25	31	2325	893	1.06383	96.645	0.309747	1.75417e-05	0.0569227	0.000156812
Pseudomonas_sp._2_2015__CDS_1383	hypothetical protein	19	24	2331	900	0.808511	97.4026	0.305663	0.000214951	0.697515	0.0017138
Pseudomonas_psychrophila_BIGb0477_CDS_2473	Cellulose synthase catalytic subunit [UDP-forming]	81	97	2269	827	3.44681	89.5022	0.304358	3.61118e-14	1.17183e-10	6.26647e-13
Pseudomonas_sp_NBRC_111122_5058_CDS_3244	D-inositol-3-phosphate glycosyltransferase	41	51	2309	873	1.74468	94.4805	0.303951	2.82483e-08	9.16656e-05	3.06574e-07
Pseudomonas_fluorescens_BZ64_CDS_1909	Undecaprenyl phosphate-alpha-4-amino-4-deoxy-L-arabinose arabinosyl transferase	168	188	2182	736	7.14894	79.6537	0.301422	3.12695e-25	1.0147e-21	1.0147e-23
Pseudomonas_cremoricolorata_ND07_CDS_2553	hypothetical protein	73	89	2277	835	3.10638	90.368	0.300785	2.85561e-13	9.26645e-10	4.54238e-12
Pseudomonas_donghuensis_SVBP6_5836_CDS_4514	4-alpha-glucanotransferase	73	89	2277	835	3.10638	90.368	0.300785	2.85561e-13	9.26645e-10	4.54238e-12
Pseudomonas_putida_DZ-C18_6395_CDS_2097	1%2C4-alpha-glucan branching enzyme GlgB	72	88	2278	836	3.06383	90.4762	0.300263	3.99729e-13	1.29712e-09	6.26628e-12
Pseudomonas_taiwanensis_SJ9_CDS_4138	hypothetical protein	52	65	2298	859	2.21277	92.9654	0.299043	3.5138e-10	1.14023e-06	4.40242e-09
Pseudomonas_sp._GP01-A4_CDS_4277	Beta-hexosaminidase	17	22	2333	902	0.723404	97.619	0.298757	0.000225769	0.732621	0.00179564
Pseudomonas_baetica_a390_6594_CDS_0189	GlcNAc-binding protein A	212	233	2138	691	9.02128	74.7835	0.29407	5.46221e-31	1.77249e-27	2.24365e-29
Pseudomonas_sp._GM33_CDS_5397	putative glycosyltransferase	102	124	2248	800	4.34043	86.5801	0.292733	3.31398e-18	1.07539e-14	7.62686e-17
Pseudomonas_chlororaphis_14D6_7521_CDS_4160	Penicillin-binding protein 1C	89	111	2261	813	3.78723	87.987	0.288308	6.24086e-17	2.02516e-13	1.35917e-15
Pseudomonas_frederiksbergensis_11-D3_5833_CDS_3791	hypothetical protein	24	32	2326	892	1.02128	96.5368	0.287618	6.49757e-06	0.0210846	6.05902e-05
Pseudomonas_alkylphenolia_KL28_2901_CDS_1629	hypothetical protein	66	86	2284	838	2.80851	90.6926	0.281575	8.22172e-14	2.66795e-10	1.3612e-12
Pseudomonas_poae_MYb114_CDS_3551	hypothetical protein	500	454	1850	470	21.2766	50.8658	0.279795	1.56418e-53	5.07577e-50	1.26894e-50
Pseudomonas_fluorescens_NCTC10392_7095_CDS_3845	UDP-N-acetylglucosamine 2-epimerase	37	50	2313	874	1.57447	94.5887	0.27962	8.22823e-09	2.67006e-05	9.23896e-08
Pseudomonas_brassicacearum_38D7_11357_CDS_5606	hypothetical protein	68	89	2282	835	2.89362	90.368	0.279569	2.25016e-14	7.30176e-11	3.96835e-13
Pseudomonas_prosekii_P2673_5774_CDS_1076	UDP-N-acetylglucosamine--N-acetylmuramyl-(pentapeptide) pyrophosphoryl-undecaprenol N-acetylglucosamine transferase	99	126	2251	798	4.21277	86.3636	0.278543	1.36038e-19	4.41445e-16	3.42205e-18
Pseudomonas_sp_11K1_7725_CDS_1173	hypothetical protein	403	396	1947	528	17.1489	57.1429	0.27598	2.56682e-50	8.32933e-47	1.66587e-47
Pseudomonas_sp_H9_7518_CDS_4814	hypothetical protein	48	65	2302	859	2.04255	92.9654	0.27556	3.56945e-11	1.15829e-07	4.7863e-10
Pseudomonas_citronellolis_SJTE-3_CDS_5272	hypothetical protein	20	28	2330	896	0.851064	96.9697	0.274678	1.27588e-05	0.0414024	0.000116627
Pseudomonas_sp_BBP2017_6291_CDS_1533	Membrane-bound lytic murein transglycosylase F	55	75	2295	849	2.34043	91.8831	0.271285	9.35706e-13	3.03637e-09	1.40573e-11
Pseudomonas_sp._GV088_CDS_3095	hypothetical protein	14	20	2336	904	0.595745	97.8355	0.27089	0.000182242	0.591375	0.00147108
Pseudomonas_resinovorans_NBRC_106553_CDS_2955	Alcohol dehydrogenase [acceptor]	39	55	2311	869	1.65957	94.0476	0.266638	6.19716e-10	2.01098e-06	7.64631e-09
Pseudomonas_sp._JAI115_CDS_0930	D-inositol-3-phosphate glycosyltransferase	64	88	2286	836	2.7234	90.4762	0.265967	7.04885e-15	2.28735e-11	1.3455e-13
Pseudomonas_taiwanensis_SJ9_CDS_0524	hypothetical protein	44	62	2306	862	1.87234	93.29	0.265283	3.76236e-11	1.22088e-07	5.02422e-10
Pseudomonas_sp_1_R_17_isolate_1_R_17_4069_CDS_1847	Endoglucanase	34	49	2316	875	1.44681	94.697	0.262151	3.19015e-09	1.0352e-05	3.65797e-08
Pseudomonas_taeanensis_MS-3_427_CDS_4327	Tn3 family transposase TnXax1	31	45	2319	879	1.31915	95.1299	0.261118	1.50342e-08	4.87859e-05	1.65376e-07
Pseudomonas_vancouverensis_Dha-51_11578_CDS_1760	Undecaprenyl phosphate-alpha-4-amino-4-deoxy-L-arabinose arabinosyl transferase	31	45	2319	879	1.31915	95.1299	0.261118	1.50342e-08	4.87859e-05	1.65376e-07
Pseudomonas_chlororaphis_TAMOak81_7536_CDS_2993	N-acetylgalactosamine-N%2CN'-diacetylbacillosaminyl-diphospho-undecaprenol 4-alpha-N-acetylgalactosaminyltransferase	31	45	2319	879	1.31915	95.1299	0.261118	1.50342e-08	4.87859e-05	1.65376e-07
Pseudomonas_sp_31-12_6298_CDS_3572	hypothetical protein	31	45	2319	879	1.31915	95.1299	0.261118	1.50342e-08	4.87859e-05	1.65376e-07
Pseudomonas_sp_FFUP_PS_41_7080_CDS_5379	hypothetical protein	21	31	2329	893	0.893617	96.645	0.25974	2.45288e-06	0.00795961	2.376e-05
Pseudomonas_sp_FW104-15G4B_5891_CDS_0165	D-inositol-3-phosphate glycosyltransferase	28	41	2322	883	1.19149	95.5628	0.2597	4.64651e-08	0.000150779	4.89543e-07
Pseudomonas_frederiksbergensis_OS210_1_CDS_3317	N-acetylglucosaminyldiphosphoundecaprenol N-acetyl-beta-D-mannosaminyltransferase	30	44	2320	880	1.2766	95.2381	0.258621	2.09999e-08	6.81448e-05	2.28674e-07
Pseudomonas_sp._NFPP09_CDS_1348	Undecaprenyl phosphate-alpha-4-amino-4-deoxy-L-arabinose arabinosyl transferase	66	93	2284	831	2.80851	89.9351	0.258206	2.86496e-16	9.29678e-13	6.07633e-15
Pseudomonas_sp._MYb187_CDS_2035	hypothetical protein	18	27	2332	897	0.765957	97.0779	0.256432	1.29066e-05	0.0418819	0.000117646
Pseudomonas_frederiksbergensis_11-D3_5833_CDS_0540	Undecaprenyl phosphate-alpha-4-amino-4-deoxy-L-arabinose arabinosyl transferase	129	171	2221	753	5.48936	81.4935	0.255764	4.98917e-28	1.61899e-24	1.88254e-26
Pseudomonas_sp._P1.31_CDS_1406	hypothetical protein	75	106	2275	818	3.19149	88.5281	0.254406	1.74674e-18	5.66816e-15	4.13734e-17
Pseudomonas_sp._GV077_CDS_4193	Prophage bactoprenol glucosyl transferase	123	166	2227	758	5.23404	82.0346	0.252201	1.21626e-27	3.94675e-24	4.38528e-26
Pseudomonas_protegens_BNJ-SS-45_6851_CDS_3570	Oxygen-dependent choline dehydrogenase	85	120	2265	804	3.61702	87.013	0.251435	7.53765e-21	2.44597e-17	2.03831e-19
Pseudomonas_fluorescens_NEP1_6338_CDS_1890	hypothetical protein	84	122	2266	802	3.57447	86.7965	0.243688	7.37279e-22	2.39247e-18	2.13613e-20
Pseudomonas_extremaustralis_14-3_sub14-3b_CDS_5866	Glucan 1%2C4-alpha-maltotetraohydrolase	15	24	2335	900	0.638298	97.4026	0.240899	1.51919e-05	0.0492977	0.000138089
Pseudomonas_sp._MYb115_CDS_3365	Membrane-bound lytic murein transglycosylase F	59	90	2291	834	2.51064	90.2597	0.238644	4.93211e-17	1.60047e-13	1.0814e-15
Pseudomonas_azotifigens_DSM_17556_CDS_3627	Lipopolysaccharide heptosyltransferase 1	66	101	2284	823	2.80851	89.0693	0.235465	5.56456e-19	1.8057e-15	1.35767e-17
Pseudomonas_sp._FW305-47B_CDS_4965	hypothetical protein	443	463	1907	461	18.8511	49.8918	0.231299	1.6565e-68	5.37536e-65	1.79179e-65
Pseudomonas_sp_TMW_21634_7382_CDS_5074	hypothetical protein	15	25	2335	899	0.638298	97.2944	0.231006	7.29489e-06	0.0236719	6.74414e-05
Pseudomonas_hunanensis_P11_6881_CDS_3206	hypothetical protein	18	30	2332	894	0.765957	96.7532	0.230017	7.54247e-07	0.00244753	7.50777e-06
Pseudomonas_psychrophila_BIGb0477_CDS_2263	hypothetical protein	470	483	1880	441	20	47.7273	0.228261	3.99239e-71	1.29553e-67	6.47765e-68
Pseudomonas_sp._SJZ080_CDS_1910	hypothetical protein	10	17	2340	907	0.425532	98.1602	0.228004	0.000290348	0.94218	0.00226486
Pseudomonas_sp._OV341_CDS_1564	hypothetical protein	10	17	2340	907	0.425532	98.1602	0.228004	0.000290348	0.94218	0.00226486
Pseudomonas_stutzeri_24a75_6147_CDS_2055	HMP-PP phosphatase	27	45	2323	879	1.14894	95.1299	0.227034	9.66957e-10	3.13778e-06	1.18407e-08
Pseudomonas_sp_Y278_2_7345_CDS_2334	Undecaprenyl phosphate-alpha-4-amino-4-deoxy-L-arabinose arabinosyl transferase	50	81	2300	843	2.12766	91.2338	0.226248	3.45067e-16	1.11974e-12	7.27106e-15
Pseudomonas_sp._52_E_6_CDS_5326	hypothetical protein	30	50	2320	874	1.2766	94.5887	0.226034	1.73338e-10	5.62483e-07	2.23208e-09
Pseudomonas_xanthomarina_DSM_18231_CDS_0545	D-inositol-3-phosphate glycosyltransferase	11	19	2339	905	0.468085	97.9437	0.224005	0.000105819	0.343382	0.000887291
Pseudomonas_veronii_VI4T1_CDS_1914	Undecaprenyl phosphate-alpha-4-amino-4-deoxy-L-arabinose arabinosyl transferase	37	62	2313	862	1.57447	93.29	0.222404	5.88775e-13	1.91057e-09	9.01215e-12
Pseudomonas_sp_DR_5-09_DR_5-09_4101_CDS_2040	NAD(P)H dehydrogenase (quinone)	61	99	2289	825	2.59574	89.2857	0.222077	9.08965e-20	2.94959e-16	2.30437e-18
Pseudomonas_sp._FW126-L8_CDS_2752	hypothetical protein	40	67	2310	857	1.70213	92.7489	0.22149	5.88997e-14	1.91129e-10	9.85204e-13
Pseudomonas_fluorescens_HK44_CDS_1952	hypothetical protein	65	106	2285	818	2.76596	88.5281	0.21952	3.1164e-21	1.01127e-17	8.64334e-20
Pseudomonas_chlororaphis_subsp_piscium_PCL1607_7531_CDS_0246	hypothetical protein	9	16	2341	908	0.382979	98.2684	0.218176	0.000197593	0.641191	0.00158319
Pseudomonas_sp_MR_02_7043_CDS_3960	D-inositol-3-phosphate glycosyltransferase	65	107	2285	817	2.76596	88.4199	0.217203	1.34644e-21	4.3692e-18	3.79931e-20
Pseudomonas_putida_AA7_CDS_2926	hypothetical protein	65	107	2285	817	2.76596	88.4199	0.217203	1.34644e-21	4.3692e-18	3.79931e-20
Pseudomonas_sp._R2A2_CDS_0475	Trehalose-6-phosphate synthase	30	52	2320	872	1.2766	94.3723	0.216844	2.04351e-11	6.63119e-08	2.78622e-10
Pseudomonas_syringae_Riq4_CDS_1527	hypothetical protein	17	31	2333	893	0.723404	96.645	0.209906	2.47425e-07	0.000802895	2.52483e-06
Pseudomonas_protegens_12H11_11367_CDS_5647	hypothetical protein	7	13	2343	911	0.297872	98.5931	0.209363	0.00065008	1	0.00479434
Pseudomonas_sp_DrBHI1_5802_CDS_1539	putative glycosyltransferase	46	81	2304	843	1.95745	91.2338	0.207787	2.84877e-17	9.24424e-14	6.37534e-16
Pseudomonas_monteilii_MO2_CDS_3752	hypothetical protein	62	107	2288	817	2.6383	88.4199	0.206906	1.70404e-22	5.52962e-19	5.16787e-21
Pseudomonas_putida_JLR11_CDS_3237	hypothetical protein	62	107	2288	817	2.6383	88.4199	0.206906	1.70404e-22	5.52962e-19	5.16787e-21
Pseudomonas_moraviensis_VanB_CDS_1501	D-inositol-3-phosphate glycosyltransferase	10	19	2340	905	0.425532	97.9437	0.203554	3.00357e-05	0.0974659	0.000263421
Pseudomonas_sp._GP01-A6_CDS_3769	N%2CN'-diacetylbacillosaminyl-diphospho-undecaprenol alpha-1%2C3-N-acetylgalactosaminyltransferase	12	23	2338	901	0.510638	97.5108	0.201064	3.92796e-06	0.0127462	3.72697e-05
Pseudomonas_sp_ATCC_PTA-122608_5149_CDS_2418	Putative glycosyltransferase EpsF	12	23	2338	901	0.510638	97.5108	0.201064	3.92796e-06	0.0127462	3.72697e-05
Pseudomonas_putida_LD6_11523_CDS_2811	N-acetylglucosaminyldiphosphoundecaprenol N-acetyl-beta-D-mannosaminyltransferase	56	103	2294	821	2.38298	88.8528	0.194581	8.23644e-23	2.67272e-19	2.54545e-21
Pseudomonas_protegens_XY2F4_11379_CDS_1668	GlcNAc-binding protein A	6	12	2344	912	0.255319	98.7013	0.194539	0.0007584	1	0.00553036
Pseudomonas_protegens_12H11_11367_CDS_5646	hypothetical protein	6	12	2344	912	0.255319	98.7013	0.194539	0.0007584	1	0.00553036
Pseudomonas_frederiksbergensis_OS210_1_CDS_3219	Endoglucanase	11	22	2339	902	0.468085	97.619	0.192817	4.48957e-06	0.0145687	4.24742e-05
Pseudomonas_putida_1290_11534_CDS_1344	hypothetical protein	38	73	2312	851	1.61702	92.0996	0.191603	1.12963e-16	3.66563e-13	2.44376e-15
Pseudomonas_sp_A46_7196_CDS_1491	Murein hydrolase activator NlpD	18	37	2332	887	0.765957	95.9957	0.18504	1.49791e-09	4.86073e-06	1.80027e-08
Pseudomonas_sp_TBZ2_7574_CDS_0165	Peptidoglycan hydrolase FlgJ	23	48	2327	876	0.978723	94.8052	0.180382	3.70066e-12	1.20086e-08	5.26695e-11
Pseudomonas_sp._Leaf434_CDS_1772	hypothetical protein	6	13	2344	911	0.255319	98.5931	0.179378	0.000306121	0.993364	0.0023708
Pseudomonas_fluorescens_FW300-N2A2_CDS_3431	hypothetical protein	6	13	2344	911	0.255319	98.5931	0.179378	0.000306121	0.993364	0.0023708
Pseudomonas_sp_Sample_11_7866_CDS_3606	hypothetical protein	6	13	2344	911	0.255319	98.5931	0.179378	0.000306121	0.993364	0.0023708
Pseudomonas_mosselii_BS011_CDS_3118	Alginate lyase	12	26	2338	898	0.510638	97.1861	0.177272	2.66876e-07	0.000866014	2.70629e-06
Pseudomonas_nitroreducens_DF05_6670_CDS_2545	hypothetical protein	5	11	2345	913	0.212766	98.8095	0.176972	0.000866907	1	0.00620996
Pseudomonas_sp_AU12215_AU12215_4094_CDS_2286	Membrane-bound lytic murein transglycosylase D	5	11	2345	913	0.212766	98.8095	0.176972	0.000866907	1	0.00620996
Pseudomonas_sp_K2I15_5966_CDS_2289	Beta-xylosidase	5	11	2345	913	0.212766	98.8095	0.176972	0.000866907	1	0.00620996
Pseudomonas_citronellolis_TTU2014-011ASC_CDS_0447	Alginate lyase	5	11	2345	913	0.212766	98.8095	0.176972	0.000866907	1	0.00620996
Pseudomonas_sp_HMSC75E02_5164_CDS_5901	Beta-xylosidase	5	11	2345	913	0.212766	98.8095	0.176972	0.000866907	1	0.00620996
Pseudomonas_sp._B11D7D_CDS_2676	Mannuronan synthase	23	49	2327	875	0.978723	94.697	0.176499	1.4807e-12	4.80487e-09	2.18403e-11
Pseudomonas_sp_BBP2017_6291_CDS_2889	hypothetical protein	8	18	2342	906	0.340426	98.0519	0.171933	1.55827e-05	0.050566	0.000140461
Pseudomonas_sp._QTF5_CDS_1235	hypothetical protein	16	36	2334	888	0.680851	96.1039	0.169095	7.3099e-10	2.37206e-06	8.98509e-09
Pseudomonas_sp._NFPP33_CDS_2835	hypothetical protein	6	14	2344	910	0.255319	98.4848	0.166382	0.000120913	0.392363	0.00100349
Pseudomonas_vancouverensis_Dha-51_11578_CDS_3995	Membrane-bound lytic murein transglycosylase F	6	14	2344	910	0.255319	98.4848	0.166382	0.000120913	0.392363	0.00100349
Pseudomonas_stutzeri_28a3_5960_CDS_1248	hypothetical protein	20	46	2330	878	0.851064	95.0216	0.163837	1.9392e-12	6.29271e-09	2.82184e-11
Pseudomonas_sp_T_6534_CDS_6006	Trehalase	5	12	2345	912	0.212766	98.7013	0.162047	0.000339566	1	0.00261468
Pseudomonas_sp._FW306-2-2C-D06B_CDS_1885	hypothetical protein	5	12	2345	912	0.212766	98.7013	0.162047	0.000339566	1	0.00261468
Pseudomonas_sp._FW301-21B01_CDS_5001	D-inositol-3-phosphate glycosyltransferase	13	31	2337	893	0.553191	96.645	0.160241	5.94164e-09	1.92806e-05	6.69466e-08
Pseudomonas_balearica_LS401_CDS_1499	hypothetical protein	20	47	2330	877	0.851064	94.9134	0.160168	7.53537e-13	2.44523e-09	1.14263e-11
Pseudomonas_alcaligenes_OT_69_CDS_4817	hypothetical protein	24	56	2326	868	1.02128	93.9394	0.159931	4.933e-15	1.60076e-11	9.64313e-14
Pseudomonas_frederiksbergensis_94G2_7575_CDS_3409	hypothetical protein	46	103	2304	821	1.95745	88.8528	0.159141	2.70416e-26	8.775e-23	9.33511e-25
Pseudomonas_protegens_11_6763_CDS_1857	Sucrose-6-phosphate hydrolase	12	29	2338	895	0.510638	96.8615	0.158402	1.62716e-08	5.28015e-05	1.78383e-07
Pseudomonas_chloritidismutans_AW-1_CDS_3828	Glucans biosynthesis glucosyltransferase H	36	84	2314	840	1.53191	90.9091	0.155575	4.2021e-22	1.36358e-18	1.22845e-20
Pseudomonas_sp_ACN8_6715_CDS_0925	hypothetical protein	40	95	2310	829	1.70213	89.7186	0.151105	3.29159e-25	1.06812e-21	1.05754e-23
Pseudomonas_frederiksbergensis_OS210_3_CDS_4462	hypothetical protein	7	18	2343	906	0.297872	98.0519	0.150377	6.49781e-06	0.0210854	6.05902e-05
Pseudomonas_sp_RW407_5933_CDS_1589	Trehalose-6-phosphate synthase	5	13	2345	911	0.212766	98.5931	0.149418	0.000130149	0.422334	0.00107464
Pseudomonas_otitidis_LMG_23769_CDS_1362	Alginate lyase	18	46	2332	878	0.765957	95.0216	0.147326	3.19486e-13	1.03673e-09	5.05564e-12
Pseudomonas_sp_T3_7351_CDS_2563	Periplasmic alpha-amylase	15	39	2335	885	0.638298	95.7792	0.145775	1.71363e-11	5.56073e-08	2.3463e-10
Pseudomonas_putida_NRRL_B-252_11535_CDS_3308	Oxygen-dependent choline dehydrogenase	5	14	2345	910	0.212766	98.4848	0.138593	4.89315e-05	0.158783	0.000418951
Pseudomonas_chlororaphis_subsp_piscium_ChPhzS140_7533_CDS_3716	hypothetical protein	5	14	2345	910	0.212766	98.4848	0.138593	4.89315e-05	0.158783	0.000418951
Pseudomonas_sp._TTU2014-096BSC_CDS_2463	Oligo-1%2C6-glucosidase 1	18	49	2332	875	0.765957	94.697	0.137834	1.67833e-14	5.44618e-11	2.97605e-13
Pseudomonas_sp_RW409_5941_CDS_5850	Putative glycosyltransferases	14	39	2336	885	0.595745	95.7792	0.135998	6.49296e-12	2.10697e-08	9.12107e-11
Pseudomonas_stutzeri_DCP-Ps1_5433_CDS_3041	Maltooligosyl trehalose synthase	18	50	2332	874	0.765957	94.5887	0.134923	6.20814e-15	2.01454e-11	1.19784e-13
Pseudomonas_sp_TBZ2_7574_CDS_3593	hypothetical protein	8	23	2342	901	0.340426	97.5108	0.133814	1.26917e-07	0.000411846	1.3158e-06
Pseudomonas_sp._S9_CDS_0967	Glucosylglycerol phosphorylase	8	23	2342	901	0.340426	97.5108	0.133814	1.26917e-07	0.000411846	1.3158e-06
Pseudomonas_sp._GM67_CDS_2002	Alginate lyase	3	9	2347	915	0.12766	99.026	0.129953	0.00101928	1	0.00714375
Pseudomonas_sp._GM41_2012__CDS_1643	hypothetical protein	3	9	2347	915	0.12766	99.026	0.129953	0.00101928	1	0.00714375
Pseudomonas_sp._FW303-C2_CDS_2405	hypothetical protein	3	9	2347	915	0.12766	99.026	0.129953	0.00101928	1	0.00714375
Pseudomonas_helleri_DSM_28141_3043_CDS_0668	Undecaprenyl phosphate-alpha-4-amino-4-deoxy-L-arabinose arabinosyl transferase	4	12	2346	912	0.170213	98.7013	0.129582	0.000134252	0.435648	0.00110291
Pseudomonas_sp_MDMC216_6790_CDS_2788	Alginate lyase	5	15	2345	909	0.212766	98.3766	0.129211	1.80822e-05	0.0586769	0.0001612
Pseudomonas_sp._SP133_CDS_3450	hypothetical protein	16	47	2334	877	0.680851	94.9134	0.127915	1.64705e-14	5.34469e-11	2.93664e-13
Pseudomonas_sp._R2A2_CDS_0763	Pullulanase	11	33	2339	891	0.468085	96.4286	0.126977	1.23333e-10	4.00215e-07	1.60729e-09
Pseudomonas_aeruginosa_Jp1200_10602_CDS_6421	hypothetical protein	13	39	2337	885	0.553191	95.7792	0.12623	2.3395e-12	7.59167e-09	3.38914e-11
Pseudomonas_stutzeri_DNSP21_7235_CDS_0960	hypothetical protein	14	42	2336	882	0.595745	95.4545	0.125856	3.20943e-13	1.04146e-09	5.05564e-12
Pseudomonas_sp._R2A2_CDS_2150	D-inositol-3-phosphate glycosyltransferase	15	45	2335	879	0.638298	95.1299	0.125482	4.38873e-14	1.42414e-10	7.49549e-13
Pseudomonas_balearica_LS401_CDS_0056	hypothetical protein	16	48	2334	876	0.680851	94.8052	0.125107	5.98008e-15	1.94054e-11	1.162e-13
Pseudomonas_stutzeri_28a3_5960_CDS_1594	Trehalose synthase/amylase TreS	14	43	2336	881	0.595745	95.3463	0.12279	1.16229e-13	3.77162e-10	1.90486e-12
Pseudomonas_stutzeri_4C29_5849_CDS_0958	Membrane-bound lytic murein transglycosylase D	15	46	2335	878	0.638298	95.0216	0.122614	1.58685e-14	5.14932e-11	2.86073e-13
Pseudomonas_stutzeri_ATCC_14405___CCUG_16156_332_CDS_1677	Malto-oligosyltrehalose trehalohydrolase	15	46	2335	878	0.638298	95.0216	0.122614	1.58685e-14	5.14932e-11	2.86073e-13
Pseudomonas_stutzeri_ATCC_14405___CCUG_16156_332_CDS_0653	N-acetylglucosaminyldiphosphoundecaprenol N-acetyl-beta-D-mannosaminyltransferase	16	49	2334	875	0.680851	94.697	0.122414	2.15863e-15	7.00477e-12	4.2712e-14
Pseudomonas_stutzeri_273_CDS_2973	hypothetical protein	16	49	2334	875	0.680851	94.697	0.122414	2.15863e-15	7.00477e-12	4.2712e-14
Pseudomonas_azotifigens_DSM_17556_CDS_0141	hypothetical protein	16	49	2334	875	0.680851	94.697	0.122414	2.15863e-15	7.00477e-12	4.2712e-14
Pseudomonas_fluorescens_Ps006_CDS_2176	Endoglucanase	5	16	2345	908	0.212766	98.2684	0.121002	6.57935e-06	0.02135	6.11747e-05
Pseudomonas_balearica_DSM_6083_CDS_1750	hypothetical protein	16	50	2334	874	0.680851	94.5887	0.119829	7.74816e-16	2.51428e-12	1.58131e-14
Pseudomonas_stutzeri_DW2-1_6394_CDS_4011	Glycogen synthase	16	50	2334	874	0.680851	94.5887	0.119829	7.74816e-16	2.51428e-12	1.58131e-14
Pseudomonas_stutzeri_ZoBell_632_ATCC_14405_CDS_3598	Tn3 family transposase TnXax1	16	50	2334	874	0.680851	94.5887	0.119829	7.74816e-16	2.51428e-12	1.58131e-14
Pseudomonas_sp._MPR-LB3_CDS_0063	UDP-N-acetylglucosamine 2-epimerase	4	13	2346	911	0.170213	98.5931	0.119483	4.87044e-05	0.158046	0.000418951
Pseudomonas_stutzeri_ATCC_14405___CCUG_16156_332_CDS_1822	Undecaprenyl-phosphate 4-deoxy-4-formamido-L-arabinose transferase	4	13	2346	911	0.170213	98.5931	0.119483	4.87044e-05	0.158046	0.000418951
Pseudomonas_sp_IC_126_9430_CDS_1711	Cytoplasmic trehalase	16	51	2334	873	0.680851	94.4805	0.117345	2.76589e-16	8.97532e-13	5.90482e-15
Pseudomonas_taeanensis_MS-3_427_CDS_0830	hypothetical protein	7	23	2343	901	0.297872	97.5108	0.117037	4.45534e-08	0.000144576	4.70931e-07
Pseudomonas_sp._Leaf83_CDS_2448	Maltooligosyl trehalose synthase	7	23	2343	901	0.297872	97.5108	0.117037	4.45534e-08	0.000144576	4.70931e-07
Pseudomonas_alcaliphila_JCM_10630_CDS_2553	Glycogen synthase	7	23	2343	901	0.297872	97.5108	0.117037	4.45534e-08	0.000144576	4.70931e-07
Pseudomonas_sp._NFPP33_CDS_3822	4-alpha-glucanotransferase	7	23	2343	901	0.297872	97.5108	0.117037	4.45534e-08	0.000144576	4.70931e-07
Pseudomonas_alcaliphila_NBRC_102411_CDS_1034	Malto-oligosyltrehalose trehalohydrolase	7	23	2343	901	0.297872	97.5108	0.117037	4.45534e-08	0.000144576	4.70931e-07
Pseudomonas_sp._FW507-29LB_CDS_4272	Membrane-bound lytic murein transglycosylase F	3	10	2347	914	0.12766	98.9177	0.11683	0.000367654	1	0.00281377
Pseudomonas_balearica_DSM_6083_CDS_2772	hypothetical protein	3	10	2347	914	0.12766	98.9177	0.11683	0.000367654	1	0.00281377
Pseudomonas_benzenivorans_DSM_8628_CDS_3511	Glucan 1%2C4-alpha-maltotetraohydrolase	15	49	2335	875	0.638298	94.697	0.114714	7.24365e-16	2.35056e-12	1.50677e-14
Pseudomonas_stutzeri_267_PSTU_3073_CDS_3910	N-acetyl-alpha-D-glucosaminyl L-malate synthase	13	43	2337	881	0.553191	95.3463	0.11397	3.8935e-14	1.26344e-10	6.72043e-13
Pseudomonas_sp._GV054_CDS_0394	hypothetical protein	5	17	2345	907	0.212766	98.1602	0.113759	2.36057e-06	0.00766006	2.29343e-05
Pseudomonas_sp._OV341_CDS_3259	hypothetical protein	4	14	2346	910	0.170213	98.4848	0.110827	1.73795e-05	0.0563964	0.000155791
Pseudomonas_sp._Root329_CDS_4066	hypothetical protein	11	39	2339	885	0.468085	95.7792	0.106719	2.56048e-13	8.30874e-10	4.11324e-12
Pseudomonas_donghuensis_HYS_CDS_0893	Undecaprenyl-phosphate 4-deoxy-4-formamido-L-arabinose transferase	3	11	2347	913	0.12766	98.8095	0.106093	0.000129964	0.421734	0.00107464
Pseudomonas_furukawaii_KF707_CDS_0206	Alcohol dehydrogenase [acceptor]	8	29	2342	895	0.340426	96.8615	0.105421	2.74349e-10	8.90263e-07	3.45714e-09
Pseudomonas_sp_IC_126_9430_CDS_1462	hypothetical protein	8	29	2342	895	0.340426	96.8615	0.105421	2.74349e-10	8.90263e-07	3.45714e-09
Pseudomonas_stutzeri_XLDN-R_CDS_2026	Endoglucanase	11	40	2339	884	0.468085	95.671	0.103933	8.93581e-14	2.89967e-10	1.47191e-12
Pseudomonas_stutzeri_KOS6_CDS_4385	hypothetical protein	9	33	2341	891	0.382979	96.4286	0.103802	1.3335e-11	4.3272e-08	1.83356e-10
Pseudomonas_mendocina_EGD-AQ5_CDS_3385	Alginate lyase	4	15	2346	909	0.170213	98.3766	0.103325	6.11089e-06	0.0198298	5.73117e-05
Pseudomonas_mendocina_EGD-AQ5_CDS_2616	hypothetical protein	11	41	2339	883	0.468085	95.5628	0.101284	3.1e-14	1.00595e-10	5.40834e-13
Pseudomonas_stutzeri_ODKF13_CDS_1951	4-alpha-glucanotransferase	10	38	2340	886	0.425532	95.8874	0.0996401	2.23275e-13	7.24529e-10	3.64085e-12
Pseudomonas_mendocina_B1D7D_CDS_2556	hypothetical protein	9	35	2341	889	0.382979	96.2121	0.0976506	1.60001e-12	5.19205e-09	2.34934e-11
Pseudomonas_sp._52_E_6_CDS_1902	putative glycosyltransferase	2	8	2348	916	0.0851064	99.1342	0.0975298	0.00099993	1	0.00705386
Pseudomonas_cedrina_DSM_17516_5597_CDS_0668	Undecaprenyl phosphate-alpha-4-amino-4-deoxy-L-arabinose arabinosyl transferase	2	8	2348	916	0.0851064	99.1342	0.0975298	0.00099993	1	0.00705386
Pseudomonas_sp_ATCC_43928_11591_CDS_2542	hypothetical protein	2	8	2348	916	0.0851064	99.1342	0.0975298	0.00099993	1	0.00705386
Pseudomonas_sp_SDI_7573_CDS_1883	hypothetical protein	2	8	2348	916	0.0851064	99.1342	0.0975298	0.00099993	1	0.00705386
Pseudomonas_sp._MYb187_CDS_3022	hypothetical protein	2	8	2348	916	0.0851064	99.1342	0.0975298	0.00099993	1	0.00705386
Pseudomonas_jessenii_EC-S101_9489_CDS_1908	D-inositol-3-phosphate glycosyltransferase	2	8	2348	916	0.0851064	99.1342	0.0975298	0.00099993	1	0.00705386
Pseudomonas_stutzeri_DNSP21_7235_CDS_0536	Zeaxanthin glucosyltransferase	8	32	2342	892	0.340426	96.5368	0.0952178	1.14059e-11	3.70123e-08	1.57499e-10
Pseudomonas_mendocina_S5.2_CDS_3617	Alginate lyase	8	32	2342	892	0.340426	96.5368	0.0952178	1.14059e-11	3.70123e-08	1.57499e-10
Pseudomonas_sp_AOB-7_11585_CDS_1255	Membrane-bound lytic murein transglycosylase D	9	36	2341	888	0.382979	96.1039	0.0948313	5.48902e-13	1.78119e-09	8.44164e-12
Pseudomonas_stutzeri_KC_6692_CDS_2333	hypothetical protein	9	36	2341	888	0.382979	96.1039	0.0948313	5.48902e-13	1.78119e-09	8.44164e-12
Pseudomonas_sp._MPR-R5B_CDS_0146	hypothetical protein	3	13	2347	911	0.12766	98.5931	0.0895743	1.54481e-05	0.050129	0.000139635
Pseudomonas_kunmingensis_BUN14_7190_CDS_1527	hypothetical protein	3	13	2347	911	0.12766	98.5931	0.0895743	1.54481e-05	0.050129	0.000139635
Pseudomonas_mendocina_NCTC10898_6494_CDS_1896	hypothetical protein	8	34	2342	890	0.340426	96.3203	0.0894158	1.32296e-12	4.29299e-09	1.96926e-11
Pseudomonas_sp_GW456-R21_7249_CDS_1704	hypothetical protein	2	9	2348	915	0.0851064	99.026	0.0865985	0.000340029	1	0.00261468
Pseudomonas_asplenii_ES_PA-B8_CDS_5440	putative glycosyltransferase	3	14	2347	910	0.12766	98.4848	0.0830848	5.21534e-06	0.0169238	4.90544e-05
Pseudomonas_sp_PE-S1G-1_7028_CDS_1590	hypothetical protein	3	14	2347	910	0.12766	98.4848	0.0830848	5.21534e-06	0.0169238	4.90544e-05
Pseudomonas_toyotomiensis_DSM_26169_7329_CDS_5036	Membrane-bound lytic murein transglycosylase F	2	10	2348	914	0.0851064	98.9177	0.0778535	0.000113613	0.368673	0.000950188
Pseudomonas_sp._R2A2_CDS_3710	hypothetical protein	3	15	2347	909	0.12766	98.3766	0.0774606	1.73988e-06	0.0056459	1.70057e-05
Pseudomonas_sp_SXM-1_7402_CDS_3000	Endoglucanase 1	3	16	2347	908	0.12766	98.2684	0.0725394	5.74273e-07	0.00186352	5.75159e-06
Pseudomonas_sp._FW306-02-F02-AB_CDS_4640	Aclacinomycin-N/aclacinomycin-A oxidase	5	27	2345	897	0.212766	97.0779	0.0708363	4.76161e-11	1.54514e-07	6.33255e-10
Pseudomonas_kunmingensis_DSM_25974_CDS_3728	hypothetical protein	2	11	2348	913	0.0851064	98.8095	0.0706985	3.74001e-05	0.121363	0.000327125
Pseudomonas_frederiksbergensis_11-D3_5833_CDS_4862	hypothetical protein	4	22	2346	902	0.170213	97.619	0.0699062	2.97702e-09	9.66042e-06	3.42568e-08
Pseudomonas_sp._GP01-A4_CDS_3250	hypothetical protein	4	22	2346	902	0.170213	97.619	0.0699062	2.97702e-09	9.66042e-06	3.42568e-08
Pseudomonas_sp._OV529_CDS_0341	hypothetical protein	6	33	2344	891	0.255319	96.4286	0.0691126	2.47504e-13	8.03152e-10	3.99578e-12
Pseudomonas_sp._FW306-2-1A-C05A_CDS_4702	Glycogen phosphorylase	10	55	2340	869	0.425532	94.0476	0.0675214	1.5214e-21	4.93694e-18	4.25598e-20
Pseudomonas_sp._NFACC19-2_CDS_1665	Alginate lyase	4	25	2346	899	0.170213	97.2944	0.0613129	1.00237e-10	3.25269e-07	1.31157e-09
Pseudomonas_sp._FW301-21B01_CDS_0169	hypothetical protein	2	13	2348	911	0.0851064	98.5931	0.0596907	3.90682e-06	0.0126776	3.72697e-05
Pseudomonas_sp._GW460-12_CDS_4593	GlcNAc-binding protein A	2	13	2348	911	0.0851064	98.5931	0.0596907	3.90682e-06	0.0126776	3.72697e-05
Pseudomonas_sp._MPR-LB5_CDS_1539	Alcohol dehydrogenase [acceptor]	2	13	2348	911	0.0851064	98.5931	0.0596907	3.90682e-06	0.0126776	3.72697e-05
Pseudomonas_sp._PK_CDS_2284	Glycogen phosphorylase	4	26	2346	898	0.170213	97.1861	0.0588891	3.19685e-11	1.03738e-07	4.32241e-10
Pseudomonas_sp._OV221_CDS_2889	hypothetical protein	5	34	2345	890	0.212766	96.3203	0.0558134	1.6374e-14	5.31335e-11	2.93555e-13
Pseudomonas_sp._FW305-67_CDS_2443	hypothetical protein	1	7	2349	917	0.0425532	99.2424	0.0557684	0.000846718	1	0.00614675
Pseudomonas_sp_ZH-FAD_7107_CDS_2763	Alcohol dehydrogenase [acceptor]	1	7	2349	917	0.0425532	99.2424	0.0557684	0.000846718	1	0.00614675
Pseudomonas_pseudoalcaligenes_B9D3A_CDS_1970	hypothetical protein	1	8	2349	916	0.0425532	99.1342	0.0487441	0.000266057	0.863355	0.00209045
Pseudomonas_sp_TCU-HL1_TCU-HL1_4115_CDS_5258	hypothetical protein	1	8	2349	916	0.0425532	99.1342	0.0487441	0.000266057	0.863355	0.00209045
Pseudomonas_veronii_SHC-8-1_11563_CDS_6181	hypothetical protein	1	8	2349	916	0.0425532	99.1342	0.0487441	0.000266057	0.863355	0.00209045
Pseudomonas_sp._FW306-2-2C-A10BC_CDS_4644	hypothetical protein	1	8	2349	916	0.0425532	99.1342	0.0487441	0.000266057	0.863355	0.00209045
Pseudomonas_sp_BICA1-14_isolate_BICA1-14_7500_CDS_1803	Cyclic beta-(1%2C2)-glucan synthase NdvB	2	17	2348	907	0.0851064	98.1602	0.0454454	3.81858e-08	0.000123913	4.13043e-07
Pseudomonas_sp._MPR-TSA4_CDS_0845	hypothetical protein	3	28	2347	896	0.12766	96.9697	0.0409033	5.4502e-13	1.76859e-09	8.44164e-12
Pseudomonas_sp._MPR-LB3_CDS_2689	Glycogen phosphorylase	1	10	2349	914	0.0425532	98.9177	0.0389102	2.53796e-05	0.0823569	0.000223796
Pseudomonas_sp_BICA1-14_isolate_BICA1-14_7500_CDS_5159	PGL/p-HBAD biosynthesis glycosyltransferase	1	10	2349	914	0.0425532	98.9177	0.0389102	2.53796e-05	0.0823569	0.000223796
Pseudomonas_sp._GW460-C3_CDS_1382	hypothetical protein	3	31	2347	893	0.12766	96.645	0.0368212	1.52065e-14	4.9345e-11	2.78785e-13
Pseudomonas_sp._MPR-TSA4_CDS_1357	hypothetical protein	2	30	2348	894	0.0851064	96.7532	0.0253833	6.23836e-15	2.02435e-11	1.19784e-13
Pseudomonas_sp_AD21_5911_CDS_0150	hypothetical protein	1	18	2349	906	0.0425532	98.0519	0.0214276	1.60141e-09	5.19656e-06	1.88281e-08
Pseudomonas_sp_AD21_5911_CDS_0145	hypothetical protein	1	18	2349	906	0.0425532	98.0519	0.0214276	1.60141e-09	5.19656e-06	1.88281e-08
Pseudomonas_sp_AD21_5911_CDS_0143	hypothetical protein	1	18	2349	906	0.0425532	98.0519	0.0214276	1.60141e-09	5.19656e-06	1.88281e-08
Pseudomonas_fluorescens_FW300-N2E3_CDS_4195	UDP-N-acetylglucosamine 2-epimerase	1	18	2349	906	0.0425532	98.0519	0.0214276	1.60141e-09	5.19656e-06	1.88281e-08
Pseudomonas_mandelii_NBRC_103147_CDS_0578	N-acetylmuramoyl-L-alanine amidase AmiC	1	18	2349	906	0.0425532	98.0519	0.0214276	1.60141e-09	5.19656e-06	1.88281e-08
Pseudomonas_sp_Sample_23_7377_CDS_4782	hypothetical protein	1	23	2349	901	0.0425532	97.5108	0.0166768	3.33839e-12	1.08331e-08	4.7934e-11
Pseudomonas_sp._FW306-2-2C-B10A_CDS_1229	D-inositol-3-phosphate glycosyltransferase	1	26	2349	898	0.0425532	97.1861	0.0147035	7.96871e-14	2.58585e-10	1.32608e-12
Pseudomonas_sp_GW456-R21_7249_CDS_5325	hypothetical protein	0	26	2350	898	0	97.1861	0	4.02225e-15	1.30522e-11	7.91043e-14
Pseudomonas_sp_GW460-R15_7185_CDS_5248	hypothetical protein	0	25	2350	899	0	97.2944	0	1.45365e-14	4.71709e-11	2.69548e-13
Pseudomonas_sp_GW456-R21_7249_CDS_2729	D-inositol-3-phosphate glycosyltransferase	0	25	2350	899	0	97.2944	0	1.45365e-14	4.71709e-11	2.69548e-13
Pseudomonas_sp._FW306-2-11AA_CDS_3331	hypothetical protein	0	24	2350	900	0	97.4026	0	5.24928e-14	1.70339e-10	8.87184e-13
Pseudomonas_sp._FW306-02-F02-AA_CDS_1591	hypothetical protein	0	22	2350	902	0	97.619	0	6.82867e-13	2.2159e-09	1.04033e-11
Pseudomonas_sp._FW300-N1A5_CDS_1694	GlcNAc-binding protein A	0	21	2350	903	0	97.7273	0	2.45999e-12	7.98265e-09	3.54785e-11
Pseudomonas_sp_GW456-R21_7249_CDS_0779	Chitinase 1	0	20	2350	904	0	97.8355	0	8.85486e-12	2.8734e-08	1.23854e-10
Pseudomonas_sp._MPR-R2A4_CDS_4786	hypothetical protein	0	14	2350	910	0	98.4848	0	1.89414e-08	6.14649e-05	2.06953e-07
Pseudomonas_sp._MPR-R5A_CDS_5002	hypothetical protein	0	13	2350	911	0	98.5931	0	6.78024e-08	0.000220019	7.09738e-07
Pseudomonas_sp_PI1_3057_CDS_1405	Cyclic beta-(1%2C2)-glucan synthase NdvB	0	9	2350	915	0	99.026	0	1.10445e-05	0.0358394	0.000101241
Pseudomonas_fluorescens_FW300-N2E3_1_CDS_2887	hypothetical protein	0	8	2350	916	0	99.1342	0	3.93792e-05	0.127786	0.000340762
Pseudomonas_moraviensis_VanB_CDS_3668	Heparin-sulfate lyase	0	8	2350	916	0	99.1342	0	3.93792e-05	0.127786	0.000340762
Pseudomonas_sp._GW704-F2_CDS_2426	Undecaprenyl phosphate-alpha-4-amino-4-deoxy-L-arabinose arabinosyl transferase	0	8	2350	916	0	99.1342	0	3.93792e-05	0.127786	0.000340762
Pseudomonas_stutzeri_DSM_50238_6083_CDS_3456	Trehalase	0	8	2350	916	0	99.1342	0	3.93792e-05	0.127786	0.000340762
Pseudomonas_sp._TCU-HL1_CDS_3972	hypothetical protein	0	7	2350	917	0	99.2424	0	0.000140297	0.455262	0.00113532
Pseudomonas_resinovorans_DSM_21078_CDS_4822	hypothetical protein	0	7	2350	917	0	99.2424	0	0.000140297	0.455262	0.00113532
Pseudomonas_sp_A46_7196_CDS_5716	Membrane-bound lytic murein transglycosylase F	0	7	2350	917	0	99.2424	0	0.000140297	0.455262	0.00113532
Pseudomonas_sp_A46_7196_CDS_6163	hypothetical protein	0	7	2350	917	0	99.2424	0	0.000140297	0.455262	0.00113532
Pseudomonas_sp._FW305-53_CDS_5302	hypothetical protein	0	7	2350	917	0	99.2424	0	0.000140297	0.455262	0.00113532
Pseudomonas_pseudoalcaligenes_B9D3C_CDS_0014	Periplasmic alpha-amylase	0	7	2350	917	0	99.2424	0	0.000140297	0.455262	0.00113532
Pseudomonas_sp._Lz4W_CDS_1785	1%2C4-alpha-glucan branching enzyme GlgB	0	6	2350	918	0	99.3506	0	0.000499444	1	0.00370868
Pseudomonas_sp._Chol1_CDS_0801	hypothetical protein	0	6	2350	918	0	99.3506	0	0.000499444	1	0.00370868
Pseudomonas_pseudoalcaligenes_B9D3A_CDS_1972	hypothetical protein	0	6	2350	918	0	99.3506	0	0.000499444	1	0.00370868
Pseudomonas_sp._FW305-17_CDS_2386	D-inositol-3-phosphate glycosyltransferase	0	6	2350	918	0	99.3506	0	0.000499444	1	0.00370868
Pseudomonas_alcaliphila_JCM_10630_CDS_2793	hypothetical protein	0	6	2350	918	0	99.3506	0	0.000499444	1	0.00370868
Pseudomonas_sp._FW305-17_CDS_2741	hypothetical protein	0	6	2350	918	0	99.3506	0	0.000499444	1	0.00370868
Pseudomonas_kunmingensis_DSM_25974_CDS_3764	UDP-2%2C4-diacetamido-2%2C4%2C6-trideoxy-beta-L-altropyranose hydrolase	0	6	2350	918	0	99.3506	0	0.000499444	1	0.00370868
Pseudomonas_sp._CC6-YY-74_CDS_4190	UDP-N-acetylglucosamine 2-epimerase	0	6	2350	918	0	99.3506	0	0.000499444	1	0.00370868
Pseudomonas_sp._TCU-HL1_CDS_2868	hypothetical protein	0	6	2350	918	0	99.3506	0	0.000499444	1	0.00370868

## Sheet: Insecta
Gene	Annotation	Number_pos_present_in	Number_neg_present_in	Number_pos_not_present_in	Number_neg_not_present_in	Sensitivity	Specificity	Odds_ratio	Naive_p	Bonferroni_p	Benjamini_H_p
Pseudomonas_sp._C2L12B_CDS_3804	N-acetylmuramoyl-L-alanine amidase AmiC	3	0	16	3255	15.7895	100	inf	1.6582e-07	0.000538086	1.86436e-05
Pseudomonas_sp._C2L12B_CDS_3926	hypothetical protein	3	0	16	3255	15.7895	100	inf	1.6582e-07	0.000538086	1.86436e-05
Pseudomonas_sp._C2L11_CDS_4544	hypothetical protein	3	0	16	3255	15.7895	100	inf	1.6582e-07	0.000538086	1.86436e-05
Pseudomonas_sp._C2L11_CDS_3064	Alcohol dehydrogenase [acceptor]	3	0	16	3255	15.7895	100	inf	1.6582e-07	0.000538086	1.86436e-05
Pseudomonas_sp._C2L12B_CDS_3718	Membrane-bound lytic murein transglycosylase F	3	0	16	3255	15.7895	100	inf	1.6582e-07	0.000538086	1.86436e-05
Pseudomonas_sp._C2L11_CDS_0843	hypothetical protein	3	0	16	3255	15.7895	100	inf	1.6582e-07	0.000538086	1.86436e-05
Pseudomonas_sp._C2L11_CDS_2613	hypothetical protein	3	0	16	3255	15.7895	100	inf	1.6582e-07	0.000538086	1.86436e-05
Pseudomonas_sp._CA3A_CDS_2726	Membrane-bound lytic murein transglycosylase D	3	0	16	3255	15.7895	100	inf	1.6582e-07	0.000538086	1.86436e-05
Pseudomonas_dryadis_FRB_230_CDS_2499	N%2CN'-diacetylbacillosaminyl-diphospho-undecaprenol alpha-1%2C3-N-acetylgalactosaminyltransferase	3	0	16	3255	15.7895	100	inf	1.6582e-07	0.000538086	1.86436e-05
Pseudomonas_sp._C2L12B_CDS_2117	putative glycosyl hydrolase	3	0	16	3255	15.7895	100	inf	1.6582e-07	0.000538086	1.86436e-05
Pseudomonas_sp._C2L11_CDS_4249	4-alpha-glucanotransferase	3	0	16	3255	15.7895	100	inf	1.6582e-07	0.000538086	1.86436e-05
Pseudomonas_sp._CA3A_CDS_0078	hypothetical protein	3	0	16	3255	15.7895	100	inf	1.6582e-07	0.000538086	1.86436e-05
Pseudomonas_sp._C2L12B_CDS_0077	Glycogen synthase	3	0	16	3255	15.7895	100	inf	1.6582e-07	0.000538086	1.86436e-05
Pseudomonas_sp._CA3A_CDS_3344	hypothetical protein	3	0	16	3255	15.7895	100	inf	1.6582e-07	0.000538086	1.86436e-05
Pseudomonas_sp._C2L12B_CDS_0493	hypothetical protein	3	0	16	3255	15.7895	100	inf	1.6582e-07	0.000538086	1.86436e-05
Pseudomonas_sp._C2L12B_CDS_1708	Alginate lyase	3	0	16	3255	15.7895	100	inf	1.6582e-07	0.000538086	1.86436e-05
Pseudomonas_sp._C2L12B_CDS_3478	hypothetical protein	3	0	16	3255	15.7895	100	inf	1.6582e-07	0.000538086	1.86436e-05
Pseudomonas_sp._CA3A_CDS_4958	hypothetical protein	3	0	16	3255	15.7895	100	inf	1.6582e-07	0.000538086	1.86436e-05
Pseudomonas_sp._IS6_CDS_2334	Prophage bactoprenol glucosyl transferase	2	0	17	3255	10.5263	100	inf	3.19155e-05	0.103566	0.001263
Pseudomonas_sp._IS6_CDS_2338	hypothetical protein	2	0	17	3255	10.5263	100	inf	3.19155e-05	0.103566	0.001263
Pseudomonas_sp._IS6_CDS_1059	hypothetical protein	2	0	17	3255	10.5263	100	inf	3.19155e-05	0.103566	0.001263
Pseudomonas_sp._IS6_CDS_1058	Thermostable beta-glucosidase B	2	0	17	3255	10.5263	100	inf	3.19155e-05	0.103566	0.001263
Pseudomonas_sp._C2L11_CDS_3504	Undecaprenyl-phosphate 4-deoxy-4-formamido-L-arabinose transferase	2	0	17	3255	10.5263	100	inf	3.19155e-05	0.103566	0.001263
Pseudomonas_sp._IS6_CDS_3384	Beta-N-acetylglucosaminidase/beta-glucosidase	2	0	17	3255	10.5263	100	inf	3.19155e-05	0.103566	0.001263
Pseudomonas_sp._IS8_CDS_0342	Undecaprenyl-phosphate 4-deoxy-4-formamido-L-arabinose transferase	2	0	17	3255	10.5263	100	inf	3.19155e-05	0.103566	0.001263
Pseudomonas_sp._IS6_CDS_5445	hypothetical protein	2	0	17	3255	10.5263	100	inf	3.19155e-05	0.103566	0.001263
Pseudomonas_sp._IS8_CDS_1881	Beta-glucosidase A	2	0	17	3255	10.5263	100	inf	3.19155e-05	0.103566	0.001263
Pseudomonas_sp._IS8_CDS_2540	hypothetical protein	2	0	17	3255	10.5263	100	inf	3.19155e-05	0.103566	0.001263
Pseudomonas_sp._IS6_CDS_2343	hypothetical protein	2	0	17	3255	10.5263	100	inf	3.19155e-05	0.103566	0.001263
Pseudomonas_sp._IS6_CDS_2595	putative glycosyltransferase	2	0	17	3255	10.5263	100	inf	3.19155e-05	0.103566	0.001263
Pseudomonas_sp._IS6_CDS_1797	hypothetical protein	2	0	17	3255	10.5263	100	inf	3.19155e-05	0.103566	0.001263
Pseudomonas_sp._IS6_CDS_3501	D-inositol-3-phosphate glycosyltransferase	6	1	13	3254	31.5789	99.9693	1501.85	1.1116e-13	3.60714e-10	3.60714e-10
Pseudomonas_sp_CB1_3040_CDS_2148	Malto-oligosyltrehalose trehalohydrolase	3	1	16	3254	15.7895	99.9693	610.125	6.60847e-07	0.00214445	4.70281e-05
Pseudomonas_sp._C2L12B_CDS_1404	hypothetical protein	3	1	16	3254	15.7895	99.9693	610.125	6.60847e-07	0.00214445	4.70281e-05
Pseudomonas_sp_CB1_3040_CDS_2150	hypothetical protein	3	1	16	3254	15.7895	99.9693	610.125	6.60847e-07	0.00214445	4.70281e-05
Pseudomonas_sp._CA3A_CDS_0918	Prophage bactoprenol glucosyl transferase	3	1	16	3254	15.7895	99.9693	610.125	6.60847e-07	0.00214445	4.70281e-05
Pseudomonas_dryadis_FRB_230_CDS_4611	hypothetical protein	3	1	16	3254	15.7895	99.9693	610.125	6.60847e-07	0.00214445	4.70281e-05
Pseudomonas_sp._C2L11_CDS_0065	Alginate lyase	3	1	16	3254	15.7895	99.9693	610.125	6.60847e-07	0.00214445	4.70281e-05
Pseudomonas_sp_P27B_7391_CDS_3780	Beta-N-acetylglucosaminidase/beta-glucosidase	3	1	16	3254	15.7895	99.9693	610.125	6.60847e-07	0.00214445	4.70281e-05
Pseudomonas_sp._C2L11_CDS_2362	putative protein	3	1	16	3254	15.7895	99.9693	610.125	6.60847e-07	0.00214445	4.70281e-05
Pseudomonas_sp_P6B_11546_CDS_4427	UDP-N-acetylglucosamine 2-epimerase	3	1	16	3254	15.7895	99.9693	610.125	6.60847e-07	0.00214445	4.70281e-05
Pseudomonas_dryadis_FRB_230_CDS_2502	Alpha-maltose-1-phosphate synthase	3	1	16	3254	15.7895	99.9693	610.125	6.60847e-07	0.00214445	4.70281e-05
Pseudomonas_sp._CA3A_CDS_1967	Membrane-bound lytic murein transglycosylase D	3	1	16	3254	15.7895	99.9693	610.125	6.60847e-07	0.00214445	4.70281e-05
Pseudomonas_sp_P6B_11546_CDS_3761	hypothetical protein	3	1	16	3254	15.7895	99.9693	610.125	6.60847e-07	0.00214445	4.70281e-05
Pseudomonas_sp._M47T1_CDS_1022	Murein hydrolase activator NlpD	5	2	14	3253	26.3158	99.9386	580.893	7.75771e-11	2.51738e-07	8.39126e-08
Pseudomonas_sp._CF161_CDS_4179	hypothetical protein	5	3	14	3252	26.3158	99.9078	387.143	2.06134e-10	6.68904e-07	1.67226e-07
Pseudomonas_sp._IS6_CDS_2504	Undecaprenyl phosphate-alpha-4-amino-4-deoxy-L-arabinose arabinosyl transferase	2	1	17	3254	10.5263	99.9693	382.824	9.54148e-05	0.309621	0.0031594
Pseudomonas_sp._IS6_CDS_0913	hypothetical protein	2	1	17	3254	10.5263	99.9693	382.824	9.54148e-05	0.309621	0.0031594
Pseudomonas_prosekii_A2-NA13_CDS_3469	hypothetical protein	2	1	17	3254	10.5263	99.9693	382.824	9.54148e-05	0.309621	0.0031594
Pseudomonas_sp._IS6_CDS_0922	UDP-2%2C4-diacetamido-2%2C4%2C6-trideoxy-beta-L-altropyranose hydrolase	2	1	17	3254	10.5263	99.9693	382.824	9.54148e-05	0.309621	0.0031594
Pseudomonas_sp._IS6_CDS_0111	hypothetical protein	2	1	17	3254	10.5263	99.9693	382.824	9.54148e-05	0.309621	0.0031594
Pseudomonas_sp._IS8_CDS_2377	Undecaprenyl phosphate-alpha-4-amino-4-deoxy-L-arabinose arabinosyl transferase	2	1	17	3254	10.5263	99.9693	382.824	9.54148e-05	0.309621	0.0031594
Pseudomonas_sp._IS8_CDS_4789	Undecaprenyl phosphate-alpha-4-amino-4-deoxy-L-arabinose arabinosyl transferase	2	1	17	3254	10.5263	99.9693	382.824	9.54148e-05	0.309621	0.0031594
Pseudomonas_sp._IS8_CDS_5753	hypothetical protein	2	1	17	3254	10.5263	99.9693	382.824	9.54148e-05	0.309621	0.0031594
Pseudomonas_sp._M47T1_CDS_0325	hypothetical protein	2	1	17	3254	10.5263	99.9693	382.824	9.54148e-05	0.309621	0.0031594
Pseudomonas_sp._IS6_CDS_0104	D-inositol-3-phosphate glycosyltransferase	6	4	13	3251	31.5789	99.8771	375.115	3.30079e-12	1.0711e-08	5.35552e-09
Pseudomonas_bohemica_IA19_6358_CDS_4235	hypothetical protein	4	3	15	3252	21.0526	99.9078	289.067	2.80772e-08	9.11106e-05	1.51851e-05
Pseudomonas_sp_P2A_9383_CDS_1836	Unsaturated glucuronyl hydrolase	4	4	15	3251	21.0526	99.8771	216.733	5.59483e-08	0.000181552	1.86436e-05
Pseudomonas_dryadis_FRB_230_CDS_2801	Endoglucanase	4	4	15	3251	21.0526	99.8771	216.733	5.59483e-08	0.000181552	1.86436e-05
Pseudomonas_coleopterorum_LMG_28558_CDS_3774	N-acetyl-alpha-D-glucosaminyl L-malate synthase	3	3	16	3252	15.7895	99.9078	203.25	3.28004e-06	0.0106437	0.000186732
Pseudomonas_sp._IS8_CDS_2571	hypothetical protein	3	3	16	3252	15.7895	99.9078	203.25	3.28004e-06	0.0106437	0.000186732
Pseudomonas_sp._IS8_CDS_2893	hypothetical protein	2	2	17	3253	10.5263	99.9386	191.353	0.000190169	0.617098	0.00593363
Pseudomonas_sp._IS6_CDS_2827	hypothetical protein	2	2	17	3253	10.5263	99.9386	191.353	0.000190169	0.617098	0.00593363
Pseudomonas_sp_P23A_7347_CDS_1307	hypothetical protein	4	5	15	3250	21.0526	99.8464	173.333	1.00337e-07	0.000325594	1.86436e-05
Pseudomonas_sp._Leaf129_CDS_0576	Thermostable beta-glucosidase B	3	4	16	3251	15.7895	99.8771	152.391	5.719e-06	0.0185582	0.000299325
Pseudomonas_sp_P26B_9495_CDS_1400	hypothetical protein	3	4	16	3251	15.7895	99.8771	152.391	5.719e-06	0.0185582	0.000299325
Pseudomonas_sp_P6B_11546_CDS_4368	hypothetical protein	4	6	15	3249	21.0526	99.8157	144.4	1.66615e-07	0.000540665	1.86436e-05
Pseudomonas_sp_P6B_11546_CDS_2953	hypothetical protein	4	7	15	3248	21.0526	99.7849	123.733	2.60862e-07	0.000846496	2.73063e-05
Pseudomonas_sp_P6B_11546_CDS_3760	D-inositol-3-phosphate glycosyltransferase	4	7	15	3248	21.0526	99.7849	123.733	2.60862e-07	0.000846496	2.73063e-05
Pseudomonas_sp_CB1_3040_CDS_2119	NAD(P)H dehydrogenase (quinone)	3	5	16	3250	15.7895	99.8464	121.875	9.11684e-06	0.0295841	0.000455141
Pseudomonas_sp._AG1028_CDS_2206	hypothetical protein	4	9	15	3246	21.0526	99.7235	96.1778	5.61057e-07	0.00182063	4.70281e-05
Pseudomonas_punonensis_D1-6_5636_CDS_1586	putative glycosyltransferase	4	10	15	3245	21.0526	99.6928	86.5333	7.82594e-07	0.00253952	4.70281e-05
Pseudomonas_sp_P18A_11544_CDS_1541	4-alpha-glucanotransferase	4	10	15	3245	21.0526	99.6928	86.5333	7.82594e-07	0.00253952	4.70281e-05
Pseudomonas_sp_P18A_11544_CDS_1540	Maltooligosyl trehalose synthase	4	10	15	3245	21.0526	99.6928	86.5333	7.82594e-07	0.00253952	4.70281e-05
Pseudomonas_dryadis_FRB_230_CDS_4441	hypothetical protein	4	10	15	3245	21.0526	99.6928	86.5333	7.82594e-07	0.00253952	4.70281e-05
Pseudomonas_sp_PA27_5221_CDS_3461	N-acetylglucosaminyldiphosphoundecaprenol N-acetyl-beta-D-mannosaminyltransferase	4	10	15	3245	21.0526	99.6928	86.5333	7.82594e-07	0.00253952	4.70281e-05
Pseudomonas_sp_PA1_4988_CDS_1954	Endoglucanase	4	10	15	3245	21.0526	99.6928	86.5333	7.82594e-07	0.00253952	4.70281e-05
Pseudomonas_sp_P6B_11546_CDS_4169	Malto-oligosyltrehalose trehalohydrolase	4	10	15	3245	21.0526	99.6928	86.5333	7.82594e-07	0.00253952	4.70281e-05
Pseudomonas_sp_P9A_9390_CDS_3147	hypothetical protein	4	10	15	3245	21.0526	99.6928	86.5333	7.82594e-07	0.00253952	4.70281e-05
Pseudomonas_sp_P27B_7391_CDS_0836	hypothetical protein	4	10	15	3245	21.0526	99.6928	86.5333	7.82594e-07	0.00253952	4.70281e-05
Pseudomonas_sp_P23A_7347_CDS_3100	N-acetylglucosaminyldiphosphoundecaprenol N-acetyl-beta-D-mannosaminyltransferase	3	9	16	3246	15.7895	99.7235	67.625	3.52935e-05	0.114527	0.00137985
Pseudomonas_bohemica_IA19_6358_CDS_2223	Cyclic beta-(1%2C2)-glucan synthase NdvB	6	23	13	3232	31.5789	99.2934	64.8562	6.99607e-09	2.27023e-05	4.54045e-06
Pseudomonas_sp_P26B_9495_CDS_0003	Membrane-bound lytic murein transglycosylase D	4	17	15	3238	21.0526	99.4777	50.7922	4.56011e-06	0.0147976	0.000250806
Pseudomonas_punonensis_D1-6_5636_CDS_3854	hypothetical protein	4	17	15	3238	21.0526	99.4777	50.7922	4.56011e-06	0.0147976	0.000250806
Pseudomonas_sp_P27B_7391_CDS_2665	Alcohol dehydrogenase [acceptor]	4	18	15	3237	21.0526	99.447	47.9556	5.55298e-06	0.0180194	0.000299325
Pseudomonas_sp_AP42_AP42_4092_CDS_2106	hypothetical protein	3	14	16	3241	15.7895	99.5699	43.4062	0.000107103	0.347548	0.00347548
Pseudomonas_sp_P18A_11544_CDS_1543	Glycogen synthase	4	20	15	3235	21.0526	99.3856	43.1333	8.00723e-06	0.0259835	0.000405992
Pseudomonas_dryadis_FRB_230_CDS_2803	Cellulose synthase catalytic subunit [UDP-forming]	4	20	15	3235	21.0526	99.3856	43.1333	8.00723e-06	0.0259835	0.000405992
Pseudomonas_sp._AG1028_CDS_0502	hypothetical protein	4	23	15	3232	21.0526	99.2934	37.4725	1.30795e-05	0.0424428	0.000643073
Pseudomonas_xanthomarina_DSM_18231_CDS_0545	D-inositol-3-phosphate glycosyltransferase	4	26	15	3229	21.0526	99.2012	33.1179	2.01995e-05	0.0655474	0.000949963
Pseudomonas_cremoricolorata_ND07_CDS_1783	hypothetical protein	4	32	15	3223	21.0526	99.0169	26.8583	4.24675e-05	0.137807	0.00164056
Pseudomonas_abietaniphila_LMG_20220_CDS_3659	Alcohol dehydrogenase [acceptor]	4	41	15	3214	21.0526	98.7404	20.9041	0.000103909	0.337186	0.00340592
Pseudomonas_sp._NFACC09-4_CDS_2709	hypothetical protein	17	957	2	2298	89.4737	70.5991	20.4107	9.05871e-08	0.000293955	1.86436e-05
Pseudomonas_sp._IS8_CDS_0252	hypothetical protein	5	71	14	3184	26.3158	97.8187	16.0161	5.32534e-05	0.172807	0.00203303
Pseudomonas_thermotolerans_DSM_14292_CDS_2959	Murein DD-endopeptidase MepM	17	1451	2	1804	89.4737	55.4224	10.5679	7.71383e-05	0.250314	0.00284447
Pseudomonas_sp_P27B_7391_CDS_0776	Trehalase	16	1145	3	2110	84.2105	64.8233	9.82824	1.70178e-05	0.0552227	0.00082422
Pseudomonas_sp._KK4_CDS_1813	GDP-mannose-dependent alpha-(1-6)-phosphatidylinositol dimannoside mannosyltransferase	7	2488	12	767	36.8421	23.5637	0.17983	0.00028281	0.91772	0.00821915
Pseudomonas_aeruginosa_PABL022_9618_CDS_5558	Undecaprenyl-phosphate 4-deoxy-4-formamido-L-arabinose transferase	4	2086	15	1169	21.0526	35.914	0.149441	0.00016906	0.548598	0.00537842
Pseudomonas_aeruginosa_FFUP_PS_37_7081_CDS_0505	D-inositol-3-phosphate glycosyltransferase	10	2880	9	375	52.6316	11.5207	0.144676	0.000120469	0.390922	0.00387052
Pseudomonas_aeruginosa_VRFPA04_CDS_2118	hypothetical protein	2	1642	17	1613	10.5263	49.5545	0.115569	0.000369548	1	0.00881752
Pseudomonas_aeruginosa_PA13SY16_4009_CDS_0057	Beta-xylosidase	2	1643	17	1612	10.5263	49.5238	0.115427	0.000366872	1	0.00881752
Pseudomonas_aeruginosa_H26027_9949_CDS_5707	Undecaprenyl phosphate-alpha-4-amino-4-deoxy-L-arabinose arabinosyl transferase	2	1650	17	1605	10.5263	49.3088	0.114439	0.000348991	1	0.00845131
Pseudomonas_aeruginosa_PHU46_CDS_1616	hypothetical protein	2	1652	17	1603	10.5263	49.2473	0.114158	0.00034415	1	0.00839675
Pseudomonas_aeruginosa_IMP-13_10390_CDS_4337	O-mycaminosyltylonolide 6-deoxyallosyltransferase	2	1653	17	1602	10.5263	49.2166	0.114017	0.000341774	1	0.00839675
Pseudomonas_aeruginosa_VET-68_contigs_CDS_3018	hypothetical protein	2	1656	17	1599	10.5263	49.1244	0.113598	0.000334818	1	0.00829377
Pseudomonas_aeruginosa_278S180511BSL_PA2_11053_CDS_3739	Undecaprenyl phosphate-alpha-4-amino-4-deoxy-L-arabinose arabinosyl transferase	2	1657	17	1598	10.5263	49.0937	0.113458	0.000332557	1	0.00829377
Pseudomonas_aeruginosa_PAC94A_11000_CDS_2906	hypothetical protein	2	1659	17	1596	10.5263	49.0323	0.113179	0.000328119	1	0.00825385
Pseudomonas_aeruginosa_1046_PAER_2859_CDS_1540	hypothetical protein	2	1659	17	1596	10.5263	49.0323	0.113179	0.000328119	1	0.00825385
Pseudomonas_aeruginosa_Pae_CF6706q_2838_CDS_5440	Oxygen-dependent choline dehydrogenase	2	1662	17	1593	10.5263	48.9401	0.112763	0.000321674	1	0.00821915
Pseudomonas_aeruginosa_AZPAE14723_2348_CDS_5950	Non-hemolytic phospholipase C	2	1662	17	1593	10.5263	48.9401	0.112763	0.000321674	1	0.00821915
Pseudomonas_aeruginosa_4094345290_11096_CDS_2684	Alginate lyase	2	1664	17	1591	10.5263	48.8786	0.112486	0.000317516	1	0.00821915
Pseudomonas_aeruginosa_001-5A_10078_CDS_2496	hypothetical protein	2	1665	17	1590	10.5263	48.8479	0.112348	0.000315478	1	0.00821915
Pseudomonas_aeruginosa_DUN-001C_10141_CDS_2628	Murein hydrolase activator NlpD	2	1666	17	1589	10.5263	48.8172	0.11221	0.000313468	1	0.00821915
Pseudomonas_aeruginosa_LiP5_10027_CDS_1715	Membrane-bound lytic murein transglycosylase D	2	1666	17	1589	10.5263	48.8172	0.11221	0.000313468	1	0.00821915
Pseudomonas_aeruginosa_AZPAE14698_2308_CDS_2183	putative glycosyltransferase	2	1667	17	1588	10.5263	48.7865	0.112072	0.000311484	1	0.00821915
Pseudomonas_aeruginosa_FFUP_PS_65_7206_CDS_0986	D-inositol-3-phosphate glycosyltransferase	2	1667	17	1588	10.5263	48.7865	0.112072	0.000311484	1	0.00821915
Pseudomonas_aeruginosa_462_PAER_2871_CDS_3112	hypothetical protein	2	1669	17	1586	10.5263	48.725	0.111796	0.000307599	0.998158	0.00821915
Pseudomonas_sp_HMSC066A08_5629_CDS_3246	N-acetylmuramoyl-L-alanine amidase AmiC	2	1670	17	1585	10.5263	48.6943	0.111659	0.000305696	0.991984	0.00821915
Pseudomonas_aeruginosa_AZPAE14899_2158_CDS_1301	Chitin-binding protein CbpD	2	1670	17	1585	10.5263	48.6943	0.111659	0.000305696	0.991984	0.00821915
Pseudomonas_aeruginosa_Pae_CF6706m_2836_CDS_2932	Tn3 family transposase TnXax1	2	1675	17	1580	10.5263	48.5407	0.110975	0.000296581	0.962404	0.00821915
Pseudomonas_aeruginosa_AZPAE12144_2389_CDS_1542	Non-hemolytic phospholipase C	2	1675	17	1580	10.5263	48.5407	0.110975	0.000296581	0.962404	0.00821915
Pseudomonas_aeruginosa_19SV_10966_CDS_0743	Alginate lyase	2	1677	17	1578	10.5263	48.4793	0.110702	0.000293118	0.951167	0.00821915
Pseudomonas_aeruginosa_env142_6523_CDS_2713	hypothetical protein	2	1677	17	1578	10.5263	48.4793	0.110702	0.000293118	0.951167	0.00821915
Pseudomonas_aeruginosa_Env_11_6793_CDS_1004	Membrane-bound lytic murein transglycosylase F	2	1678	17	1577	10.5263	48.4485	0.110566	0.000291425	0.945673	0.00821915
Pseudomonas_aeruginosa_Pae_CF6708p_2744_CDS_2504	Tn3 family transposase TnXax1	2	1679	17	1576	10.5263	48.4178	0.11043	0.000289758	0.940264	0.00821915
Pseudomonas_aeruginosa_MRSN6241_10441_CDS_2996	Membrane-bound lytic murein transglycosylase B	2	1684	17	1571	10.5263	48.2642	0.109753	0.000281804	0.914453	0.00821915
Pseudomonas_aeruginosa_MRSN6241_10441_CDS_3768	hypothetical protein	2	1685	17	1570	10.5263	48.2335	0.109618	0.000280288	0.909536	0.00821915
Pseudomonas_aeruginosa_3C52_K_isolate_968333S_9933_CDS_0474	Alginate lyase	2	1687	17	1568	10.5263	48.172	0.109348	0.000277332	0.899944	0.00821915
Pseudomonas_aeruginosa_AUS719_10189_CDS_3455	hypothetical protein	2	1689	17	1566	10.5263	48.1106	0.10908	0.000274476	0.890673	0.00821915
Pseudomonas_aeruginosa_AUS210_10247_CDS_2913	D-inositol-3-phosphate glycosyltransferase	2	1713	17	1542	10.5263	47.3733	0.105903	0.000247647	0.803613	0.00765346
Pseudomonas_sp._LE6C9_CDS_3733	Alcohol dehydrogenase [acceptor]	2	1805	17	1450	10.5263	44.5469	0.0945087	7.65719e-05	0.248476	0.00284447
Pseudomonas_fluorescens_UK4_CDS_0701	Undecaprenyl-phosphate 4-deoxy-4-formamido-L-arabinose transferase	6	2729	13	526	31.5789	16.1598	0.088959	5.93018e-07	0.00192434	4.70281e-05
Pseudomonas_sp_F01002_11347_CDS_3930	Mannuronan synthase	13	3127	6	128	68.4211	3.93241	0.0886899	7.34683e-05	0.238404	0.00277215
Pseudomonas_sp._SLBN-2_CDS_0964	GDP-mannose-dependent alpha-mannosyltransferase	12	3149	7	106	63.1579	3.25653	0.0577054	1.73334e-06	0.00562469	0.000102267
Pseudomonas_benzenivorans_DSM_8628_CDS_4613	Cysteine synthase A	16	3242	3	13	84.2105	0.399386	0.021386	8.85268e-05	0.28727	0.0031594
Pseudomonas_aeruginosa_144S190811BSL_PA1_11081_CDS_3862	UDP-N-acetylglucosamine--N-acetylmuramyl-(pentapeptide) pyrophosphoryl-undecaprenol N-acetylglucosamine transferase	16	3248	3	7	84.2105	0.215054	0.0114943	1.9393e-05	0.0629303	0.000925446

## Sheet: Nematoda
Gene	Annotation	Number_pos_present_in	Number_neg_present_in	Number_pos_not_present_in	Number_neg_not_present_in	Sensitivity	Specificity	Odds_ratio	Naive_p	Bonferroni_p	Benjamini_H_p
Pseudomonas_lurida_MYb11_CDS_2959	hypothetical protein	7	0	22	3245	24.1379	100	inf	1.96e-15	6.37e-12	6.37e-12
Pseudomonas_poae_MYb114_CDS_1379	GlcNAc-binding protein A	2	0	27	3245	6.89655	100	inf	7.58e-05	0.245893	0.00267275
Pseudomonas_sp._MYb60_CDS_4579	Putative beta-xylosidase	2	0	27	3245	6.89655	100	inf	7.58e-05	0.245893	0.00267275
Pseudomonas_fluorescens_MYb12_7274_CDS_1576	Alcohol dehydrogenase [acceptor]	7	2	22	3243	24.1379	99.9384	515.932	6.99e-14	2.27e-10	1.13e-10
Pseudomonas_kairouanensis_KC12_9492_CDS_1998	hypothetical protein	2	1	27	3244	6.89655	99.9692	240.296	0.00022608	0.733621	0.00712253
Pseudomonas_kairouanensis_KC12_9492_CDS_1871	GlcNAc-binding protein A	2	1	27	3244	6.89655	99.9692	240.296	0.00022608	0.733621	0.00712253
Pseudomonas_poae_MYb117_CDS_2099	D-inositol-3-phosphate glycosyltransferase	2	1	27	3244	6.89655	99.9692	240.296	0.00022608	0.733621	0.00712253
Pseudomonas_trivialis_MYb75_CDS_4477	hypothetical protein	2	1	27	3244	6.89655	99.9692	240.296	0.00022608	0.733621	0.00712253
Pseudomonas_poae_MYb117_CDS_2020	hypothetical protein	2	1	27	3244	6.89655	99.9692	240.296	0.00022608	0.733621	0.00712253
Pseudomonas_lurida_MYb16_CDS_3192	hypothetical protein	7	11	22	3234	24.1379	99.661	93.5455	5.85e-11	1.9e-07	2.31e-08
Pseudomonas_fluorescens_MYb17_7240_CDS_1275	hypothetical protein	7	12	22	3233	24.1379	99.6302	85.7235	9.22e-11	2.99e-07	2.99e-08
Pseudomonas_fluorescens_MYb12_7274_CDS_1606	Oxygen-dependent choline dehydrogenase	7	18	22	3227	24.1379	99.4453	57.0429	8.48e-10	2.75e-06	2.29e-07
Pseudomonas_sp._FW507-F4_CDS_4088	O-antigen biosynthesis glycosyltransferase WbnK	7	21	22	3224	24.1379	99.3529	48.8485	2.05e-09	6.66e-06	4.76e-07
Pseudomonas_fluorescens_MYb17_7240_CDS_4059	N-acetyl-alpha-D-glucosaminyl L-malate synthase	7	21	22	3224	24.1379	99.3529	48.8485	2.05e-09	6.66e-06	4.76e-07
Pseudomonas_sp._FW305-47B_CDS_4965	hypothetical protein	26	880	3	2365	89.6552	72.8814	23.2917	3.53e-12	1.15e-08	2.87e-09
Pseudomonas_psychrophila_BIGb0477_CDS_2263	hypothetical protein	26	927	3	2318	89.6552	71.433	21.6713	1.27e-11	4.11e-08	6.02e-09
Pseudomonas_poae_MYb114_CDS_3551	hypothetical protein	26	928	3	2317	89.6552	71.4022	21.6386	1.3e-11	4.22e-08	6.02e-09
Pseudomonas_thermotolerans_DSM_14292_CDS_2959	Murein DD-endopeptidase MepM	27	1441	2	1804	93.1034	55.5932	16.9008	7.48e-08	0.00024275	4.34e-06
Pseudomonas_protegens_4_7020_CDS_1546	Beta-xylosidase	27	1466	2	1779	93.1034	54.8228	16.3823	8.99e-08	0.00029183	5.03e-06
Pseudomonas_gingeri_NCPPB_3146_CDS_2910	D-inositol-3-phosphate glycosyltransferase	14	179	15	3066	48.2759	94.4838	15.9866	1.37e-10	4.44e-07	4.03e-08
Pseudomonas_agarici_NCPPB_2289_CDS_4825	Membrane-bound lytic murein transglycosylase F	27	1487	2	1758	93.1034	54.1757	15.9603	1.15e-07	0.00037213	5.8e-06
Pseudomonas_sp_1_R_17_isolate_1_R_17_4069_CDS_1847	Endoglucanase	7	76	22	3169	24.1379	97.6579	13.2673	5.19e-06	0.0168317	0.00019802
Pseudomonas_nabeulensis_E10B_7580_CDS_3756	hypothetical protein	19	409	10	2836	65.5172	87.396	13.1746	6.42e-11	2.08e-07	2.31e-08
Pseudomonas_sp._GM25_CDS_4816	Tn3 family transposase TnXax1	26	1364	3	1881	89.6552	57.9661	11.9516	2.43e-07	0.00078884	1.16e-05
Pseudomonas_sp._NP28-5_CDS_0845	Glycogen synthase	26	1373	3	1872	89.6552	57.6888	11.8165	2.54e-07	0.0008248	1.18e-05
Pseudomonas_sp_R4-34-07_7716_CDS_0220	hypothetical protein	12	196	17	3049	41.3793	93.9599	10.9808	6.28e-08	0.00020394	3.85e-06
Pseudomonas_agarici_NCPPB_2289_CDS_1470	hypothetical protein	26	1433	3	1812	89.6552	55.8398	10.9588	4.93e-07	0.00159959	2.22e-05
Pseudomonas_kairouanensis_KC12_9492_CDS_5135	Undecaprenyl phosphate-alpha-4-amino-4-deoxy-L-arabinose arabinosyl transferase	14	262	15	2983	48.2759	91.926	10.6265	1.62e-08	5.26e-05	2.65e-06
Pseudomonas_sp_11K1_7725_CDS_1173	hypothetical protein	22	777	7	2468	75.8621	76.0555	9.98272	6.82e-09	2.21e-05	1.47e-06
Pseudomonas_moraviensis_TYU6_CDS_5051	Membrane-bound lytic murein transglycosylase D	22	787	7	2458	75.8621	75.7473	9.81594	8.76e-09	2.84e-05	1.66e-06
Pseudomonas_corrugata_CFBP5403_CDS_5042	4-alpha-glucanotransferase	22	789	7	2456	75.8621	75.6857	9.78309	9.21e-09	2.99e-05	1.66e-06
Pseudomonas_fluorescens_GcM5-1A_CDS_5021	hypothetical protein	14	296	15	2949	48.2759	90.8783	9.29865	7.31e-08	0.00023729	4.34e-06
Pseudomonas_gingeri_NCPPB_3146_CDS_1977	hypothetical protein	25	1345	4	1900	86.2069	58.5516	8.829	1.09e-06	0.00354382	4.66e-05
Pseudomonas_sp._GP01-A13_CDS_5630	Murein hydrolase activator NlpD	25	1355	4	1890	86.2069	58.2435	8.71771	1.24e-06	0.00403291	5.17e-05
Pseudomonas_syringae_7928C_7343_CDS_1770	Alginate lyase	25	1356	4	1889	86.2069	58.2126	8.70667	1.26e-06	0.00408716	5.17e-05
Pseudomonas_sp._GV062_CDS_4807	hypothetical protein	12	245	17	3000	41.3793	92.4499	8.64346	6.6e-07	0.0021403	2.89e-05
Pseudomonas_sp._Z003-0.4C_8344-21__CDS_4144	hypothetical protein	21	774	8	2471	72.4138	76.1479	8.38033	5.52e-08	0.00017918	3.45e-06
Pseudomonas_fluorescens_36F3_9405_CDS_3150	hypothetical protein	17	477	12	2768	58.6207	85.3005	8.22082	7.49e-08	0.0002431	4.34e-06
Pseudomonas_sp._GP01-A4_CDS_1682	Undecaprenyl phosphate-alpha-4-amino-4-deoxy-L-arabinose arabinosyl transferase	12	259	17	2986	41.3793	92.0185	8.13809	1.18e-06	0.0038154	4.96e-05
Pseudomonas_fluorescens_NCIMB_11764_CDS_0530	D-inositol-3-phosphate glycosyltransferase	17	482	12	2763	58.6207	85.1464	8.12085	8.74e-08	0.00028355	4.97e-06
Pseudomonas_fuscovaginae_UPB0736_CDS_4418	hypothetical protein	24	1225	5	2020	82.7586	62.2496	7.9151	1.82e-06	0.00589163	7.27e-05
Pseudomonas_protegens_BNJ-SS-45_6851_CDS_4665	Poly-beta-1%2C6-N-acetyl-D-glucosamine N-deacetylase	19	647	10	2598	65.5172	80.0616	7.62937	1.46e-07	0.00047335	7.17e-06
Pseudomonas_sp_AOB-7_11585_CDS_4194	Poly-beta-1%2C6-N-acetyl-D-glucosamine synthase	19	663	10	2582	65.5172	79.5686	7.3994	2.18e-07	0.00070601	1.05e-05
Pseudomonas_sp._CBZ-4_CDS_2711	Maltooligosyl trehalose synthase	20	752	9	2493	68.9655	76.8259	7.36702	2.51e-07	0.00081319	1.18e-05
Pseudomonas_chlororaphis_14D6_7521_CDS_4160	Penicillin-binding protein 1C	9	191	20	3054	31.0345	94.114	7.19529	3.4e-05	0.1103	0.00126782
Pseudomonas_psychrophila_BIGb0477_CDS_2473	Cellulose synthase catalytic subunit [UDP-forming]	8	170	21	3075	27.5862	94.7612	6.89076	0.00010457	0.339332	0.00360991
Pseudomonas_sp_FW507-12TSA_6896_CDS_0383	Trehalose-6-phosphate hydrolase	18	631	11	2614	62.069	80.5547	6.77885	6.89e-07	0.00223487	2.98e-05
Pseudomonas_sp_CFBP13506_11560_CDS_0415	Undecaprenyl phosphate-alpha-4-amino-4-deoxy-L-arabinose arabinosyl transferase	10	262	19	2983	34.4828	91.926	5.99237	6.41e-05	0.208122	0.00231247
Pseudomonas_chlororaphis_48G9_7524_CDS_1534	hypothetical protein	13	435	16	2810	44.8276	86.5948	5.24856	4.18e-05	0.135622	0.00154115
Pseudomonas_sp_P27B_7391_CDS_0776	Trehalase	21	1140	8	2105	72.4138	64.869	4.84704	5.49e-05	0.178242	0.00200272
Pseudomonas_fluorescens_36F3_9405_CDS_0009	1%2C4-alpha-glucan branching enzyme GlgB	21	1172	8	2073	72.4138	63.8829	4.64302	0.00011538	0.374408	0.00394114
Pseudomonas_mohnii_DSM_18327_CDS_3410	Alginate lyase	21	1187	8	2058	72.4138	63.4206	4.55118	0.00012916	0.41912	0.00427673
Pseudomonas_sp_QS1027_7283_CDS_1835	N-acetylmuramoyl-L-alanine amidase AmiC	19	977	10	2268	65.5172	69.8921	4.41064	0.00012072	0.391749	0.00408072
Pseudomonas_caspiana_FBF102_CDS_5392	Penicillin-binding protein 1C	19	980	10	2265	65.5172	69.7997	4.39133	0.00012419	0.403008	0.00415473
Pseudomonas_aeruginosa_FFUP_PS_37_7081_CDS_0505	D-inositol-3-phosphate glycosyltransferase	18	2872	11	373	62.069	11.4946	0.212522	0.00024256	0.787108	0.00756834
Pseudomonas_fluorescens_PF5_CDS_4411	hypothetical protein	7	1965	22	1280	24.1379	39.4453	0.207263	8.82e-05	0.286144	0.00307682
Pseudomonas_sp._KK4_CDS_1813	GDP-mannose-dependent alpha-(1-6)-phosphatidylinositol dimannoside mannosyltransferase	10	2485	19	760	34.4828	23.4206	0.160966	1.97e-06	0.00639363	7.8e-05
Pseudomonas_chlororaphis_Pb-St2_7549_CDS_5773	hypothetical protein	5	1972	24	1273	17.2414	39.2296	0.134487	2.62e-06	0.00850352	0.00010123
Pseudomonas_aeruginosa_001-5B_10054_CDS_4672	D-inositol-3-phosphate glycosyltransferase	5	1999	24	1246	17.2414	38.3975	0.129857	2.02e-06	0.00656401	7.91e-05
Pseudomonas_sp._LE6C9_CDS_3733	Alcohol dehydrogenase [acceptor]	3	1804	26	1441	10.3448	44.4068	0.092167	5.53e-07	0.00179508	2.46e-05
Pseudomonas_aeruginosa_AUS210_10247_CDS_2913	D-inositol-3-phosphate glycosyltransferase	2	1713	27	1532	6.89655	47.2111	0.0662472	3.92e-07	0.00127176	1.79e-05
Pseudomonas_anguilliseptica_DSM_12111_CDS_4863	GDP-mannose-dependent alpha-mannosyltransferase	2	1775	27	1470	6.89655	45.3005	0.0613459	9.37e-08	0.00030412	5.15e-06
Pseudomonas_brassicacearum_37D10_11354_CDS_4779	hypothetical protein	7	2725	22	520	24.1379	16.0247	0.0607173	2.23e-12	7.23e-09	2.41e-09
Pseudomonas_chlororaphis_ZJU60_6778_CDS_5981	hypothetical protein	2	1848	27	1397	6.89655	43.0508	0.0559965	2.09e-08	6.78e-05	2.65e-06
Pseudomonas_aeruginosa_VRFPA04_CDS_3446	Periplasmic trehalase	1	1421	28	1824	3.44828	56.2096	0.045843	1.68e-06	0.00544818	6.81e-05
Pseudomonas_aeruginosa_12939_6590_CDS_2822	4-alpha-glucanotransferase	1	1602	28	1643	3.44828	50.6317	0.0366283	1.16e-07	0.00037674	5.8e-06
Pseudomonas_aeruginosa_BK1_CDS_1532	Malto-oligosyltrehalose trehalohydrolase	1	1613	28	1632	3.44828	50.2928	0.036135	1.07e-07	0.00034862	5.53e-06
Pseudomonas_aeruginosa_Pae_CF6706e_2831_CDS_3428	hypothetical protein	1	1615	28	1630	3.44828	50.2311	0.036046	1.06e-07	0.00034472	5.53e-06
Pseudomonas_aeruginosa_Pae81_10700_CDS_3101	Glycogen synthase	1	1619	28	1626	3.44828	50.1079	0.0358687	1.04e-07	0.00033803	5.53e-06
Pseudomonas_aeruginosa_KCRI-214_isolate_R0003_214_6411_CDS_4189	hypothetical protein	1	1624	28	1621	3.44828	49.9538	0.0356483	1.02e-07	0.00033167	5.53e-06
Pseudomonas_aeruginosa_VRFPA04_CDS_2118	hypothetical protein	1	1643	28	1602	3.44828	49.3683	0.0348231	4.65e-08	0.00015078	2.96e-06
Pseudomonas_aeruginosa_PA13SY16_4009_CDS_0057	Beta-xylosidase	1	1644	28	1601	3.44828	49.3374	0.0347802	4.58e-08	0.00014848	2.96e-06
Pseudomonas_aeruginosa_H26027_9949_CDS_5707	Undecaprenyl phosphate-alpha-4-amino-4-deoxy-L-arabinose arabinosyl transferase	1	1651	28	1594	3.44828	49.1217	0.0344813	4.11e-08	0.0001335	2.72e-06
Pseudomonas_aeruginosa_PHU46_CDS_1616	hypothetical protein	1	1653	28	1592	3.44828	49.0601	0.0343963	3.99e-08	0.00012955	2.7e-06
Pseudomonas_aeruginosa_IMP-13_10390_CDS_4337	O-mycaminosyltylonolide 6-deoxyallosyltransferase	1	1654	28	1591	3.44828	49.0293	0.034354	3.93e-08	0.00012764	2.7e-06
Pseudomonas_aeruginosa_VET-68_contigs_CDS_3018	hypothetical protein	1	1657	28	1588	3.44828	48.9368	0.0342271	3.76e-08	0.00012209	2.65e-06
Pseudomonas_aeruginosa_278S180511BSL_PA2_11053_CDS_3739	Undecaprenyl phosphate-alpha-4-amino-4-deoxy-L-arabinose arabinosyl transferase	1	1658	28	1587	3.44828	48.906	0.0341849	3.71e-08	0.00012031	2.65e-06
Pseudomonas_aeruginosa_PAC94A_11000_CDS_2906	hypothetical protein	1	1660	28	1585	3.44828	48.8444	0.0341007	3.6e-08	0.00011685	2.65e-06
Pseudomonas_aeruginosa_1046_PAER_2859_CDS_1540	hypothetical protein	1	1660	28	1585	3.44828	48.8444	0.0341007	3.6e-08	0.00011685	2.65e-06
Pseudomonas_aeruginosa_Pae_CF6706q_2838_CDS_5440	Oxygen-dependent choline dehydrogenase	1	1663	28	1582	3.44828	48.7519	0.0339747	3.45e-08	0.0001119	2.65e-06
Pseudomonas_aeruginosa_AZPAE14723_2348_CDS_5950	Non-hemolytic phospholipase C	1	1663	28	1582	3.44828	48.7519	0.0339747	3.45e-08	0.0001119	2.65e-06
Pseudomonas_aeruginosa_4094345290_11096_CDS_2684	Alginate lyase	1	1665	28	1580	3.44828	48.6903	0.033891	3.35e-08	0.00010876	2.65e-06
Pseudomonas_aeruginosa_001-5A_10078_CDS_2496	hypothetical protein	1	1666	28	1579	3.44828	48.6595	0.0338492	3.3e-08	0.00010723	2.65e-06
Pseudomonas_aeruginosa_DUN-001C_10141_CDS_2628	Murein hydrolase activator NlpD	1	1667	28	1578	3.44828	48.6287	0.0338075	3.26e-08	0.00010574	2.65e-06
Pseudomonas_aeruginosa_LiP5_10027_CDS_1715	Membrane-bound lytic murein transglycosylase D	1	1667	28	1578	3.44828	48.6287	0.0338075	3.26e-08	0.00010574	2.65e-06
Pseudomonas_aeruginosa_AZPAE14698_2308_CDS_2183	putative glycosyltransferase	1	1668	28	1577	3.44828	48.5978	0.0337658	3.21e-08	0.00010427	2.65e-06
Pseudomonas_aeruginosa_FFUP_PS_65_7206_CDS_0986	D-inositol-3-phosphate glycosyltransferase	1	1668	28	1577	3.44828	48.5978	0.0337658	3.21e-08	0.00010427	2.65e-06
Pseudomonas_aeruginosa_462_PAER_2871_CDS_3112	hypothetical protein	1	1670	28	1575	3.44828	48.5362	0.0336826	3.13e-08	0.00010143	2.65e-06
Pseudomonas_sp_HMSC066A08_5629_CDS_3246	N-acetylmuramoyl-L-alanine amidase AmiC	1	1671	28	1574	3.44828	48.5054	0.0336411	3.08e-08	0.00010005	2.65e-06
Pseudomonas_aeruginosa_AZPAE14899_2158_CDS_1301	Chitin-binding protein CbpD	1	1671	28	1574	3.44828	48.5054	0.0336411	3.08e-08	0.00010005	2.65e-06
Pseudomonas_aeruginosa_Pae_CF6706m_2836_CDS_2932	Tn3 family transposase TnXax1	1	1676	28	1569	3.44828	48.3513	0.0334342	2.88e-08	9.36e-05	2.65e-06
Pseudomonas_aeruginosa_AZPAE12144_2389_CDS_1542	Non-hemolytic phospholipase C	1	1676	28	1569	3.44828	48.3513	0.0334342	2.88e-08	9.36e-05	2.65e-06
Pseudomonas_aeruginosa_19SV_10966_CDS_0743	Alginate lyase	1	1678	28	1567	3.44828	48.2897	0.0333518	2.81e-08	9.12e-05	2.65e-06
Pseudomonas_aeruginosa_env142_6523_CDS_2713	hypothetical protein	1	1678	28	1567	3.44828	48.2897	0.0333518	2.81e-08	9.12e-05	2.65e-06
Pseudomonas_aeruginosa_Env_11_6793_CDS_1004	Membrane-bound lytic murein transglycosylase F	1	1679	28	1566	3.44828	48.2589	0.0333106	2.77e-08	9e-05	2.65e-06
Pseudomonas_aeruginosa_Pae_CF6708p_2744_CDS_2504	Tn3 family transposase TnXax1	1	1680	28	1565	3.44828	48.228	0.0332696	2.74e-08	8.89e-05	2.65e-06
Pseudomonas_aeruginosa_MRSN6241_10441_CDS_2996	Membrane-bound lytic murein transglycosylase B	1	1685	28	1560	3.44828	48.074	0.0330649	2.57e-08	8.35e-05	2.65e-06
Pseudomonas_aeruginosa_MRSN6241_10441_CDS_3768	hypothetical protein	1	1686	28	1559	3.44828	48.0431	0.0330241	2.54e-08	8.26e-05	2.65e-06
Pseudomonas_aeruginosa_3C52_K_isolate_968333S_9933_CDS_0474	Alginate lyase	1	1688	28	1557	3.44828	47.9815	0.0329426	2.49e-08	8.06e-05	2.65e-06
Pseudomonas_aeruginosa_AUS719_10189_CDS_3455	hypothetical protein	1	1690	28	1555	3.44828	47.9199	0.0328614	2.43e-08	7.88e-05	2.65e-06
Pseudomonas_aeruginosa_Y89_7172_CDS_5656	hypothetical protein	1	1704	28	1541	3.44828	47.4884	0.0322979	2.11e-08	6.85e-05	2.65e-06
Pseudomonas_balearica_st101_CDS_2438	hypothetical protein	1	1742	28	1503	3.44828	46.3174	0.0308143	8.03e-09	2.6e-05	1.63e-06
Pseudomonas_aeruginosa_PABL022_9618_CDS_5558	Undecaprenyl-phosphate 4-deoxy-4-formamido-L-arabinose transferase	1	2089	28	1156	3.44828	35.624	0.0197634	6.63e-12	2.15e-08	4.3e-09
Pseudomonas_aeruginosa_1090_10259_CDS_2690	hypothetical protein	0	1044	29	2201	0	67.8274	0	2.19e-05	0.0711059	0.00082681

[truncated: 4 more sheets: Non_Host_Associated, Plants, Soil, Wastewater]
