# Supplementary material for: Comparative Genomics of the Genus Pseudomonas Reveals Host- and Environment-Specific Evolution
Source: Microbiol Spectr. 2022 Nov 10;10(6):e02370-22. doi: 10.1128/spectrum.02370-22 (PMC9769992; doi:10.1128/spectrum.02370-22)
Supplement: Supplemental File 6 — Supplemental material. Download spectrum.02370-22-s0006.xlsx, XLSX file, 0.1 MB [file spectrum.02370-22-s0006.xlsx]

## Sheet: Caption
Supplemental File 6. Datasheet including the Pseudomonas resistance-related gene relationships with the isolation source based on Scoary analyses.

## Sheet: Aquatic
Gene	Annotation	Number_pos_present_in	Number_neg_present_in	Number_pos_not_present_in	Number_neg_not_present_in	Sensitivity	Specificity	Odds_ratio	Naive_p	Bonferroni_p	Benjamini_H_p
Pseudomonas_sp._GW460-13_CDS_3770	hypothetical protein	15	0	518	2741	2.81426	100	inf	1.26571e-12	3.17694e-10	1.05898e-10
Pseudomonas_sp._GW460-4_CDS_5271	Metallo-beta-lactamase type 2	9	0	524	2741	1.68856	100	inf	7.58798e-08	1.90458e-05	1.58715e-06
Pseudomonas_sp_TKO14_7128_CDS_5249	Beta-lactamase OXA-15	4	0	529	2741	0.750469	100	inf	0.00069581	0.174648	0.00545776
Pseudomonas_sp._FW306-02-F02-AB_CDS_5568	Beta-lactamase	21	5	512	2736	3.93996	99.8176	22.4438	5.80532e-13	1.45714e-10	7.28568e-11
Pseudomonas_fluorescens_HK44_CDS_3870	Beta-lactamase	21	6	512	2735	3.93996	99.7811	18.6963	2.22008e-12	5.5724e-10	1.3931e-10
Pseudomonas_sp_KBS0710_9380_CDS_2981	hypothetical protein	18	12	515	2729	3.37711	99.5622	7.94854	6.2528e-08	1.56945e-05	1.53425e-06
Pseudomonas_pseudoalcaligenes_B9D3C_CDS_3272	Beta-lactamase	23	23	510	2718	4.3152	99.1609	5.32941	9.58575e-08	2.40602e-05	1.85079e-06
Pseudomonas_sp._GP01-A3_CDS_5228	hypothetical protein	19	19	514	2722	3.56473	99.3068	5.29572	1.2966e-06	0.000325447	2.03404e-05
Pseudomonas_putida_DLL-E4_CDS_5930	Alkylmercury lyase	19	19	514	2722	3.56473	99.3068	5.29572	1.2966e-06	0.000325447	2.03404e-05
Pseudomonas_aeruginosa_AZPAE14381_2356_CDS_6129	hypothetical protein	33	52	500	2689	6.19137	98.1029	3.41296	5.73078e-07	0.000143843	1.02745e-05
Pseudomonas_sp._GP01-A9_CDS_5280	Alkylmercury lyase	20	39	513	2702	3.75235	98.5772	2.70105	0.000958046	0.24047	0.00707264
Pseudomonas_fluorescens_BBc6R8_CDS_1258	Beta-lactamase	82	193	451	2548	15.3846	92.9588	2.40038	3.71631e-09	9.32793e-07	1.16599e-07
Pseudomonas_caspiana_OWC3_9453_CDS_4836	Beta-lactamase	84	216	449	2525	15.7598	92.1197	2.18696	6.72382e-08	1.68768e-05	1.53425e-06
Pseudomonas_frederiksbergensis_AS1_CDS_4296	Glutathione transferase FosA	136	393	397	2348	25.5159	85.6622	2.0467	1.06863e-09	2.68227e-07	5.36454e-08
Pseudomonas_aeruginosa_130_PAER_2862_CDS_4451	Mercuric transport protein MerC	55	162	478	2579	10.3189	94.0897	1.83177	0.000392777	0.098587	0.00352096
Pseudomonas_protegens_14B2_11376_CDS_0590	putative efflux pump outer membrane protein TtgC	86	299	447	2442	16.1351	89.0916	1.57132	0.000917361	0.230258	0.0069775
Pseudomonas_aeruginosa_3141_10640_CDS_2630	Glutathione transferase FosA	226	1424	307	1317	42.4015	48.0482	0.680841	5.62698e-05	0.0141237	0.000588488
Pseudomonas_aeruginosa_E2_CDS_3193	Multidrug export protein AcrE	227	1432	306	1309	42.5891	47.7563	0.678111	4.60007e-05	0.0115462	0.000502008
Pseudomonas_aeruginosa_PA45_CDS_3364	Beta-lactamase	228	1438	305	1303	42.7767	47.5374	0.677362	4.55893e-05	0.0114429	0.000502008
Pseudomonas_aeruginosa_PAC70B_10993_CDS_5149	Aminoglycoside 3'-phosphotransferase	227	1434	306	1307	42.5891	47.6833	0.676131	4.53396e-05	0.0113802	0.000502008
Pseudomonas_aeruginosa_LiA133_2003_contigs_CDS_1047	Beta-lactamase OXA-133	228	1443	305	1298	42.7767	47.355	0.672424	3.05019e-05	0.00765599	0.000402947
Pseudomonas_mediterranea_DSM_16733_CDS_3991	Beta-lactamase	4	89	529	2652	0.750469	96.753	0.225314	0.000525419	0.13188	0.00427808
Pseudomonas_aeruginosa_AZPAE14840_2515_CDS_6495	Beta-lactamase OXA-10	2	70	531	2671	0.375235	97.4462	0.143718	0.000528369	0.132621	0.00427808
Pseudomonas_floridensis_GEV388_CDS_3965	Beta-lactamase	10	390	523	2351	1.87617	85.7716	0.115262	1.22813e-20	3.08262e-18	3.08262e-18
Pseudomonas_aeruginosa_1618_10341_CDS_6131	Streptomycin 3''-adenylyltransferase	3	143	530	2598	0.562852	94.7829	0.102837	2.73922e-08	6.87543e-06	7.63937e-07
Pseudomonas_aeruginosa_K34-7_7082_CDS_1292	Tetracycline resistance protein%2C class C	1	64	532	2677	0.187617	97.6651	0.0786243	0.000239498	0.0601139	0.00222644
Pseudomonas_aeruginosa_PASGNDM590_5769_CDS_6267	Inner membrane transport protein YdhC	1	69	532	2672	0.187617	97.4827	0.0727907	0.000102676	0.0257717	0.00103087
Pseudomonas_aeruginosa_BK3_5889_CDS_2462	Aminoglycoside 3'-phosphotransferase	1	89	532	2652	0.187617	96.753	0.0560108	3.32832e-06	0.000835409	4.64116e-05
Pseudomonas_aeruginosa_1619_10351_CDS_3165	hypothetical protein	1	92	532	2649	0.187617	96.6436	0.0541231	2.23245e-06	0.000560346	3.29615e-05
Pseudomonas_aeruginosa_LiP12_10064_CDS_5939	Mercuric reductase	1	130	532	2611	0.187617	95.2572	0.037753	1.84961e-09	4.64251e-07	6.63216e-08
Pseudomonas_aeruginosa_Pa423_9655_CDS_6026	Bicyclomycin resistance protein	0	115	533	2626	0	95.8045	0	1.36635e-09	3.42955e-07	5.71591e-08
Pseudomonas_aeruginosa_S53_C01_BS_6946_CDS_6232	Metallo-beta-lactamase type 2	0	59	533	2682	0	97.8475	0	4.55674e-05	0.0114374	0.000502008
Pseudomonas_aeruginosa_PABL086_9558_CDS_5690	Aminoglycoside 3'-phosphotransferase	0	52	533	2689	0	98.1029	0	0.000178359	0.0447682	0.00172185
Pseudomonas_aeruginosa_S567_C10_BS_6501_CDS_7409	Aminoglycoside N(6')-acetyltransferase type 1	0	46	533	2695	0	98.3218	0	0.00041924	0.105229	0.0036286

## Sheet: Animals
Gene	Annotation	Number_pos_present_in	Number_neg_present_in	Number_pos_not_present_in	Number_neg_not_present_in	Sensitivity	Specificity	Odds_ratio	Naive_p	Bonferroni_p	Benjamini_H_p
Pseudomonas_aeruginosa_S53_C01_BS_6946_CDS_6232	Metallo-beta-lactamase type 2	59	0	1439	1776	3.93858	100	inf	4.9119e-21	1.23289e-18	4.40317e-20
Pseudomonas_aeruginosa_Pa792_9654_CDS_4546	Metallo-beta-lactamase type 2	34	0	1464	1776	2.26969	100	inf	2.32022e-12	5.82375e-10	1.49327e-11
Pseudomonas_aeruginosa_I1-408_6930_CDS_6351	Aminoglycoside 3'-phosphotransferase	29	0	1469	1776	1.93591	100	inf	1.22494e-10	3.07459e-08	7.68648e-10
Pseudomonas_aeruginosa_Pa58_6334_CDS_4688	Beta-lactamase OXA-2	25	0	1473	1776	1.66889	100	inf	2.90583e-09	7.29363e-07	1.73658e-08
Pseudomonas_aeruginosa_AZPAE14689_2549_CDS_6761	Beta-lactamase	25	0	1473	1776	1.66889	100	inf	2.90583e-09	7.29363e-07	1.73658e-08
Pseudomonas_aeruginosa_AZPAE14706_2566_CDS_6384	Beta-lactamase PSE-1	23	0	1475	1776	1.53538	100	inf	1.41215e-08	3.5445e-06	8.24302e-08
Pseudomonas_aeruginosa_B41226_10391_CDS_6046	Extended-spectrum beta-lactamase PER-1	21	0	1477	1776	1.40187	100	inf	6.85249e-08	1.71998e-05	3.90904e-07
Pseudomonas_aeruginosa_Pa423_9655_CDS_6665	Pentapeptide repeat protein	20	0	1478	1776	1.33511	100	inf	1.50866e-07	3.78674e-05	8.05689e-07
Pseudomonas_aeruginosa_K34-7_7082_CDS_4527	Beta-lactamase OXA-1	18	0	1480	1776	1.2016	100	inf	7.30461e-07	0.000183346	3.74175e-06
Pseudomonas_aeruginosa_12939_6590_CDS_3752	Bleomycin resistance protein	8	0	1490	1776	0.534045	100	inf	0.0019013	0.477227	0.00653735
Pseudomonas_aeruginosa_520374_526374_5314_CDS_6168	Extended-spectrum beta-lactamase PER-1	8	0	1490	1776	0.534045	100	inf	0.0019013	0.477227	0.00653735
Pseudomonas_aeruginosa_LiP12_10064_CDS_5939	Mercuric reductase	129	2	1369	1774	8.61148	99.8874	83.5814	1.90299e-42	4.7765e-40	3.18433e-41
Pseudomonas_aeruginosa_AZPAE14840_2515_CDS_6495	Beta-lactamase OXA-10	70	2	1428	1774	4.6729	99.8874	43.4804	5.5785e-22	1.4002e-19	5.3854e-21
Pseudomonas_aeruginosa_PASGNDM590_5769_CDS_6267	Inner membrane transport protein YdhC	68	2	1430	1774	4.53939	99.8874	42.179	2.64883e-21	6.64857e-19	2.46243e-20
Pseudomonas_aeruginosa_K34-7_7082_CDS_1292	Tetracycline resistance protein%2C class C	63	2	1435	1774	4.20561	99.8874	38.9415	1.2832e-19	3.22084e-17	1.11063e-18
Pseudomonas_aeruginosa_LiA133_2003_contigs_CDS_1047	Beta-lactamase OXA-133	1342	329	156	1447	89.5861	81.4752	37.8356	0	0	0
Pseudomonas_aeruginosa_PA45_CDS_3364	Beta-lactamase	1337	329	161	1447	89.2523	81.4752	36.524	0	0	0
Pseudomonas_aeruginosa_PAC70B_10993_CDS_5149	Aminoglycoside 3'-phosphotransferase	1334	327	164	1449	89.0521	81.5878	36.044	0	0	0
Pseudomonas_aeruginosa_Pa423_9655_CDS_6026	Bicyclomycin resistance protein	111	4	1387	1772	7.40988	99.7748	35.4528	1.44766e-33	3.63363e-31	2.01869e-32
Pseudomonas_aeruginosa_E2_CDS_3193	Multidrug export protein AcrE	1331	328	167	1448	88.8518	81.5315	35.1849	0	0	0
Pseudomonas_aeruginosa_3141_10640_CDS_2630	Glutathione transferase FosA	1327	323	171	1453	88.5848	81.8131	34.909	0	0	0
Pseudomonas_aeruginosa_S567_C10_BS_6501_CDS_7409	Aminoglycoside N(6')-acetyltransferase type 1	44	2	1454	1774	2.93725	99.8874	26.8418	2.6258e-13	6.59076e-11	1.78129e-12
Pseudomonas_aeruginosa_1618_10341_CDS_6131	Streptomycin 3''-adenylyltransferase	138	8	1360	1768	9.21228	99.5495	22.425	3.06467e-38	7.69233e-36	4.80771e-37
Pseudomonas_aeruginosa_SP4528_9945_CDS_3728	Metallo-beta-lactamase type 2	17	1	1481	1775	1.13485	99.9437	20.3747	1.64978e-05	0.00414094	7.39454e-05
Pseudomonas_aeruginosa_AZPAE14702_2311_CDS_6593	ABC-F type ribosomal protection protein Msr(E)	15	1	1483	1775	1.00134	99.9437	17.9535	0.000125693	0.0315489	0.000508853
Pseudomonas_aeruginosa_AZPAE14353_2350_CDS_6292	hypothetical protein	14	1	1484	1775	0.934579	99.9437	16.7453	0.000247926	0.0622295	0.000957377
Pseudomonas_aeruginosa_AZPAE14830_2287_CDS_6228	Inner membrane transport protein YdhP	27	2	1471	1774	1.8024	99.8874	16.2808	9.47305e-08	2.37773e-05	5.16899e-07
Pseudomonas_aeruginosa_PASGNDM587_6805_CDS_0000	Dihydropteroate synthase	13	1	1485	1775	0.867824	99.9437	15.5387	0.000489087	0.122761	0.00183225
Pseudomonas_aeruginosa_PABL086_9558_CDS_5690	Aminoglycoside 3'-phosphotransferase	48	4	1450	1772	3.20427	99.7748	14.6648	1.38296e-12	3.47123e-10	9.13483e-12
Pseudomonas_aeruginosa_CCBH4850_10730_CDS_6113	16S rRNA (guanine(1405)-N(7))-methyltransferase	11	1	1487	1775	0.734312	99.9437	13.1305	0.00189825	0.47646	0.00653735
Pseudomonas_sp_AU11048_5033_CDS_3051	Beta-lactamase	15	2	1483	1774	1.00134	99.8874	8.97168	0.000377136	0.0946612	0.00143426
Pseudomonas_aeruginosa_PA1088_CDS_2668	Bicyclomycin resistance protein	13	2	1485	1774	0.867824	99.8874	7.76498	0.0014136	0.354813	0.00514222
Pseudomonas_aeruginosa_1619_10351_CDS_3165	hypothetical protein	79	14	1419	1762	5.2737	99.2117	7.00685	2.43645e-15	6.11549e-13	1.91109e-14
Pseudomonas_aeruginosa_BK3_5889_CDS_2462	Aminoglycoside 3'-phosphotransferase	76	14	1422	1762	5.07343	99.2117	6.72654	2.87498e-14	7.21619e-12	2.06177e-13
Pseudomonas_aeruginosa_60003_10936_CDS_6272	Tetracycline resistance protein%2C class C	31	6	1467	1770	2.06943	99.6622	6.23381	2.52691e-06	0.000634254	1.21972e-05
Pseudomonas_aeruginosa_173_6579_CDS_4417	Chromate transport protein	82	17	1416	1759	5.47397	99.0428	5.99194	1.9946e-14	5.00644e-12	1.5171e-13
Pseudomonas_aeruginosa_BWH060_CDS_5874	hypothetical protein	173	39	1325	1737	11.5487	97.8041	5.81521	2.19791e-28	5.51675e-26	2.90355e-27
Pseudomonas_aeruginosa_59993_10938_CDS_4618	Spore protein SP21	171	39	1327	1737	11.4152	97.8041	5.73932	7.29249e-28	1.83041e-25	8.71626e-27
Pseudomonas_aeruginosa_298S020611BSL_PA1_11050_CDS_3743	hypothetical protein	170	39	1328	1737	11.3485	97.8041	5.70146	1.33003e-27	3.33838e-25	1.45147e-26
Pseudomonas_aeruginosa_1713_10333_CDS_0439	hypothetical protein	170	39	1328	1737	11.3485	97.8041	5.70146	1.33003e-27	3.33838e-25	1.45147e-26
Pseudomonas_aeruginosa_1324_PAER_2863_CDS_5673	hypothetical protein	388	106	1110	1670	25.9012	94.0315	5.50705	1.53835e-58	3.86126e-56	2.9702e-57
Pseudomonas_aeruginosa_DUN-015A_10075_CDS_2430	hypothetical protein	390	109	1108	1667	26.0347	93.8626	5.38312	1.16671e-57	2.92844e-55	2.09174e-56
Pseudomonas_sp_DP16D-R1_5882_CDS_3054	Mercuric reductase	639	222	859	1554	42.6569	87.5	5.20722	1.18163e-86	2.96589e-84	3.70736e-85
Pseudomonas_aeruginosa_MRSN1938_10477_CDS_2157	Mercuric transport protein MerT	630	220	868	1556	42.0561	87.6126	5.13343	1.47424e-84	3.70034e-82	4.11149e-83
Pseudomonas_monteilii_QM_CDS_5217	Mercuric transport protein periplasmic component	630	221	868	1555	42.0561	87.5563	5.10692	3.89808e-84	9.78418e-82	9.78418e-83
Pseudomonas_aeruginosa_239A_isolate_13121-1_9926_CDS_1894	Thioredoxin 2	197	54	1301	1722	13.1509	96.9595	4.82868	3.69521e-28	9.27498e-26	4.63749e-27
Pseudomonas_aeruginosa_WH-SGI-V-07330_3601_CDS_6510	Beta-lactamase OXA-18	16	4	1482	1772	1.06809	99.7748	4.78273	0.00257308	0.645843	0.00862191
Pseudomonas_aeruginosa_AZPAE15070_2263_CDS_4090	Glutathione-regulated potassium-efflux system protein KefC	181	50	1317	1726	12.0828	97.1847	4.74421	1.52179e-25	3.81969e-23	1.59154e-24
Pseudomonas_aeruginosa_5997_10919_CDS_5362	Multidrug resistance protein MexA	1488	1740	10	36	99.3324	2.02703	3.07862	0.000893389	0.224241	0.00329766
Pseudomonas_aeruginosa_105777_CDS_5741	Mercuric transport protein MerC	59	25	1439	1751	3.93858	98.5923	2.87169	6.18844e-06	0.0015533	2.87648e-05
Pseudomonas_aeruginosa_AZPAE14974_2531_CDS_6416	hypothetical protein	201	95	1297	1681	13.4179	94.6509	2.74221	1.13804e-15	2.85649e-13	9.21449e-15
Pseudomonas_aeruginosa_AUS502_10246_CDS_5376	Mercuric transport protein periplasmic component	180	88	1318	1688	12.016	95.045	2.61967	2.2812e-13	5.7258e-11	1.5905e-12
Pseudomonas_aeruginosa_AUS511_10617_CDS_0793	Arsenical resistance operon trans-acting repressor ArsD	37	18	1461	1758	2.46996	98.9865	2.47342	0.00150291	0.377231	0.00538901
Pseudomonas_aeruginosa_env126_5936_CDS_5569	hypothetical protein	79	45	1419	1731	5.2737	97.4662	2.14156	4.6749e-05	0.011734	0.00020586
Pseudomonas_aeruginosa_130_PAER_2862_CDS_4451	Mercuric transport protein MerC	130	87	1368	1689	8.67824	95.1014	1.84488	1.58203e-05	0.00397089	7.2198e-05
Pseudomonas_sp_WCS358_2469_CDS_1296	Beta-lactamase	40	94	1458	1682	2.67023	94.7072	0.490909	0.000179156	0.0449682	0.000702628
Pseudomonas_protegens_PA19_5536_CDS_4532	Chloramphenicol acetyltransferase	13	47	1485	1729	0.867824	97.3536	0.322043	0.000119807	0.0300716	0.000493241
Pseudomonas_stutzeri_AR9-4_4120_CDS_1574	Beta-lactamase OXA-2	7	35	1491	1741	0.46729	98.0293	0.233535	0.000119871	0.0300877	0.000493241
Pseudomonas_sp._IB20_CDS_0903	Aminoglycoside 3'-phosphotransferase	7	43	1491	1733	0.46729	97.5788	0.189213	2.27888e-06	0.000571999	1.12157e-05
Pseudomonas_fluorescens_BBc6R8_CDS_1258	Beta-lactamase	32	243	1466	1533	2.13618	86.3176	0.137706	1.388e-36	3.48388e-34	2.04934e-35
Pseudomonas_pseudoalcaligenes_B9D3C_CDS_3272	Beta-lactamase	4	42	1494	1734	0.267023	97.6351	0.110537	8.72782e-08	2.19068e-05	4.86819e-07
Pseudomonas_sp._QTF5_CDS_4906	Fosfomycin resistance protein AbaF	10	104	1488	1672	0.667557	94.1441	0.108044	3.22735e-18	8.10066e-16	2.70022e-17
Pseudomonas_protegens_14B2_11376_CDS_0590	putative efflux pump outer membrane protein TtgC	38	347	1460	1429	2.53672	80.4617	0.107185	1.33031e-58	3.33907e-56	2.78256e-57
Pseudomonas_sp_KBS0710_9380_CDS_2981	hypothetical protein	2	28	1496	1748	0.133511	98.4234	0.0834607	3.7535e-06	0.000942129	1.7776e-05
Pseudomonas_sp._JAI115_CDS_0458	Aminoglycoside 3'-phosphotransferase	1	19	1497	1757	0.0667557	98.9302	0.0617727	0.000128698	0.0323033	0.00051275
Pseudomonas_frederiksbergensis_AS1_CDS_4296	Glutathione transferase FosA	32	497	1466	1279	2.13618	72.0158	0.0561733	3.60187e-106	9.04069e-104	1.29153e-104
Pseudomonas_fluorescens_HK44_CDS_3870	Beta-lactamase	1	26	1497	1750	0.0667557	98.536	0.0449617	1.80552e-06	0.000453186	9.06372e-06
Pseudomonas_caspiana_OWC3_9453_CDS_4836	Beta-lactamase	12	288	1486	1488	0.801068	83.7838	0.0417227	8.52791e-65	2.1405e-62	1.94591e-63
Pseudomonas_protegens_PA26_4053_CDS_0083	Beta-lactamase	2	61	1496	1715	0.133511	96.5653	0.0375866	2.12828e-14	5.34198e-12	1.57117e-13
Pseudomonas_mediterranea_DSM_16733_CDS_3991	Beta-lactamase	1	92	1497	1684	0.0667557	94.8198	0.0122274	6.25172e-24	1.56918e-21	6.27673e-23
Pseudomonas_floridensis_GEV388_CDS_3965	Beta-lactamase	4	396	1494	1380	0.267023	77.7027	0.00933025	6.49053e-108	1.62912e-105	2.71521e-106
Pseudomonas_sp._FW306-02-F02-AB_CDS_5568	Beta-lactamase	0	26	1498	1750	0	98.536	0	1.56599e-07	3.93062e-05	8.1888e-07
Pseudomonas_sp._OV508_CDS_0545	Glutathione transferase FosA	0	16	1498	1760	0	99.0991	0	5.80247e-05	0.0145642	0.000251107
Pseudomonas_sp._GW460-13_CDS_3770	hypothetical protein	0	15	1498	1761	0	99.1554	0	0.000108609	0.0272608	0.000462047
Pseudomonas_stutzeri_ST27MN3_7171_CDS_3376	hypothetical protein	0	10	1498	1766	0	99.4369	0	0.00257627	0.646644	0.00862191

## Sheet: Aves
Gene	Annotation	Number_pos_present_in	Number_neg_present_in	Number_pos_not_present_in	Number_neg_not_present_in	Sensitivity	Specificity	Odds_ratio	Naive_p	Bonferroni_p	Benjamini_H_p
Pseudomonas_aeruginosa_K34-7_7082_CDS_1292	Tetracycline resistance protein%2C class C	4	61	4	3205	50	98.1323	52.541	9.33899e-06	0.00234409	0.00157941
Pseudomonas_aeruginosa_PASGNDM590_5769_CDS_6267	Inner membrane transport protein YdhC	4	66	4	3200	50	97.9792	48.4848	1.25849e-05	0.00315881	0.00157941
Pseudomonas_putida_DZ-C18_6395_CDS_5192	hypothetical protein	2	2	6	3264	25	99.9388	544	3.12789e-05	0.00785101	0.002617
Pseudomonas_aeruginosa_S567_C10_BS_6501_CDS_7409	Aminoglycoside N(6')-acetyltransferase type 1	3	43	5	3223	37.5	98.6834	44.9721	0.000138445	0.0347496	0.00868739

## Sheet: Fish
Gene	Annotation	Number_pos_present_in	Number_neg_present_in	Number_pos_not_present_in	Number_neg_not_present_in	Sensitivity	Specificity	Odds_ratio	Naive_p	Bonferroni_p	Benjamini_H_p
Pseudomonas_sp_WCS358_2469_CDS_1296	Beta-lactamase	8	126	6	3134	57.1429	96.135	33.164	1.56352e-08	3.92445e-06	3.92445e-06
Pseudomonas_aeruginosa_LiA133_2003_contigs_CDS_1047	Beta-lactamase OXA-133	0	1671	14	1589	0	48.7423	0	4.41908e-05	0.0110919	0.00221978
Pseudomonas_aeruginosa_PA45_CDS_3364	Beta-lactamase	0	1666	14	1594	0	48.8957	0	4.61683e-05	0.0115883	0.00221978
Pseudomonas_aeruginosa_PAC70B_10993_CDS_5149	Aminoglycoside 3'-phosphotransferase	0	1661	14	1599	0	49.0491	0	4.82278e-05	0.0121052	0.00221978
Pseudomonas_aeruginosa_E2_CDS_3193	Multidrug export protein AcrE	0	1659	14	1601	0	49.1104	0	4.90752e-05	0.0123179	0.00221978
Pseudomonas_aeruginosa_3141_10640_CDS_2630	Glutathione transferase FosA	0	1650	14	1610	0	49.3865	0	5.30625e-05	0.0133187	0.00221978

## Sheet: Fungi
Gene	Annotation	Number_pos_present_in	Number_neg_present_in	Number_pos_not_present_in	Number_neg_not_present_in	Sensitivity	Specificity	Odds_ratio	Naive_p	Bonferroni_p	Benjamini_H_p
Pseudomonas_fluorescens_BBc6R8_CDS_1258	Beta-lactamase	9	266	3	2996	75	91.8455	33.7895	3.2276e-08	8.10127e-06	8.10127e-06
Pseudomonas_protegens_14B2_11376_CDS_0590	putative efflux pump outer membrane protein TtgC	9	376	3	2886	75	88.4733	23.0266	6.27055e-07	0.000157391	7.86953e-05
Pseudomonas_frederiksbergensis_AS1_CDS_4296	Glutathione transferase FosA	8	521	4	2741	66.6667	84.0282	10.5221	0.000119506	0.029996	0.00606168
Pseudomonas_fuscovaginae_UPB0736_CDS_2774	Beta-lactamase	2	3	10	3259	16.6667	99.908	217.267	0.000122431	0.0307302	0.00606168
Pseudomonas_aeruginosa_LiA133_2003_contigs_CDS_1047	Beta-lactamase OXA-133	0	1671	12	1591	0	48.7738	0	0.000185823	0.0466416	0.00606168
Pseudomonas_aeruginosa_PA45_CDS_3364	Beta-lactamase	0	1666	12	1596	0	48.927	0	0.000192924	0.0484238	0.00606168
Pseudomonas_aeruginosa_PAC70B_10993_CDS_5149	Aminoglycoside 3'-phosphotransferase	0	1661	12	1601	0	49.0803	0	0.000200272	0.0502683	0.00606168
Pseudomonas_aeruginosa_E2_CDS_3193	Multidrug export protein AcrE	0	1659	12	1603	0	49.1416	0	0.000203283	0.051024	0.00606168
Pseudomonas_aeruginosa_3141_10640_CDS_2630	Glutathione transferase FosA	0	1650	12	1612	0	49.4175	0	0.000217351	0.0545551	0.00606168

## Sheet: Host_Associated
Gene	Annotation	Number_pos_present_in	Number_neg_present_in	Number_pos_not_present_in	Number_neg_not_present_in	Sensitivity	Specificity	Odds_ratio	Naive_p	Bonferroni_p	Benjamini_H_p
Pseudomonas_aeruginosa_S53_C01_BS_6946_CDS_6232	Metallo-beta-lactamase type 2	59	0	2291	924	2.51064	100	inf	3.75903e-09	9.43517e-07	4.71759e-08
Pseudomonas_aeruginosa_Pa792_9654_CDS_4546	Metallo-beta-lactamase type 2	34	0	2316	924	1.44681	100	inf	2.12256e-05	0.00532764	0.000166489
Pseudomonas_aeruginosa_I1-408_6930_CDS_6351	Aminoglycoside 3'-phosphotransferase	29	0	2321	924	1.23404	100	inf	9.34756e-05	0.0234624	0.000617431
Pseudomonas_aeruginosa_Pa58_6334_CDS_4688	Beta-lactamase OXA-2	25	0	2325	924	1.06383	100	inf	0.00043969	0.110362	0.00225229
Pseudomonas_aeruginosa_AZPAE14689_2549_CDS_6761	Beta-lactamase	25	0	2325	924	1.06383	100	inf	0.00043969	0.110362	0.00225229
Pseudomonas_aeruginosa_AZPAE14706_2566_CDS_6384	Beta-lactamase PSE-1	23	0	2327	924	0.978723	100	inf	0.00070476	0.176895	0.00346852
Pseudomonas_aeruginosa_B41226_10391_CDS_6046	Extended-spectrum beta-lactamase PER-1	21	0	2329	924	0.893617	100	inf	0.00119113	0.298974	0.0057495
Pseudomonas_aeruginosa_Pa423_9655_CDS_6665	Pentapeptide repeat protein	20	0	2330	924	0.851064	100	inf	0.00193781	0.486392	0.00900725
Pseudomonas_aeruginosa_LiP12_10064_CDS_5939	Mercuric reductase	130	1	2220	923	5.53191	99.8918	54.0495	5.30279e-18	1.331e-15	1.47889e-16
Pseudomonas_aeruginosa_AZPAE14840_2515_CDS_6495	Beta-lactamase OXA-10	70	2	2280	922	2.97872	99.7835	14.1535	3.052e-08	7.66052e-06	3.33066e-07
Pseudomonas_aeruginosa_PASGNDM590_5769_CDS_6267	Inner membrane transport protein YdhC	68	2	2282	922	2.89362	99.7835	13.7371	4.62998e-08	1.16213e-05	4.84219e-07
Pseudomonas_aeruginosa_K34-7_7082_CDS_1292	Tetracycline resistance protein%2C class C	63	2	2287	922	2.68085	99.7835	12.6992	1.89246e-07	4.75008e-05	1.82695e-06
Pseudomonas_aeruginosa_1619_10351_CDS_3165	hypothetical protein	90	3	2260	921	3.82979	99.6753	12.2257	4.85056e-10	1.21749e-07	7.16171e-09
Pseudomonas_aeruginosa_BK3_5889_CDS_2462	Aminoglycoside 3'-phosphotransferase	87	3	2263	921	3.70213	99.6753	11.8025	1.26468e-09	3.17434e-07	1.6707e-08
Pseudomonas_aeruginosa_Pa423_9655_CDS_6026	Bicyclomycin resistance protein	111	4	2239	920	4.7234	99.5671	11.4024	4.39184e-12	1.10235e-09	7.87394e-11
Pseudomonas_floridensis_GEV388_CDS_3965	Beta-lactamase	384	16	1966	908	16.3404	98.2684	11.0844	8.18396e-40	2.05417e-37	2.05417e-37
Pseudomonas_aeruginosa_1618_10341_CDS_6131	Streptomycin 3''-adenylyltransferase	140	6	2210	918	5.95745	99.3506	9.69231	2.61629e-14	6.5669e-12	6.5669e-13
Pseudomonas_aeruginosa_S567_C10_BS_6501_CDS_7409	Aminoglycoside N(6')-acetyltransferase type 1	44	2	2306	922	1.87234	99.7835	8.79618	8.59598e-05	0.0215759	0.000583133
Pseudomonas_aeruginosa_PABL086_9558_CDS_5690	Aminoglycoside 3'-phosphotransferase	48	4	2302	920	2.04255	99.5671	4.79583	0.000476487	0.119598	0.00239197
Pseudomonas_aeruginosa_LiA133_2003_contigs_CDS_1047	Beta-lactamase OXA-133	1366	305	984	619	58.1277	66.9913	2.81739	1.16848e-38	2.93289e-36	1.46644e-36
Pseudomonas_aeruginosa_PA45_CDS_3364	Beta-lactamase	1361	305	989	619	57.9149	66.9913	2.79288	5.52404e-38	1.38653e-35	3.80632e-36
Pseudomonas_aeruginosa_PAC70B_10993_CDS_5149	Aminoglycoside 3'-phosphotransferase	1357	304	993	620	57.7447	67.0996	2.78708	6.06584e-38	1.52253e-35	3.80632e-36
Pseudomonas_aeruginosa_E2_CDS_3193	Multidrug export protein AcrE	1355	304	995	620	57.6596	67.0996	2.77737	1.03949e-37	2.60913e-35	5.21826e-36
Pseudomonas_aeruginosa_3141_10640_CDS_2630	Glutathione transferase FosA	1348	302	1002	622	57.3617	67.316	2.7708	1.73351e-37	4.35111e-35	7.25185e-36
Pseudomonas_aeruginosa_BWH060_CDS_5874	hypothetical protein	176	36	2174	888	7.48936	96.1039	1.99693	0.000103291	0.025926	0.00064815
Pseudomonas_aeruginosa_59993_10938_CDS_4618	Spore protein SP21	174	36	2176	888	7.40426	96.1039	1.97243	0.000135885	0.0341071	0.000785522
Pseudomonas_aeruginosa_298S020611BSL_PA1_11050_CDS_3743	hypothetical protein	173	36	2177	888	7.3617	96.1039	1.96019	0.000176356	0.0442655	0.000941819
Pseudomonas_aeruginosa_1713_10333_CDS_0439	hypothetical protein	173	36	2177	888	7.3617	96.1039	1.96019	0.000176356	0.0442655	0.000941819
Pseudomonas_aeruginosa_1324_PAER_2863_CDS_5673	hypothetical protein	393	101	1957	823	16.7234	89.0693	1.63637	2.23038e-05	0.00559825	0.000168503
Pseudomonas_aeruginosa_239A_isolate_13121-1_9926_CDS_1894	Thioredoxin 2	201	50	2149	874	8.55319	94.5887	1.63494	0.0021225	0.532748	0.00968633
Pseudomonas_aeruginosa_DUN-015A_10075_CDS_2430	hypothetical protein	395	104	1955	820	16.8085	88.7446	1.59306	4.98766e-05	0.012519	0.000347751
Pseudomonas_sp_DP16D-R1_5882_CDS_3054	Mercuric reductase	662	199	1688	725	28.1702	78.4632	1.4288	0.000102166	0.0256438	0.00064815
Pseudomonas_aeruginosa_MRSN1938_10477_CDS_2157	Mercuric transport protein MerT	653	197	1697	727	27.7872	78.6797	1.42004	0.000137701	0.034563	0.000785522
Pseudomonas_monteilii_QM_CDS_5217	Mercuric transport protein periplasmic component	653	198	1697	726	27.7872	78.5714	1.41092	0.000167095	0.0419408	0.000932017
Pseudomonas_protegens_14B2_11376_CDS_0590	putative efflux pump outer membrane protein TtgC	240	145	2110	779	10.2128	84.3074	0.61108	2.28252e-05	0.00572911	0.000168503
Pseudomonas_fluorescens_BBc6R8_CDS_1258	Beta-lactamase	152	123	2198	801	6.46809	86.6883	0.450343	1.13442e-09	2.8474e-07	1.58189e-08
Pseudomonas_frederiksbergensis_AS1_CDS_4296	Glutathione transferase FosA	280	249	2070	675	11.9149	73.0519	0.366684	4.43625e-24	1.1135e-21	1.39187e-22
Pseudomonas_sp_WCS358_2469_CDS_1296	Beta-lactamase	66	68	2284	856	2.80851	92.6407	0.363758	2.08954e-08	5.24473e-06	2.38397e-07
Pseudomonas_aeruginosa_AZPAE14381_2356_CDS_6129	hypothetical protein	39	46	2311	878	1.65957	95.0216	0.322108	4.86502e-07	0.000122112	4.36115e-06
Pseudomonas_caspiana_OWC3_9453_CDS_4836	Beta-lactamase	135	165	2215	759	5.74468	82.1429	0.280361	1.5879e-24	3.98563e-22	5.69375e-23
Pseudomonas_sp._QTF5_CDS_4906	Fosfomycin resistance protein AbaF	47	67	2303	857	2	92.7489	0.261042	4.09161e-12	1.02699e-09	7.87394e-11
Pseudomonas_sp._GP01-A3_CDS_5228	hypothetical protein	14	24	2336	900	0.595745	97.4026	0.224743	9.88106e-06	0.00248015	8.26715e-05
Pseudomonas_putida_DLL-E4_CDS_5930	Alkylmercury lyase	14	24	2336	900	0.595745	97.4026	0.224743	9.88106e-06	0.00248015	8.26715e-05
Pseudomonas_monteilii_NBRC_103158_CDS_3164	Toluene efflux pump membrane transporter TtgE	20	34	2330	890	0.851064	96.3203	0.224691	1.01179e-07	2.53959e-05	1.01584e-06
Pseudomonas_sp_KBS0710_9380_CDS_2981	hypothetical protein	8	22	2342	902	0.340426	97.619	0.140051	3.4077e-07	8.55333e-05	3.1679e-06
Pseudomonas_pseudoalcaligenes_B9D3C_CDS_3272	Beta-lactamase	11	35	2339	889	0.468085	96.2121	0.119453	1.61854e-11	4.06253e-09	2.70836e-10
Pseudomonas_stutzeri_AR9-4_4120_CDS_1574	Beta-lactamase OXA-2	10	32	2340	892	0.425532	96.5368	0.119124	1.17367e-10	2.94591e-08	1.8412e-09
Pseudomonas_vranovensis_DSM_16006_CDS_0740	Beta-lactamase	3	11	2347	913	0.12766	98.8095	0.106093	0.000129964	0.0326211	0.000776692
Pseudomonas_oleovorans_oleovorans_NBRC_13583_CDS_4579	Toluene efflux pump outer membrane protein TtgF	3	11	2347	913	0.12766	98.8095	0.106093	0.000129964	0.0326211	0.000776692
Pseudomonas_psychrophila_L1010_3872_CDS_0815	Beta-lactamase	2	11	2348	913	0.0851064	98.8095	0.0706985	3.74001e-05	0.00938742	0.000268212
Pseudomonas_sp._FW306-02-F02-AB_CDS_5568	Beta-lactamase	1	25	2349	899	0.0425532	97.2944	0.0153086	2.77392e-13	6.96254e-11	5.80212e-12
Pseudomonas_fluorescens_HK44_CDS_3870	Beta-lactamase	1	26	2349	898	0.0425532	97.1861	0.0147035	7.96871e-14	2.00015e-11	1.81832e-12
Pseudomonas_sp._GW460-13_CDS_3770	hypothetical protein	0	15	2350	909	0	98.3766	0	5.28733e-09	1.32712e-06	6.31962e-08
Pseudomonas_sp._GW460-4_CDS_5271	Metallo-beta-lactamase type 2	0	9	2350	915	0	99.026	0	1.10445e-05	0.00277217	8.94249e-05
Pseudomonas_sp_BIOMIG1BDMA_BIOMIG1BDMA_4097_CDS_3168	Aminoglycoside 3'-phosphotransferase	0	5	2350	919	0	99.4589	0	0.00177658	0.445923	0.00841363

## Sheet: Human
Gene	Annotation	Number_pos_present_in	Number_neg_present_in	Number_pos_not_present_in	Number_neg_not_present_in	Sensitivity	Specificity	Odds_ratio	Naive_p	Bonferroni_p	Benjamini_H_p
Pseudomonas_aeruginosa_Pa792_9654_CDS_4546	Metallo-beta-lactamase type 2	34	0	1266	1974	2.61538	100	inf	1.77e-14	4.43e-12	1.17e-13
Pseudomonas_aeruginosa_Pa58_6334_CDS_4688	Beta-lactamase OXA-2	25	0	1275	1974	1.92308	100	inf	8.14e-11	2.04e-08	4.98e-10
Pseudomonas_aeruginosa_AZPAE14689_2549_CDS_6761	Beta-lactamase	25	0	1275	1974	1.92308	100	inf	8.14e-11	2.04e-08	4.98e-10
Pseudomonas_aeruginosa_B41226_10391_CDS_6046	Extended-spectrum beta-lactamase PER-1	21	0	1279	1974	1.61538	100	inf	3.42e-09	8.57e-07	1.95e-08
Pseudomonas_aeruginosa_K34-7_7082_CDS_4527	Beta-lactamase OXA-1	18	0	1282	1974	1.38462	100	inf	5.6e-08	1.41e-05	2.99e-07
Pseudomonas_aeruginosa_520374_526374_5314_CDS_6168	Extended-spectrum beta-lactamase PER-1	8	0	1292	1974	0.615385	100	inf	0.00060991	0.153086	0.00215614
Pseudomonas_aeruginosa_FFUP_PS_144_6558_CDS_5660	hypothetical protein	7	0	1293	1974	0.538462	100	inf	0.00154104	0.3868	0.00508948
Pseudomonas_aeruginosa_DHS29_CDS_0733	hypothetical protein	7	0	1293	1974	0.538462	100	inf	0.00154104	0.3868	0.00508948
Pseudomonas_aeruginosa_SP4528_9945_CDS_6125	hypothetical protein	7	0	1293	1974	0.538462	100	inf	0.00154104	0.3868	0.00508948
Pseudomonas_aeruginosa_LiA133_2003_contigs_CDS_1047	Beta-lactamase OXA-133	1235	436	65	1538	95	77.9129	67.0229	0	0	0
Pseudomonas_aeruginosa_PA45_CDS_3364	Beta-lactamase	1231	435	69	1539	94.6923	77.9635	63.1187	0	0	0
Pseudomonas_aeruginosa_PAC70B_10993_CDS_5149	Aminoglycoside 3'-phosphotransferase	1227	434	73	1540	94.3846	78.0142	59.6421	0	0	0
Pseudomonas_aeruginosa_E2_CDS_3193	Multidrug export protein AcrE	1224	435	76	1539	94.1538	77.9635	56.9793	0	0	0
Pseudomonas_aeruginosa_AZPAE14840_2515_CDS_6495	Beta-lactamase OXA-10	70	2	1230	1972	5.38462	99.8987	56.1138	2.61e-26	6.54e-24	2.62e-25
Pseudomonas_aeruginosa_3141_10640_CDS_2630	Glutathione transferase FosA	1221	429	79	1545	93.9231	78.2675	55.6621	0	0	0
Pseudomonas_aeruginosa_I1-408_6930_CDS_6351	Aminoglycoside 3'-phosphotransferase	28	1	1272	1973	2.15385	99.9493	43.4308	8.86e-11	2.22e-08	5.29e-10
Pseudomonas_aeruginosa_Pa423_9655_CDS_6026	Bicyclomycin resistance protein	109	6	1191	1968	8.38462	99.696	30.0185	1.88e-37	4.72e-35	2.62e-36
Pseudomonas_aeruginosa_S53_C01_BS_6946_CDS_6232	Metallo-beta-lactamase type 2	56	3	1244	1971	4.30769	99.848	29.5756	1.29e-19	3.23e-17	1.15e-18
Pseudomonas_aeruginosa_SP4528_9945_CDS_3728	Metallo-beta-lactamase type 2	17	1	1283	1973	1.30769	99.9493	26.1426	1.61e-06	0.00040367	7.34e-06
Pseudomonas_aeruginosa_LiP12_10064_CDS_5939	Mercuric reductase	123	8	1177	1966	9.46154	99.5947	25.6816	5.09e-41	1.28e-38	7.99e-40
Pseudomonas_aeruginosa_AZPAE14702_2311_CDS_6593	ABC-F type ribosomal protection protein Msr(E)	15	1	1285	1973	1.15385	99.9493	23.0311	9.23e-06	0.00231785	3.86e-05
Pseudomonas_aeruginosa_AZPAE14353_2350_CDS_6292	hypothetical protein	14	1	1286	1973	1.07692	99.9493	21.479	2.2e-05	0.00552135	8.91e-05
Pseudomonas_aeruginosa_AZPAE14830_2287_CDS_6228	Inner membrane transport protein YdhP	27	2	1273	1972	2.07692	99.8987	20.9128	1.97e-09	4.94e-07	1.15e-08
Pseudomonas_aeruginosa_PASGNDM587_6805_CDS_0000	Dihydropteroate synthase	13	1	1287	1973	1	99.9493	19.9293	5.22e-05	0.0130926	0.00020457
Pseudomonas_aeruginosa_PABL086_9558_CDS_5690	Aminoglycoside 3'-phosphotransferase	48	4	1252	1970	3.69231	99.7974	18.8818	1.31e-15	3.28e-13	9.1e-15
Pseudomonas_aeruginosa_1618_10341_CDS_6131	Streptomycin 3''-adenylyltransferase	133	13	1167	1961	10.2308	99.3414	17.1915	1.96e-40	4.92e-38	2.89e-39
Pseudomonas_aeruginosa_PASGNDM590_5769_CDS_6267	Inner membrane transport protein YdhC	64	6	1236	1968	4.92308	99.696	16.9838	6.12e-20	1.54e-17	5.69e-19
Pseudomonas_aeruginosa_CCBH4850_10730_CDS_6113	16S rRNA (guanine(1405)-N(7))-methyltransferase	11	1	1289	1973	0.846154	99.9493	16.8371	0.00028861	0.0724416	0.00106532
Pseudomonas_aeruginosa_AZPAE14706_2566_CDS_6384	Beta-lactamase PSE-1	21	2	1279	1972	1.61538	99.8987	16.1892	3.37e-07	8.47e-05	1.73e-06
Pseudomonas_aeruginosa_K34-7_7082_CDS_1292	Tetracycline resistance protein%2C class C	59	6	1241	1968	4.53846	99.696	15.5939	4.5e-18	1.13e-15	3.77e-17
Pseudomonas_aeruginosa_5997_10919_CDS_5362	Multidrug resistance protein MexA	1298	1930	2	44	99.8462	2.22898	14.7959	4.75e-08	1.19e-05	2.59e-07
Pseudomonas_aeruginosa_Pa423_9655_CDS_6665	Pentapeptide repeat protein	18	2	1282	1972	1.38462	99.8987	13.844	4.19e-06	0.0010516	1.78e-05
Pseudomonas_aeruginosa_S567_C10_BS_6501_CDS_7409	Aminoglycoside N(6')-acetyltransferase type 1	41	5	1259	1969	3.15385	99.7467	12.8243	3.05e-12	7.66e-10	1.96e-11
Pseudomonas_aeruginosa_PA1088_CDS_2668	Bicyclomycin resistance protein	13	2	1287	1972	1	99.8987	9.9596	0.00024823	0.0623056	0.00092993
Pseudomonas_aeruginosa_BK3_5889_CDS_2462	Aminoglycoside 3'-phosphotransferase	73	17	1227	1957	5.61538	99.1388	6.84889	7.23e-16	1.81e-13	5.18e-15
Pseudomonas_aeruginosa_1619_10351_CDS_3165	hypothetical protein	75	18	1225	1956	5.76923	99.0881	6.65306	3.73e-16	9.37e-14	2.75e-15
Pseudomonas_aeruginosa_1324_PAER_2863_CDS_5673	hypothetical protein	376	118	924	1856	28.9231	94.0223	6.40047	1.71e-71	4.29e-69	3.58e-70
Pseudomonas_aeruginosa_173_6579_CDS_4417	Chromate transport protein	79	20	1221	1954	6.07692	98.9868	6.32129	2.1e-16	5.27e-14	1.65e-15
Pseudomonas_aeruginosa_DUN-015A_10075_CDS_2430	hypothetical protein	378	121	922	1853	29.0769	93.8703	6.27843	8.24e-71	2.07e-68	1.59e-69
Pseudomonas_aeruginosa_WH-SGI-V-07330_3601_CDS_6510	Beta-lactamase OXA-18	16	4	1284	1970	1.23077	99.7974	6.13707	0.00031451	0.0789417	0.00114408
Pseudomonas_sp_DP16D-R1_5882_CDS_3054	Mercuric reductase	611	250	689	1724	47	87.3354	6.11532	4.56e-105	1.14e-102	1.63e-103
Pseudomonas_aeruginosa_MRSN1938_10477_CDS_2157	Mercuric transport protein MerT	602	248	698	1726	46.3077	87.4367	6.00247	2.67e-102	6.71e-100	8.38e-101
Pseudomonas_monteilii_QM_CDS_5217	Mercuric transport protein periplasmic component	602	249	698	1725	46.3077	87.386	5.9749	8.43e-102	2.12e-99	2.35e-100
Pseudomonas_aeruginosa_60003_10936_CDS_6272	Tetracycline resistance protein%2C class C	29	8	1271	1966	2.23077	99.5947	5.6072	1.83e-06	0.0004597	8.21e-06
Pseudomonas_aeruginosa_BWH060_CDS_5874	hypothetical protein	162	50	1138	1924	12.4615	97.4671	5.47782	3.52e-29	8.84e-27	4.42e-28
Pseudomonas_aeruginosa_59993_10938_CDS_4618	Spore protein SP21	160	50	1140	1924	12.3077	97.4671	5.4007	1.35e-28	3.4e-26	1.62e-27
Pseudomonas_aeruginosa_298S020611BSL_PA1_11050_CDS_3743	hypothetical protein	159	50	1141	1924	12.2308	97.4671	5.36224	2.68e-28	6.73e-26	2.92e-27
Pseudomonas_aeruginosa_1713_10333_CDS_0439	hypothetical protein	159	50	1141	1924	12.2308	97.4671	5.36224	2.68e-28	6.73e-26	2.92e-27
Pseudomonas_sp_AU11048_5033_CDS_3051	Beta-lactamase	13	4	1287	1970	1	99.7974	4.97475	0.00245581	0.616407	0.00790266
Pseudomonas_aeruginosa_239A_isolate_13121-1_9926_CDS_1894	Thioredoxin 2	185	66	1115	1908	14.2308	96.6565	4.79658	8.73e-30	2.19e-27	1.15e-28
Pseudomonas_aeruginosa_AZPAE15070_2263_CDS_4090	Glutathione-regulated potassium-efflux system protein KefC	170	61	1130	1913	13.0769	96.9098	4.71797	2.84e-27	7.13e-25	2.97e-26
Pseudomonas_aeruginosa_PA5_7006_CDS_6255	Aminoglycoside 3'-phosphotransferase	15	5	1285	1969	1.15385	99.7467	4.59689	0.00198539	0.498333	0.00647185
Pseudomonas_aeruginosa_AUS511_10617_CDS_0793	Arsenical resistance operon trans-acting repressor ArsD	37	18	1263	1956	2.84615	99.0881	3.18343	3.82e-05	0.00959829	0.00015235
Pseudomonas_aeruginosa_105777_CDS_5741	Mercuric transport protein MerC	56	28	1244	1946	4.30769	98.5816	3.12862	6.45e-07	0.00016186	3.05e-06
Pseudomonas_aeruginosa_AZPAE14974_2531_CDS_6416	hypothetical protein	188	108	1112	1866	14.4615	94.5289	2.92106	6.16e-18	1.55e-15	4.98e-17
Pseudomonas_aeruginosa_AUS502_10246_CDS_5376	Mercuric transport protein periplasmic component	170	98	1130	1876	13.0769	95.0355	2.8799	3.4e-16	8.53e-14	2.58e-15
Pseudomonas_aeruginosa_env126_5936_CDS_5569	hypothetical protein	73	51	1227	1923	5.61538	97.4164	2.2433	1.36e-05	0.00340806	5.59e-05
Pseudomonas_aeruginosa_130_PAER_2862_CDS_4451	Mercuric transport protein MerC	119	98	1181	1876	9.15385	95.0355	1.92887	3.73e-06	0.0009361	1.61e-05
Pseudomonas_sp_WCS358_2469_CDS_1296	Beta-lactamase	25	109	1275	1865	1.92308	94.4782	0.335492	1.18e-07	2.97e-05	6.18e-07
Pseudomonas_stutzeri_AR9-4_4120_CDS_1574	Beta-lactamase OXA-2	5	37	1295	1937	0.384615	98.1256	0.202129	9.84e-05	0.0247096	0.00037439
Pseudomonas_protegens_PA19_5536_CDS_4532	Chloramphenicol acetyltransferase	6	54	1294	1920	0.461538	97.2644	0.164863	3.62e-07	9.08e-05	1.8e-06
Pseudomonas_sp._IB20_CDS_0903	Aminoglycoside 3'-phosphotransferase	4	46	1296	1928	0.307692	97.6697	0.129361	5.97e-07	0.00014979	2.88e-06
Pseudomonas_pseudoalcaligenes_B9D3C_CDS_3272	Beta-lactamase	2	44	1298	1930	0.153846	97.771	0.0675865	4.75e-08	1.19e-05	2.59e-07
Pseudomonas_sp._QTF5_CDS_4906	Fosfomycin resistance protein AbaF	4	110	1296	1864	0.307692	94.4276	0.0523008	5.25e-20	1.32e-17	5.07e-19
Pseudomonas_protegens_14B2_11376_CDS_0590	putative efflux pump outer membrane protein TtgC	11	374	1289	1600	0.846154	81.0537	0.036508	1.83e-72	4.6e-70	4.19e-71
Pseudomonas_fluorescens_BBc6R8_CDS_1258	Beta-lactamase	7	268	1293	1706	0.538462	86.4235	0.0344623	5.6e-52	1.41e-49	9.38e-51
Pseudomonas_frederiksbergensis_AS1_CDS_4296	Glutathione transferase FosA	8	521	1292	1453	0.615385	73.6069	0.0172685	2.23e-114	5.61e-112	9.34e-113
Pseudomonas_mediterranea_DSM_16733_CDS_3991	Beta-lactamase	1	92	1299	1882	0.0769231	95.3394	0.0157479	1.9e-19	4.76e-17	1.64e-18
Pseudomonas_caspiana_OWC3_9453_CDS_4836	Beta-lactamase	3	297	1297	1677	0.230769	84.9544	0.0130604	2.53e-64	6.34e-62	4.53e-63
Pseudomonas_floridensis_GEV388_CDS_3965	Beta-lactamase	1	399	1299	1575	0.0769231	79.7872	0.00303877	1.17e-93	2.94e-91	2.94e-92
Pseudomonas_protegens_PA26_4053_CDS_0083	Beta-lactamase	0	63	1300	1911	0	96.8085	0	1.33e-14	3.33e-12	8.99e-14
Pseudomonas_sp_KBS0710_9380_CDS_2981	hypothetical protein	0	30	1300	1944	0	98.4802	0	3.66e-07	9.18e-05	1.8e-06
Pseudomonas_fluorescens_HK44_CDS_3870	Beta-lactamase	0	27	1300	1947	0	98.6322	0	1.23e-06	0.00030979	5.74e-06
Pseudomonas_sp._FW306-02-F02-AB_CDS_5568	Beta-lactamase	0	26	1300	1948	0	98.6829	0	2.15e-06	0.0005387	9.45e-06
Pseudomonas_sp._JAI115_CDS_0458	Aminoglycoside 3'-phosphotransferase	0	20	1300	1954	0	98.9868	0	7.91e-05	0.0198454	0.00030531
Pseudomonas_sp._OV508_CDS_0545	Glutathione transferase FosA	0	16	1300	1958	0	99.1895	0	0.00040903	0.102667	0.00146667
Pseudomonas_sp._GW460-13_CDS_3770	hypothetical protein	0	15	1300	1959	0	99.2401	0	0.00074347	0.186612	0.00259183
Pseudomonas_vranovensis_DSM_16006_CDS_0740	Beta-lactamase	0	14	1300	1960	0	99.2908	0	0.00137214	0.344407	0.00471791
Pseudomonas_psychrophila_L1010_3872_CDS_0815	Beta-lactamase	0	13	1300	1961	0	99.3414	0	0.00256896	0.644809	0.00806011
Pseudomonas_sp._MOIL14HWK12:I2_CDS_3845	Beta-lactamase	0	13	1300	1961	0	99.3414	0	0.00256896	0.644809	0.00806011

## Sheet: Insect
Gene	Annotation	Number_pos_present_in	Number_neg_present_in	Number_pos_not_present_in	Number_neg_not_present_in	Sensitivity	Specificity	Odds_ratio	Naive_p	Bonferroni_p	Benjamini_H_p
Pseudomonas_sp._C2L11_CDS_1904	Beta-lactamase	3	0	16	3255	15.7895	100	inf	1.6582e-07	4.16208e-05	4.16208e-05
Pseudomonas_sp_P26B_9495_CDS_3929	Beta-lactamase	3	1	16	3254	15.7895	99.9693	610.125	6.60847e-07	0.000165873	8.29363e-05

## Sheet: Nematoda
Gene	Annotation	Number_pos_present_in	Number_neg_present_in	Number_pos_not_present_in	Number_neg_not_present_in	Sensitivity	Specificity	Odds_ratio	Naive_p	Bonferroni_p	Benjamini_H_p
Pseudomonas_fluorescens_BBc6R8_CDS_1258	Beta-lactamase	14	261	15	2984	48.2759	91.9569	10.6708	1.54723e-08	3.88356e-06	1.77372e-06
Pseudomonas_aeruginosa_LiA133_2003_contigs_CDS_1047	Beta-lactamase OXA-133	1	1670	28	1575	3.44828	48.5362	0.0336826	3.12562e-08	7.8453e-06	1.77372e-06
Pseudomonas_aeruginosa_PA45_CDS_3364	Beta-lactamase	1	1665	28	1580	3.44828	48.6903	0.033891	3.35158e-08	8.41246e-06	1.77372e-06
Pseudomonas_aeruginosa_PAC70B_10993_CDS_5149	Aminoglycoside 3'-phosphotransferase	1	1660	28	1585	3.44828	48.8444	0.0341007	3.60095e-08	9.03839e-06	1.77372e-06
Pseudomonas_aeruginosa_E2_CDS_3193	Multidrug export protein AcrE	1	1658	28	1587	3.44828	48.906	0.0341849	3.70761e-08	9.30609e-06	1.77372e-06
Pseudomonas_aeruginosa_3141_10640_CDS_2630	Glutathione transferase FosA	1	1649	28	1596	3.44828	49.1834	0.0345664	4.23998e-08	1.06423e-05	1.77372e-06
Pseudomonas_protegens_14B2_11376_CDS_0590	putative efflux pump outer membrane protein TtgC	14	371	15	2874	48.2759	88.567	7.23019	1.1303e-06	0.000283706	4.05294e-05
Pseudomonas_sp_DP16D-R1_5882_CDS_3054	Mercuric reductase	0	861	29	2384	0	73.4669	0	0.00018754	0.0470725	0.00588407
Pseudomonas_aeruginosa_MRSN1938_10477_CDS_2157	Mercuric transport protein MerT	0	850	29	2395	0	73.8059	0	0.000344485	0.0864658	0.00867388
Pseudomonas_monteilii_QM_CDS_5217	Mercuric transport protein periplasmic component	0	851	29	2394	0	73.775	0	0.000345573	0.0867388	0.00867388

[truncated: 4 more sheets: Non_Host_Associated, Plants, Soil, Wastewater]
